# Supplementary material for: Omentum-derived matrix enables the study of metastatic ovarian cancer and stromal cell functions in a physiologically relevant environment
Source: Matrix Biol Plus. 2023 Nov 22;19-20:100136. doi: 10.1016/j.mbplus.2023.100136 (PMC10784634; doi:10.1016/j.mbplus.2023.100136)
Supplement: Supplementary data 2 [file mmc2.xlsx]

## Sheet: proteinGroups_Filtered-Annotate
id	Protein IDs	Majority protein IDs	Protein names	Gene names	iBAQ myogel (%)	iBAQ W_HGSOC_NACT_001 (%)	iBAQ W_HGSOC_NACT_002 (%)	iBAQ W_HGSOC_NACT_003 (%)	iBAQ W_HGSOC_NACT_004 (%)	iBAQ W_HGSOC_NACT_005 (%)	iBAQ W_HGSOC_NACT_006 (%)	iBAQ W_HGSOC_NACT_MIX6 (%)	iBAQ W_HGSOC_NACT_MIX7 (%)		iBAQ myogel	iBAQ W_HGSOC_NACT_001	iBAQ W_HGSOC_NACT_002	iBAQ W_HGSOC_NACT_003	iBAQ W_HGSOC_NACT_004	iBAQ W_HGSOC_NACT_005	iBAQ W_HGSOC_NACT_006	iBAQ W_HGSOC_NACT_MIX6	iBAQ W_HGSOC_NACT_MIX7	LFQ intensity myogel	LFQ intensity W_HGSOC_NACT_OO1	LFQ intensity W_HGSOC_NACT_002	LFQ intensity W_HGSOC_NACT_003	LFQ intensity W_HGSOC_NACT_004	LFQ intensity W_HGSOC_NACT_005	LFQ intensity W_HGSOC_NACT_006	LFQ intensity W_HGSOC_NACT_MIX6	LFQ intensity W_HGSOC_NACT_MIX7	Peptide is razor	MANN PLASMA + ALBUMIN	NABA_BASEMENT_MEMBRANES	NABA_COLLAGENS	NABA_CORE_MATRISOME	NABA_ECM_AFFILIATED	NABA_ECM_GLYCOPROTEINS	NABA_ECM_REGULATORS	NABA_MATRISOME	NABA_MATRISOME_ASSOCIATED	NABA_PROTEOGLYCANS	NABA_SECRETED_FACTORS	Omental Met_JPR	Noraml Omentum	Omental Met_CancerDiscov	Peptides	Razor + unique peptides
193	O14874-2;O14874-3;O14874	O14874-2;O14874-3;O14874	[3-methyl-2-oxobutanoate dehydrogenase [lipoamide]] kinase, mitochondrial	BCKDK	0	0	0.000777254	0.00020615	0.000168236	0	0	0	0		0	0	4079900	905570	795120	0	0	0	0	0	0	37165000	0	14701000	0	0	0	0	TRUE															3	3
1830	P54922	P54922	[Protein ADP-ribosylarginine] hydrolase	ADPRH	0	0	0.000627762	0.00111909	0	0	0	0	0		0	0	3295200	4915900	0	0	0	0	0	0	0	36902000	53070000	0	0	0	0	0	TRUE															4	4
2514	Q15118;Q15118-2	Q15118;Q15118-2	[Pyruvate dehydrogenase (acetyl-transferring)] kinase isozyme 1, mitochondrial	PDK1	0	0	0.000180089	0.000736779	0	0	0.0011475	0.000205182	0		0	0	945310	3236500	0	0	2689300	331450	0	0	0	0	69480000	0	0	78654000	0	0	TRUE															4	4
2515	Q15119;Q15119-2	Q15119;Q15119-2	[Pyruvate dehydrogenase (acetyl-transferring)] kinase isozyme 2, mitochondrial	PDK2	0	0.000172431	0.000156961	0.000618152	0	0	0	0	0		0	404820	823910	2715400	0	0	0	0	0	0	20028000	17432000	23007000	0	0	0	0	0	TRUE															3	3
2516	Q15120;Q15120-2	Q15120;Q15120-2	[Pyruvate dehydrogenase (acetyl-transferring)] kinase isozyme 3, mitochondrial	PDK3	0	0	9.5957e-05	0	0	0	0	0	0		0	0	503690	0	0	0	0	0	0	0	0	6291100	0	0	0	0	0	0	TRUE															2	2
2615	Q16654	Q16654	[Pyruvate dehydrogenase (acetyl-transferring)] kinase isozyme 4, mitochondrial	PDK4	0	0	0.00115015	0.000222873	0	0	0	0	0		0	0	6037300	979030	0	0	0	0	0	0	0	48557000	26312000	0	0	0	0	0	TRUE															3	3
3938	Q9P0J1;Q9P0J1-2	Q9P0J1;Q9P0J1-2	[Pyruvate dehydrogenase [acetyl-transferring]]-phosphatase 1, mitochondrial	PDP1	0.000574732	0	8.36711e-05	0.000498	0	0.000420803	0	0.000189025	0		611930	0	439200	2187600	0	867260	0	305350	0	0	0	7314200	0	0	45554000	0	0	0	TRUE															6	6
3561	Q9BV57;Q9BV57-2	Q9BV57;Q9BV57-2	1,2-dihydroxy-3-keto-5-methylthiopentene dioxygenase	ADI1	0	0	0.00283781	0.00351259	0.0018202	0	0.000494492	0	0		0	0	14896000	15430000	8602700	0	1158900	0	0	0	0	80587000	89916000	74993000	0	0	0	0	TRUE															4	4
2170	Q04446	Q04446	1,4-alpha-glucan-branching enzyme	GBE1	0	0.00761847	0.0114421	0.0118991	0.00209387	0.0144942	0.00713214	0.00230315	0.000409442		0	17886000	60061000	52270000	9896100	29872000	16715000	3720500	243350	0	1010099968	1268300032	1449200000	204830000	1213900032	753660032	345609984	69088000	TRUE															27	27
1933	P61604	P61604	10 kDa heat shock protein, mitochondrial	HSPE1	0.008002	0.085334	0.196223	0.150062	0.0945003	0.0566822	0.0584908	0.0341112	0.199581		8519900	200340000	1030000000	659190000	446630000	116820000	137080000	55103000	118620000	151100000	3505900032	4522699776	4286599936	1887900032	1232099968	2051699968	1187399936	1201299968	TRUE															10	10
2497	Q15029-2;Q15029;Q15029-3	Q15029-2;Q15029;Q15029-3	116 kDa U5 small nuclear ribonucleoprotein component	EFTUD2	0.00476378	0.000608251	0.00555216	0.00265595	0.000846933	0	0.00110679	0.000887585	0.000634025		5072100	1428000	29144000	11667000	4002800	0	2593900	1433800	376830	209090000	129160000	684600000	411840000	145400000	0	181720000	181840000	115840000	False;True															23	22
3238	Q92781	Q92781	11-cis retinol dehydrogenase	RDH5	0	0	0	0	0	0.000924762	0.000826031	0	0.000787892		0	0	0	0	0	1905900	1935900	0	468280	0	0	0	0	0	62570000	0	0	0	TRUE															4	4
3830	Q9NRX4;Q9NRX4-2	Q9NRX4;Q9NRX4-2	14 kDa phosphohistidine phosphatase	PHPT1	0	0	0.00671788	0.00414954	0.000360181	0.00196641	0.0042088	0	0		0	0	35263000	18228000	1702300	4052700	9863800	0	0	0	0	177390000	44270000	22809000	0	0	0	0	TRUE															6	6
1411	P31946	P31946	14-3-3 protein beta/alpha;14-3-3 protein beta/alpha, N-terminally processed	YWHAB	0.127601	0.167631	0.145601	0.202187	0.192092	0.0822188	0.0931424	0.0900585	0.138987		135860000	393550000	764280000	888160000	907870000	169450000	218290000	145480000	82606000	4010099968	6556599808	6311000064	6043400192	6728000000	5563700224	3994099968	3564199936	5717199872	False;True															20	14
1412	P31946-2	P31946-2	14-3-3 protein beta/alpha;14-3-3 protein beta/alpha, N-terminally processed	YWHAB	0	0	0	0	0	0	0	0.0156092	0.0294694		0	0	0	0	0	0	0	25215000	17515000	0	0	0	0	0	0	0	709609984	1075200000	False;True															20	1
1961	P62258;P62258-2	P62258;P62258-2	14-3-3 protein epsilon	YWHAE	0.295908	0.215149	0.250518	0.347434	0.490243	0.196685	0.178156	0.128396	0.0780741		315060000	505110000	1315000000	1526200000	2317000000	405360000	417530000	207410000	46403000	6292499968	15262999552	11507000320	13928999936	21119000576	8483999744	8210599936	10314000384	4974199808	False;True															24	21
2177	Q04917	Q04917	14-3-3 protein eta	YWHAH	0.039059	0.0136465	0.0373529	0.0463967	0.0266534	0.0163579	0.022502	0.0354718	0.0339752		41587000	32038000	196070000	203810000	125970000	33713000	52736000	57301000	20193000	727340032	1397799936	1370300032	2029400064	1141100032	823950016	1459399936	1416899968	1369600000	False;True															17	14
1948	P61981	P61981	14-3-3 protein gamma;14-3-3 protein gamma, N-terminally processed	YWHAG	0.129912	0.146998	0.107014	0.139008	0.236489	0.166563	0.113538	0.135694	0.181124		138320000	345110000	561730000	610630000	1117700000	343280000	266090000	219200000	107650000	2503200000	8732600320	6497600000	5736300032	10560000000	8428800000	4849500160	5111000064	9673400320	False;True															19	14
1413	P31947-2;P31947	P31947-2;P31947	14-3-3 protein sigma	SFN	0.118895	0.0919489	0.122899	0.125226	0.0992038	0.0559205	0.0800345	0.0631425	0.113505		126590000	215870000	645110000	550090000	468860000	115250000	187570000	102000000	67461000	1772199936	4861700096	4700199936	4732000256	3880199936	2648499968	3844100096	3014599936	4141400064	False;True															4	1
1311	P27348	P27348	14-3-3 protein theta	YWHAQ	0.162268	0.0163636	0.0537461	0.0643125	0.0339912	0.0339987	0.0193948	0.0130315	0.00594873		172770000	38417000	282120000	282510000	160650000	70070000	45454000	21051000	3535600	2388900096	685240000	1828000000	1716899968	1550200064	1418800000	936350016	934430016	875820032	False;True															18	13
2014	P63104;P63104-2	P63104;P63104-2	14-3-3 protein zeta/delta	YWHAZ	0.83914	0.422589	0.546891	0.65601	0.655152	0.592441	0.469531	0.368368	0.637071		893450000	992120000	2870700000	2881700000	3096400000	1221000000	1100400000	595060000	378640000	14936999936	22233999360	21834999808	23716999168	28142000128	22569000960	16920999936	19409999872	21486999552	TRUE	+														25	25
357	O60613	O60613	15 kDa selenoprotein	2015-09-01	0	0	0.00528888	0.00423582	0.00829414	0.00259835	0	0.000697538	0		0	0	27762000	18607000	39200000	5355100	0	1126800	0	0	0	167580000	62732000	182150000	101950000	0	27589000	0	TRUE															2	2
183	O14756	O14756	17-beta-hydroxysteroid dehydrogenase type 6	HSD17B6	0	0	0	0	0	0	0.00105986	0.000285224	0		0	0	0	0	0	0	2483900	460750	0	0	0	0	0	0	0	59054000	19294000	0	TRUE															2	2
3625	Q9C0C2;Q9C0C2-2	Q9C0C2;Q9C0C2-2	182 kDa tankyrase-1-binding protein	TNKS1BP1	0	0.000841669	0.00147308	0.00256763	0.000936709	0.000396863	0.000811012	0.0011053	0		0	1976000	7732400	11279000	4427100	817920	1900700	1785500	0	0	321270016	325540000	487289984	267770000	129730000	202740000	434340000	0	TRUE															28	28
3157	Q8WTS1	Q8WTS1	1-acylglycerol-3-phosphate O-acyltransferase ABHD5	ABHD5	0	0	0.00405172	0.000483476	0.000644425	0.00728155	0.00224073	0.00114152	0		0	0	21268000	2123800	3045700	15007000	5251400	1844000	0	0	0	206610000	38620000	42583000	468369984	145070000	106480000	0	TRUE															8	8
3489	Q99943	Q99943	1-acyl-sn-glycerol-3-phosphate acyltransferase alpha	AGPAT1	0	0	8.75537e-05	0	0	0	0	0	0		0	0	459580	0	0	0	0	0	0	0	0	2870100	0	0	0	0	0	0	TRUE															1	1
221	O15120;O15120-2	O15120;O15120-2	1-acyl-sn-glycerol-3-phosphate acyltransferase beta	AGPAT2	0	0.000252471	0	0	0	0.00203128	0.00396571	0.00182513	0		0	592730	0	0	0	4186400	9294100	2948300	0	0	0	0	0	0	82461000	0	0	0	TRUE															6	6
2115	Q00722-3;Q00722-2;Q00722	Q00722-3;Q00722-2;Q00722	1-phosphatidylinositol 4,5-bisphosphate phosphodiesterase beta-2	PLCB2	0	0	0.000143437	9.85164e-06	7.87732e-05	0	0	0	0		0	0	752920	43276	372300	0	0	0	0	0	0	23118000	0	0	0	0	0	0	TRUE															4	4
2137	Q01970-2;Q01970	Q01970-2;Q01970	1-phosphatidylinositol 4,5-bisphosphate phosphodiesterase beta-3	PLCB3	0	7.16569e-05	0.00111476	0.000442249	6.88964e-05	9.53729e-05	0	0	0		0	168230	5851500	1942700	325620	196560	0	0	0	0	11549000	194090000	28266000	9740100	12610000	0	0	0	TRUE															9	9
2522	Q15147;Q15147-5;Q15147-4;Q15147-2	Q15147;Q15147-5;Q15147-4;Q15147-2	1-phosphatidylinositol 4,5-bisphosphate phosphodiesterase beta-4	PLCB4	0	4.0421e-05	0	8.05164e-05	3.5121e-05	0	0	0	0		0	94897	0	353690	165990	0	0	0	0	0	10228000	0	0	6574200	0	0	0	0	TRUE															2	2
1731	P51178;P51178-2	P51178;P51178-2	1-phosphatidylinositol 4,5-bisphosphate phosphodiesterase delta-1	PLCD1	0	0.000421559	0.000823318	0.0019589	0.000246772	0.00119793	0.000883549	0.000368411	0		0	989700	4321700	8605000	1166300	2468900	2070700	595130	0	0	76083000	75567000	134620000	0	131670000	106340000	69656000	0	TRUE															13	13
3039	Q8N3E9	Q8N3E9	1-phosphatidylinositol 4,5-bisphosphate phosphodiesterase delta-3	PLCD3	0	0	0	0	0	5.18641e-05	0	0	0		0	0	0	0	0	106890	0	0	0	0	0	0	0	0	6491800	0	0	0	TRUE															1	1
1143	P19174;P19174-2	P19174;P19174-2	1-phosphatidylinositol 4,5-bisphosphate phosphodiesterase gamma-1	PLCG1	0.000363128	0	4.06525e-05	0.000149068	0	0	0	9.99756e-05	0		386630	0	213390	654820	0	0	0	161500	0	0	0	15431000	18792000	0	0	0	22164000	0	TRUE															3	3
1105	P16885	P16885	1-phosphatidylinositol 4,5-bisphosphate phosphodiesterase gamma-2	PLCG2	0	3.07622e-05	0.000378158	0.000208688	7.02992e-05	0	0	0.000246064	0		0	72221	1985000	916720	332250	0	0	397490	0	0	8973300	69798000	35307000	19545000	0	0	0	0	TRUE															9	9
908	P09543-2;P09543	P09543-2;P09543	2,3-cyclic-nucleotide 3-phosphodiesterase	CNP	0.00146085	0	0.00319101	0.002406	0.00844098	0.000849312	0.00211724	0.00101765	0		1555400	0	16750000	10569000	39894000	1750400	4962000	1643900	0	55915000	0	130270000	198010000	706729984	98744000	143560000	69640000	0	TRUE															14	14
2618	Q16698-2;Q16698	Q16698-2;Q16698	2,4-dienoyl-CoA reductase, mitochondrial	DECR1	0.00125892	0.0192702	0.0370919	0.0445072	0.00278679	0.00459208	0.0135662	0.0243717	0.0129199		1340400	45241000	194700000	195510000	13171000	9464100	31794000	39370000	7678900	36600000	1496700032	1670300032	2092000000	211200000	398620000	1207699968	1581400064	884899968	TRUE															15	15
2802	Q6L8Q7-2;Q6L8Q7	Q6L8Q7-2;Q6L8Q7	2,5-phosphodiesterase 12	PDE12	0	0	0.00200586	0.00160539	0.000296113	0.000238854	0.000557259	0.000321841	0.00142034		0	0	10529000	7052100	1399500	492270	1306000	519900	844170	0	0	102710000	81033000	30800000	23310000	29719000	38475000	129770000	TRUE															4	4
4275	Q9Y6K5	Q9Y6K5	2-5-oligoadenylate synthase 3	OAS3	0	0	0.000415403	0	0.000153069	0	0.000164916	0.00035088	0		0	0	2180500	0	723440	0	386500	566810	0	0	0	46831000	0	29727000	0	0	0	0	TRUE															6	6
1976	P62333	P62333	26S protease regulatory subunit 10B	PSMC6	0.00519676	0.00222408	0.0143704	0.00743745	0.00440965	0.00198922	0.00402007	0.00516932	0.00206984		5533100	5221500	75432000	32671000	20841000	4099700	9421500	8350500	1230200	124960000	199870000	731760000	415060000	237180000	108890000	294980000	442689984	136550000	TRUE															16	16
1954	P62191;P62191-2	P62191;P62191-2	26S protease regulatory subunit 4	PSMC1	0.00340605	0.00357177	0.00298983	0.00109109	0.000124099	0	0.000856156	0.00102155	0.00350234		3626500	8385500	15694000	4792900	586520	0	2006500	1650200	2081600	81504000	303569984	157840000	94930000	0	0	146080000	140990000	169510000	TRUE															11	11
1129	P17980	P17980	26S protease regulatory subunit 6A	PSMC3	0.00151861	0.00273466	0.0105827	0.00438106	0.00497162	0	0.00396132	0.00130705	0.00590381		1616900	6420200	55550000	19245000	23497000	0	9283800	2111400	3508900	48975000	305600000	713750016	428169984	457000000	0	307750016	131160000	307680000	TRUE															15	15
1583	P43686;P43686-2	P43686;P43686-2	26S protease regulatory subunit 6B	PSMC4	0	0.00123201	0.00790551	0.00402184	0.00089691	0	0.00280212	0.00287843	0		0	2892400	41497000	17667000	4239000	0	6567100	4649800	0	0	108530000	444540000	324550016	91476000	0	276800000	230070000	0	TRUE															17	17
1477	P35998;P35998-2	P35998;P35998-2	26S protease regulatory subunit 7	PSMC2	0.00134599	0.00339091	0.0107184	0.00747911	0.0032472	0.000620584	0.0024871	0.00236499	0.00237555		1433100	7960900	56262000	32854000	15347000	1279000	5828800	3820400	1411900	35914000	462750016	795400000	597769984	240310000	43306000	180030000	205010000	174170000	TRUE															24	24
1955	P62195;P62195-2;Q8NB90-3;Q8NB90-2;Q8NB90	P62195;P62195-2	26S protease regulatory subunit 8	PSMC5	0.0013875	0.00332625	0.013206	0.00452311	0.00112297	0.000219237	0.00214775	0.00227579	0		1477300	7809100	69320000	19869000	5307400	451840	5033500	3676300	0	41559000	266400000	926339968	258640000	50141000	18433000	268110000	122340000	0	TRUE															18	18
3449	Q99460;Q99460-2	Q99460;Q99460-2	26S proteasome non-ATPase regulatory subunit 1	PSMD1	0.00249399	0.00186543	0.00673255	0.00461577	0.00109538	0.00255943	0.00138867	0.00146651	0		2655400	4379500	35340000	20276000	5177000	5274900	3254500	2369000	0	0	351929984	810800000	561699968	198510000	425830016	218900000	223150000	0	TRUE															31	31
452	O75832;O75832-2	O75832	26S proteasome non-ATPase regulatory subunit 10	PSMD10	0.0108676	0.00189703	0.00684457	0	0.00715264	0.00244211	0.00616825	0.000796214	0.00174915		11571000	4453700	35928000	0	33805000	5033100	14456000	1286200	1039600	159450000	137610000	211650000	0	233100000	146540000	126050000	52151000	62814000	TRUE															7	7
115	O00231;O00231-2	O00231;O00231-2	26S proteasome non-ATPase regulatory subunit 11	PSMD11	0.00526034	0.00347759	0.0143081	0.00882814	0.000965696	0.00223235	0.00730026	0.00828961	0.0089872		5600800	8164400	75105000	38780000	4564100	4600800	17109000	13391000	5341500	172430000	483440000	817640000	596030016	96904000	227940000	648680000	740540032	727590016	TRUE															21	21
116	O00232;O00232-2	O00232;O00232-2	26S proteasome non-ATPase regulatory subunit 12	PSMD12	0.00361982	0.00168508	0.0096759	0.00621726	0.00171883	0.000300782	0.00329849	0.00330836	0		3854100	3956100	50790000	27311000	8123600	619900	7730400	5344300	0	80653000	261200000	522449984	419960000	136620000	95758000	236900000	292680000	0	TRUE															18	18
4106	Q9UNM6;Q9UNM6-2	Q9UNM6;Q9UNM6-2	26S proteasome non-ATPase regulatory subunit 13	PSMD13	0.00245125	0.00200301	0.00311709	0.00201797	0.000277494	0.000592878	0.000806958	0.0016625	0		2609900	4702500	16362000	8864500	1311500	1221900	1891200	2685600	0	85844000	191040000	165530000	137500000	58115000	39172000	87402000	154640000	0	TRUE															12	12
145	O00487	O00487	26S proteasome non-ATPase regulatory subunit 14	PSMD14	0.00461492	0.00441067	0.00745439	0.0097146	0.000569524	0.00167601	0.0069333	0.00502775	0		4913600	10355000	39129000	42674000	2691700	3454200	16249000	8121800	0	93554000	243520000	342000000	376129984	35437000	114500000	311689984	228370000	0	TRUE															9	9
2312	Q13200;Q13200-3;Q13200-2	Q13200;Q13200-3;Q13200-2	26S proteasome non-ATPase regulatory subunit 2	PSMD2	0.0060814	0.00341357	0.0119668	0.00861324	0.00134429	0.0028836	0.00668454	0.00297766	0.00228403		6475000	8014100	62815000	37836000	6353400	5943000	15666000	4810100	1357500	346700000	705009984	1389600000	1157299968	202350000	414100000	1163100032	575809984	310790016	TRUE															40	40
262	O43242;O43242-2	O43242;O43242-2	26S proteasome non-ATPase regulatory subunit 3	PSMD3	0.00445487	0.00237844	0.00691677	0.00224253	0.00103152	0.000383699	0.00167335	0.00445167	0		4743200	5583900	36307000	9850900	4875200	790790	3921700	7191200	0	201020000	287009984	550960000	288209984	109200000	48476000	203670000	479780000	0	TRUE															21	21
1833	P55036;P55036-2;A2A3N6	P55036;P55036-2	26S proteasome non-ATPase regulatory subunit 4	PSMD4	0	0.00763934	0.00713929	0.00624071	0.000335405	0.00140289	0.00220561	0.00208092	0.014131		0	17935000	37475000	27414000	1585200	2891300	5169100	3361500	8398700	0	460550016	248950000	255750000	29418000	74277000	80547000	105280000	458430016	TRUE															7	7
2598	Q16401;Q16401-2	Q16401;Q16401-2	26S proteasome non-ATPase regulatory subunit 5	PSMD5	0.00443966	0.00140732	0.00860486	0.00508631	0.000527291	0.000329307	0.00415981	0.00829766	0		4727000	3304000	45168000	22343000	2492100	678690	9749000	13404000	0	120720000	227240000	570089984	335280000	44274000	38752000	459840000	791830016	0	TRUE															14	14
2493	Q15008;Q15008-4;Q15008-3;Q15008-2	Q15008;Q15008-4;Q15008-3;Q15008-2	26S proteasome non-ATPase regulatory subunit 6	PSMD6	0.00848682	0.00099633	0.00872107	0.00767511	0.00796301	0.000311927	0.00410942	0.00120577	0		9036100	2339100	45778000	33715000	37635000	642870	9630900	1947800	0	337340000	126460000	662400000	381870016	499009984	31049000	361400000	67526000	0	TRUE															18	18
1748	P51665	P51665	26S proteasome non-ATPase regulatory subunit 7	PSMD7	0.0207068	0.00631592	0.00772377	0.00207022	0.00138588	0.00211974	0.00637818	0.00246559	0.00316399		22047000	14828000	40543000	9094000	6550000	4368700	14948000	3982900	1880500	342720000	325870016	265230000	134970000	67043000	112010000	277200000	184470000	122960000	TRUE															9	9
1639	P48556	P48556	26S proteasome non-ATPase regulatory subunit 8	PSMD8	0	0.000259401	0.0110575	0.00653073	0.00525218	0.000801858	0.00643066	0.00444492	0		0	609000	58042000	28688000	24823000	1652600	15071000	7180300	0	0	69261000	552990016	456390016	260020000	115810000	398000000	215890000	0	TRUE															10	10
117	O00233;O00233-2;O00233-3	O00233;O00233-2	26S proteasome non-ATPase regulatory subunit 9	PSMD9	0.00765928	0.00736034	0.00322359	0.00783401	0.00322033	0.0145	0.00688978	0.00316195	0.0080857		8155000	17280000	16921000	34413000	15220000	29884000	16147000	5107800	4805700	131540000	362060000	120370000	169890000	127080000	505809984	240960000	167470000	328160000	TRUE															9	9
2350	Q13442	Q13442	28 kDa heat- and acid-stable phosphoprotein	PDAP1	0	0	0	0.00890827	0.00275336	0.000471217	0.000977251	0.00307919	0.00524594		0	0	0	39132000	13013000	971160	2290300	4974100	3117900	0	0	0	0	0	38387000	0	33431000	79929000	TRUE															5	5
369	O60783	O60783	28S ribosomal protein S14, mitochondrial	MRPS14	0	0	0.000418698	0	0	0	0	0	0		0	0	2197800	0	0	0	0	0	0	0	0	6862700	0	0	0	0	0	0	TRUE															1	1
2074	P82650;P82650-2	P82650	28S ribosomal protein S22, mitochondrial	MRPS22	0	0	0.000156769	0.000231289	0	0	0	0	0		0	0	822900	1016000	0	0	0	0	0	0	0	14825000	10436000	0	0	0	0	0	TRUE															3	3
4193	Q9Y3D9	Q9Y3D9	28S ribosomal protein S23, mitochondrial	MRPS23	0	0	0.000275322	0.000669486	0	0	0	0	0		0	0	1445200	2940900	0	0	0	0	0	0	0	17761000	12948000	0	0	0	0	0	TRUE															2	2
2075	P82663-3;P82663-2;P82663	P82663-3;P82663-2;P82663	28S ribosomal protein S25, mitochondrial	MRPS25	0	0	0	0	0	0	0.000853766	0.00208141	0		0	0	0	0	0	0	2000900	3362300	0	0	0	0	0	0	0	20503000	49684000	0	TRUE															1	1
3211	Q92552;Q92552-2	Q92552;Q92552-2	28S ribosomal protein S27, mitochondrial	MRPS27	0	0	0.000250175	0	0	0	0	0	0		0	0	1313200	0	0	0	0	0	0	0	0	17085000	0	0	0	0	0	0	TRUE															2	2
2076	P82673-2;P82673	P82673-2;P82673	28S ribosomal protein S35, mitochondrial	MRPS35	0	0	0.00100099	0	0	0	0	0	0		0	0	5254300	0	0	0	0	0	0	0	0	24610000	0	0	0	0	0	0	TRUE															2	2
2077	P82909	P82909	28S ribosomal protein S36, mitochondrial	MRPS36	0	0.00458531	0.00514372	0.00746158	0.0126528	0	0.00309505	0	0		0	10765000	27000000	32777000	59800000	0	7253600	0	0	0	93647000	73137000	104810000	0	0	39036000	0	0	TRUE															6	6
291	O43598;O43598-2	O43598;O43598-2	2-deoxynucleoside 5-phosphate N-hydrolase 1	DNPH1	0.010537	0	0.00136781	0.00916187	0.00193679	0.00132336	0.0117182	0.0143445	0.0119439		11219000	0	7179800	40246000	9153700	2727400	27463000	23172000	7098800	135870000	0	57554000	175100000	62018000	170350000	246190000	252790000	258650000	TRUE															5	5
2143	Q02218;Q02218-2;Q02218-3;Q9ULD0;Q9ULD0-3;Q9ULD0-2	Q02218;Q02218-2	2-oxoglutarate dehydrogenase, mitochondrial	OGDH	0.00857567	0.00463046	0.0168215	0.0115795	0.00297066	0.0253828	0.0103353	0.00685715	0.000402561		9130700	10871000	88298000	50866000	14040000	52313000	24222000	11077000	239260	434049984	1129500032	1842000000	1934700032	430380000	3060300032	1424700032	1055699968	205500000	TRUE															52	52
997	P12694;P12694-2	P12694;P12694-2	2-oxoisovalerate dehydrogenase subunit alpha, mitochondrial	BCKDHA	0	0.000778288	0.00236973	0.00151722	0.000283757	0	0.000549834	0.00310339	0		0	1827200	12439000	6664800	1341100	0	1288600	5013200	0	0	98971000	214240000	106180000	39867000	0	64367000	145620000	0	TRUE															10	10
1206	P21953-2;P21953	P21953-2;P21953	2-oxoisovalerate dehydrogenase subunit beta, mitochondrial	BCKDHB	0	0	0.00201367	0	0	0	0	0	0		0	0	10570000	0	0	0	0	0	0	0	0	55007000	0	0	0	0	0	0	TRUE															1	1
572	O95861;O95861-4;O95861-2;O95861-3	O95861;O95861-4;O95861-2;O95861-3	3(2),5-bisphosphate nucleotidase 1	BPNT1	0	0.00102316	0.00421975	0.00312491	0.00186043	0.000885945	0.00248006	0.00118522	0.0017261		0	2402100	22150000	13727000	8792800	1825900	5812300	1914600	1025900	0	83140000	227130000	187120000	73289000	63687000	146890000	109670000	90459000	TRUE															11	11
3605	Q9BYD6	Q9BYD6	39S ribosomal protein L1, mitochondrial	MRPL1	0	0	0.00176944	0	0	0	0	0	0		0	0	9288000	0	0	0	0	0	0	0	0	77339000	0	0	0	0	0	0	TRUE															4	4
4186	Q9Y3B7;Q9Y3B7-2;Q9Y3B7-3	Q9Y3B7;Q9Y3B7-2;Q9Y3B7-3	39S ribosomal protein L11, mitochondrial	MRPL11	0	0	0.000712443	0.000175577	0	0	0	0	0		0	0	3739700	771270	0	0	0	0	0	0	0	25301000	0	0	0	0	0	0	TRUE															3	3
1782	P52815	P52815	39S ribosomal protein L12, mitochondrial	MRPL12	0	0.006281	0.0103814	0.0101228	0.00190253	0.00140507	0.00114575	0.00394046	0		0	14746000	54493000	44467000	8991800	2895800	2685200	6365400	0	0	203900000	236490000	216080000	35574000	49041000	40553000	73069000	0	TRUE															7	7
2744	Q5T653	Q5T653	39S ribosomal protein L2, mitochondrial	MRPL2	0	0	0	0	0.000322096	0	0	0	0		0	0	0	0	1522300	0	0	0	0	0	0	0	0	11698000	0	0	0	0	TRUE															1	1
2603	Q16540	Q16540	39S ribosomal protein L23, mitochondrial	MRPL23	0	0	0.000296907	0	0.000354088	0	0	0	0		0	0	1558500	0	1673500	0	0	0	0	0	0	8110700	0	9892700	0	0	0	0	TRUE															1	1
3902	Q9NYK5;Q9NYK5-2	Q9NYK5;Q9NYK5-2	39S ribosomal protein L39, mitochondrial	MRPL39	0	0	0.000304851	0	0	0	0.000210794	0	0		0	0	1600200	0	0	0	494020	0	0	0	0	12128000	0	0	0	23658000	0	0	TRUE															2	2
3068	Q8N983-4;Q8N983-3;Q8N983-2;Q8N983;Q8N983-6;Q8N983-7	Q8N983-4;Q8N983-3;Q8N983-2;Q8N983;Q8N983-6;Q8N983-7	39S ribosomal protein L43, mitochondrial	MRPL43	0	0	0	0.00038429	0.00055156	0	0	0	0		0	0	0	1688100	2606800	0	0	0	0	0	0	0	17218000	11143000	0	0	0	0	TRUE															2	2
3732	Q9H9J2	Q9H9J2	39S ribosomal protein L44, mitochondrial	MRPL44	0	0	0.000408735	0.000326764	0.000228258	0	0	0	0		0	0	2145500	1435400	1078800	0	0	0	0	0	0	22273000	8242200	14301000	0	0	0	0	TRUE															2	2
3673	Q9H2W6	Q9H2W6	39S ribosomal protein L46, mitochondrial	MRPL46	0	0	0.000872317	0	0	0	0	0	0		0	0	4578900	0	0	0	0	0	0	0	0	40510000	0	0	0	0	0	0	TRUE															2	2
3343	Q96GC5-3;Q96GC5	Q96GC5-3;Q96GC5	39S ribosomal protein L48, mitochondrial	MRPL48	0	0	0.000199043	0.000307801	0.000551899	0	0	0	0		0	0	1044800	1352100	2608400	0	0	0	0	0	0	4893400	7477100	0	0	0	0	0	TRUE															2	2
2336	Q13405	Q13405	39S ribosomal protein L49, mitochondrial	MRPL49	0	0	0.00211388	0.00161224	0.00143201	0	0	0.000841157	0		0	0	11096000	7082200	6768000	0	0	1358800	0	0	0	56459000	41128000	38169000	0	0	51192000	0	TRUE															2	2
3054	Q8N5N7-2;Q8N5N7	Q8N5N7-2;Q8N5N7	39S ribosomal protein L50, mitochondrial	MRPL50	0	0	0	0.000476715	0	0	0	0	0		0	0	0	2094100	0	0	0	0	0	0	0	0	10294000	0	0	0	0	0	TRUE															1	1
2923	Q7Z7F7;Q7Z7F7-2	Q7Z7F7;Q7Z7F7-2	39S ribosomal protein L55, mitochondrial	MRPL55	0	0	0.00096679	0	0.000727832	0	0	0	0		0	0	5074800	0	3439900	0	0	0	0	0	0	0	0	16268000	0	0	0	0	TRUE															2	2
2519	Q15125	Q15125	3-beta-hydroxysteroid-Delta(8),Delta(7)-isomerase	EBP	0	0	0	0	0.000912863	0	0.00157829	0	0		0	0	0	0	4314400	0	3698900	0	0	0	0	0	0	0	0	32487000	0	0	TRUE															2	2
3472	Q99714;Q99714-2	Q99714;Q99714-2	3-hydroxyacyl-CoA dehydrogenase type-2	HSD17B10	0.0209585	0.0109447	0.0477737	0.0321665	0.0101842	0.0263464	0.0233976	0.0163799	0.0107749		22315000	25695000	250770000	141300000	48133000	54299000	54835000	26460000	6404000	500660000	812440000	1624999936	958710016	406190016	1117299968	842019968	766870016	615510016	TRUE															15	15
1614	P46952;P46952-2	P46952;P46952-2	3-hydroxyanthranilate 3,4-dioxygenase	HAAO	0	0	0.0024627	0.00357929	0.00136064	0.000381589	0.00196099	0.000838557	0		0	0	12927000	15723000	6430700	786440	4595800	1354600	0	0	0	118670000	151670000	78304000	25634000	77053000	0	0	TRUE															6	6
3557	Q9BUT1;Q9BUT1-2;Q9BUT1-3	Q9BUT1;Q9BUT1-2;Q9BUT1-3	3-hydroxybutyrate dehydrogenase type 2	BDH2	0.00325137	0.000273572	0.00214283	0.0106953	0.000853831	0.00311621	0.0184249	0.0125418	0		3461800	642270	11248000	46982000	4035400	6422400	43181000	20260000	0	55737000	79528000	62528000	341750016	41314000	167700000	764430016	542569984	0	TRUE															9	9
1407	P31937	P31937	3-hydroxyisobutyrate dehydrogenase, mitochondrial	HIBADH	0.0129555	0.0325887	0.0441559	0.0574307	0.0466884	0.0474759	0.0448666	0.0198478	0.0433351		13794000	76509000	231780000	252280000	220660000	97846000	105150000	32062000	25756000	222590000	1522499968	1559699968	2276800000	1729699968	1904300032	1476999936	1117799936	1483100032	TRUE															12	12
2805	Q6NVY1;Q6NVY1-2	Q6NVY1;Q6NVY1-2	3-hydroxyisobutyryl-CoA hydrolase, mitochondrial	HIBCH	0	0.000978312	0.0086984	0.00541617	0.00041001	0.000160648	0.00184032	0.00245438	0		0	2296800	45659000	23792000	1937800	331090	4313000	3964800	0	0	64839000	657430016	434710016	24313000	14078000	156430000	109370000	0	TRUE															12	12
1565	P42765	P42765	3-ketoacyl-CoA thiolase, mitochondrial	ACAA2	0.00129179	0.0707326	0.0964751	0.083922	0.0505837	0.0561873	0.0538868	0.0464753	0.0216036		1375400	166060000	506410000	368650000	239070000	115800000	126290000	75076000	12840000	28066000	4412199936	5606499840	5138400256	3068199936	3724900096	4453700096	3902000128	755779968	TRUE															26	26
888	P09110;P09110-2	P09110	3-ketoacyl-CoA thiolase, peroxisomal	ACAA1	0	0.000645989	0.00218856	0.000724326	0.000132473	0	0.00300032	0.00355108	0		0	1516600	11488000	3181800	626100	0	7031600	5736400	0	0	97041000	217430000	53236000	28626000	0	140940000	92497000	0	TRUE															7	7
2196	Q06136;Q06136-2	Q06136	3-ketodihydrosphingosine reductase	KDSR	0	0	0.000551521	0.000397266	0.00098421	0	0.000206864	0	0		0	0	2895000	1745100	4651600	0	484810	0	0	0	0	28747000	20459000	30723000	0	0	0	0	TRUE															3	3
1278	P25325;P25325-2	P25325;P25325-2	3-mercaptopyruvate sulfurtransferase	MPST	0.00199207	0.00970943	0.0100779	0.00460734	0.0166183	0.0083854	0.00544074	0.00513311	0.0017897		2121000	22795000	52900000	20239000	78542000	17282000	12751000	8292000	1063700	37285000	810140032	421470016	247490000	509510016	448550016	275870016	251340000	76997000	TRUE															12	12
1756	P51857-2;P51857	P51857-2;P51857	3-oxo-5-beta-steroid 4-dehydrogenase	AKR1D1	0	0.0136499	0	0.0119471	0.00350089	0.00321539	0.0033488	0.00184518	0		0	32046000	0	52481000	16546000	6626800	7848300	2980700	0	0	595929984	0	383660000	276430016	463870016	489929984	112710000	0	TRUE															2	2
3880	Q9NWU1-2;Q9NWU1	Q9NWU1-2;Q9NWU1	3-oxoacyl-[acyl-carrier-protein] synthase, mitochondrial	OXSM	0	0.000186079	0.000468173	0	0.000148708	0	0	0	0		0	436860	2457500	0	702830	0	0	0	0	0	11947000	21742000	0	0	0	0	0	0	TRUE															2	2
1607	P46783;Q9NQ39	P46783	40S ribosomal protein S10	RPS10	0.00931868	0	0.0110683	0.0156764	0.00944135	0.00343199	0.00984334	0	0		9921800	0	58099000	68863000	44622000	7073200	23069000	0	0	228250000	0	231250000	151000000	60726000	267090000	295510016	0	0	TRUE															3	3
1966	P62280	P62280	40S ribosomal protein S11	RPS11	0.007971	0.00159819	0.0108193	0.00956685	0.0234267	0	0.00692349	0.0060189	0		8486900	3752100	56792000	42025000	110720000	0	16226000	9722900	0	0	93263000	270489984	198140000	532830016	0	367000000	249700000	0	TRUE															9	9
1280	P25398	P25398	40S ribosomal protein S12	RPS12	0.00780702	0.0217398	0.0527821	0.0193559	0.0145719	0.0114252	0.0110923	0.0139563	0		8312300	51039000	277060000	85026000	68870000	23547000	25996000	22545000	0	107450000	584659968	925340032	393790016	194520000	288600000	285369984	365520000	0	TRUE															7	7
1965	P62277	P62277	40S ribosomal protein S13	RPS13	0.0242758	0.0015697	0.0266978	0.00429615	0.0178002	0.00172812	0.0174704	0	0		25847000	3685200	140140000	18872000	84128000	3561600	40944000	0	0	242680000	52016000	776110016	75260000	340020000	106400000	480440000	0	0	TRUE															8	8
1962	P62263	P62263	40S ribosomal protein S14	RPS14	0.05811	0.011768	0.0328512	0.0110973	0.0349814	0.00135393	0	0.00707815	0.00484264		61871000	27628000	172440000	48748000	165330000	2790400	0	11434000	2878200	138760000	230810000	276809984	227900000	339240000	49583000	0	146750000	0	TRUE															9	9
1988	P62841	P62841	40S ribosomal protein S15	RPS15	0.00749811	0	0.00294297	0.0028663	0.00112083	0.0017994	0.00037766	0	0		7983400	0	15448000	12591000	5297300	3708500	885090	0	0	0	0	39644000	58402000	34303000	0	0	0	0	TRUE															4	4
1957	P62244	P62244	40S ribosomal protein S15a	RPS15A	0.0390205	0.00571406	0.0343505	0.0168372	0.0277515	0.00555177	0.0134318	0.0169135	0.0010561		41546000	13415000	180310000	73962000	131160000	11442000	31479000	27322000	627690	263970000	193740000	569379968	432070016	454630016	127240000	518270016	617689984	64873000	TRUE															7	7
1958	P62249	P62249	40S ribosomal protein S16	RPS16	0.0413122	0.014207	0.0278656	0.0356199	0.0235981	0.00409823	0.025313	0.0225703	0		43986000	33354000	146270000	156470000	111530000	8446300	59324000	36460000	0	755670016	526190016	767660032	735390016	773110016	226620000	962140032	901769984	0	TRUE															14	14
878	P08708	P08708	40S ribosomal protein S17	RPS17	0	0	0.0375758	0.0177168	0.0395749	0.00309676	0	0.00209367	0		0	0	197240000	77826000	187040000	6382300	0	3382100	0	0	0	554030016	170780000	534409984	98321000	0	0	0	TRUE															6	6
1964	P62269	P62269	40S ribosomal protein S18	RPS18	0.0177436	0.0159947	0.0378273	0.0263683	0.0400235	0.00347032	0.0223582	0.0128359	0.0166587		18892000	37551000	198560000	115830000	189160000	7152200	52399000	20735000	9901000	195110000	539560000	837840000	635969984	832929984	134020000	718769984	463969984	480140000	TRUE															11	11
1509	P39019	P39019	40S ribosomal protein S19	RPS19	0.00145052	0.0151402	0.0593128	0.0523519	0.0175002	0.00160323	0.027953	0.023463	0.0133256		1544400	35545000	311340000	229970000	82710000	3304200	65511000	37902000	7920000	20112000	736129984	1327699968	1063500032	560739968	74592000	1320999936	752220032	414169984	TRUE															13	13
1078	P15880	P15880	40S ribosomal protein S2	RPS2	0.00684479	0.0033375	0.0123148	0.0109708	0.0184523	0.000983181	0.00438254	0.00356681	0.00504555		7287800	7835500	64642000	48192000	87210000	2026300	10271000	5761800	2998800	190870000	237290000	614499968	447489984	829630016	125120000	306889984	226580000	232310000	TRUE															11	11
1896	P60866;P60866-2	P60866;P60866-2	40S ribosomal protein S20	RPS20	0.0561424	0.024934	0.0647689	0.0680026	0.023158	0.0116169	0.0256126	0.0331133	0		59776000	58538000	339980000	298720000	109450000	23942000	60026000	53491000	0	277190016	501449984	664910016	612929984	325409984	193310000	365340000	1155500032	0	TRUE															5	5
2022	P63220	P63220	40S ribosomal protein S21	RPS21	0	0.0158712	0.0477051	0.0831594	0.00612455	0	0.00389108	0.0193216	0.00678545		0	37261000	250410000	365300000	28946000	0	9119200	31212000	4032900	0	232740000	745089984	881900032	121090000	0	88723000	414449984	141060000	TRUE															7	7
1963	P62266	P62266	40S ribosomal protein S23	RPS23	0	0.0117906	0.0204548	0.00905738	0.0324551	0.00256865	0.00689277	0.0044105	0		0	27681000	107370000	39787000	153390000	5293900	16154000	7124700	0	0	331569984	276830016	199110000	380020000	102830000	187010000	100050000	0	TRUE															5	5
1989	P62847-2;P62847-3;P62847;P62847-4	P62847-2;P62847-3;P62847;P62847-4	40S ribosomal protein S24	RPS24	0.028584	0.00103905	0.0101451	0.00639278	0.0227137	0	0.00438681	0.000779314	0		30434000	2439400	53253000	28082000	107350000	0	10281000	1258900	0	0	64937000	171420000	104360000	305649984	0	90013000	43976000	0	TRUE															4	4
1990	P62851	P62851	40S ribosomal protein S25	RPS25	0.0276382	0.0101396	0.0373662	0.0216223	0.0128339	0.00341826	0.0169051	0.0607567	0.0647014		29427000	23805000	196140000	94982000	60656000	7044900	39619000	98146000	38455000	117690000	195430000	441480000	286950016	669849984	97776000	263540000	1191200000	282950016	TRUE															4	4
1991	P62854;Q5JNZ5	P62854;Q5JNZ5	40S ribosomal protein S26;Putative 40S ribosomal protein S26-like 1	RPS26;RPS26P11	0.0228163	0.0102755	0.0164856	0.0235273	0.0627435	0.00137737	0.00644005	0.00691224	0.00232272		24293000	24124000	86535000	103350000	296540000	2838700	15093000	11166000	1380500	142180000	227120000	263560000	305480000	750460032	27270000	69028000	100710000	130730000	TRUE															3	3
1563	P42677	P42677	40S ribosomal protein S27	RPS27	0	0.0109357	0.0107812	0.0101788	0.012076	0.000910254	0.00409815	0	0		0	25674000	56592000	44713000	57074000	1876000	9604500	0	0	0	85245000	151240000	141080000	173260000	15813000	29776000	0	0	False;True															4	1
2871	Q71UM5	Q71UM5	40S ribosomal protein S27-like	RPS27L	0.0278683	0.00598582	0.022699	0.0192339	0.0231136	0.00219198	0.00893107	0.0132902	0.00626218		29672000	14053000	119150000	84490000	109240000	4517600	20931000	21469000	3721900	83785000	99336000	213220000	193690000	182860000	46444000	116480000	283849984	102220000	TRUE															4	4
1992	P62857	P62857	40S ribosomal protein S28	RPS28	0.026359	0.00315098	0.0395418	0.0296942	0.0148499	0.00212294	0.000669564	0	0		28065000	7397600	207560000	130440000	70184000	4375300	1569200	0	0	148880000	43311000	223050000	288230016	83549000	38097000	12185000	0	0	TRUE															4	4
1245	P23396;P23396-2	P23396;P23396-2	40S ribosomal protein S3	RPS3	0.0423566	0.0109204	0.0398371	0.0273996	0.0265222	0.00352442	0.0112932	0.0166999	0.00744752		45098000	25638000	209110000	120360000	125350000	7263700	26467000	26977000	4426400	815510016	944089984	2047399936	1450599936	1061100032	288780000	818969984	1043100032	387689984	TRUE															22	22
1993	P62861	P62861	40S ribosomal protein S30	FAU	0	0	0	0	0.025989	0.018403	0	0	0		0	0	0	0	122830000	37928000	0	0	0	0	0	0	0	145220000	124510000	0	0	0	TRUE															1	1
1922	P61247	P61247	40S ribosomal protein S3a	RPS3A	0.00738944	0.00623159	0.0401972	0.024554	0.0178464	0.00307201	0.00200805	0.00961808	0.00165774		7867700	14630000	211000000	107860000	84346000	6331300	4706100	15537000	985270	135260000	479009984	1864899968	872320000	939329984	242910000	134880000	0	0	TRUE															20	20
1979	P62701	P62701	40S ribosomal protein S4, X isoform	RPS4X	0.064831	0.00788553	0.0350897	0.0221309	0.0206926	0.00693802	0.0199086	0.00957846	0.00293634		69027000	18513000	184190000	97216000	97798000	14299000	46658000	15473000	1745200	1304999936	466209984	1299299968	725769984	824350016	510990016	1200300032	632470016	144320000	TRUE															20	20
1606	P46782	P46782	40S ribosomal protein S5;40S ribosomal protein S5, N-terminally processed	RPS5	0.00572544	0.00118545	0.021175	0.007997	0.0229549	0.00289491	0.013378	0.0094497	0.00105006		6096000	2783100	111150000	35129000	108490000	5966300	31353000	15265000	624100	105070000	51230000	581580032	167730000	597020032	262210000	338660000	293129984	38295000	TRUE															9	9
1982	P62753	P62753	40S ribosomal protein S6	RPS6	0.0111785	0.0107624	0.0290677	0.0294643	0.0382863	0.00161449	0.0066999	0.0138554	0.00291598		11902000	25267000	152580000	129430000	180950000	3327400	15702000	22382000	1733100	98282000	276600000	658849984	650499968	826460032	61477000	214840000	364190016	62753000	TRUE															8	8
1951	P62081	P62081	40S ribosomal protein S7	RPS7	0.0373741	0.00535286	0.0386217	0.0230196	0.0159201	0.00866828	0.0202448	0.0110406	0		39793000	12567000	202730000	101120000	75242000	17865000	47446000	17835000	0	631550016	259910000	772739968	534540000	366600000	333110016	723929984	463110016	0	TRUE															9	9
1956	P62241	P62241	40S ribosomal protein S8	RPS8	0.00839468	0.00921193	0.0282161	0.0237845	0.0300874	0.000613451	0.0110069	0.0104662	0.00671832		8938000	21627000	148110000	104480000	142200000	1264300	25796000	16907000	3993000	99493000	380460000	605980032	534489984	799440000	24525000	318800000	318110016	177660000	TRUE															11	11
1605	P46781	P46781	40S ribosomal protein S9	RPS9	0.024428	0.00764573	0.0458553	0.0266984	0.0331723	0.00509568	0	0.007834	0		26009000	17950000	240700000	117280000	156780000	10502000	0	12655000	0	371940000	403630016	1246899968	596120000	1048200000	230200000	0	380329984	0	TRUE															18	18
882	P08865	P08865	40S ribosomal protein SA	RPSA	0.092086	0.0142015	0.100855	0.0830524	0.0064963	0.0117333	0.0415478	0.0550299	0.0894766		98046000	33341000	529400000	364830000	30703000	24182000	97372000	88895000	53180000	1134400000	900259968	3468600064	3218299904	225100000	618140032	2394099968	2240100096	1914499968	TRUE															12	12
3515	Q9BRK5-2;Q9BRK5-6;Q9BRK5	Q9BRK5-2;Q9BRK5-6;Q9BRK5	45 kDa calcium-binding protein	SDF4	0	0	0.00037753	0	0.000347994	0	0	0	0		0	0	1981700	0	1644700	0	0	0	0	0	0	10313000	0	9722700	0	0	0	0	TRUE															1	1
2067	P80404	P80404	4-aminobutyrate aminotransferase, mitochondrial	ABAT	0	0	9.5374e-05	0.000134951	0	0	0	0	0		0	0	500630	592810	0	0	0	0	0	0	0	8076700	11292000	0	0	0	0	0	TRUE															1	1
851	P08195-2;P08195-3;P08195;P08195-4	P08195-2;P08195-3;P08195;P08195-4	4F2 cell-surface antigen heavy chain	SLC3A2	0	0.000166945	0.00167028	0.000377165	0.00224407	0.00185282	0.000466928	0.000295742	0		0	391940	8767500	1656800	10606000	3818600	1094300	477740	0	0	19102000	122980000	69182000	155040000	153710000	49814000	0	0	TRUE															8	8
1652	P49189;P49189-3;P49189-2	P49189;P49189-3;P49189-2	4-trimethylaminobutyraldehyde dehydrogenase	ALDH9A1	0.00257804	0.056966	0.0584059	0.100044	0.00685134	0.0155316	0.030738	0.0420665	0.0329371		2744900	133740000	306580000	439470000	32381000	32010000	72038000	67954000	19576000	72034000	5076899840	4255300096	5524499968	356409984	1989400064	2640999936	3694500096	2537200128	TRUE															22	22
3129	Q8TCD5;Q8TCD5-2	Q8TCD5	5(3)-deoxyribonucleotidase, cytosolic type	NT5C	0	0	0	0.000488075	0	0.00105232	0.000203254	0	0		0	0	0	2144000	0	2168800	476350	0	0	0	0	0	13174000	0	0	6973000	0	0	TRUE															3	3
3015	Q8IZH2-2;Q8IZH2	Q8IZH2-2;Q8IZH2	5-3 exoribonuclease 1	XRN1	0	0	0	1.87394e-05	0	0	0	0	0		0	0	0	82318	0	0	0	0	0	0	0	0	3894600	0	0	0	0	0	TRUE															1	1
3646	Q9H0D6;Q9H0D6-2	Q9H0D6;Q9H0D6-2	5-3 exoribonuclease 2	XRN2	0.000315566	0	0.0010259	0.000812107	0.000811662	0.000194598	0	0	0		335990	0	5385100	3567400	3836100	401060	0	0	0	18153000	0	144090000	81220000	106470000	38127000	0	0	0	TRUE															10	10
2104	Q00013-2;Q00013;Q00013-3	Q00013-2;Q00013;Q00013-3	55 kDa erythrocyte membrane protein	MPP1	0	0.00162085	0.00253642	0.00270126	0.000852561	0	0.00251325	0.00290424	0.00217786		0	3805300	13314000	11866000	4029400	0	5890100	4691500	1294400	0	180640000	185000000	147150000	77687000	0	136400000	139820000	212570000	TRUE															10	10
2300	Q13131;Q13131-2;P54646	Q13131;Q13131-2	5-AMP-activated protein kinase catalytic subunit alpha-1	PRKAA1	0.00303018	0	0.0103739	0.000934285	0.000313675	0	0.00151898	0.000144689	0		3226300	0	54454000	4104100	1482500	0	3559900	233730	0	129930000	0	727110016	112570000	37080000	0	115110000	16898000	0	TRUE															10	10
4206	Q9Y478	Q9Y478	5-AMP-activated protein kinase subunit beta-1	PRKAB1	0	0.000937421	0.00218932	0	0	0	0	0	0		0	2200800	11492000	0	0	0	0	0	0	0	56930000	66842000	0	0	0	0	0	0	TRUE															2	2
1819	P54619-2;P54619;P54619-3	P54619-2;P54619;P54619-3	5-AMP-activated protein kinase subunit gamma-1	PRKAG1	0.00506217	0	0.000318472	0.00257491	0	0	0.00104522	0	0.00147222		5389800	0	1671700	11311000	0	0	2449600	0	875010	109020000	0	0	108400000	0	0	46527000	0	151050000	TRUE															10	10
1199	P21589-2;P21589	P21589-2;P21589	5-nucleotidase	NT5E	0.00336022	0	0.00211445	0.00297899	0.000802606	0.000773813	0.00277921	0.0025226	0		3577700	0	11099000	13086000	3793300	1594800	6513400	4075000	0	60361000	0	137880000	166450000	103270000	93925000	208340000	239560000	0	TRUE															12	12
2753	Q5TFE4;Q5TFE4-2	Q5TFE4;Q5TFE4-2	5-nucleotidase domain-containing protein 1	NT5DC1	0	0.000510581	0.00283895	0.00113823	0.000544409	9.1006e-05	0.000430617	0	0.00111228		0	1198700	14902000	5000000	2573000	187560	1009200	0	661080	0	33075000	248740000	41871000	30429000	11497000	43537000	0	64869000	TRUE															9	9
2942	Q86UY8;Q86UY8-2	Q86UY8;Q86UY8-2	5-nucleotidase domain-containing protein 3	NT5DC3	0.00119393	0	0	0	0.000108274	0	0	0	0		1271200	0	0	0	511730	0	0	0	0	39408000	0	0	0	0	0	0	0	0	TRUE															3	3
192	O14841	O14841	5-oxoprolinase	OPLAH	0	2.54988e-05	0.00019689	0.00114939	0.000215859	0.000481978	5.12968e-05	0.00116256	0		0	59864	1033500	5049000	1020200	993340	120220	1878000	0	0	11539000	26376000	209810000	28877000	57433000	14954000	186860000	0	TRUE															19	19
2973	Q8IUZ5;Q8IUZ5-3;Q8IUZ5-2	Q8IUZ5;Q8IUZ5-3	5-phosphohydroxy-L-lysine phospho-lyase	PHYKPL	0	0.000432633	0.00199614	0.00259221	0.00366741	0.00440512	0	0.00357702	0.00102366		0	1015700	10478000	11387000	17333000	9078800	0	5778300	608410	0	60627000	161130000	116510000	166420000	257270000	0	221010000	98991000	TRUE															12	12
953	P10809;P10809-2	P10809	60 kDa heat shock protein, mitochondrial	HSPD1	0.00710411	0.0841456	0.117852	0.111973	0.039759	0.0269083	0.0601762	0.0629567	0.0481151		7563900	197550000	618620000	491870000	187910000	55457000	141030000	101700000	28597000	261000000	9063100416	9011500032	9058700288	4037900032	3064900096	7281800192	7346500096	4715700224	TRUE															47	47
939	P10155-3;P10155-5;P10155-4;P10155;P10155-2	P10155-3;P10155-5;P10155-4;P10155	60 kDa SS-A/Ro ribonucleoprotein	TROVE2	0.00181813	0.00080163	0.0056739	0.00327265	0.00470227	0.00604475	0.00289685	0.00355684	0		1935800	1882000	29783000	14376000	22224000	12458000	6789100	5745700	0	83448000	81931000	349000000	237510000	307140000	526540000	342740000	365310016	0	TRUE															16	16
773	P05388;P05388-2;Q8NHW5	P05388;P05388-2;Q8NHW5	60S acidic ribosomal protein P0;60S acidic ribosomal protein P0-like	RPLP0;RPLP0P6	0.0334444	0.00982785	0.0866164	0.0320663	0.0156397	0.00491227	0.0277217	0.0255442	0.00214488		35609000	23073000	454660000	140860000	73917000	10124000	64969000	41264000	1274800	383860000	666529984	2742500096	1102300032	757870016	286230016	1108800000	1115399936	91129000	TRUE															15	15
771	P05386	P05386	60S acidic ribosomal protein P1	RPLP1	0.115241	0	0.37753	0.0818299	0.574009	0	0.0927626	0	0		122700000	0	1981700000	359460000	2712900000	0	217400000	0	0	368180000	0	3724199936	356150016	4311900160	0	940380032	0	0	TRUE															2	2
772	P05387	P05387	60S acidic ribosomal protein P2	RPLP2	0.0291381	0.118443	0.23623	0.316292	0.451311	0.0760809	0.149926	0.287911	0.27161		31024000	278070000	1240000000	1389400000	2133000000	156800000	351370000	465090000	161430000	571080000	2929999872	4293400064	5638000128	4736799744	733230016	2670700032	3868100096	2402400000	TRUE															6	6
1316	P27635;Q96L21	P27635	60S ribosomal protein L10	RPL10	0.0029974	0.00140711	0.0405439	0.021389	0.0177302	0.00159455	0.00387401	0.000837876	0		3191400	3303500	212820000	93957000	83797000	3286300	9079200	1353500	0	43781000	34026000	622129984	286129984	761910016	42552000	153460000	40578000	0	TRUE															7	7
2001	P62906	P62906	60S ribosomal protein L10a	RPL10A	0.00212206	0.0244906	0.078476	0.0750028	0.0355569	0.00795356	0.0522654	0.027155	0.0444455		2259400	57497000	411930000	329470000	168050000	16392000	122490000	43866000	26416000	68330000	860120000	1860400000	2325100032	800270016	385840000	1936999936	721779968	1282099968	TRUE															13	13
2003	P62913;P62913-2	P62913;P62913-2	60S ribosomal protein L11	RPL11	0.0150546	0.011656	0.0293058	0.0207345	0.00879517	0.00299894	0.0155755	0.0152192	0.00649959		16029000	27365000	153830000	91082000	41568000	6180700	36503000	24585000	3863000	450140000	267150000	794099968	591350016	264180000	110160000	353110016	476750016	223670000	TRUE															8	8
1370	P30050;P30050-2	P30050;P30050-2	60S ribosomal protein L12	RPL12	0.00578489	0.00868929	0.0219656	0.0158055	0.0110122	0.00503988	0.0238572	0.0239588	0		6159300	20400000	115300000	69430000	52046000	10387000	55912000	38703000	0	454860000	204940000	537169984	445380000	228380000	191630000	582179968	532520000	0	TRUE															6	6
1296	P26373;P26373-2	P26373;P26373-2	60S ribosomal protein L13	RPL13	0.016471	0.0124385	0.0184934	0.0386567	0.0303709	0.00183822	0.00536137	0.00200366	0.00848715		17537000	29202000	97074000	169810000	143540000	3788500	12565000	3236700	5044300	277230016	479350016	307049984	981030016	671640000	94525000	154710000	88001000	166510000	TRUE															11	11
1526	P40429;Q6NVV1	P40429;Q6NVV1	60S ribosomal protein L13a;Putative 60S ribosomal protein L13a protein RPL13AP3	RPL13A;RPL13AP3	0.00734136	0.00100387	0.00724159	0.0110609	0.00890287	0.00112467	0	0.000740438	0		7816500	2356800	38012000	48588000	42077000	2317900	0	1196100	0	78086000	48418000	201460000	192710000	230520000	48588000	0	32246000	0	TRUE															8	8
1720	P50914	P50914	60S ribosomal protein L14	RPL14	0.0154087	0	0.0114004	0.0106942	0.00263191	0.00208145	0.00638927	0.00636501	0.00871312		16406000	0	59842000	46977000	12439000	4289800	14974000	10282000	5178600	186270000	0	148240000	152310000	33041000	79948000	132860000	121890000	88285000	TRUE															7	7
1925	P61313;P61313-2	P61313;P61313-2	60S ribosomal protein L15	RPL15	0.0127601	0.00250546	0.0358574	0.028408	0.0190408	0.00163914	0.0185141	0.00656062	0.00481454		13586000	5882100	188220000	124790000	89991000	3378200	43390000	10598000	2861500	376640000	220820000	925369984	827840000	487700000	57036000	625360000	284510016	98134000	TRUE															9	9
1139	P18621;P18621-3;P18621-2	P18621;P18621-3;P18621-2	60S ribosomal protein L17	RPL17	0	0.0127102	0.0215064	0.0267121	0.0324	0.0021325	0.00849755	0.00107763	0		0	29840000	112890000	117340000	153130000	4395000	19915000	1740800	0	0	390320000	500660000	539619968	844129984	219280000	253460000	37216000	0	TRUE															6	6
2207	Q07020;Q07020-2	Q07020;Q07020-2	60S ribosomal protein L18	RPL18	0.00803412	0.00967067	0.0463925	0.0251937	0.0142647	0.00282577	0.018055	0.0409151	0		8554100	22704000	243520000	110670000	67418000	5823800	42314000	66094000	0	331249984	373900000	757800000	451860000	336920000	137720000	332830016	712550016	0	TRUE															8	8
2148	Q02543	Q02543	60S ribosomal protein L18a	RPL18A	0.00276476	0.00261607	0.00860791	0.00728287	0.000792196	0.00217908	0.0176159	0	0		2943700	6141800	45184000	31992000	3744100	4491000	41285000	0	0	192570000	63880000	85807000	262670000	73780000	89015000	366400000	0	0	TRUE															7	7
2089	P84098	P84098	60S ribosomal protein L19	RPL19	0.00742795	0.00916848	0.0199748	0.00652276	0.00091371	0.000921026	0.00267254	0.00321847	0		7908700	21525000	104850000	28653000	4318400	1898200	6263400	5199100	0	56411000	111410000	261940000	171490000	0	30349000	89306000	106900000	0	TRUE															5	5
1603	P46778	P46778	60S ribosomal protein L21	RPL21	0.0133312	0	0.00397533	0.00114593	0.0179126	0	0	0.0014961	0		14194000	0	20867000	5033800	84659000	0	0	2416800	0	54008000	0	41320000	18690000	361740000	0	0	24004000	0	TRUE															4	4
1451	P35268;Q6P5R6	P35268	60S ribosomal protein L22	RPL22	0	0.0103594	0.0307061	0.0625573	0.0447418	0.00132841	0.0123604	0.0143278	0.0133626		0	24321000	161180000	274800000	211460000	2737800	28968000	23145000	7942000	0	234010000	286820000	543649984	433480000	27095000	255660000	294569984	114490000	TRUE															3	3
1986	P62829	P62829	60S ribosomal protein L23	RPL23	0.0205086	0.0069821	0.0282028	0.00626097	0.00589624	0	0.0143885	0.0109855	0.0114121		21836000	16392000	148040000	27503000	27867000	0	33721000	17746000	6782700	399300000	214290000	578710016	213700000	196740000	0	327840000	304420000	241690000	TRUE															6	6
1981	P62750	P62750	60S ribosomal protein L23a	RPL23A	0.00265985	0.0200522	0.0612331	0.050335	0.0129188	0.00422744	0.00797016	0.0245649	0.0114015		2832000	47077000	321420000	221110000	61057000	8712600	18679000	39682000	6776400	0	494969984	778129984	743080000	285720000	110580000	211280000	509280000	287449984	TRUE															8	8
2082	P83731	P83731	60S ribosomal protein L24	RPL24	0.0171209	0.00369891	0.0130155	0.00441384	0.00475707	0.000845818	0.00470896	0.00105336	0		18229000	8684000	68320000	19389000	22483000	1743200	11036000	1701600	0	151910000	116420000	296300000	99283000	110760000	23845000	96079000	29934000	0	TRUE															2	2
1923	P61254;Q9UNX3	P61254;Q9UNX3	60S ribosomal protein L26;60S ribosomal protein L26-like 1	RPL26;RPL26L1	0.00549186	0.00169982	0.0127364	0.013901	0.0132914	0.00103316	0	0	0		5847300	3990700	66855000	61064000	62818000	2129300	0	0	0	67242000	0	193680000	222930000	188690000	40193000	0	0	0	TRUE															5	5
1927	P61353	P61353	60S ribosomal protein L27	RPL27	0.00618443	0.00221871	0.000680971	0	0.00501584	0.00171381	0	0	0		6584700	5208900	3574500	0	23706000	3532100	0	0	0	77623000	0	21929000	0	41077000	28909000	0	0	0	TRUE															4	4
1601	P46776	P46776	60S ribosomal protein L27a	RPL27A	0	0.00833278	0.0172288	0	0.0409417	0.000456859	0.00446319	0	0.00125419		0	19563000	90436000	0	193500000	941570	10460000	0	745420	0	222990000	369260000	0	717710016	38557000	118360000	0	24449000	TRUE															2	2
1604	P46779;P46779-2;P46779-3;P46779-4;P46779-5	P46779;P46779-2;P46779-3;P46779-4;P46779-5	60S ribosomal protein L28	RPL28	0.00789061	0.00573877	0.00582993	0.0152107	0.0159055	0.00245604	0.0103306	0.00678967	0		8401300	13473000	30602000	66817000	75173000	5061800	24211000	10968000	0	86298000	222630000	191190000	262840000	312300000	63795000	270750016	177370000	0	TRUE															6	6
1624	P47914	P47914	60S ribosomal protein L29	RPL29	0	0.0202111	0.0294925	0.0427589	0.045787	0	0	0.00863504	0.0234123		0	47450000	154810000	187830000	216400000	0	0	13949000	13915000	0	328809984	347049984	497129984	400110016	0	0	126840000	262840000	TRUE															3	3
1510	P39023	P39023	60S ribosomal protein L3	RPL3	0.00230361	0.00253084	0.0086382	0.0125345	0.0244317	0.000224497	0.00348952	0.00204501	0		2452700	5941700	45343000	55061000	115470000	462680	8178100	3303500	0	63258000	223970000	436070016	644270016	1228899968	18411000	206800000	169050000	0	TRUE															13	13
1998	P62888	P62888	60S ribosomal protein L30	RPL30	0.0729026	0.0121024	0.00381035	0.0177159	0	0.0102593	0.0103101	0.00393322	0.00391372		77621000	28413000	20001000	77822000	0	21144000	24163000	6353700	2326100	288560000	278310016	54608000	352640000	0	212130000	216860000	141070000	107280000	TRUE															6	6
2000	P62899-3;P62899;P62899-2	P62899-3;P62899;P62899-2	60S ribosomal protein L31	RPL31	0.00556906	0	0.00356555	0.00298991	0.0219096	0	0.00193248	0	0		5929500	0	18716000	13134000	103550000	0	4529000	0	0	0	0	121010000	100260000	252870000	0	0	0	0	TRUE															4	4
2002	P62910	P62910	60S ribosomal protein L32	RPL32	0	0	0.000840883	0.0158631	0.0329184	0.00101283	0	0	0		0	0	4413900	69683000	155580000	2087400	0	0	0	0	0	0	139310000	788769984	39409000	0	0	0	TRUE															7	7
1653	P49207	P49207	60S ribosomal protein L34	RPL34	0	0.00113378	0.00431101	0	0.00805843	0.000415568	0.00198433	0	0		0	2661800	22629000	0	38086000	856470	4650500	0	0	0	68670000	63419000	0	85492000	0	54700000	0	0	TRUE															5	5
1566	P42766	P42766	60S ribosomal protein L35	RPL35	0	0.0113787	0.0164201	0.0125634	0.120532	0.00323053	0	0	0.0130986		0	26714000	86191000	55188000	569660000	6658000	0	0	7785100	0	135210000	138390000	104180000	888680000	59218000	0	0	184970000	TRUE															3	3
1132	P18077	P18077	60S ribosomal protein L35a	RPL35A	0	0.00327275	0.0114535	0.00759225	0.0166084	0	0	0.00157565	0		0	7683500	60121000	33351000	78495000	0	0	2545300	0	0	43947000	144190000	352209984	241450000	0	0	29609000	0	TRUE															6	6
4202	Q9Y3U8	Q9Y3U8	60S ribosomal protein L36	RPL36	0	0	0	0	0.0116152	0	0	0	0		0	0	0	0	54896000	0	0	0	0	0	0	0	0	97354000	0	0	0	0	TRUE															2	2
3273	Q969Q0;P83881	Q969Q0;P83881	60S ribosomal protein L36a-like;60S ribosomal protein L36a	RPL36AL;RPL36A	0	0.00489156	0.00111152	0.00881539	0.0176597	0	0	0	0		0	11484000	5834500	38724000	83464000	0	0	0	0	0	85511000	0	110130000	170780000	0	0	0	0	TRUE															3	3
1930	P61513	P61513	60S ribosomal protein L37a	RPL37A	0	0.00200983	0.00614579	0.0072164	0.0238435	0	0	0	0		0	4718500	32260000	31700000	112690000	0	0	0	0	0	74630000	64085000	66458000	236730000	0	0	0	0	TRUE															4	4
2019	P63173	P63173	60S ribosomal protein L38	RPL38	0	0	0.0156352	0.00174601	0.00398648	0	0	0	0.0120997		0	0	82071000	7669800	18841000	0	0	0	7191400	0	0	66679000	18132000	37692000	0	0	0	121330000	TRUE															3	3
1487	P36578	P36578	60S ribosomal protein L4	RPL4	0.00674815	0.00663283	0.0386846	0.0152617	0.0157508	0.00722041	0.00642383	0.00362363	0		7184900	15572000	203060000	67041000	74442000	14881000	15055000	5853600	0	163440000	443209984	1461100032	660289984	800870016	394950016	258630000	328409984	0	TRUE															16	16
1602	P46777	P46777	60S ribosomal protein L5	RPL5	0.0126136	0.0138803	0.0557331	0.0314972	0.0271316	0.00399153	0.00677628	0.00157992	0.00344564		13430000	32587000	292550000	138360000	128230000	8226400	15881000	2552200	2047900	160810000	565400000	1651200000	986249984	766840000	116190000	214380000	69177000	160100000	TRUE															14	14
2154	Q02878	Q02878	60S ribosomal protein L6	RPL6	0.0398818	0.014066	0.017798	0.0172103	0.0229803	0.000381904	0.0144648	0.00967689	0.0112033		42463000	33023000	93424000	75601000	108610000	787090	33900000	15632000	6658600	767190016	676520000	774190016	523609984	652080000	26588000	508380000	487790016	367280000	TRUE															14	14
1134	P18124	P18124	60S ribosomal protein L7	RPL7	0.00662389	0.00473098	0.0294011	0.0249455	0.027889	0.00350045	0.00993764	0.00690667	0		7052600	11107000	154330000	109580000	131810000	7214300	23290000	11157000	0	103310000	313800000	1002200000	675769984	868110016	129090000	337220000	410200000	0	TRUE															16	16
1977	P62424	P62424	60S ribosomal protein L7a	RPL7A	0.0366011	0.00691864	0.0283266	0.0177364	0.0186455	0.00107149	0.00636836	0.00592939	0.00972398		38970000	16243000	148690000	77912000	88123000	2208300	14925000	9578300	5779400	396100000	316860000	653400000	433150016	464020000	59240000	253320000	231340000	327360000	TRUE															10	10
2004	P62917	P62917	60S ribosomal protein L8	RPL8	0.0136618	0.00310566	0.00593166	0.00962035	0.0105443	0	0.00318107	0.00296448	0.00356611		14546000	7291200	31136000	42260000	49835000	0	7455200	4788800	2119500	154650000	133630000	131780000	227180000	158450000	0	142060000	77373000	257090000	TRUE															6	6
1425	P32969	P32969	60S ribosomal protein L9	RPL9	0.0356309	0.000879024	0.0167761	0.00493219	0.0132192	0.00241916	0.0042565	0.00053759	0		37937000	2063700	88060000	21666000	62477000	4985800	9975600	868420	0	261380000	45794000	444369984	123300000	375070016	57336000	123420000	26866000	0	TRUE															6	6
1764	P52209-2;P52209	P52209-2;P52209	6-phosphogluconate dehydrogenase, decarboxylating	PGD	0.00520831	0.0333111	0.065409	0.0498728	0.00825373	0.133991	0.0436377	0.0342944	0.0558043		5545400	78205000	343340000	219080000	39009000	276150000	102270000	55399000	33167000	171190000	2205600000	4276499968	3596100096	868390016	12293000192	3865799936	2762099968	2678400000	TRUE															25	25
523	O95336	O95336	6-phosphogluconolactonase	PGLS	0.0059795	0.013393	0.0417441	0.0152466	0.0286423	0.0170935	0.0144921	0.0191346	0.0209373		6366500	31443000	219120000	66975000	135370000	35229000	33964000	30910000	12444000	113310000	740739968	1184899968	602540032	1115200000	588019968	576880000	907790016	914179968	TRUE															13	13
857	P08253-2;P08253-3;P08253	P08253-2;P08253-3;P08253	72 kDa type IV collagenase;PEX	MMP2	0.00908932	0	8.68774e-05	0.000447394	0	0	0	0	0		9677600	0	456030	1965300	0	0	0	0	0	261300000	0	0	0	0	0	0	0	0	TRUE							+	+	+			+		+	9	9
955	P11021	P11021	78 kDa glucose-regulated protein	HSPA5	0.221429	0.12625	0.332551	0.280324	0.258811	0.178271	0.148668	0.177585	0.0822098		235760000	296400000	1745600000	1231400000	1223200000	367410000	348420000	286870000	48861000	10492000256	14908000256	26240000000	21698000896	23992999936	14723999744	14110999552	15642999808	7345399808	TRUE															52	52
574	O95870-2;O95870	O95870-2;O95870	Abhydrolase domain-containing protein 16A	ABHD16A	0	0	0.000160926	0	0	0	0.000674471	0	0		0	0	844720	0	0	0	1580700	0	0	0	0	12309000	0	0	0	0	0	0	TRUE															3	3
3951	Q9P2A4-2;Q9P2A4	Q9P2A4-2;Q9P2A4	ABI gene family member 3	ABI3	0	0	0.000776091	0	0	0	0	0	0		0	0	4073800	0	0	0	0	0	0	0	0	36042000	0	0	0	0	0	0	TRUE															4	4
3017	Q8IZP0-10;Q8IZP0-8;Q8IZP0-7;Q8IZP0-2;Q8IZP0-4;Q8IZP0-3;Q8IZP0-5;Q8IZP0-6;Q8IZP0-9;Q8IZP0-12;Q8IZP0;Q8IZP0-11;Q9NYB9-3;Q9NYB9-2;Q9NYB9-4;Q9NYB9	Q8IZP0-10;Q8IZP0-8;Q8IZP0-7;Q8IZP0-2;Q8IZP0-4;Q8IZP0-3;Q8IZP0-5;Q8IZP0-6;Q8IZP0-9;Q8IZP0-12;Q8IZP0;Q8IZP0-11	Abl interactor 1	ABI1	0	0	0.0014684	0.00125342	9.04611e-05	0	0.00104902	0.000291316	0		0	0	7707800	5506000	427540	0	2458500	470590	0	0	0	79512000	49607000	25653000	0	47656000	0	0	TRUE															7	7
4213	Q9Y4K1;Q9Y4K1-2	Q9Y4K1	Absent in melanoma 1 protein	AIM1	0	0	0	6.24139e-05	0	5.36788e-05	0	0	0		0	0	0	274170	0	110630	0	0	0	0	0	0	0	0	13438000	0	0	0	TRUE															3	3
38	A1L0T0	A1L0T0	Acetolactate synthase-like protein	ILVBL	0	6.49269e-05	0.000485643	0	0	0.000450076	0.000277848	0	0		0	152430	2549200	0	0	927590	651170	0	0	0	15407000	23128000	0	0	38828000	0	0	0	TRUE															4	4
3576	Q9BWD1;Q9BWD1-2	Q9BWD1;Q9BWD1-2	Acetyl-CoA acetyltransferase, cytosolic	ACAT2	0.00362292	0.002209	0.00527936	0.00423491	0	0.00174967	0.00726612	0.003547	0.000956431		3857400	5186100	27712000	18603000	0	3606000	17029000	5729800	568450	84344000	171610000	186850000	247420000	0	102100000	338880000	204520000	83538000	TRUE															10	10
1269	P24752;P24752-2	P24752	Acetyl-CoA acetyltransferase, mitochondrial	ACAT1	0.00735084	0.0508196	0.0509094	0.0449147	0.0031175	0.0158392	0.0160777	0.0146911	0.0183597		7826600	119310000	267230000	197300000	14734000	32644000	37680000	23732000	10912000	206870000	4025100032	3498299904	2867899904	295649984	1072200000	1318499968	986030016	1249600000	TRUE															22	22
2294	Q13085-3;Q13085-2;Q13085;Q13085-4	Q13085-3;Q13085-2;Q13085;Q13085-4	Acetyl-CoA carboxylase 1;Biotin carboxylase	ACACA	0	0.000431228	0.000804725	0.00141649	7.42537e-05	0	0.000446106	0.000655567	5.89136e-05		0	1012400	4224100	6222300	350940	0	1045500	1059000	35015	0	175700000	425129984	318969984	62901000	0	146470000	194630000	54113000	False;True															40	31
162	O00763;O00763-3;O00763-2	O00763;O00763-3;O00763-2	Acetyl-CoA carboxylase 2;Biotin carboxylase	ACACB	0	0.0027295	0.00496864	0.00513844	0.000297933	0.00140997	0.00592503	0.00530551	0.00177658		0	6408100	26081000	22572000	1408100	2905900	13886000	8570500	1055900	0	1943399936	1195800064	1972600064	137760000	541870016	2285499904	1900499968	563500032	TRUE															63	63
3850	Q9NUB1-3;Q9NUB1-4;Q9NUB1-2;Q9NUB1	Q9NUB1-3;Q9NUB1-4;Q9NUB1-2;Q9NUB1	Acetyl-coenzyme A synthetase 2-like, mitochondrial	ACSS1	0	7.73688e-05	0.000713757	0.000837899	0.000332527	0.000394505	0	0	0		0	181640	3746600	3680700	1571600	813060	0	0	0	0	27984000	39125000	43394000	52232000	26747000	0	0	0	TRUE															5	5
3809	Q9NR19;Q9NR19-2	Q9NR19;Q9NR19-2	Acetyl-coenzyme A synthetase, cytoplasmic	ACSS2	0	0.00244842	0.00464192	0.00528937	0.000967664	0.00526938	0.00593058	0.00328774	0.00323415		0	5748200	24366000	23235000	4573400	10860000	13899000	5311000	1922200	0	266280000	337009984	415440000	124430000	395449984	535760000	303880000	329880000	TRUE															21	21
2359	Q13510;Q13510-2;Q13510-3	Q13510;Q13510-2;Q13510-3	Acid ceramidase;Acid ceramidase subunit alpha;Acid ceramidase subunit beta	ASAH1	0.00460703	0.00805336	0.0153203	0.00933807	0.0255658	0.0547317	0.00965133	0.006047	0.0154785		4905200	18907000	80418000	41020000	120830000	112800000	22619000	9768300	9199600	146930000	821219968	1477600000	662409984	1583800064	3435500032	1157100032	507190016	761150016	TRUE															19	19
278	O43427-2;O43427	O43427-2;O43427	Acidic fibroblast growth factor intracellular-binding protein	FIBP	0	0	0.000175846	0	0	0	0	0	0		0	0	923040	0	0	0	0	0	0	0	0	9607300	0	0	0	0	0	0	TRUE															1	1
1515	P39687;O43423;O95626	P39687	Acidic leucine-rich nuclear phosphoprotein 32 family member A	ANP32A	0.0214751	0.00842308	0.0283343	0.0250867	0.0119334	0.0158343	0.00742229	0.00835214	0.00545474		22865000	19775000	148730000	110200000	56400000	32634000	17395000	13492000	3242000	172720000	419860000	621969984	504960000	273750016	569030016	336080000	130690000	115530000	TRUE															9	9
3230	Q92688-2;Q92688	Q92688-2;Q92688	Acidic leucine-rich nuclear phosphoprotein 32 family member B	ANP32B	0	0	0.0532889	0.0237527	0.0209152	0.0209732	0.020401	0.0126947	0		0	0	279720000	104340000	98850000	43225000	47812000	20507000	0	0	0	945880000	765390016	553740032	562240000	535300000	229180000	0	False;True															7	6
3542	Q9BTT0;Q9BTT0-3;Q9BTT0-2	Q9BTT0;Q9BTT0-3	Acidic leucine-rich nuclear phosphoprotein 32 family member E	ANP32E	0	0.00157459	0.00567085	0.00297238	0.00395537	0.00773279	0	0.0018211	0		0	3696700	29767000	13057000	18694000	15937000	0	2941800	0	0	58253000	120290000	78585000	73106000	203140000	0	0	0	TRUE															6	6
3480	Q99798	Q99798	Aconitate hydratase, mitochondrial	ACO2	0.00427905	0.0319838	0.0389132	0.0451105	0.00364307	0.042893	0.0191815	0.0179931	0.00997989		4556000	75089000	204260000	198160000	17218000	88401000	44954000	29066000	5931500	186560000	4466100224	4154099968	3791600128	582470016	5270199808	2692000000	2656699904	1043900032	TRUE															45	45
3049	Q8N556;Q8N556-2	Q8N556;Q8N556-2	Actin filament-associated protein 1	AFAP1	0	0	0.000436511	0	0	0	0	0	0		0	0	2291300	0	0	0	0	0	0	0	0	33388000	0	0	0	0	0	0	TRUE															1	1
2038	P68133	P68133	Actin, alpha skeletal muscle	ACTA1	0.000450334	0	0	0	0	0	0	0	0		479480	0	0	0	0	0	0	0	0	9589700	0	0	0	0	0	0	0	0	False;True															33	1
1894	P60709;Q9BYX7	P60709	Actin, cytoplasmic 1;Actin, cytoplasmic 1, N-terminally processed	ACTB	0.0301553	0.0106964	0.00983193	0.0261839	0.00248909	0.00376751	0.000643322	0.0165241	0.00321631		32107000	25112000	51609000	115020000	11764000	7764700	1507700	26693000	1911600	644920000	767720000	539480000	1300899968	125140000	256010000	44332000	1098000000	108210000	False;True	+														38	1
2025	P63261	P63261	Actin, cytoplasmic 2;Actin, cytoplasmic 2, N-terminally processed	ACTG1	4.55528	2.49481	2.09349	2.49	1.00164	0.936989	2.02307	2.27059	2.64947		4850100000	5857100000	10989000000	10938000000	4734000000	1931100000	4741300000	3667900000	1574700000	93430996992	159349997568	138750001152	169229991936	52774998016	49408000000	97737998336	123560001536	118789996544	TRUE	+														38	38
2026	P63267;P63267-2	P63267;P63267-2	Actin, gamma-enteric smooth muscle	ACTG2	1.28118	0.410475	0.440073	0.606496	0.106688	0.101836	0.410302	0.238598	0.152815		1364100000	963680000	2310000000	2664200000	504230000	209880000	961590000	385430000	90825000	32007000064	20305999872	18332999680	34796998656	4407699968	8549100032	24654999552	15036000256	9838900224	False;True															36	15
174	O14639-2;O14639-6;O14639;O14639-4;O14639-3;O14639-5	O14639-2;O14639-6;O14639;O14639-4;O14639-3;O14639-5	Actin-binding LIM protein 1	ABLIM1	0	0.00169871	0.000555026	0.0013463	0.00158831	0.000573082	0.000313498	0.000416691	0.000285339		0	3988100	2913400	5914000	7506700	1181100	734720	673120	169590	0	352860000	82736000	166590000	174890000	96702000	69692000	0	44578000	TRUE															12	12
501	O94929-2;O94929-3;O94929	O94929-2;O94929-3;O94929	Actin-binding LIM protein 3	ABLIM3	0	0	4.18317e-05	0	0.000248211	0	0	0	0		0	0	219580	0	1173100	0	0	0	0	0	0	0	0	23578000	0	0	0	0	TRUE															2	2
583	O96019-2;O96019;O94805	O96019-2;O96019	Actin-like protein 6A	ACTL6A	0.00608553	0.000394677	0.00213998	0.00314653	0.00248718	0	0.00444825	0.00442375	0.00588648		6479400	926590	11233000	13822000	11755000	0	10425000	7146100	3498600	171580000	0	201000000	107660000	84036000	0	160270000	234990000	289169984	TRUE															8	8
3910	Q9NZ32	Q9NZ32	Actin-related protein 10	ACTR10	0.00416607	0	0.000393647	0	0	0	0	0	0.000813248		4435700	0	2066300	0	0	0	0	0	483350	0	0	22582000	0	0	0	0	0	0	TRUE															4	4
1916	P61160;P61160-2	P61160;P61160-2	Actin-related protein 2	ACTR2	0.0422571	0.0126118	0.0661653	0.0369175	0.0130381	0.0202716	0.0405058	0.0393675	0.00795632		44992000	29609000	347310000	162170000	61621000	41779000	94930000	63594000	4728800	734510016	843710016	2430599936	1465900032	468470016	963030016	1201299968	1564000000	306820000	TRUE															14	14
3235	Q92747;Q92747-2	Q92747;Q92747-2	Actin-related protein 2/3 complex subunit 1A	ARPC1A	0.00863146	0.000647991	0.00470726	0.00325262	0	0.00205782	0.00199811	0.00209317	0.000401501		9190100	1521300	24709000	14288000	0	4241100	4682800	3381300	238630	149070000	0	146930000	209690000	0	215490000	165140000	146160000	76919000	False;True															11	9
224	O15143	O15143	Actin-related protein 2/3 complex subunit 1B	ARPC1B	0.0138055	0.00380825	0.0293859	0.0226618	0.00827065	0.00802828	0.0259953	0.00607845	0.00781515		14699000	8940700	154250000	99548000	39089000	16546000	60923000	9819100	4644900	271020000	361409984	1433299968	997729984	442569984	497520000	1418899968	393360000	503300000	TRUE															16	16
225	O15144	O15144	Actin-related protein 2/3 complex subunit 2	ARPC2	0.0640834	0.00435146	0.0390351	0.0290159	0.00635073	0.0201634	0.0195774	0.0112505	0.00200977		68231000	10216000	204900000	127460000	30015000	41556000	45882000	18174000	1194500	1627600000	473400000	1726800000	1325200000	525710016	1343100032	1578400000	558000000	120460000	TRUE															21	21
226	O15145	O15145	Actin-related protein 2/3 complex subunit 3	ARPC3	0.0450991	0.0273593	0.100369	0.0929391	0.0395791	0.0311553	0.0118633	0.0384699	0.0159461		48018000	64232000	526850000	408260000	187060000	64210000	27803000	62144000	9477500	492049984	1250599936	2451099904	2101699968	1212300032	1055800000	544350016	1204700032	531369984	TRUE															11	11
1884	P59998;P59998-3;P59998-2;P59998-4	P59998;P59998-3;P59998-2;P59998-4	Actin-related protein 2/3 complex subunit 4	ARPC4	0.0436715	0.00833831	0.0696364	0.0301199	0.00363503	0.0270878	0.0345133	0.0435584	0.00837123		46498000	19576000	365530000	132310000	17180000	55827000	80886000	70364000	4975400	584860032	395660000	1792999936	636950016	230520000	991740032	936160000	816929984	211000000	TRUE															8	8
248	O15511;O15511-2	O15511;O15511-2	Actin-related protein 2/3 complex subunit 5	ARPC5	0	0.0134198	0.0278065	0.0240099	0.00433009	0.0140764	0.00666278	0.0353623	0		0	31506000	145960000	105470000	20465000	29011000	15615000	57124000	0	0	497460000	747089984	598889984	162970000	609520000	434510016	870259968	0	TRUE															8	8
3496	Q9BPX5	Q9BPX5	Actin-related protein 2/3 complex subunit 5-like protein	ARPC5L	0	0.000403256	0.000906627	0.000733705	0	0	0	0	0		0	946730	4759000	3223000	0	0	0	0	0	0	13707000	22290000	17823000	0	0	0	0	0	False;True															2	1
1915	P61158;Q9P1U1-2;Q9P1U1;Q9P1U1-3;Q9C0K3	P61158	Actin-related protein 3	ACTR3	0.032663	0.0212943	0.0596042	0.0260974	0.0117893	0.0156587	0.0144354	0.0174843	0.011261		34777000	49993000	312870000	114640000	55719000	32272000	33831000	28244000	6692900	911500032	1590499968	2815300096	1572499968	792670016	1204600064	1256199936	1158200064	728800000	TRUE															22	22
1811	P53999	P53999	Activated RNA polymerase II transcriptional coactivator p15	SUB1	0	0.0151398	0.0330341	0.0738896	0.123944	0.0113297	0.0139515	0.0442523	0.0129521		0	35544000	173400000	324580000	585790000	23350000	32697000	71485000	7698000	0	397430016	533000000	789750016	1721100032	234130000	230570000	698009984	206370000	TRUE															12	12
536	O95433;O95433-2	O95433;O95433-2	Activator of 90 kDa heat shock protein ATPase homolog 1	AHSA1	0.00500488	0.000858281	0.00622961	0.00115729	0.00200128	0	0.000994745	0.00135385	0		5328800	2015000	32700000	5083700	9458500	0	2331300	2187000	0	71135000	0	248040000	83816000	174500000	0	96677000	107650000	0	TRUE															11	11
2285	Q12979-4;Q12979-2;Q12979;Q12979-3;P11274-2;P11274	Q12979-4;Q12979-2;Q12979;Q12979-3	Active breakpoint cluster region-related protein	ABR	0	0	0.000331046	0.00031545	0	0	0	0	0		0	0	1737700	1385700	0	0	0	0	0	0	0	36685000	37055000	0	0	0	0	0	TRUE															3	3
168	O14561	O14561	Acyl carrier protein, mitochondrial	NDUFAB1	0	0.000855257	0.000870336	0.00130587	0.00320319	0.00285333	0.000701139	0	0		0	2007900	4568500	5736400	15139000	5880600	1643200	0	0	0	27900000	21375000	31688000	41668000	0	20777000	0	0	TRUE															3	3
1028	P13798	P13798	Acylamino-acid-releasing enzyme	APEH	0.000698633	0.00566763	0.00578058	0.00698261	0.000741754	0.00792348	0.00170514	0.00232339	0.00362937		743850	13306000	30343000	30673000	3505700	16330000	3996200	3753200	2157100	34791000	756009984	317729984	513689984	110690000	714350016	250280000	260710000	199680000	TRUE															14	14
2865	Q709F0-3;Q709F0	Q709F0-3;Q709F0	Acyl-CoA dehydrogenase family member 11	ACAD11	0	0	0	0	0	0	0	0.000161471	0		0	0	0	0	0	0	0	260840	0	0	0	0	0	0	0	0	17070000	0	TRUE															1	1
3720	Q9H845	Q9H845	Acyl-CoA dehydrogenase family member 9, mitochondrial	ACAD9	0	0.000623585	0.0027395	0.00122667	0.00130051	0.00147256	0.000919605	0.00066021	0		0	1464000	14380000	5388500	6146500	3034900	2155200	1066500	0	0	105020000	233080000	115400000	142490000	165420000	112210000	77353000	0	TRUE															15	15
164	O00767	O00767	Acyl-CoA desaturase	SCD	0	0	0	0.000512228	0	0.00076309	0.000891144	0.000498646	0		0	0	0	2250100	0	1572700	2088500	805510	0	0	0	0	17973000	0	33560000	39744000	22106000	0	TRUE															1	1
3308	Q96CM8-3;Q96CM8;Q96CM8-2;Q96CM8-4	Q96CM8-3;Q96CM8;Q96CM8-2;Q96CM8-4	Acyl-CoA synthetase family member 2, mitochondrial	ACSF2	0	0.00111504	0.00475508	0.00383084	0.0010042	0.00131463	0.000695037	0.000189483	0		0	2617800	24960000	16828000	4746100	2709400	1628900	306090	0	0	120230000	291009984	267180000	80495000	89957000	70853000	25877000	0	TRUE															13	13
2673	Q4G176	Q4G176	Acyl-CoA synthetase family member 3, mitochondrial	ACSF3	0	0.000179034	0.000454323	0.0007498	0.00103332	0	0	0.000554304	0		0	420320	2384800	3293700	4883700	0	0	895420	0	0	38735000	45586000	39919000	90383000	0	0	55640000	0	TRUE															7	7
3707	Q9H6R3;Q9H6R3-2	Q9H6R3;Q9H6R3-2	Acyl-CoA synthetase short-chain family member 3, mitochondrial	ACSS3	0	0.000269824	0.0013952	0.00234317	0.000159749	0.00146097	0.000524958	0.000196744	0		0	633470	7323600	10293000	755010	3011000	1230300	317820	0	0	37519000	101930000	313369984	25730000	102300000	0	31547000	0	TRUE															17	17
810	P07108;P07108-3;P07108-2;P07108-4;P07108-5;P07108-6	P07108;P07108-3;P07108-2;P07108-4;P07108-5	Acyl-CoA-binding protein	DBI	0	0.0410705	0.238097	0.105546	0.118979	0.40203	0.347484	0.137075	0.077953		0	96422000	1249800000	463640000	562320000	828570000	814370000	221430000	46331000	0	1280999936	2516000000	2751099904	3381900032	5603800064	5337200128	1055800000	835059968	TRUE															9	9
2934	Q86TX2	Q86TX2	Acyl-coenzyme A thioesterase 1	ACOT1	0.00027718	0.0208969	0.0168445	0.0223524	0.00138908	0.0228578	0.0111132	0.00708495	0.00370542		295120	49060000	88419000	98189000	6565100	47109000	26045000	11445000	2202300	19978000	1393200000	1888999936	1998599936	93719000	1443299968	708659968	543340032	229720000	TRUE															20	20
3788	Q9NPJ3-2;Q9NPJ3	Q9NPJ3-2;Q9NPJ3	Acyl-coenzyme A thioesterase 13;Acyl-coenzyme A thioesterase 13, N-terminally processed	ACOT13	0	0.0153579	0.0212188	0.0151754	0.0104098	0	0.0106075	0.0221333	0		0	36056000	111380000	66662000	49199000	0	24860000	35754000	0	0	196190000	266050000	133140000	101520000	0	210340000	284270016	0	TRUE															4	4
1678	P49753;P49753-2	P49753;P49753-2	Acyl-coenzyme A thioesterase 2, mitochondrial	ACOT2	0	0	0	0	0	0.0022702	0.00268128	0	0		0	0	0	0	0	4678800	6283900	0	0	0	0	0	0	0	187750000	229760000	0	0	False;True															18	1
4173	Q9Y305-3;Q9Y305-2;Q9Y305;Q9Y305-4	Q9Y305-3;Q9Y305-2;Q9Y305;Q9Y305-4	Acyl-coenzyme A thioesterase 9, mitochondrial	ACOT9	0.0031026	0.00210617	0.00446398	0.00328289	0.000697406	0.00039483	0.00556192	0.00133162	0		3303400	4944700	23432000	14421000	3296100	813730	13035000	2151100	0	76121000	199280000	288300000	233520000	45286000	69574000	383950016	125230000	0	TRUE															12	12
2688	Q53H12	Q53H12	Acylglycerol kinase, mitochondrial	AGK	0	0	0.000209673	0	0	0.00157999	0	0	0		0	0	1100600	0	0	3256300	0	0	0	0	0	13174000	0	0	0	0	0	0	TRUE															2	2
816	P07311;P07311-2	P07311	Acylphosphatase-1	ACYP1	0	0.00164309	0.00188049	0.00290341	0.00481145	0.00253129	0.00250894	0	0		0	3857500	9870900	12754000	22740000	5216900	5880000	0	0	0	83489000	39120000	62172000	110300000	69434000	33829000	0	0	TRUE															3	3
1047	P14621	P14621	Acylphosphatase-2	ACYP2	0	0.00251359	0.00353888	0.00368856	0.00669498	0.000882548	0	0.000829209	0		0	5901200	18576000	16203000	31642000	1818900	0	1339500	0	0	101940000	72498000	81998000	122080000	78743000	0	0	0	TRUE															7	7
437	O75608;O75608-2	O75608;O75608-2	Acyl-protein thioesterase 1	LYPLA1	0.00115476	0.000803419	0.00225371	0.00109373	0.000450846	0.00521698	0	0.00458303	0.00393391		1229500	1886200	11830000	4804500	2130800	10752000	0	7403400	2338100	24343000	71088000	95195000	65707000	28036000	213080000	0	105350000	95136000	TRUE															6	6
526	O95372	O95372	Acyl-protein thioesterase 2	LYPLA2	0	0	0.0038896	0	0	0	0.000600824	0.00202136	0		0	0	20417000	0	0	0	1408100	3265300	0	0	0	111020000	0	0	0	0	99204000	0	TRUE															3	3
2818	Q6P587;Q6P587-2;Q6P587-3	Q6P587;Q6P587-2;Q6P587-3	Acylpyruvase FAHD1, mitochondrial	FAHD1	0.00100965	0.000361534	0.00504237	0.00295007	0.00473041	0.00371472	0.00169226	0.000501382	0		1075000	848780	26468000	12959000	22357000	7655900	3966000	809930	0	24788000	31485000	146600000	130170000	123470000	134150000	133870000	22643000	0	TRUE															9	9
1595	P46108;P46108-2	P46108;P46108-2	Adapter molecule crk	CRK	0.0169096	0.00569873	0.00830843	0.00844706	0.0174084	0.0140987	0.00448964	0.00605759	0.0072722		18004000	13379000	43612000	37106000	82276000	29057000	10522000	9785400	4322200	347500000	339750016	518100000	539510016	812019968	694089984	400790016	388880000	401940000	TRUE															14	14
3873	Q9NVZ3;Q9NVZ3-2;Q9NVZ3-3;Q9NVZ3-4;Q8NC96	Q9NVZ3;Q9NVZ3-2;Q9NVZ3-3;Q9NVZ3-4	Adaptin ear-binding coat-associated protein 2	NECAP2	0	0	0.000891158	0.00226864	0.00109313	0	0	0.00113372	0		0	0	4677800	9965600	5166400	0	0	1831400	0	0	0	0	72316000	45802000	0	0	64487000	0	TRUE															5	5
834	P07741;P07741-2	P07741;P07741-2	Adenine phosphoribosyltransferase	APRT	0.0027889	0.00561226	0.0218951	0.00631287	0.00390946	0.00335775	0.00707795	0.0160116	0.00403705		2969400	13176000	114930000	27731000	18477000	6920200	16588000	25865000	2399400	0	236740000	526520000	278310016	141640000	128220000	327350016	671360000	189760000	TRUE															10	10
614	P00813	P00813	Adenosine deaminase	ADA	0	0.00139651	0.00290791	0.0010591	0.00194474	0.000539651	0.000226756	0.000177956	0		0	3278600	15264000	4652400	9191300	1112200	531430	287470	0	0	112700000	152380000	73593000	139930000	0	34023000	0	0	TRUE															11	11
1846	P55263-2;P55263;P55263-3;P55263-4	P55263-2;P55263;P55263-3;P55263-4	Adenosine kinase	ADK	0	0.00207823	0.0010806	0.00257468	0.00037404	0.00678178	0.0044905	0.00185261	0		0	4879100	5672200	11310000	1767800	13977000	10524000	2992700	0	0	88553000	74491000	136780000	34376000	524590016	318360000	92063000	0	TRUE															14	14
1252	P23526;P23526-2	P23526;P23526-2	Adenosylhomocysteinase	AHCY	0.0112414	0.0212798	0.0240993	0.0427634	0.0208907	0.0363369	0.0230012	0.0264431	0.0218526		11969000	49959000	126500000	187850000	98734000	74889000	53906000	42716000	12988000	295140000	1655299968	1492800000	1821299968	1189200000	1797100032	1510599936	2352900096	1503900032	TRUE															23	23
1826	P54819-2;P54819;P54819-5;P54819-6;P54819-3;P54819-4	P54819-2;P54819;P54819-5;P54819-6;P54819-3;P54819-4	Adenylate kinase 2, mitochondrial;Adenylate kinase 2, mitochondrial, N-terminally processed	AK2	0.0219888	0.016361	0.0411231	0.0254691	0.0753053	0.0208645	0.0176637	0.0138245	0.0266646		23412000	38411000	215860000	111880000	355910000	43001000	41397000	22332000	15848000	360680000	868270016	1458000000	1124899968	2404100096	1091900032	905400000	792840000	1070300032	TRUE															22	22
1307	P27144	P27144	Adenylate kinase 4, mitochondrial	AK4	0	0.0073088	0.0179074	0.00991925	0.00240551	0	0.00630436	0.0007977	0.001395		0	17159000	93998000	43573000	11369000	0	14775000	1288600	829110	0	449329984	633939968	488260000	74439000	0	312240000	47832000	63929000	TRUE															8	8
602	P00568;Q9Y6K8-2;Q9Y6K8-3;Q9Y6K8	P00568	Adenylate kinase isoenzyme 1	AK1	0	0.0246814	0.0527574	0.0204898	0.00469571	0.00211974	0.0271956	0.00247419	0		0	57945000	276930000	90007000	22193000	4368700	63736000	3996800	0	0	998220032	1168499968	723689984	250740000	89296000	1219000064	111930000	0	TRUE															12	12
1389	P30566;P30566-2	P30566;P30566-2	Adenylosuccinate lyase	ADSL	0.000736625	0.000658896	0.00162629	0.000287131	9.69335e-05	0	0.00063402	0.000477722	0		784300	1546900	8536600	1261300	458130	0	1485900	771710	0	0	0	119920000	12517000	6485100	0	0	39010000	0	TRUE															10	10
3024	Q8N142;Q8N142-2	Q8N142;Q8N142-2	Adenylosuccinate synthetase isozyme 1	ADSSL1	0	0	0.00018867	0.000156339	0.000139449	0	0	0.00138072	0		0	0	990350	686760	659070	0	0	2230400	0	0	0	0	9705400	8960800	0	0	0	0	TRUE															2	2
1386	P30520	P30520	Adenylosuccinate synthetase isozyme 2	ADSS	0.000576667	0	0.00158777	0.000453085	0.000660484	0	0.000418465	0	0		613990	0	8334400	1990300	3121600	0	980720	0	0	0	0	64545000	30487000	46003000	0	35789000	0	0	TRUE															5	5
2129	Q01518	Q01518	Adenylyl cyclase-associated protein 1	CAP1	0.162597	0.0258306	0.0769519	0.0923312	0.0639876	0.0156655	0.048455	0.0436816	0.0406111		173120000	60643000	403930000	405590000	302420000	32286000	113560000	70563000	24137000	5159199744	3216900096	6129099776	5798000128	4679099904	2008199936	3654099968	3796699904	3520000000	TRUE															35	35
2130	Q01518-2	Q01518-2	Adenylyl cyclase-associated protein 1	CAP1	0	0	0	0.000289794	0.000305085	0	0	0	0		0	0	0	1273000	1441900	0	0	0	0	0	0	0	21887000	23881000	0	0	0	0	False;True															35	1
1519	P40123;P40123-2;P40123-3	P40123;P40123-2	Adenylyl cyclase-associated protein 2	CAP2	0.000657599	0.000868333	0.00347086	0.00506719	0.00282974	0	0.00255554	0.000922004	0.000547056		700160	2038600	18219000	22259000	13374000	0	5989200	1489400	325140	47310000	104580000	249220000	283820000	297670016	0	225410000	82894000	63758000	False;True															12	11
531	O95396	O95396	Adenylyltransferase and sulfurtransferase MOCS3;Molybdopterin-synthase adenylyltransferase;Molybdopterin-synthase sulfurtransferase	MOCS3	0	0	6.57538e-05	0	0	0	0	0	0		0	0	345150	0	0	0	0	0	0	0	0	5029500	0	0	0	0	0	0	TRUE															1	1
2972	Q8IUX7;Q8IUX7-2;Q8N436	Q8IUX7;Q8IUX7-2	Adipocyte enhancer-binding protein 1	AEBP1	0.00907383	0.00022179	0.00187132	0.00421533	0.000896698	0	0.000324247	0.000837752	0		9661100	520700	9822800	18517000	4238000	0	759910	1353300	0	457900000	57866000	243710000	455230016	154950000	0	58991000	110630000	0	TRUE				+		+		+				+	+	+	18	18
3774	Q9HDC9;Q9HDC9-2	Q9HDC9;Q9HDC9-2	Adipocyte plasma membrane-associated protein	APMAP	0.00196399	0.004357	0.00639211	0.00645788	0.0101009	0.0280015	0.0221256	0.017787	0.0168942		2091100	10229000	33553000	28368000	47739000	57710000	51854000	28733000	10041000	85966000	354880000	647260032	490849984	733100032	1897200000	1851100032	1177400064	1329699968	TRUE															17	17
2584	Q15847	Q15847	Adipogenesis regulatory factor	ADIRF	0	0.262476	0.463792	0.770744	0.120432	0.22668	0.317236	0.178328	0.487663		0	616220000	2434500000	3385700000	569190000	467180000	743480000	288070000	289840000	0	2327200000	5538800128	3453799936	1499800064	2929999872	2282700032	2328699904	4520800256	TRUE															7	7
2585	Q15848	Q15848	Adiponectin	ADIPOQ	0	0.0117753	0.00901617	0.0190625	0.017449	0.0165146	0.00683687	0	0		0	27645000	47327000	83737000	82468000	34036000	16023000	0	0	0	498150016	243480000	471609984	430449984	522080000	309649984	0	0	TRUE				+		+		+					+		3	3
991	P12235	P12235	ADP/ATP translocase 1	SLC25A4	0	0	0.000104457	8.80629e-05	0	0.000259238	0.00123668	0.00139991	0		0	0	548310	386840	0	534280	2898300	2261400	0	0	0	11147000	5662200	0	0	101070000	72911000	0	False;True															10	2
759	P05141;Q9H0C2	P05141	ADP/ATP translocase 2;ADP/ATP translocase 2, N-terminally processed	SLC25A5	0	0.000372524	0.000201538	0.000727195	0.000176198	0.00138726	0.000517534	0.000229319	0		0	874580	1057900	3194400	832750	2859100	1212900	370440	0	0	40909000	0	31074000	0	81208000	0	0	0	False;True															12	4
992	P12236	P12236	ADP/ATP translocase 3;ADP/ATP translocase 3, N-terminally processed	SLC25A6	0	0.00590829	0.011363	0.0081238	0.0177516	0.0193031	0.0155252	0.0162394	0.0143857		0	13871000	59646000	35686000	83898000	39783000	36385000	26233000	8550100	0	400129984	425720000	380030016	768739968	1754599936	1134099968	888780032	895900032	TRUE															14	14
3519	Q9BRR6-2;Q9BRR6;Q9BRR6-4;Q9BRR6-3;Q9BRR6-5	Q9BRR6-2;Q9BRR6	ADP-dependent glucokinase	ADPGK	0	0	0.00089173	0.000168834	0.00149587	0	0.000486641	0	0		0	0	4680800	741650	7069800	0	1140500	0	0	0	0	31845000	21029000	65176000	0	39280000	0	0	TRUE															3	3
3575	Q9BW91-2;Q9BW91	Q9BW91-2;Q9BW91	ADP-ribose pyrophosphatase, mitochondrial	NUDT9	0	0	0.000860124	0.00123888	0	0.000254662	0	0.00045405	0		0	0	4514900	5442100	0	524850	0	733470	0	0	0	39944000	0	0	14646000	0	0	0	TRUE															5	5
2252	Q10588;Q10588-2	Q10588;Q10588-2	ADP-ribosyl cyclase/cyclic ADP-ribose hydrolase 2	BST1	0	0	0.00117606	0.000537315	0.0031048	0.000858385	0.00236139	0	0		0	0	6173300	2360300	14674000	1769100	5534200	0	0	0	0	50084000	45088000	138190000	90284000	138860000	0	0	TRUE															3	3
2085	P84077;P61204;P61204-2	P84077;P61204;P61204-2	ADP-ribosylation factor 1;ADP-ribosylation factor 3	ARF1;ARF3	0.0725316	0.0186909	0.0555159	0.0614737	0.0293786	0.0446223	0.0316221	0.0162901	0.00293382		77226000	43881000	291410000	270040000	138850000	91965000	74110000	26315000	1743700	1090899968	795900032	1682700032	710630016	508400000	2175099904	1140800000	416169984	78504000	TRUE															11	11
1133	P18085	P18085	ADP-ribosylation factor 4	ARF4	0.00739029	0.0063517	0.0147575	0.00939635	0.00319324	0.0108512	0.0218918	0.00685219	0		7868600	14912000	77464000	41276000	15092000	22364000	51306000	11069000	0	115900000	283609984	469969984	316660000	133530000	337040000	708720000	292560000	0	False;True															7	5
2086	P84085	P84085	ADP-ribosylation factor 5	ARF5	0	0.00144055	0.00376825	0.00141262	0.00151544	0.000545425	0.00135026	0.000393724	0		0	3382000	19780000	6205300	7162300	1124100	3164500	636020	0	0	63281000	119730000	51068000	49246000	21462000	27211000	15616000	0	False;True															5	2
1975	P62330	P62330	ADP-ribosylation factor 6	ARF6	0	0	0.00170998	0.00164163	0.000586514	0	0.00641103	0	0		0	0	8975900	7211300	2772000	0	15025000	0	0	0	0	66295000	20867000	0	0	161610000	0	0	TRUE															3	3
3059	Q8N6H7;Q8N6H7-2;Q8N6H7-3	Q8N6H7;Q8N6H7-2	ADP-ribosylation factor GTPase-activating protein 2	ARFGAP2	0.00305094	0	0.00130949	0.000176381	0.00055046	0	0	0.00070831	0		3248400	0	6873700	774800	2601600	0	0	1144200	0	54127000	0	122880000	20721000	26276000	0	0	68623000	0	TRUE															7	7
3777	Q9NP61;Q9NP61-2	Q9NP61;Q9NP61-2	ADP-ribosylation factor GTPase-activating protein 3	ARFGAP3	0	0	0.00023684	0.000102728	0.000350935	0	0	0	0		0	0	1243200	451260	1658600	0	0	0	0	0	0	27539000	11802000	13991000	0	0	0	0	False;True															3	2
4046	Q9UJY5-4;Q9UJY5-3;Q9UJY5;Q9UJY5-6;Q9UJY5-2	Q9UJY5-4;Q9UJY5-3;Q9UJY5;Q9UJY5-6;Q9UJY5-2	ADP-ribosylation factor-binding protein GGA1	GGA1	0	0.000218583	0.000392637	0.000307073	0	0	0	0	0.000376784		0	513170	2061000	1348900	0	0	0	0	223940	0	0	24669000	0	0	0	0	0	0	TRUE															5	5
4045	Q9UJY4	Q9UJY4	ADP-ribosylation factor-binding protein GGA2	GGA2	0	0	0.000183042	0	0	0	0	0	0		0	0	960810	0	0	0	0	0	0	0	0	12001000	0	0	0	0	0	0	False;True															3	2
1481	P36404;P36404-2	P36404	ADP-ribosylation factor-like protein 2	ARL2	0	0	0.000992851	0.000474985	0	0	0	0	0		0	0	5211600	2086500	0	0	0	0	0	0	0	0	11538000	0	0	0	0	0	TRUE															3	3
4169	Q9Y2Y0-2;Q9Y2Y0	Q9Y2Y0-2;Q9Y2Y0	ADP-ribosylation factor-like protein 2-binding protein	ARL2BP	0	0	0	0	0	0	0.000826842	0	0		0	0	0	0	0	0	1937800	0	0	0	0	0	0	0	0	25529000	0	0	TRUE															1	1
1482	P36405	P36405	ADP-ribosylation factor-like protein 3	ARL3	0.00446304	0	0.00859858	0.00240759	0.00155964	0.00110089	0.003405	0	0		4751900	0	45135000	10576000	7371200	2268900	7980000	0	0	91218000	0	212050000	28067000	65034000	71493000	131660000	0	0	TRUE															8	8
2499	Q15041;Q15041-3;Q15041-2	Q15041;Q15041-3;Q15041-2	ADP-ribosylation factor-like protein 6-interacting protein 1	ARL6IP1	0	0	0.00123518	0	0.0137279	0.0025342	0	0	0		0	0	6483600	0	64881000	5222900	0	0	0	0	0	0	0	139650000	48056000	0	0	0	TRUE															3	3
3299	Q96BM9	Q96BM9	ADP-ribosylation factor-like protein 8A	ARL8A	0.0144864	0.00762443	0.00528507	0.00515028	0.00576337	0.00207437	0.004572	0.000463391	0		15424000	17900000	27742000	22624000	27239000	4275200	10715000	748560	0	154840000	0	122350000	111790000	189850000	147440000	181960000	0	0	TRUE															9	9
3868	Q9NVJ2;Q9NVJ2-2	Q9NVJ2	ADP-ribosylation factor-like protein 8B	ARL8B	0	0	0	0.000228261	0.00531968	0	0	0.00106537	0.00253052		0	0	0	1002700	25142000	0	0	1721000	1504000	0	0	0	37096000	136360000	0	0	38828000	70484000	False;True															8	3
2390	Q13795-4;Q13795-2;Q13795	Q13795-4;Q13795-2;Q13795	ADP-ribosylation factor-related protein 1	ARFRP1	0	0	0.000488977	0	0	0	0	0	0		0	0	2566700	0	0	0	0	0	0	0	0	9350200	0	0	0	0	0	0	TRUE															1	1
4056	Q9UKK9	Q9UKK9	ADP-sugar pyrophosphatase	NUDT5	0.00145503	0.00371173	0.0132885	0.0123869	0.00408952	0.022488	0.0151868	0.00419204	0.0141468		1549200	8714100	69753000	54413000	19328000	46347000	35592000	6771800	8408100	26958000	269550016	399630016	331430016	135540000	874110016	362070016	242510000	394960000	TRUE															12	12
937	P10109	P10109	Adrenodoxin, mitochondrial	FDX1	0	0	0.000344343	0.000957551	0.00273643	0	0	0.00147103	0.000801672		0	0	1807500	4206300	12933000	0	0	2376300	476470	0	0	0	47769000	79623000	0	0	54143000	43823000	TRUE															3	3
4283	Q9Y6U3;Q9Y6U3-3;Q9Y6U3-2	Q9Y6U3;Q9Y6U3-3;Q9Y6U3-2	Adseverin	SCIN	0	0	0.000985974	0	0.000569333	0.000202153	0.000435908	0.000388636	0.000403722		0	0	5175500	0	2690800	416630	1021600	627800	239950	0	0	113330000	0	44651000	28093000	0	0	42693000	TRUE															11	11
408	O75366-2;O75366	O75366-2;O75366	Advillin	AVIL	0	0	0	0	0	0	0.00048455	0	0		0	0	0	0	0	0	1135600	0	0	0	0	0	0	0	0	73143000	0	0	TRUE															1	1
1843	P55196-6;P55196-3;P55196-1;P55196;P55196-5;P55196-2	P55196-6;P55196-3;P55196-1;P55196;P55196-5;P55196-2	Afadin	MLLT4	0	0	0.000203348	0.000325102	0.000536326	6.95694e-05	5.90498e-05	0	0.000229177		0	0	1067400	1428100	2534800	143380	138390	0	136210	0	0	36738000	49647000	139950000	30465000	26223000	0	0	TRUE															10	10
1582	P43652;CON__REFSEQ:XP_585019	P43652	Afamin	AFM	0.00502047	0.000622988	0.000782111	0.00131571	0.00289787	0.00803944	0.00197093	0.00487348	0.00414338		5345400	1462600	4105400	5779600	13696000	16569000	4619100	7872600	2462600	257320000	132050000	100120000	135210000	296249984	1008000000	260130000	592569984	284110016	TRUE															17	17
4219	Q9Y4W6	Q9Y4W6	AFG3-like protein 2	AFG3L2	0	0	5.93585e-05	0.000132393	0	0	0.000117349	8.05252e-05	0		0	0	311580	581570	0	0	275020	130080	0	0	0	0	16080000	0	0	0	0	0	TRUE															3	3
282	O43488;Q8NHP1;Q8NHP1-3;O95154	O43488	Aflatoxin B1 aldehyde reductase member 2	AKR7A2	0.00349697	0.022245	0.0348058	0.0421238	0.0454697	0.0330981	0.0168517	0.0221859	0.043224		3723300	52225000	182700000	185040000	214900000	68214000	39494000	35839000	25690000	237090000	1538800000	1325200000	2085699968	1818599936	1179100032	742550016	1205900032	1537699968	TRUE															13	13
2832	Q6ULP2-8;Q6ULP2-6;Q6ULP2;Q6ULP2-9	Q6ULP2-8;Q6ULP2-6;Q6ULP2;Q6ULP2-9	Aftiphilin	AFTPH	0	0	0	0	8.37348e-05	0	0	0	0		0	0	0	0	395750	0	0	0	0	0	0	0	0	9123900	0	0	0	0	TRUE															1	1
139	O00468-6;O00468-3;O00468-7;O00468-5;O00468-4;O00468;O00468-2	O00468-6;O00468-3;O00468-7;O00468-5;O00468-4;O00468;O00468-2	Agrin;Agrin N-terminal 110 kDa subunit;Agrin C-terminal 110 kDa subunit;Agrin C-terminal 90 kDa fragment;Agrin C-terminal 22 kDa fragment	AGRN	0.00327118	0.000552494	0.000750563	0.00185452	0.00307983	0.000513692	0.000219469	0.000577153	0.000147939		3482900	1297100	3939800	8146500	14556000	1058700	514350	932330	87927	273880000	185590000	174970000	453529984	803160000	151260000	66826000	190190000	47267000	TRUE		+		+		+		+				+	+	+	25	25
106	O00170	O00170	AH receptor-interacting protein	AIP	0.00262444	0.0014178	0.00304756	0.00312582	0.00293067	0	0	0.00152557	0.000734741		2794300	3328600	15997000	13731000	13851000	0	0	2464400	436690	41494000	93023000	108110000	177410000	134340000	0	0	135050000	0	TRUE															8	8
2156	Q02952-3;Q02952-2;Q02952	Q02952-3;Q02952-2;Q02952	A-kinase anchor protein 12	AKAP12	0.00202776	0.00732712	0.0123906	0.0164122	0.0109694	0.00805594	0.00911711	0.00606384	0.0105447		2159000	17202000	65040000	72095000	51844000	16603000	21367000	9795500	6267200	176260000	2809299968	2303300096	3037199872	2838000128	2194500096	2377799936	1627600000	2243599872	TRUE															69	69
4145	Q9Y2D5-6;Q9Y2D5-4;Q9Y2D5;Q9Y2D5-5;Q9Y2D5-7	Q9Y2D5-6;Q9Y2D5-4;Q9Y2D5;Q9Y2D5-5;Q9Y2D5-7	A-kinase anchor protein 2	AKAP2	0	0.00422057	0.0035987	0.00623297	0.00176807	0.00152982	0.000796462	0.000915008	0		0	9908700	18890000	27380000	8356300	3152900	1866600	1478100	0	0	805849984	598150016	706049984	283710016	285310016	191660000	115920000	0	TRUE															23	23
318	O43823	O43823	A-kinase anchor protein 8	AKAP8	0	0	0	0	0.000109669	0	0	0	0		0	0	0	0	518320	0	0	0	0	0	0	0	0	8272800	0	0	0	0	TRUE															1	1
3493	Q99996-5;Q99996-3;Q99996;Q99996-1;Q99996-6;Q99996-4	Q99996-5;Q99996-3;Q99996;Q99996-1;Q99996-6;Q99996-4	A-kinase anchor protein 9	AKAP9	0	0	5.07056e-05	3.48368e-05	2.04393e-05	0	0	0	0		0	0	266160	153030	96601	0	0	0	0	0	0	0	22191000	0	0	0	0	0	TRUE															4	4
1263	P24298;Q8TD30	P24298	Alanine aminotransferase 1	GPT	0	0.00523487	0.0103674	0.00590083	0.00631497	0.00941599	0.00509725	0.00620406	0.00324929		0	12290000	54420000	25921000	29846000	19406000	11946000	10022000	1931200	0	515409984	402540000	522600000	273460000	513900000	433420000	378729984	493720000	TRUE															15	15
1667	P49588;P49588-2	P49588;P49588-2	Alanine--tRNA ligase, cytoplasmic	AARS	0.00371355	0.00243172	0.00493339	0.00380625	0.00578664	0.000428465	0.00250472	0.00276843	0.00166545		3953900	5709000	25896000	16720000	27349000	883050	5870100	4472100	989850	208990000	475640000	702649984	556840000	787729984	81418000	491940000	385360000	230250000	TRUE															31	31
3540	Q9BTE6;Q9BTE6-2;Q9BTE6-3	Q9BTE6;Q9BTE6-2;Q9BTE6-3	Alanyl-tRNA editing protein Aarsd1	AARSD1	0	0	0.000416298	0	0	0	0	0	0.000228571		0	0	2185200	0	0	0	0	0	135850	0	0	23882000	0	0	0	0	0	0	TRUE															2	2
1043	P14550	P14550	Alcohol dehydrogenase [NADP(+)]	AKR1A1	0.028152	0.0175694	0.0444531	0.0415615	0.0370274	0.0521213	0.040173	0.046999	0.0163018		29974000	41248000	233340000	182570000	175000000	107420000	94150000	75922000	9688900	1163299968	1429600000	2758799872	1903200000	2460900096	3497700096	3012100096	3023699968	1190700032	TRUE															20	20
585	P00325;P08319;P08319-2	P00325	Alcohol dehydrogenase 1B	ADH1B	0.00715624	0.498825	0.551768	0.958552	0.345688	1.44864	0.844507	0.641144	0.474943		7619400	1171100000	2896300000	4210700000	1633800000	2985600000	1979200000	1035700000	282280000	149390000	43336998912	33507999744	48450998272	21741000704	99751002112	50226999296	32405000192	9996499968	TRUE															32	32
587	P00326	P00326	Alcohol dehydrogenase 1C	ADH1C	0	0	0	0.00252096	0.000411068	0.0940531	0.000855004	0.00100756	0		0	0	0	11074000	1942800	193840000	2003800	1627600	0	0	0	0	109870000	35536000	0	61427000	0	0	False;True															21	5
980	P11766	P11766	Alcohol dehydrogenase class-3	ADH5	0.0524015	0.0345608	0.0415955	0.0740353	0.0731238	0.119667	0.0625188	0.0524417	0.0635994		55793000	81139000	218340000	325220000	345600000	246630000	146520000	84714000	37800000	1412800000	3041600000	2802599936	3868800000	3806000128	7526199808	3758000128	3707500032	3286799872	TRUE															20	20
1622	P47895	P47895	Aldehyde dehydrogenase family 1 member A3	ALDH1A3	0	0.000166984	0.00762489	0.00414476	0.000827319	0.000183007	0.00138457	0.00259355	0		0	392030	40024000	18207000	3910100	377170	3244900	4189600	0	0	11006000	547960000	360009984	36097000	12016000	81432000	0	0	False;True															17	14
3014	Q8IZ83-3;Q8IZ83;Q8IZ83-2	Q8IZ83-3;Q8IZ83	Aldehyde dehydrogenase family 16 member A1	ALDH16A1	0.00125319	0.00138884	0.00283019	0.00247907	0	0.00266589	0.0025412	0.00482148	0.000430558		1334300	3260600	14856000	10890000	0	5494300	5955600	7788600	255900	34884000	170680000	134190000	198690000	0	196800000	219140000	359740000	37130000	TRUE															10	10
1578	P43353-2;P43353;P48448;P30838	P43353-2;P43353;P48448;P30838	Aldehyde dehydrogenase family 3 member B1;Aldehyde dehydrogenase family 3 member B2;Aldehyde dehydrogenase, dimeric NADP-preferring	ALDH3B1;ALDH3B2;ALDH3A1	0	0	0.000213045	0	0	0	0	0	0		0	0	1118300	0	0	0	0	0	0	0	0	10476000	0	0	0	0	0	0	False;True															2	1
1395	P30837	P30837	Aldehyde dehydrogenase X, mitochondrial	ALDH1B1	0.00620829	0.00188962	0.00889768	0.0106036	0.000200344	0.000247719	0.00479387	0.00164276	0		6610100	4436300	46705000	46579000	946870	510540	11235000	2653700	0	98635000	173740000	592550016	615609984	13073000	17003000	374929984	97078000	0	False;True															14	12
752	P05091;P05091-2	P05091;P05091-2	Aldehyde dehydrogenase, mitochondrial	ALDH2	0	0.221402	0.242898	0.222129	0.0196467	0.41829	0.153255	0.191303	0.152045		0	519790000	1275000000	975760000	92855000	862080000	359170000	309030000	90367000	0	18217000960	14355000320	12346000384	2124400000	38405001216	9864800256	8243599872	12115999744	False;True															38	34
2199	Q06278	Q06278	Aldehyde oxidase	AOX1	0	0.00160173	0.0099388	0.00646153	0.0137833	0.00227161	0.00391766	0.00354037	0.00096057		0	3760400	52170000	28384000	65143000	4681700	9181500	5719100	570910	0	437350016	1770400000	1033200000	2554200064	450929984	1080400000	989960000	160210000	TRUE															43	43
1784	P52895;P52895-2	P52895	Aldo-keto reductase family 1 member C2	AKR1C2	0	0.0205067	0.0381226	0.0303248	0.0163113	0.202658	0.0550048	0.0347383	0.0876561		0	48144000	200110000	133210000	77091000	417670000	128910000	56116000	52098000	0	1873500032	2732499968	1834400000	1110099968	10554000384	3528199936	1021100032	4388400128	TRUE															20	20
1555	P42330;P17516	P42330	Aldo-keto reductase family 1 member C3	AKR1C3	0	0.00486004	0.000251013	0.00188676	0.00165265	0.013893	0.000891358	0	0		0	11410000	1317600	8288100	7810800	28633000	2089000	0	0	0	239910000	34045000	71818000	229240000	0	0	0	0	False;True															17	9
1556	P42330-2	P42330-2	Aldo-keto reductase family 1 member C3	AKR1C3	0	0.000895295	0.000233525	0.000655645	0.000761516	0.00132608	0	0	0		0	2101900	1225800	2880100	3599100	2733000	0	0	0	0	40576000	7655300	21236000	0	53833000	0	0	0	False;True															10	1
3304	Q96C23	Q96C23	Aldose 1-epimerase	GALM	0	0.000491243	0.00083231	0.00363438	0.00467413	0.00175835	0.00210197	0.00296051	0.0019704		0	1153300	4368900	15965000	22091000	3623900	4926200	4782400	1171100	0	88235000	69582000	132460000	179240000	70290000	140010000	104620000	157160000	TRUE															5	5
1062	P15121	P15121	Aldose reductase	AKR1B1	0.0126906	0.0198423	0.0295611	0.0211297	0.0224957	0.0300146	0.0290867	0.00398039	0.0178634		13512000	46584000	155170000	92818000	106320000	61859000	68168000	6429900	10617000	266730000	1046000000	1079500032	1064700032	1144899968	2018499968	1887399936	301160000	1068899968	TRUE															20	20
96	O00116	O00116	Alkyldihydroxyacetonephosphate synthase, peroxisomal	AGPS	0	0	8.36025e-05	0	0	0	0	0	0		0	0	438840	0	0	0	0	0	0	0	0	7993400	0	0	0	0	0	0	TRUE															1	1
1831	P55008;P55008-3	P55008	Allograft inflammatory factor 1	AIF1	0	0.00552068	0.0448094	0.023113	0.0474988	0.00560175	0.0144823	0.00528521	0		0	12961000	235210000	101530000	224490000	11545000	33941000	8537700	0	0	133110000	737310016	226170000	679609984	189540000	404809984	179480000	0	TRUE															9	9
3508	Q9BQI0-3;Q9BQI0;Q9BQI0-2;Q9BQI0-4	Q9BQI0-3;Q9BQI0;Q9BQI0-2	Allograft inflammatory factor 1-like	AIF1L	0	0.00324328	0	0.00409787	0.00325587	0.00406606	0.000701822	0	0		0	7614300	0	18001000	15388000	8380000	1644800	0	0	0	115590000	0	103010000	105350000	83170000	29997000	0	0	TRUE															6	6
2804	Q6NUM9;Q6NUM9-2	Q6NUM9;Q6NUM9-2	All-trans-retinol 13,14-reductase	RETSAT	0	0.0019982	0.00205158	0.000812722	0	0.00641108	0.0043275	0.00218714	0.0048736		0	4691200	10769000	3570100	0	13213000	10142000	3533100	2896600	0	233130000	129360000	95984000	0	689270016	371200000	239450000	474790016	TRUE															15	15
2824	Q6PD74	Q6PD74	Alpha- and gamma-adaptin-binding protein p34	AAGAB	0	0	0.000785179	0	0	0	0	0	0		0	0	4121500	0	0	0	0	0	0	0	0	25739000	0	0	0	0	0	0	TRUE															1	1
3105	Q8NFV4;Q8NFV4-4;Q8NFV4-6;Q8NFV4-3;Q8NFV4-2	Q8NFV4;Q8NFV4-4;Q8NFV4-6	Alpha/beta hydrolase domain-containing protein 11	ABHD11	0	0	0.00198262	0.00146994	0.00156687	0	0	0	0		0	0	10407000	6457100	7405400	0	0	0	0	0	0	84564000	84341000	0	0	0	0	0	TRUE															6	6
3367	Q96IU4;Q96IU4-2	Q96IU4	Alpha/beta hydrolase domain-containing protein 14B	ABHD14B	0.00893248	0.0194938	0.0433177	0.0511272	0.00941914	0.0230024	0.0547573	0.0245067	0		9510600	45766000	227380000	224590000	44517000	47407000	128330000	39588000	0	124390000	1276099968	1178099968	1558899968	336049984	818960000	1244000000	1291699968	0	TRUE															9	9
1299	P26572	P26572	Alpha-1,3-mannosyl-glycoprotein 2-beta-N-acetylglucosaminyltransferase	MGAT1	0	0	0.000913791	0	0	0	0	0	0		0	0	4796600	0	0	0	0	0	0	0	0	49925000	0	0	0	0	0	0	TRUE															3	3
700	P02763	P02763	Alpha-1-acid glycoprotein 1	ORM1	0.26746	0.0793793	0.199005	0.100194	0.291543	0.535284	0.26905	0.0263954	0.0265536		284770000	186360000	1044600000	440130000	1377900000	1103200000	630550000	42639000	15782000	4789899776	4875700224	4729099776	3559300096	7651899904	18332999680	4008000000	1424099968	1395800064	TRUE															9	9
1155	P19652	P19652	Alpha-1-acid glycoprotein 2	ORM2	0.0895868	0.0161093	0.0419575	0.0428522	0.055558	0.0718305	0.0956087	0.0236221	0.0134661		95385000	37820000	220240000	188240000	262580000	148040000	224070000	38159000	8003500	870060032	621489984	1108800000	1158099968	1600899968	2455899904	2712100096	1248300032	394649984	False;True															9	6
621	P01011;P01011-2;P01011-3	P01011	Alpha-1-antichymotrypsin;Alpha-1-antichymotrypsin His-Pro-less	SERPINA3	0.0620275	0.0661323	0.130372	0.107199	0.20053	0.222056	0.108913	0.0811071	0.171029		66042000	155260000	684340000	470900000	947750000	457650000	255250000	131020000	101650000	1832400000	5793999872	6728300032	6415600128	10190999552	13304000512	6855900160	6284100096	8433099776	TRUE							+	+	+			+	+	+	22	22
620	P01009;P01009-2;P01009-3	P01009;P01009-2;P01009-3	Alpha-1-antitrypsin;Short peptide from AAT	SERPINA1	0.734812	0.424936	0.401381	0.440656	0.564298	0.986141	0.640207	0.442208	0.957861		782370000	997630000	2106900000	1935700000	2667000000	2032400000	1500400000	714340000	569300000	27171999744	32878999552	25700999168	22994999296	39850999808	65556000768	42282999808	22108999680	62889000960	TRUE							+	+	+			+	+	+	37	37
730	P04217;P04217-2;CON__Q2KJF1	P04217;P04217-2	Alpha-1B-glycoprotein	A1BG	0.0453086	0.0118115	0.031931	0.0201315	0.0310099	0.12468	0.04001	0.0545953	0.0618933		48241000	27730000	167610000	88433000	146560000	256960000	93768000	88193000	36786000	951470016	1252999936	1689699968	1144800000	1609200000	4235800064	2087299968	3993799936	3711000064	TRUE															16	16
2342	Q13424	Q13424	Alpha-1-syntrophin	SNTA1	0	0	0	0.000220373	0	0	0	0	0		0	0	0	968050	0	0	0	0	0	0	0	0	14870000	0	0	0	0	0	False;True															2	1
877	P08697;P08697-2;CON__P28800	P08697;P08697-2	Alpha-2-antiplasmin	SERPINF2	0.014385	0.00303303	0.00260367	0.0090699	0.0156797	0.0158664	0.0111021	0.00403152	0.00960401		15316000	7120700	13667000	39842000	74106000	32700000	26019000	6512500	5708100	319230016	297230016	161890000	501750016	964910016	1217500032	428430016	423590016	572409984	TRUE							+	+	+				+		18	18
701	P02765	P02765	Alpha-2-HS-glycoprotein;Alpha-2-HS-glycoprotein chain A;Alpha-2-HS-glycoprotein chain B	AHSG	0.155571	0.0124691	0.0376749	0.0297899	0.0284984	0.0805012	0.0705363	0.00589491	0.0246607		165640000	29274000	197760000	130860000	134690000	165910000	165310000	9522600	14657000	1598700032	1239100032	1290200064	917960000	985910016	3257600000	3188000000	592259968	836390016	TRUE															9	9
623	P01023	P01023	Alpha-2-macroglobulin	A2M	0.11603	0.151398	0.0909161	0.103124	0.134977	0.256817	0.123787	0.128631	0.254869		123540000	355440000	477230000	453000000	637930000	529290000	290110000	207790000	151480000	12048000000	44217999360	16785999872	21065000960	27015000064	50595999744	29685000192	27203999744	53497999360	TRUE							+	+	+			+	+	+	78	78
1387	P30533	P30533	Alpha-2-macroglobulin receptor-associated protein	LRPAP1	0.00434996	0.00473992	0.013282	0.00987714	0.0140969	0.0013909	0.00287283	0.00292127	0		4631500	11128000	69719000	43388000	66625000	2866600	6732800	4719000	0	184860000	373520000	710470016	526900000	669280000	138480000	158160000	225980000	0	TRUE															16	16
1000	P12814-2;P12814-4;Q08043	P12814-2;P12814-4	Alpha-actinin-1	ACTN1	0	0	0	0	0.000284878	0	0	0	0		0	0	0	0	1346400	0	0	0	0	0	0	0	0	41387000	0	0	0	0	False;True	+														73	1
999	P12814;P35609-2;P35609	P12814	Alpha-actinin-1	ACTN1	0	0	0	0	0.000115538	0	0	0	0		0	0	0	0	546060	0	0	0	0	0	0	0	0	16785000	0	0	0	0	False;True	+														72	1
304	O43707;O43707-2;O43707-3	O43707;O43707-2;O43707-3	Alpha-actinin-4	ACTN4	0.881667	0.152778	0.2296	0.308735	0.387772	0.137533	0.129262	0.089489	0.0841817		938730000	358680000	1205200000	1356200000	1832700000	283450000	302940000	144560000	50033000	57594998784	37153001472	31068000256	44876001280	49374998528	20797999104	21707999232	18454999040	15217999872	TRUE															79	79
1463	P35611-2;P35611-6;P35611;P35611-3;P35611-4;P35611-5	P35611-2;P35611-6;P35611;P35611-3;P35611-4;P35611-5	Alpha-adducin	ADD1	0.00293983	0.0164977	0.0182356	0.0231858	0.00491766	0.00431065	0.0133486	0.0161125	0.0276153		3130100	38732000	95721000	101850000	23242000	8884100	31284000	26028000	16413000	90624000	1598300032	1182599936	1139600000	473860000	239710000	1211500032	1547500032	2366700032	TRUE															26	26
1663	P49419-2;P49419-4;P49419	P49419-2;P49419-4;P49419	Alpha-aminoadipic semialdehyde dehydrogenase	ALDH7A1	0.000814448	0.00366041	0.00399267	0.00757927	0.000387476	0.000976728	0.000370436	0.00480731	0.00314228		867160	8593600	20958000	33294000	1831300	2013000	868160	7765700	1867600	43087000	267900000	194810000	314260000	30390000	69879000	0	605379968	199860000	TRUE															16	16
3988	Q9UDR5	Q9UDR5	Alpha-aminoadipic semialdehyde synthase, mitochondrial;Lysine ketoglutarate reductase;Saccharopine dehydrogenase	AASS	0	0.000204011	0.000588136	0.000387318	0	0	0	0	0		0	478960	3087200	1701400	0	0	0	0	0	0	0	62152000	54539000	0	0	0	0	0	TRUE															6	6
1917	P61163	P61163	Alpha-centractin	ACTR1A	0.00889397	0.00264972	0.0105233	0.00741218	0.000193501	0.00368391	0.00694568	0.0064232	0		9469600	6220800	55238000	32560000	914530	7592400	16278000	10376000	0	278080000	251210000	375929984	511300000	21646000	194150000	585480000	321480000	0	TRUE															17	17
673	P02511	P02511	Alpha-crystallin B chain	CRYAB	0.127761	0.293651	0.271455	0.220851	0.0275949	0.407023	0.142127	0.0853166	0.0465857		136030000	689410000	1424900000	970150000	130420000	838860000	333090000	137820000	27688000	3069199872	13011999744	8243800064	5773499904	1200999936	12181000192	4590799872	3693299968	1503299968	TRUE															22	22
310	O43768-2;O43768;O43768-9;O43768-3;O43768-4;O43768-6;O43768-5;O43768-7;O43768-8	O43768-2;O43768;O43768-9;O43768-3;O43768-4;O43768-6;O43768-5;O43768-7;O43768-8	Alpha-endosulfine	ENSA	0	0.00348168	0.00432815	0.00347093	0.00402456	0	0.000784429	0	0		0	8174000	22719000	15247000	19021000	0	1838400	0	0	0	80343000	77043000	80007000	97506000	0	51312000	0	0	TRUE															6	6
799	P06733	P06733	Alpha-enolase	ENO1	0.034331	0.16378	0.368442	0.313083	0.16653	0.0624611	0.131225	0.117977	0.181174		36553000	384510000	1934000000	1375300000	787060000	128730000	307540000	190580000	107680000	1170599936	12963000320	19203000320	16942999552	9407500288	8207200256	9493000192	10133000192	9703499776	TRUE															36	36
800	P06733-2	P06733-2	Alpha-enolase	ENO1	0	0.000690117	0	0.000589195	0	0.000998077	0.000766295	0.00161793	0.000753114		0	1620200	0	2588200	0	2057000	1795900	2613600	447610	0	44308000	0	27035000	0	57400000	44691000	93793000	33366000	False;True															26	1
703	P02771	P02771	Alpha-fetoprotein	AFP	0	0	0	0	0.00210275	0	0	0	0		0	0	0	0	9938100	0	0	0	0	0	0	0	0	211490000	0	0	0	0	TRUE															4	4
2262	Q12800-2;Q12800-3;Q12800-4;Q12800	Q12800-2;Q12800-3;Q12800-4;Q12800	Alpha-globin transcription factor CP2	TFCP2	0.00109409	0	0.000821375	0.000259768	0.000529704	0	0	0	0		1164900	0	4311500	1141100	2503500	0	0	0	0	0	0	37823000	20797000	12178000	0	0	0	0	TRUE															4	4
3918	Q9NZD4	Q9NZD4	Alpha-hemoglobin-stabilizing protein	AHSP	0	0.0597176	0.0222875	0.0226921	0.00218187	0.00243638	0.0534345	0.0250768	0.0350604		0	140200000	116990000	99681000	10312000	5021300	125230000	40509000	20838000	0	798080000	260710000	278140000	97678000	102320000	584480000	276030016	438329984	TRUE															7	7
2596	Q16352	Q16352	Alpha-internexin	INA	0	0	0	0.000529461	0	0	0	0	0		0	0	0	2325800	0	0	0	0	0	0	0	0	48589000	0	0	0	0	0	False;True															3	1
3624	Q9C0B1;Q9C0B1-4;Q9C0B1-2;Q9C0B1-3	Q9C0B1	Alpha-ketoglutarate-dependent dioxygenase FTO	FTO	0	9.33588e-05	0.00115595	0.00125861	0.000978751	0.00107144	0.000551456	0.000222249	0		0	219180	6067700	5528800	4625800	2208200	1292400	359020	0	0	17537000	87681000	116690000	66267000	0	48753000	19531000	0	TRUE															10	10
2619	Q16706	Q16706	Alpha-mannosidase 2	MAN2A1	0	0	5.62513e-05	0	0	0	0	0	0		0	0	295270	0	0	0	0	0	0	0	0	8297800	0	0	0	0	0	0	TRUE															1	1
3844	Q9NTJ4-2;Q9NTJ4;Q9NTJ4-4;Q9NTJ4-3	Q9NTJ4-2;Q9NTJ4;Q9NTJ4-4;Q9NTJ4-3	Alpha-mannosidase 2C1	MAN2C1	0	0	0.00045941	6.44559e-05	0	0.00179377	6.9333e-05	0	0.000180905		0	0	2411500	283140	0	3696900	162490	0	107520	0	0	74846000	0	0	254700000	0	0	0	TRUE															11	11
1110	P17050	P17050	Alpha-N-acetylgalactosaminidase	NAGA	0	0	0.00337256	0.000869292	0.000427042	0.000603844	0.000995001	0.00108456	0		0	0	17703000	3818600	2018300	1244500	2331900	1752000	0	0	0	157520000	36173000	26459000	45303000	46847000	82022000	0	TRUE															5	5
1825	P54802	P54802	Alpha-N-acetylglucosaminidase;Alpha-N-acetylglucosaminidase 82 kDa form;Alpha-N-acetylglucosaminidase 77 kDa form	NAGLU	0.00119872	0	0.000482576	0.000169868	0.00127209	0	0	0.000434637	0		1276300	0	2533100	746190	6012200	0	0	702110	0	0	0	54890000	24429000	91266000	0	0	0	0	TRUE															7	7
3863	Q9NVD7;Q9NVD7-2	Q9NVD7	Alpha-parvin	PARVA	0.182527	0.0198073	0.02589	0.0375071	0.020681	0.00754793	0.0284641	0.0169308	0.021363		194340000	46502000	135900000	164760000	97743000	15556000	66709000	27350000	12697000	3556499968	1472600064	1191500032	1839000064	855249984	481369984	1665900032	1043400000	1025900032	TRUE															21	21
1829	P54920;Q9H115-3;Q9H115-2;Q9H115	P54920	Alpha-soluble NSF attachment protein	NAPA	0.00332134	0.00206562	0.00604729	0.00577881	0.000289364	0.00044386	0.00286412	0.00345798	0		3536300	4849500	31743000	25385000	1367600	914780	6712400	5586000	0	51465000	121310000	290950016	279209984	17559000	32611000	200760000	219020000	0	TRUE															11	11
1501	P37840-2;P37840;P37840-3	P37840-2;P37840;P37840-3	Alpha-synuclein	SNCA	0	0.0505342	0.0147286	0.0224523	0.00130216	0.00590355	0.0142741	0.0295519	0.0174461		0	118640000	77312000	98628000	6154300	12167000	33453000	47738000	10369000	0	1015000000	328140000	635699968	54396000	180290000	484800000	508140000	367060000	TRUE															9	9
1521	P40222	P40222	Alpha-taxilin	TXLNA	0	0.000363847	0.00136806	0.00212399	0.000798311	0	0.000216665	0	0		0	854210	7181100	9330200	3773000	0	507780	0	0	0	51550000	97257000	109490000	81643000	0	0	0	0	TRUE															6	6
1197	P21397;P21397-2	P21397;P21397-2	Amine oxidase [flavin-containing] A	MAOA	0	0.00214485	0.00353716	0.00154329	0.000181144	0.00548093	0.00539124	0.00313948	0		0	5035500	18567000	6779300	856130	11296000	12635000	5071500	0	0	255220000	253410000	114480000	40669000	451089984	422520000	427590016	0	False;True															15	13
1310	P27338;P27338-2	P27338;P27338-2	Amine oxidase [flavin-containing] B	MAOB	0.000953677	0.000618175	0.0035966	0.00275703	0.00159008	0.0060035	0.0050836	0.00399846	0.0034803		1015400	1451300	18879000	12111000	7515100	12373000	11914000	6459100	2068500	46242000	79171000	236190000	226470000	153210000	547980032	676430016	330360000	183850000	TRUE															17	17
2273	Q12904;Q12904-2	Q12904;Q12904-2	Aminoacyl tRNA synthase complex-interacting multifunctional protein 1;Endothelial monocyte-activating polypeptide 2	AIMP1	0.007316	0.000761761	0.00225581	0.00280165	0.00200445	0.00494235	0	0.00375753	0		7789500	1788400	11841000	12307000	9473500	10186000	0	6069900	0	115610000	64328000	113420000	135770000	115010000	191390000	0	276380000	0	TRUE															13	13
2306	Q13155;Q13155-2	Q13155;Q13155-2	Aminoacyl tRNA synthase complex-interacting multifunctional protein 2	AIMP2	0.00547974	0.00070707	0.00283476	0.00145057	0.00199567	0	0.00128566	0	0		5834400	1660000	14880000	6372000	9432000	0	3013100	0	0	94429000	60142000	94331000	104030000	47936000	0	111680000	0	0	TRUE															4	4
2162	Q03154;Q03154-4;Q03154-2;Q03154-3	Q03154;Q03154-4;Q03154-2;Q03154-3	Aminoacylase-1	ACY1	0	0.00358246	0.00535613	0.00653779	0.00316574	0.00131594	0.00474054	0.00617335	0		0	8410600	28115000	28719000	14962000	2712100	11110000	9972400	0	0	289430016	327600000	328220000	198320000	149240000	396569984	528249984	0	TRUE															17	17
3696	Q9H4A4	Q9H4A4	Aminopeptidase B	RNPEP	0	0.000484471	0.0082229	0.00439495	0.00368687	0.00531014	0.00609486	0.00723229	0.00254027		0	1137400	43163000	19306000	17425000	10944000	14284000	11683000	1509800	0	63246000	786590016	522240000	327529984	521520000	729900032	782040000	231740000	TRUE															30	30
1063	P15144	P15144	Aminopeptidase N	ANPEP	0	0.000226399	0.000373891	0.000661018	0.0274955	0.00209882	0.00113585	0.00119872	0.000246944		0	531520	1962600	2903700	129950000	4325600	2662000	1936400	146770	0	59212000	64498000	96356000	3180000000	530529984	186870000	118140000	60567000	TRUE															22	22
2140	Q02094	Q02094	Ammonium transporter Rh type A	RHAG	0	0	0	0	0	0.00719372	0	0	0		0	0	0	0	0	14826000	0	0	0	0	0	0	0	0	146010000	0	0	0	TRUE															1	1
2125	Q01433-3;Q01433-5;Q01433-2;Q01433-4;Q01433	Q01433-3;Q01433-5;Q01433-2;Q01433-4;Q01433	AMP deaminase 2	AMPD2	0	0	0.000611835	9.9254e-05	0	0	0.000187292	0	0		0	0	3211600	436000	0	0	438940	0	0	0	0	42701000	0	0	0	33657000	0	0	TRUE															4	4
2124	Q01432-6;Q01432;Q01432-5;Q01432-4;Q01432-3;Q01432-2	Q01432-6;Q01432;Q01432-5;Q01432-4;Q01432-3	AMP deaminase 3	AMPD3	0	0	0.000117162	0.000379624	0	0	9.73197e-05	0.00013445	0		0	0	615000	1667600	0	0	228080	217190	0	0	0	0	0	0	0	9682300	0	0	TRUE															4	4
2917	Q7Z5R6	Q7Z5R6	Amyloid beta A4 precursor protein-binding family B member 1-interacting protein	APBB1IP	0	0	0.00338971	0.00254464	0.000484953	0	0	0.000435844	0.00233938		0	0	17793000	11178000	2292000	0	0	704060	1390400	0	0	132160000	219680000	43638000	0	0	46208000	84693000	TRUE															7	7
749	P05067-10;P05067-3;P05067-4;P05067-5;P05067-6;P05067-7;P05067-11;P05067-8;P05067-9;P05067	P05067-10;P05067-3;P05067-4;P05067-5;P05067-6;P05067-7;P05067-11;P05067-8;P05067-9;P05067	Amyloid beta A4 protein;N-APP;Soluble APP-alpha;Soluble APP-beta;C99;Beta-amyloid protein 42;Beta-amyloid protein 40;C83;P3(42);P3(40);C80;Gamma-secretase C-terminal fragment 59;Gamma-secretase C-terminal fragment 57;Gamma-secretase C-terminal fragment 50;C31	APP	0.000689523	0	0	0	0	0	0	0	0		734150	0	0	0	0	0	0	0	0	20556000	0	0	0	0	0	0	0	0	TRUE															2	2
2788	Q6FI81-3;Q6FI81	Q6FI81-3;Q6FI81	Anamorsin	CIAPIN1	0	0.000228154	0.000463201	0.000780236	0.000279123	0.000275662	0	0.000367056	0		0	535640	2431400	3427400	1319200	568130	0	592940	0	0	21396000	31419000	25696000	19364000	0	0	27415000	0	TRUE															4	4
3113	Q8NHZ8	Q8NHZ8	Anaphase-promoting complex subunit CDC26	CDC26	0	0	0	0	0	0	0	0	0		0	0	0	0	0	0	0	0	0	0	0	0	0	0	0	0	0	0	TRUE															1	1
2387	Q13685	Q13685	Angio-associated migratory cell protein	AAMP	0	0	0.000171686	0	0.000634163	0	0	0.000281683	0.000622248		0	0	901200	0	2997200	0	0	455030	369830	0	0	12340000	0	16494000	0	0	0	21377000	TRUE															3	3
4062	Q9UKU9;Q9UKU9-2;O95841	Q9UKU9	Angiopoietin-related protein 2	ANGPTL2	0.00190923	0.000269815	0.000243355	0	0.000100023	0	0	0.0004222	0.000659532		2032800	633450	1277400	0	472730	0	0	682020	391990	0	30571000	0	0	0	0	0	43192000	0	TRUE								+	+		+		+		6	6
1002	P12821;P12821-2;P12821-4;P12821-3	P12821;P12821-2;P12821-4;P12821-3	Angiotensin-converting enzyme;Angiotensin-converting enzyme, soluble form	ACE	0	0.000150478	0	0.00015643	0.00164844	5.4819e-05	0	6.4622e-05	0		0	353280	0	687160	7790900	112980	0	104390	0	0	0	0	10680000	305969984	7078100	0	7715800	0	TRUE															9	9
622	P01019	P01019	Angiotensinogen;Angiotensin-1;Angiotensin-2;Angiotensin-3;Angiotensin-4;Angiotensin 1-9;Angiotensin 1-7;Angiotensin 1-5;Angiotensin 1-4	AGT	0.0331476	0.00119946	0.00692173	0.00453017	0.00156169	0.0305571	0.0154176	0.00812309	0.00116907		35293000	2816000	36333000	19900000	7380900	62977000	36133000	13122000	694830	714649984	166320000	460180000	194460000	135150000	1875800064	1129799936	501529984	52365000	TRUE							+	+	+			+		+	13	13
3939	Q9P0K7-4;Q9P0K7-3;Q9P0K7;Q9P0K7-2;Q9C0D0-2;Q9C0D0	Q9P0K7-4;Q9P0K7-3;Q9P0K7;Q9P0K7-2	Ankycorbin	RAI14	0.00572939	0.000245954	0.000774986	0.000584756	0.000230057	6.80604e-05	0	0.000520572	0		6100200	577430	4068000	2568700	1087300	140270	0	840930	0	358900000	48966000	111170000	81241000	55835000	16266000	0	103230000	0	TRUE															14	14
2993	Q8IWZ3;Q8IWZ3-4;Q8IWZ3-6;O75179-6;O75179-7;O75179-2;O75179	Q8IWZ3;Q8IWZ3-4;Q8IWZ3-6;O75179-6;O75179-7;O75179-2;O75179	Ankyrin repeat and KH domain-containing protein 1;Ankyrin repeat domain-containing protein 17	ANKHD1;ANKRD17	0	0	0	3.91826e-05	0	0	0.000961207	0	0		0	0	0	172120	0	0	2252700	0	0	0	0	0	8460700	0	0	0	0	0	TRUE															2	2
2962	Q86XL3-3;Q86XL3	Q86XL3-3;Q86XL3	Ankyrin repeat and LEM domain-containing protein 2	ANKLE2	0	0	0	0	0	0	0.0101092	0	0		0	0	0	0	0	0	23692000	0	0	0	0	0	0	0	0	394169984	0	0	TRUE															1	1
2975	Q8IV38	Q8IV38	Ankyrin repeat and MYND domain-containing protein 2	ANKMY2	0	7.97413e-05	0.000151623	0.000289453	0	0	0	0	0		0	187210	795890	1271500	0	0	0	0	0	0	6625400	9112300	0	0	0	0	0	0	TRUE															2	2
3599	Q9BXX2	Q9BXX2	Ankyrin repeat domain-containing protein 30B	ANKRD30B	0	0	0	0.000782126	0	0	0	0	0		0	0	0	3435700	0	0	0	0	0	0	0	0	145660000	0	0	0	0	0	TRUE															2	2
1088	P16157-8;P16157;P16157-10;P16157-5;P16157-16;P16157-3;P16157-12;P16157-14;P16157-9;P16157-4;P16157-21;P16157-11;P16157-6;P16157-7;P16157-13;P16157-15;P16157-2;P16157-19;P16157-22;P16157-23	P16157-8;P16157;P16157-10;P16157-5;P16157-16;P16157-3;P16157-12;P16157-14;P16157-9;P16157-4;P16157-21;P16157-11;P16157-6;P16157-7;P16157-13;P16157-15;P16157-2	Ankyrin-1	ANK1	0	0.0138569	0.00679809	0.00767784	0.00113196	0.00547317	0.00780759	0.00814538	0.00936223		0	32532000	35684000	33727000	5349900	11280000	18298000	13158000	5564400	0	4527000064	1638000000	1824700032	294230016	1519800064	2204400128	2414299904	2209600000	TRUE	+														69	69
2128	Q01484-5;Q01484-2;Q01484;Q01484-7	Q01484-5;Q01484-2;Q01484	Ankyrin-2	ANK2	0	0.000107734	0.000739876	0.000644331	0.000640426	8.45478e-05	0.000462832	0.00033333	0.000142996		0	252930	3883700	2830400	3026800	174250	1084700	538460	84989	0	66892000	163350000	198960000	149750000	48205000	144590000	106600000	46263000	False;True															15	13
722	P04083	P04083	Annexin A1	ANXA1	0.0186471	0.322202	0.305708	0.453245	0.56068	0.272067	0.25924	0.236072	0.411798		19854000	756440000	1604700000	1991000000	2649900000	560720000	607560000	381350000	244750000	415140000	25429999616	18588000256	25643999232	34658000896	12958000128	12972999680	17355999232	21595000832	TRUE					+			+	+			+	+	+	37	37
1723	P50995-2;P50995	P50995-2;P50995	Annexin A11	ANXA11	0.00304549	0.00445241	0.00431291	0.0116264	0.0155337	0.0063941	0.00764417	0.00632786	0.00220125		3242600	10453000	22639000	51072000	73416000	13178000	17915000	10222000	1308300	54450000	395950016	223930000	519110016	838609984	443910016	458000000	401590016	118470000	TRUE					+			+	+			+		+	17	17
1309	P27216;P27216-2	P27216;P27216-2	Annexin A13	ANXA13	0	0	0	0	0.00112663	0	0	0	0		0	0	0	0	5324700	0	0	0	0	0	0	0	0	72396000	0	0	0	0	TRUE					+			+	+						1	1
819	P07355;P07355-2;A6NMY6	P07355;P07355-2;A6NMY6	Annexin A2;Putative annexin A2-like protein	ANXA2;ANXA2P2	0.055684	0.524424	0.469888	0.629534	0.944813	0.407678	0.427971	0.464128	0.378955		59288000	1231200000	2466500000	2765400000	4465400000	840210000	1003000000	749750000	225230000	2062700032	44598001664	32497999872	39202000896	59174998016	28882999296	26663000064	29958000640	29604999168	TRUE					+			+	+			+	+	+	40	40
996	P12429	P12429	Annexin A3	ANXA3	0	0.0152097	0.0346725	0.0418916	0.0736295	0.0192672	0.0171982	0.0207825	0.00376549		0	35708000	182000000	184020000	347990000	39709000	40306000	33572000	2238000	0	2117500032	1680400000	2259599872	4037799936	1436700032	1382400000	1669400064	272270016	TRUE					+			+	+			+			23	23
907	P09525;P09525-2	P09525;P09525-2	Annexin A4	ANXA4	0.0107859	0.0304257	0.00613379	0.0251777	0.0432903	0.00388411	0.0157965	0.0173066	0.0111503		11484000	71431000	32197000	110600000	204600000	8005000	37021000	27957000	6627100	384230016	1899000064	518729984	1043100032	2404499968	405129984	1195699968	1915399936	949329984	TRUE					+			+	+			+	+	+	25	25
881	P08758	P08758	Annexin A5	ANXA5	0.0853923	0.256675	0.410068	0.341743	0.518616	0.327924	0.240496	0.124168	0.180871		90919000	602600000	2152500000	1501200000	2451100000	675840000	563630000	200580000	107500000	3165400064	19985000448	23768000512	21044000768	32527998976	21699000320	16519000064	11354999808	9530099712	TRUE					+			+	+			+	+	+	33	33
847	P08133;P08133-2	P08133;P08133-2	Annexin A6	ANXA6	0.0516389	0.125062	0.0419575	0.115333	0.0905119	0.030165	0.0480966	0.0353895	0.0155627		54981000	293610000	220240000	506630000	427780000	62169000	112720000	57168000	9249600	3719099904	16661000192	5075299840	11642999808	11916000256	5947500032	7620800000	4915899904	1920000000	TRUE					+			+	+			+	+	+	50	50
1166	P20073-2;P20073	P20073-2;P20073	Annexin A7	ANXA7	0.00532534	0.00616727	0.00749135	0.0329837	0.0383583	0.0043157	0.00370095	0.00583938	0.0025041		5670000	14479000	39323000	144890000	181290000	8894500	8673600	9432900	1488300	119250000	766590016	534760000	1384499968	2091000064	308140000	435200000	413270016	187530000	TRUE					+			+	+			+		+	16	16
1032	P13928;P13928-3;P13928-2	P13928;P13928-3	Annexin A8	ANXA8	0	0	0	0	0	0	0	0.000676553	0		0	0	0	0	0	0	0	1092900	0	0	0	0	0	0	0	0	43835000	0	False;True					+			+	+				+		18	1
2760	Q5VT79;Q5VT79-2	Q5VT79;Q5VT79-2	Annexin A8-like protein 2	ANXA8L2	0	0.00475185	0.0158053	0.0206817	0.0152384	0.00559399	0.0117519	0.0143327	0		0	11156000	82964000	90850000	72020000	11529000	27542000	23153000	0	0	573630016	715020032	1168300032	771609984	360630016	568140032	910430016	0	TRUE															19	19
3874	Q9NW15-2;Q9NW15-3;Q9NW15-5;Q9NW15	Q9NW15-2;Q9NW15-3;Q9NW15-5;Q9NW15	Anoctamin-10	ANO10	0	0	0	0.00127637	0.000599505	0	0	0	0		0	0	0	5606800	2833400	0	0	0	0	0	0	0	68901000	33498000	0	0	0	0	TRUE															1	1
2674	Q4KMQ2-3;Q4KMQ2;Q4KMQ2-4;Q4KMQ2-2	Q4KMQ2-3;Q4KMQ2;Q4KMQ2-4;Q4KMQ2-2	Anoctamin-6	ANO6	0	0	0.000378444	0	0	0.000260466	0.000625572	0.0002904	0		0	0	1986500	0	0	536810	1466100	469110	0	0	0	62536000	0	0	64412000	47905000	42356000	0	TRUE															3	3
2165	Q03518	Q03518	Antigen peptide transporter 1	TAP1	0	8.86052e-05	0.000577296	0.00013109	0	0	8.60593e-05	0.000271834	0		0	208020	3030300	575850	0	0	201690	439120	0	0	23925000	30890000	12609000	0	0	0	50697000	0	TRUE															4	4
2166	Q03519-2;Q03519	Q03519-2;Q03519	Antigen peptide transporter 2	TAP2	0	0	0	0	0	0	7.94627e-05	0	0		0	0	0	0	0	0	186230	0	0	0	0	0	0	0	0	7633200	0	0	TRUE															1	1
619	P01008;CON__P41361	P01008	Antithrombin-III	SERPINC1	0.0432648	0.017894	0.0225276	0.0254577	0.0561018	0.0759305	0.055376	0.0194281	0.00404731		46065000	42010000	118250000	111830000	265150000	156490000	129780000	31384000	2405500	1502599936	1865200000	2217400064	2019500032	3054700032	6298200064	5589199872	1735000064	355529984	TRUE	+						+	+	+			+	+		32	32
2250	Q10567-2;Q10567;Q10567-3;Q10567-4	Q10567-2;Q10567;Q10567-3;Q10567-4	AP-1 complex subunit beta-1	AP1B1	0.00177352	0.00114865	0.00570933	0.00565133	0.00548704	0.00184564	0.00278719	0.00119092	0.000921737		1888300	2696700	29969000	24825000	25933000	3803800	6532100	1923800	547830	95969000	185500000	790449984	727299968	488870016	218190000	435009984	207200000	137240000	False;True															37	22
307	O43747;O43747-2	O43747;O43747-2	AP-1 complex subunit gamma-1	AP1G1	0.00495162	0.000661877	0.00181188	0.00228876	0.00174253	0.000192066	0.00227614	0	0		5272100	1553900	9510800	10054000	8235600	395840	5334400	0	0	138050000	100750000	223170000	224820000	174640000	31958000	234530000	0	0	TRUE															13	13
453	O75843	O75843	AP-1 complex subunit gamma-like 2	AP1G2	0	0	0.000199824	0	0.000195822	0	0	0	0		0	0	1048900	0	925500	0	0	0	0	0	0	17986000	0	22454000	0	0	0	0	TRUE															4	4
3594	Q9BXS5;Q9BXS5-2;Q9Y6Q5;Q9Y6Q5-2	Q9BXS5;Q9BXS5-2	AP-1 complex subunit mu-1	AP1M1	0.00326236	0.00107683	0.00522773	0.00407829	0.00242032	0.000178484	0.00275719	0.00278823	0.000514583		3473500	2528100	27441000	17915000	11439000	367850	6461800	4504100	305840	117880000	89444000	335640000	322640000	157110000	37002000	164650000	245460000	42744000	TRUE															13	13
1868	P56377;P56377-2	P56377;P56377-2	AP-1 complex subunit sigma-2	AP1S2	0	0	0.00177494	0.00162911	0.00211628	0	0	0	0		0	0	9316900	7156300	10002000	0	0	0	0	0	0	52938000	46682000	51963000	0	0	0	0	TRUE															3	3
559	O95782-2;O95782	O95782-2;O95782	AP-2 complex subunit alpha-1	AP2A1	0.00188631	0.000324175	0.00497797	0.00347275	0.000156571	0.000687009	0.00293406	0.00239229	0.000969958		2008400	761070	26130000	15255000	739990	1415900	6876300	3864500	576490	116680000	78429000	850579968	532820000	27961000	76316000	436400000	409769984	106080000	False;True															32	25
502	O94973;O94973-2;O94973-3	O94973;O94973-2;O94973-3	AP-2 complex subunit alpha-2	AP2A2	0.0156736	0.00167171	0.0148981	0.00619859	0.00821924	0.00611898	0.00711465	0.00572405	0.000229362		16688000	3924700	78202000	27229000	38846000	12611000	16674000	9246600	136320	696099968	362100000	1995699968	976369984	1220499968	709660032	927750016	1312300032	41615000	TRUE															34	34
2010	P63010;P63010-2;P63010-3	P63010;P63010-2;P63010-3	AP-2 complex subunit beta	AP2B1	0.0277922	0.0100566	0.0247546	0.025501	0.0180721	0.00337274	0.00928011	0.0123703	0.00379813		29591000	23610000	129940000	112020000	85413000	6951100	21749000	19983000	2257400	1439900032	1933600000	2323899904	2436400128	2364400128	653260032	1575699968	2162599936	489400000	TRUE															37	37
3314	Q96CW1-2;Q96CW1	Q96CW1-2;Q96CW1	AP-2 complex subunit mu	AP2M1	0.00727843	0.00390388	0.0167801	0.0182659	0.00320763	0.000231819	0.00580215	0.00791819	0.0032821		7749500	9165200	88081000	80238000	15160000	477770	13598000	12791000	1950700	220680000	325960000	910550016	771270016	112790000	82528000	733409984	1338899968	250320000	TRUE															17	17
1804	P53680;P53680-2	P53680;P53680-2	AP-2 complex subunit sigma	AP2S1	0.0609098	0.00123716	0.0061174	0.00459141	0.00191174	0.000812678	0.00178173	0.00852361	0		64852000	2904500	32111000	20169000	9035300	1674900	4175700	13769000	0	294049984	37610000	100870000	99751000	32689000	22594000	29858000	233970000	0	TRUE															5	5
2646	Q2M2I8-2;Q2M2I8;Q9NSY1-2;Q9NSY1-3;Q9NSY1	Q2M2I8-2;Q2M2I8	AP2-associated protein kinase 1	AAK1	0	0	0.000439216	0.000848075	0	0	0	0	0		0	0	2305500	3725400	0	0	0	0	0	0	0	39594000	75538000	0	0	0	0	0	TRUE															7	7
112	O00203-3;O00203;Q13367-3;Q13367;Q13367-4	O00203-3;O00203	AP-3 complex subunit beta-1	AP3B1	0.00180244	0.000292433	0.00150296	0.00166835	0.000184722	0.00034956	0.00149009	0.0015858	0.00046902		1919100	686550	7889200	7328700	873040	720430	3492200	2561700	278760	98116000	67113000	268790016	241320000	41406000	76791000	208840000	273280000	78279000	TRUE															19	19
172	O14617;O14617-5;O14617-4;O14617-2;O14617-3	O14617;O14617-5;O14617-4;O14617-2;O14617-3	AP-3 complex subunit delta-1	AP3D1	0.000702324	0.0002974	0.00130138	0.00100515	0.00136618	0	0	0.000474287	0		747780	698210	6831100	4415400	6456900	0	0	766160	0	38107000	50534000	231110000	90966000	155700000	0	0	125820000	0	TRUE															18	18
4162	Q9Y2T2	Q9Y2T2	AP-3 complex subunit mu-1	AP3M1	0	0.000130897	0.00484538	0.00333252	0.00761284	0.000378066	0.00147789	0.00358649	0.00135679		0	307310	25434000	14639000	35980000	779180	3463600	5793600	806400	0	0	229810000	159320000	511920000	69556000	100080000	254970000	117880000	TRUE															12	12
1803	P53677;P53677-2	P53677	AP-3 complex subunit mu-2	AP3M2	0	0	0	0.000263843	0.000318838	0	0	0	0		0	0	0	1159000	1506900	0	0	0	0	0	0	0	15666000	0	0	0	0	0	False;True															5	2
3213	Q92572	Q92572	AP-3 complex subunit sigma-1	AP3S1	0.00238344	0.00176112	0.0183427	0.0022833	0	0	0.00157449	0.00193092	0		2537700	4134600	96283000	10030000	0	0	3690000	3119200	0	56683000	133710000	150500000	111630000	0	0	100850000	118180000	0	TRUE															4	4
4227	Q9Y587	Q9Y587	AP-4 complex subunit sigma-1	AP4S1	0	0	0.0008582	0	0	0	0	0.000544381	0		0	0	4504800	0	0	0	0	879390	0	0	0	16411000	0	0	0	0	12995000	0	TRUE															1	1
677	P02647;CON__P15497	P02647	Apolipoprotein A-I;Proapolipoprotein A-I;Truncated apolipoprotein A-I	APOA1	0.566805	0.631592	0.416241	0.599326	0.581119	0.554207	0.917727	1.24564	0.95357		603490000	1482800000	2184900000	2632700000	2746500000	1142200000	2150800000	2012200000	566750000	25329000448	48207998976	29686999040	29229000704	28413999104	32807000064	55210999808	49867001856	40445001728	TRUE															33	33
679	P02652	P02652	Apolipoprotein A-II;Proapolipoprotein A-II;Truncated apolipoprotein A-II	APOA2	0.213117	0.237009	0.219103	0.160548	0.0321123	0.0612044	0.349759	0.20746	0.378198		226910000	556430000	1150100000	705250000	151770000	126140000	819700000	335130000	224780000	2469600000	4575200256	3766400000	1995699968	598620032	1464400000	6259400192	2055600000	3401900032	TRUE															7	7
797	P06727;CON__Q32PJ2	P06727	Apolipoprotein A-IV	APOA4	0.000611916	0.00372605	0.00916782	0.00801612	0	0	0.0119849	0.010252	0.0291295		651520	8747700	48123000	35213000	0	0	28088000	16561000	17313000	33379000	343369984	430440000	845080000	0	0	1262499968	1367299968	1233699968	TRUE															25	25
2243	Q0VD83-3;Q0VD83;Q0VD83-4	Q0VD83-3;Q0VD83;Q0VD83-4	Apolipoprotein B receptor	APOBR	0	0	0	0	0.000102739	0	4.85105e-05	0	0		0	0	0	0	485570	0	113690	0	0	0	0	0	0	14352000	0	8321300	0	0	TRUE															1	1
723	P04114;CON__ENSEMBL:ENSBTAP00000032840	P04114	Apolipoprotein B-100;Apolipoprotein B-48	APOB	0.00397287	0.00490519	0.00614083	0.00555868	0.0172738	0.00205627	0.0142788	0.0110722	0.0177338		4230000	11516000	32234000	24418000	81640000	4237900	33464000	17886000	10540000	1148099968	6047799808	4014899968	3972400128	10764000256	1776199936	10168999936	9763800064	12883999744	TRUE															201	201
680	P02654	P02654	Apolipoprotein C-I;Truncated apolipoprotein C-I	APOC1	0	0.00771984	0.019066	0.0255716	0.0326264	0.0141473	0.0652496	0.00416239	0		0	18124000	100080000	112330000	154200000	29157000	152920000	6723900	0	0	289900000	130950000	243910000	322129984	111990000	432889984	50162000	0	TRUE															3	3
681	P02655	P02655	Apolipoprotein C-II;Proapolipoprotein C-II	APOC2	0	0.0119491	0.00503189	0.00553022	0	0.00364	0.0111917	0.00598789	0.0121404		0	28053000	26413000	24293000	0	7501900	26229000	9672800	7215600	0	136350000	77374000	67757000	0	49716000	114550000	81983000	178550000	TRUE															3	3
682	P02656	P02656	Apolipoprotein C-III	APOC3	0	0.00894784	0.00430415	0.00946601	0.0109832	0.00736937	0.0166636	0.00727314	0.00419537		0	21007000	22593000	41582000	51909000	15188000	39053000	11749000	2493500	0	200960000	133640000	151760000	188640000	197090000	203980000	317780000	143480000	TRUE	+														4	4
751	P05090	P05090	Apolipoprotein D	APOD	0.051251	0.0234232	0.0221504	0.0337714	0.0426217	0.0457723	0.00783704	0.017514	0.0113357		54568000	54991000	116270000	148350000	201440000	94335000	18367000	28292000	6737300	383929984	1176099968	628400000	872840000	672830016	932550016	392870016	488740000	455569984	TRUE															7	7
678	P02649;CON__Q03247	P02649	Apolipoprotein E	APOE	0.0065449	0.0126583	0.0106944	0.0118417	0.012872	0.00636693	0.0117481	0.0143265	0.0444607		6968500	29718000	56136000	52018000	60836000	13122000	27533000	23143000	26425000	226620000	1102599936	626700032	656259968	703160000	518040000	899960000	914750016	2678400000	TRUE															23	23
188	O14791;O14791-2;O14791-3	O14791;O14791-2;O14791-3	Apolipoprotein L1	APOL1	0	0	0	0.000638936	0.00105323	0.000648823	0.000686717	0.00196249	0.00117972		0	0	0	2806700	4977800	1337200	1609400	3170200	701160	0	0	0	34130000	37466000	76855000	58258000	88239000	103730000	TRUE															9	9
3506	Q9BQE5	Q9BQE5	Apolipoprotein L2	APOL2	0	0	0.00498331	0.00403709	0.00286994	0.000794628	0.000960951	0	0.00114519		0	0	26158000	17734000	13564000	1637700	2252100	0	680640	0	0	267600000	144710000	134850000	53910000	46380000	0	58007000	TRUE															9	9
537	O95445;O95445-2	O95445;O95445-2	Apolipoprotein M	APOM	0.00393136	0	0	0.000534879	0.000901903	0.00466224	0.00242698	0.00161527	0		4185800	0	0	2349600	4262600	9608700	5687900	2609300	0	62877000	0	0	21686000	37851000	85411000	49239000	82739000	0	TRUE															3	3
863	P08519	P08519	Apolipoprotein(a)	LPA	0	0	0	0	0.00044562	0	0	9.50294e-05	0.00056272		0	0	0	0	2106100	0	0	153510	334450	0	0	0	0	253990000	0	0	66108000	299169984	False;True							+	+	+						2	1
3621	Q9BZZ5-2;Q9BZZ5;Q9BZZ5-3;Q9BZZ5-5;Q9BZZ5-6;Q9BZZ5-1	Q9BZZ5-2;Q9BZZ5;Q9BZZ5-3;Q9BZZ5-5;Q9BZZ5-6;Q9BZZ5-1	Apoptosis inhibitor 5	API5	0.00254621	0.000214885	0.00271931	0.00126226	0.000543753	0.000181896	0.00148544	0.000605115	0		2711000	504490	14274000	5544800	2569900	374880	3481300	977500	0	73810000	52106000	155540000	89789000	32526000	0	104080000	68064000	0	TRUE															9	9
2216	Q07812-5;Q07812-8;Q07812;Q07812-2;Q07812-7;Q07812-4	Q07812-5;Q07812-8;Q07812;Q07812-2;Q07812-7	Apoptosis regulator BAX	BAX	0	0	0.00255262	0.00265664	0.00152498	0	0.000732287	0.00258494	0		0	0	13399000	11670000	7207400	0	1716200	4175700	0	0	0	37552000	57623000	71707000	0	42282000	0	0	TRUE															5	5
4084	Q9ULZ3-2;Q9ULZ3;Q9ULZ3-3	Q9ULZ3-2;Q9ULZ3;Q9ULZ3-3	Apoptosis-associated speck-like protein containing a CARD	PYCARD	0.00249267	0.00302707	0.0177668	0.0076635	0.0133167	0.0122516	0.0112096	0.00399822	0.00428842		2654000	7106700	93260000	33664000	62938000	25250000	26271000	6458700	2548800	33735000	95703000	445830016	162580000	321030016	421020000	683040000	172840000	141680000	TRUE															11	11
568	O95831-3;O95831;O95831-2;O95831-6;O95831-5;O95831-4	O95831-3;O95831;O95831-2	Apoptosis-inducing factor 1, mitochondrial	AIFM1	0.0122229	0.00812705	0.0160533	0.014673	0.0230205	0.0158251	0.00670076	0.0123437	0.00272804		13014000	19080000	84266000	64455000	108800000	32615000	15704000	19940000	1621400	361929984	1300899968	1416099968	1275000064	1738200064	1366700032	695129984	1142000000	199420000	TRUE															26	26
3518	Q9BRQ8;Q9BRQ8-2	Q9BRQ8;Q9BRQ8-2	Apoptosis-inducing factor 2	AIFM2	0	0	0.000245641	0.000639391	0.000311686	0.00636596	0	0.000305319	0		0	0	1289400	2808700	1473100	13120000	0	493210	0	0	0	0	32789000	0	409169984	0	0	0	TRUE															10	10
4063	Q9UKV3-5;Q9UKV3;Q9UKV3-3;Q9UKV3-2	Q9UKV3-5;Q9UKV3;Q9UKV3-3;Q9UKV3-2	Apoptotic chromatin condensation inducer in the nucleus	ACIN1	0	0.000148902	0.00135564	0.00178138	0.000776137	0.000106853	2.66234e-05	0	0.00024474		0	349580	7115900	7825200	3668200	220220	62395	0	145460	0	24620000	166930000	362640000	213480000	0	8263100	0	26144000	TRUE															15	15
1359	P29972-4;P29972-2;P29972-3;P29972	P29972-4;P29972-2;P29972-3;P29972	Aquaporin-1	AQP1	0	0	0	0.00635066	0	0.00151119	0.00231497	0	0		0	0	0	27897000	0	3114500	5425400	0	0	0	0	0	34282000	0	10225000	15884000	0	0	TRUE															2	2
1082	P16050;P16050-2	P16050;P16050-2	Arachidonate 15-lipoxygenase	ALOX15	0	0.000544699	0.00850942	0.00133153	0.00657141	0.000222954	0.00696616	0.00341545	0		0	1278800	44667000	5849100	31058000	459500	16326000	5517300	0	0	84134000	915729984	191110000	750950016	44590000	986809984	266820000	0	TRUE															26	26
918	P09917;P09917-2;P09917-3;P09917-5;P09917-4	P09917;P09917-2;P09917-3;P09917-5	Arachidonate 5-lipoxygenase	ALOX5	0	0	0.000230477	0.000443911	0.000319578	0	0.000226104	0	0		0	0	1209800	1950000	1510400	0	529900	0	0	0	0	0	40736000	0	0	26373000	0	0	TRUE															4	4
1170	P20292	P20292	Arachidonate 5-lipoxygenase-activating protein	ALOX5AP	0	0	0	0	0	0.00585891	0.00258259	0.00421135	0.00749682		0	0	0	0	0	12075000	6052600	6803000	4455700	0	0	0	0	0	57969000	52824000	85621000	116490000	TRUE															2	2
4168	Q9Y2X7;Q9Y2X7-3	Q9Y2X7;Q9Y2X7-3	ARF GTPase-activating protein GIT1	GIT1	0.000295072	0	0.000484614	0.000327561	0.00069017	0	0	0.000232847	0.000473109		314170	0	2543800	1438900	3261900	0	0	376140	281190	0	0	50327000	41238000	65688000	0	0	0	57513000	TRUE															5	5
2427	Q14161-7;Q14161-9;Q14161-8;Q14161-5;Q14161;Q14161-2;Q14161-11;Q14161-6;Q14161-10;Q14161-4;Q14161-3	Q14161-7;Q14161-9;Q14161-8;Q14161-5;Q14161;Q14161-2;Q14161-11;Q14161-6;Q14161-10;Q14161-4;Q14161-3	ARF GTPase-activating protein GIT2	GIT2	0	0	0.00034802	0.000469339	0	0	0	0.00031791	0		0	0	1826800	2061700	0	0	0	513550	0	0	0	0	35470000	0	0	0	30355000	0	TRUE															3	3
1791	P53367-2;P53367;P53367-3	P53367-2;P53367	Arfaptin-1	ARFIP1	0	0	0.00114751	0.000890782	0	0	0	0	0		0	0	6023400	3913000	0	0	0	0	0	0	0	53011000	52229000	0	0	0	0	0	TRUE															4	4
1773	P52594-2;P52594-3;P52594;P52594-4;O95081-2;O95081	P52594-2;P52594-3;P52594;P52594-4	Arf-GAP domain and FG repeat-containing protein 1	AGFG1	0	0	0.00711376	0.00564109	0.00433707	0.000645038	0	0.000920827	0.000752778		0	0	37341000	24780000	20498000	1329400	0	1487500	447410	0	0	251440000	290100000	237230000	38195000	0	68711000	0	TRUE															8	8
2503	Q15057	Q15057	Arf-GAP with coiled-coil, ANK repeat and PH domain-containing protein 2	ACAP2	0	0	0.000327655	8.58456e-05	0	0	0.000161259	0.00503753	0		0	0	1719900	377100	0	0	377930	8137600	0	0	0	40277000	0	0	0	0	0	0	TRUE															5	5
3403	Q96P48-3;Q96P48;Q96P48-7;Q96P48-2;Q96P48-4;Q96P48-1;Q96P48-5	Q96P48-3;Q96P48;Q96P48-7;Q96P48-2;Q96P48-4;Q96P48-1;Q96P48-5	Arf-GAP with Rho-GAP domain, ANK repeat and PH domain-containing protein 1	ARAP1	0	0	0.000977496	0.000162572	0.00046809	0	0.000293286	0.000106098	0		0	0	5131000	714140	2212300	0	687350	171390	0	0	0	183670000	34860000	75761000	0	52788000	0	0	TRUE															10	10
254	O43150-2;O43150;Q9ULH1;Q9ULH1-2	O43150-2;O43150;Q9ULH1;Q9ULH1-2	Arf-GAP with SH3 domain, ANK repeat and PH domain-containing protein 2;Arf-GAP with SH3 domain, ANK repeat and PH domain-containing protein 1	ASAP2;ASAP1	0	0	8.27929e-05	0	0	0	0	0	0		0	0	434590	0	0	0	0	0	0	0	0	10856000	0	0	0	0	0	0	TRUE															1	1
750	P05089;P05089-2;P05089-3	P05089;P05089-2;P05089-3	Arginase-1	ARG1	0	0.00259835	0.00249813	0.00068121	0.00326963	0.000589918	0.00130482	0.000728676	0		0	6100200	13113000	2992400	15453000	1215800	3058000	1177100	0	0	156720000	99864000	37127000	135530000	51726000	85384000	55304000	0	TRUE															9	9
3877	Q9NWB6-3;Q9NWB6-2;Q9NWB6	Q9NWB6-3;Q9NWB6-2;Q9NWB6	Arginine and glutamate-rich protein 1	ARGLU1	0.0102074	0.00148451	0.00901808	0.00636978	0.00285936	0	0	0	0		10868000	3485200	47337000	27981000	13514000	0	0	0	0	88132000	80638000	159470000	159280000	175390000	0	0	0	0	TRUE															4	4
2882	Q7L4I2-2;Q7L4I2	Q7L4I2-2;Q7L4I2	Arginine/serine-rich coiled-coil protein 2	RSRC2	0	0	0	0.000232609	0	0	0	0	0		0	0	0	1021800	0	0	0	0	0	0	0	0	7533700	0	0	0	0	0	TRUE															1	1
1814	P54136;P54136-2	P54136;P54136-2	Arginine--tRNA ligase, cytoplasmic	RARS	0.00340906	0.00062154	0.00661406	0.00425085	0.000571788	0	0.00231147	0.00217136	0		3629700	1459200	34718000	18673000	2702400	0	5417200	3507600	0	124670000	135470000	609480000	472000000	112450000	0	285700000	200890000	0	TRUE															25	25
737	P04424-2;P04424;P04424-3	P04424-2;P04424;P04424-3	Argininosuccinate lyase	ASL	0	0.000193993	0.000481604	0.00037111	0	0	0	0	0		0	455440	2528000	1630200	0	0	0	0	0	0	16118000	0	22036000	0	0	0	0	0	TRUE															2	2
618	P00966	P00966	Argininosuccinate synthase	ASS1	0	0.0115925	0.04018	0.0241738	0.00336886	0.00660807	0.0179675	0.0198143	0.0205806		0	27216000	210910000	106190000	15922000	13619000	42109000	32008000	12232000	0	1079200000	2155200000	1347900032	242850000	483569984	1270899968	1344000000	1177900032	TRUE															22	22
517	O95260-2;O95260	O95260-2;O95260	Arginyl-tRNA--protein transferase 1	ATE1	0	0	0.000727817	0	0.000186586	0	0	0	0		0	0	3820400	0	881850	0	0	0	0	0	0	39764000	0	0	0	0	0	0	TRUE															2	2
3030	Q8N2F6-4;Q8N2F6-3;Q8N2F6-2;Q8N2F6;Q8N2F6-6;Q8N2F6-5	Q8N2F6-4;Q8N2F6-3;Q8N2F6-2;Q8N2F6;Q8N2F6-6;Q8N2F6-5	Armadillo repeat-containing protein 10	ARMC10	0	0	0.00111803	0.000439153	0.000690297	0	0.000294775	0	0		0	0	5868700	1929100	3262500	0	690840	0	0	0	0	36406000	0	28369000	0	0	0	0	TRUE															3	3
2971	Q8IUR7-8;Q8IUR7-3;Q8IUR7-7;Q8IUR7-2;Q8IUR7	Q8IUR7-8;Q8IUR7-3;Q8IUR7-7;Q8IUR7-2;Q8IUR7	Armadillo repeat-containing protein 8	ARMC8	0	0	0	0	0	0	0	0	0		0	0	0	0	0	0	0	0	0	0	0	0	0	0	0	0	0	0	TRUE															2	2
2881	Q7L311	Q7L311	Armadillo repeat-containing X-linked protein 2	ARMCX2	0	0	0.000138499	0	0	0	0	0	0		0	0	727000	0	0	0	0	0	0	0	0	7945200	0	0	0	0	0	0	TRUE															1	1
2919	Q7Z6K5;Q7Z6K5-2	Q7Z6K5;Q7Z6K5-2	Arpin	ARPIN	0	0	0.0021516	0.0008631	0	0	0.000674471	0.000767862	0		0	0	11294000	3791400	0	0	1580700	1240400	0	0	0	59719000	35639000	0	0	35399000	40059000	0	TRUE															3	3
1068	P15289;P15289-2	P15289;P15289-2	Arylsulfatase A;Arylsulfatase A component B;Arylsulfatase A component C	ARSA	0	0	0.00437425	0.00200923	0.0071848	0.000439828	0.00146031	0.000806304	0		0	0	22961000	8826100	33957000	906470	3422400	1302500	0	0	0	168760000	92802000	314329984	30071000	79150000	53371000	0	TRUE															8	8
312	O43776;O43776-2	O43776	Asparagine--tRNA ligase, cytoplasmic	NARS	0.00333637	0.00117765	0.00423633	0.000962103	0.00159573	0	0.00330024	0.000529041	0		3552300	2764800	22237000	4226300	7541800	0	7734500	854610	0	82191000	75912000	223740000	123410000	61424000	0	255870000	35767000	0	TRUE															10	10
1113	P17174;P17174-2	P17174;P17174-2	Aspartate aminotransferase, cytoplasmic	GOT1	0.00196427	0.00662772	0.016936	0.013545	0.0219372	0.0129187	0.0101821	0.00891671	0.0029323		2091400	15560000	88899000	59500000	103680000	26625000	23863000	14404000	1742800	74421000	597240000	907209984	451980000	1516099968	1085200000	815699968	683190016	154110000	TRUE															21	21
599	P00505;P00505-2	P00505;P00505-2	Aspartate aminotransferase, mitochondrial	GOT2	0.0194154	0.00512626	0.0130544	0.016371	0.0279144	0.00881724	0.00748843	0.00418121	0.00386711		20672000	12035000	68524000	71914000	131930000	18172000	17550000	6754300	2298400	639129984	753209984	1000000000	867059968	1688800000	658540032	665190016	614470016	311940000	TRUE															24	24
1055	P14868;P14868-2	P14868;P14868-2	Aspartate--tRNA ligase, cytoplasmic	DARS	0.00510753	0.00215154	0.0121274	0.00735231	0.0011736	0.000824226	0.00629583	0.00405653	0		5438100	5051200	63658000	32297000	5546700	1698700	14755000	6552900	0	259800000	340720000	1080700032	663779968	178360000	119660000	746440000	596190016	0	TRUE															22	22
2826	Q6PI48	Q6PI48	Aspartate--tRNA ligase, mitochondrial	DARS2	0	0.000352526	0.0011055	0.000658855	0.000341075	0	0	0.000343526	0		0	827630	5802900	2894200	1612000	0	0	554930	0	0	54033000	75765000	77370000	36231000	0	0	45491000	0	TRUE															7	7
1584	P45381	P45381	Aspartoacylase	ASPA	0	0	0.0032836	0.00616672	0	0.000615489	0	0.000647891	0		0	0	17236000	27089000	0	1268500	0	1046600	0	0	0	184190000	272390016	0	0	0	44252000	0	TRUE															6	6
4074	Q9ULA0	Q9ULA0	Aspartyl aminopeptidase	DNPEP	0.00760499	0.00521571	0.0143028	0.00772883	0.0131352	0.0103568	0.00920287	0.0060626	0.00214168		8097200	12245000	75077000	33951000	62080000	21345000	21568000	9793500	1272900	218980000	358780000	577800000	590019968	652099968	741800000	711400000	534369984	141950000	TRUE															21	21
2261	Q12797;Q12797-10;Q12797-7;Q12797-6;Q12797-11;Q12797-2	Q12797;Q12797-10	Aspartyl/asparaginyl beta-hydroxylase	ASPH	0.00470536	0.00386358	0.00777387	0.0054205	0.0026884	0.0160833	0.00774188	0.00193234	0.00509064		5009900	9070600	40806000	23811000	12706000	33147000	18144000	3121500	3025600	294809984	597459968	681980032	426060000	318769984	1122800000	760390016	221940000	474670016	TRUE															23	23
3591	Q9BXN1	Q9BXN1	Asporin	ASPN	0.0306418	0.00705792	0.00537442	0.0130189	0	0.00465603	0.0061051	0.00194863	0.00137373		32625000	16570000	28211000	57189000	0	9595900	14308000	3147800	816470	615289984	401660000	312969984	557960000	0	344129984	449350016	179590000	85258000	TRUE				+				+		+		+	+	+	16	16
2517	Q15121;Q15121-2	Q15121;Q15121-2	Astrocytic phosphoprotein PEA-15	PEA15	0.0340343	0.00528599	0.0328321	0.0241829	0.00421499	0.063742	0.0232478	0	0		36237000	12410000	172340000	106230000	19921000	131370000	54484000	0	0	275660000	262940000	488400000	482649984	106970000	1592800000	396830016	0	0	TRUE															7	7
3964	Q9UBB4-2;Q9UBB4	Q9UBB4-2;Q9UBB4	Ataxin-10	ATXN10	0	0	0.000912228	0.000175311	0.000142416	0	0	0.000689243	0		0	0	4788400	770100	673090	0	0	1113400	0	0	0	0	14166000	0	0	0	50774000	0	TRUE															5	5
3470	Q99700-2;Q99700-5;Q99700-4;Q99700	Q99700-2;Q99700-5;Q99700-4;Q99700	Ataxin-2	ATXN2	0	0	0	0.000125335	0	0	0	0	0		0	0	0	550570	0	0	0	0	0	0	0	0	15223000	0	0	0	0	0	TRUE															1	1
3180	Q8WWM7-6;Q8WWM7-8;Q8WWM7-5;Q8WWM7-4;Q8WWM7-9;Q8WWM7-2;Q8WWM7;Q8WWM7-3	Q8WWM7-6;Q8WWM7-8;Q8WWM7-5;Q8WWM7-4;Q8WWM7-9;Q8WWM7-2;Q8WWM7;Q8WWM7-3	Ataxin-2-like protein	ATXN2L	0	0	0.000296564	0	0.000483684	0	0	0.000140151	0.000337144		0	0	1556700	0	2286000	0	0	226400	200380	0	0	0	0	55405000	0	0	19595000	36024000	TRUE															3	3
1815	P54252-3;P54252-4;P54252;P54252-1;P54252-5	P54252-3;P54252-4;P54252;P54252-1;P54252-5	Ataxin-3	ATXN3	0	0	0.000329693	0	0.001265	0	0.000426776	0.000727933	0		0	0	1730600	0	5978700	0	1000200	1175900	0	0	0	0	0	0	0	19033000	32270000	0	TRUE															2	2
3190	Q8WXF7-2;Q8WXF7	Q8WXF7-2;Q8WXF7	Atlastin-1	ATL1	0.00113776	0	0.00016879	4.52789e-05	0	0	0	0	0		1211400	0	886000	198900	0	0	0	0	0	32517000	0	0	7490900	0	0	0	0	0	TRUE															5	5
3108	Q8NHH9-5;Q8NHH9-4;Q8NHH9-2;Q8NHH9;Q8NHH9-3	Q8NHH9-5;Q8NHH9-4;Q8NHH9-2;Q8NHH9;Q8NHH9-3	Atlastin-2	ATL2	0.00103943	0	0.000266654	0.00013377	0	0	0	0	0		1106700	0	1399700	587620	0	0	0	0	0	0	0	0	9387500	0	0	0	0	0	TRUE															3	3
2785	Q6DD88	Q6DD88	Atlastin-3	ATL3	0.010815	0.00444943	0.010943	0.0103459	0.00449174	0.00612384	0.0114874	0.00434364	0.00334048		11515000	10446000	57441000	45447000	21229000	12621000	26922000	7016700	1985400	383270016	476190016	716969984	657320000	299620000	588470016	767180032	494209984	282729984	TRUE															18	18
1266	P24539	P24539	ATP synthase F(0) complex subunit B1, mitochondrial	ATP5F1	0	0.000649993	0.00150044	0.00229513	0.00479642	0.00224686	0.00382584	0.00256074	0.00352808		0	1526000	7876000	10082000	22669000	4630700	8966300	4136600	2096900	0	76131000	71728000	93580000	136810000	84374000	169930000	160520000	243770000	TRUE															10	10
2749	Q5TC12-3;Q5TC12-2;Q5TC12	Q5TC12-3;Q5TC12-2;Q5TC12	ATP synthase mitochondrial F1 complex assembly factor 1	ATPAF1	0	0.0156671	0	0.0256899	0	0	0.0131882	0.0215105	0.0255256		0	36782000	0	112850000	0	0	30908000	34748000	15171000	0	697729984	0	821600000	0	0	548510016	889270016	806480000	TRUE															3	3
3052	Q8N5M1	Q8N5M1	ATP synthase mitochondrial F1 complex assembly factor 2	ATPAF2	0	0	0.000374805	0	0	0	0	0	0		0	0	1967400	0	0	0	0	0	0	0	0	15358000	0	0	0	0	0	0	TRUE															1	1
615	P00846	P00846	ATP synthase subunit a	MT-ATP6	0	0.00196514	0	0.00187567	0.00701003	0.0127101	0	0	0		0	4613600	0	8239400	33131000	26195000	0	0	0	0	14844000	0	10125000	39170000	85997000	0	0	0	TRUE															1	1
1283	P25705;P25705-3	P25705;P25705-3	ATP synthase subunit alpha, mitochondrial	ATP5A1	0.0290874	0.0394	0.0873898	0.089966	0.0175495	0.0211881	0.0571339	0.0661696	0.0389302		30970000	92500000	458720000	395200000	82943000	43668000	133900000	106890000	23138000	1575200000	5288200192	6322100224	6535499776	2157100032	2504000000	3955800064	8953299968	2799699968	TRUE															34	34
793	P06576	P06576	ATP synthase subunit beta, mitochondrial	ATP5B	0.0801336	0.114605	0.188315	0.137537	0.0154722	0.0135058	0.0926901	0.116337	0.0395326		85320000	269060000	988490000	604170000	73125000	27835000	217230000	187930000	23496000	4052100096	9192599552	13569000448	9977400320	2011299968	1697200000	9225299968	10199000064	4936399872	TRUE															27	27
467	O75947;O75947-2	O75947;O75947-2	ATP synthase subunit d, mitochondrial	ATP5H	0	0.0106052	0.0112053	0.0121668	0.000407196	0	0.00721321	0.000819119	0		0	24898000	58818000	53446000	1924500	0	16905000	1323200	0	0	347940000	396760000	264490000	84111000	0	200560000	0	0	TRUE															7	7
1369	P30049	P30049	ATP synthase subunit delta, mitochondrial	ATP5D	0.0121327	0.0494906	0.0198947	0.0955524	0	0.0120531	0.0109881	0.00361571	0.077704		12918000	116190000	104430000	419740000	0	24841000	25752000	5840800	46183000	211810000	922339968	252550000	997960000	0	191640000	618099968	202170000	630390016	TRUE															3	3
1869	P56385	P56385	ATP synthase subunit e, mitochondrial	ATP5I	0	0	0	0	0.0070771	0.0124607	0.00256198	0.00798628	0.00494662		0	0	0	0	33448000	25681000	6004300	12901000	2940000	0	0	0	0	71164000	30073000	41559000	128770000	60957000	TRUE															3	3
1862	P56134-4;P56134-2;P56134-3;P56134	P56134-4;P56134-2;P56134-3;P56134	ATP synthase subunit f, mitochondrial	ATP5J2	0	0	0.00414431	0.00212786	0.0147926	0.00832766	0.0238759	0.00478546	0		0	0	21754000	9347200	69913000	17163000	55956000	7730400	0	0	0	44895000	31574000	117950000	154880000	109750000	53446000	0	TRUE															3	3
469	O75964	O75964	ATP synthase subunit g, mitochondrial	ATP5L	0	0.00604545	0.00145297	0.0016025	0.00874841	0.00465792	0.0137629	0.01312	0.00437843		0	14193000	7626800	7039400	41347000	9599800	32255000	21194000	2602300	0	151350000	74082000	77162000	106480000	76008000	234760000	205500000	122820000	TRUE															5	5
1484	P36542;P36542-2	P36542;P36542-2	ATP synthase subunit gamma, mitochondrial	ATP5C1	0.00723175	0.013146	0.017137	0.0252847	0.00766319	0.00210843	0.00167762	0	0.00520556		7699800	30863000	89954000	111070000	36218000	4345400	3931700	0	3093900	214010000	491260000	730870016	595009984	221760000	129370000	223510000	0	257710000	TRUE															12	12
1626	P48047	P48047	ATP synthase subunit O, mitochondrial	ATP5O	0.00592239	0.0050679	0.0182387	0.0179388	0.0152817	0	0.0079851	0.00574924	0.00332282		6305700	11898000	95737000	78801000	72225000	0	18714000	9287300	1974900	93301000	261770000	774520000	570800000	353550016	0	307000000	170060000	133500000	TRUE															11	11
1142	P18859;P18859-2	P18859;P18859-2	ATP synthase-coupling factor 6, mitochondrial	ATP5J	0	0.0169467	0.0102522	0.0278867	0.00189009	0	0.0086917	0.00650986	0		0	39786000	53815000	122500000	8933000	0	20370000	10516000	0	0	312529984	138240000	267530000	45807000	0	250320000	108450000	0	TRUE															5	5
302	O43681	O43681	ATPase ASNA1	ASNA1	0.0138337	0.0020212	0.00220761	0.00281758	0.00146087	0.00167951	0	0.00275518	0.00318973		14729000	4745200	11588000	12377000	6904400	3461400	0	4450700	1895800	115160000	76499000	138840000	122230000	108470000	55234000	0	114680000	220930000	TRUE															7	7
3081	Q8NBU5-2;Q8NBU5	Q8NBU5-2;Q8NBU5	ATPase family AAA domain-containing protein 1	ATAD1	0	0	0.000339219	0.000254555	0	0	0	0	0		0	0	1780600	1118200	0	0	0	0	0	0	0	13900000	10306000	0	0	0	0	0	TRUE															1	1
3867	Q9NVI7-3;Q9NVI7-2;Q9NVI7;Q5T9A4-2;Q5T9A4-3;Q5T9A4	Q9NVI7-3;Q9NVI7-2;Q9NVI7;Q5T9A4-2;Q5T9A4-3;Q5T9A4	ATPase family AAA domain-containing protein 3A;ATPase family AAA domain-containing protein 3B	ATAD3A;ATAD3B	0	0	0	0.000113511	0.000321842	0	0	0	0		0	0	0	498630	1521100	0	0	0	0	0	0	0	0	26077000	0	0	0	0	TRUE															2	2
4032	Q9UII2;Q9UII2-3;Q9UII2-2	Q9UII2	ATPase inhibitor, mitochondrial	ATPIF1	0	0.00331701	0.00617132	0.00824992	0.00207717	0	0.00107816	0	0		0	7787400	32394000	36240000	9817200	0	2526800	0	0	0	98148000	132080000	126500000	45467000	0	0	0	0	TRUE															4	4
3427	Q96S55-4;Q96S55-3;Q96S55-2;Q96S55	Q96S55-4;Q96S55-3;Q96S55-2;Q96S55	ATPase WRNIP1	WRNIP1	0	0	0	0.000337964	0.000331342	0	0	0.000414926	0		0	0	0	1484600	1566000	0	0	670270	0	0	0	0	12771000	12960000	0	0	19809000	0	TRUE															1	1
496	O94911-3;O94911;O94911-2;Q8IUA7	O94911-3;O94911	ATP-binding cassette sub-family A member 8	ABCA8	0	0.000178305	0.000866373	0.000192881	0.00168227	4.07048e-05	0.00037702	0.00054253	0		0	418610	4547700	847280	7950800	83891	883590	876400	0	0	78013000	249570000	30937000	292070016	23038000	44658000	31936000	0	TRUE															16	16
1331	P28288-2;P28288	P28288-2;P28288	ATP-binding cassette sub-family D member 3	ABCD3	0	0	0	0	0	0	0.000142216	0	0		0	0	0	0	0	0	333300	0	0	0	0	0	0	0	0	15613000	0	0	TRUE															1	1
1919	P61221	P61221	ATP-binding cassette sub-family E member 1	ABCE1	0	0.000434763	0.00465163	0.00295918	0.000984908	0.000304217	0.00114511	0.000707319	0.00069638		0	1020700	24417000	12999000	4654900	626980	2683700	1142600	413890	0	52470000	310689984	207710000	96648000	50167000	113920000	86601000	109980000	TRUE															14	14
3092	Q8NE71;Q8NE71-2	Q8NE71;Q8NE71-2	ATP-binding cassette sub-family F member 1	ABCF1	0.000449892	0	0.000763956	0.000578564	0.000314966	0	0	0	0.000300852		479010	0	4010100	2541500	1488600	0	0	0	178810	0	0	66725000	57102000	37205000	0	0	0	35533000	TRUE															8	8
3999	Q9UG63;Q9UG63-2	Q9UG63;Q9UG63-2	ATP-binding cassette sub-family F member 2	ABCF2	0	0	0.000359431	0	0.00051521	0	0	0	0		0	0	1886700	0	2435000	0	0	0	0	0	0	0	0	47501000	0	0	0	0	TRUE															5	5
3857	Q9NUQ8-2;Q9NUQ8	Q9NUQ8-2;Q9NUQ8	ATP-binding cassette sub-family F member 3	ABCF3	0	0	0.000190984	0.000127273	0	0	0	0	0		0	0	1002500	559080	0	0	0	0	0	0	0	17217000	11336000	0	0	0	0	0	TRUE															1	1
1793	P53396-2;P53396;P53396-3	P53396-2;P53396;P53396-3	ATP-citrate synthase	ACLY	0.00132654	0.0194449	0.011051	0.0107026	0.00249395	0.00089463	0.0108047	0.0145556	0.00455072		1412400	45651000	58008000	47014000	11787000	1843800	25322000	23513000	2704700	123100000	1986700032	2559500032	2112800000	806950016	286910016	2674400000	2848800000	907260032	TRUE															43	43
2983	Q8IW45;Q8IW45-4;Q8IW45-2;Q8IW45-3	Q8IW45;Q8IW45-4;Q8IW45-2;Q8IW45-3	ATP-dependent (S)-NAD(P)H-hydrate dehydratase	CARKD	0	0	0.000819013	0.00168135	0	0	0	0	0		0	0	4299100	7385800	0	0	0	0	0	0	0	36771000	78412000	0	0	0	0	0	TRUE															4	4
1125	P17858;P17858-2	P17858;P17858-2	ATP-dependent 6-phosphofructokinase, liver type	PFKL	0.0053181	0.00858792	0.0147665	0.0135623	0.0021404	0.00118139	0.00632484	0.00787176	0.00110784		5662300	20162000	77511000	59576000	10116000	2434800	14823000	12716000	658440	202510000	1060000000	1223100032	1235299968	205430000	140470000	748510016	1030700032	119550000	TRUE															26	26
853	P08237;P08237-3;P08237-2	P08237;P08237-3;P08237-2	ATP-dependent 6-phosphofructokinase, muscle type	PFKM	0.00181569	0.0173049	0.0331598	0.0307665	7.36528e-05	0	0.0182752	0.0011144	0		1933200	40627000	174060000	135150000	348100	0	42830000	1800200	0	0	825089984	3154299904	4583799808	24575000	0	861270016	638569984	0	False;True															19	16
2133	Q01813;Q01813-2	Q01813;Q01813-2	ATP-dependent 6-phosphofructokinase, platelet type	PFKP	0.00607173	0.000292535	0.00250156	0.00130444	0.000281556	0.000895358	0.00141423	0.00115743	0		6464700	686790	13131000	5730100	1330700	1845300	3314400	1869700	0	196640000	44825000	204020000	147880000	31916000	83508000	155300000	113130000	0	False;True															19	15
2621	Q16740	Q16740	ATP-dependent Clp protease proteolytic subunit, mitochondrial	CLPP	0	0.000324937	0.000841969	0.00190816	0	0	0.000986638	0.00204513	0		0	762860	4419600	8382100	0	0	2312300	3303700	0	0	41825000	38517000	62707000	0	0	65640000	95895000	0	TRUE															9	9
1593	P46063	P46063	ATP-dependent DNA helicase Q1	RECQL	0	0.00210545	0.0157131	0.0107046	0.0102456	0.00134874	0.00343584	0.00309064	0.000535379		0	4943000	82480000	47023000	48423000	2779700	8052300	4992600	318200	0	219450000	1013299968	1176099968	1314300032	163750000	445960000	366140000	84626000	TRUE															22	22
2224	Q08211;Q08211-2	Q08211	ATP-dependent RNA helicase A	DHX9	0.0142028	0.00205936	0.0155258	0.00749823	0.00630905	0.00186418	0.00417961	0.00465539	0.000161453		15122000	4834800	81497000	32938000	29818000	3842000	9795400	7520300	95959	758470016	432990016	2496999936	1220099968	849240000	355569984	1215800064	1159500032	28854000	TRUE															42	42
3201	Q92499;Q92499-2;Q92499-3	Q92499;Q92499-2;Q92499-3	ATP-dependent RNA helicase DDX1	DDX1	0.0087004	0.00135268	0.00805144	0.00312354	0.00563959	0.00290762	0.00139362	0.00206371	0.00216272		9263500	3175700	42263000	13721000	26654000	5992500	3266100	3333700	1285400	388900000	227200000	798460032	434420000	505360000	378409984	194070000	293329984	195260000	TRUE															29	29
3870	Q9NVP1	Q9NVP1	ATP-dependent RNA helicase DDX18	DDX18	0	5.50578e-05	0.00038736	0.000481063	0.000116486	0	0	0	0		0	129260	2033300	2113200	550540	0	0	0	0	0	13211000	28386000	34470000	22192000	0	0	0	0	TRUE															5	5
4089	Q9UMR2-2;Q9UMR2;Q9UMR2-4;Q9NUU7;Q9UMR2-3;Q9NUU7-2	Q9UMR2-2;Q9UMR2;Q9UMR2-4;Q9NUU7;Q9UMR2-3;Q9NUU7-2	ATP-dependent RNA helicase DDX19B;ATP-dependent RNA helicase DDX19A	DDX19B;DDX19A	0.00222725	0.000947133	0.00168512	0.00196694	0.000690339	0	0.000905183	0.000693638	0		2371400	2223600	8845400	8640300	3262700	0	2121400	1120500	0	63112000	110810000	105680000	110940000	90861000	0	60338000	63032000	0	TRUE															12	12
99	O00148;O00148-2	O00148;O00148-2	ATP-dependent RNA helicase DDX39A	DDX39A	0	0	0.00072734	0.000790412	0.000306312	0	0	0	0		0	0	3817900	3472100	1447700	0	0	0	0	0	0	34021000	0	19990000	0	0	0	0	False;True															17	3
152	O00571-2;O00571;O15523;O15523-3;Q9NQI0-3;Q9NQI0-2;Q9NQI0-4;Q9NQI0	O00571-2;O00571;O15523	ATP-dependent RNA helicase DDX3X;ATP-dependent RNA helicase DDX3Y	DDX3X;DDX3Y	0.0116199	0.000554752	0.00860696	0.00505603	0.00842977	0.00138639	0.00239655	0.00276001	0.000586932		12372000	1302400	45179000	22210000	39841000	2857300	5616600	4458500	348840	470480000	98446000	830550016	525009984	701840000	193140000	410289984	452820000	80600000	False;True															21	20
2963	Q86XP3-2;Q86XP3	Q86XP3-2;Q86XP3	ATP-dependent RNA helicase DDX42	DDX42	0.00302981	3.70684e-05	0.00128423	0.000879627	0.00218991	0	0.000337043	0.000322516	0.000792284		3225900	87026	6741100	3864000	10350000	0	789900	520990	470890	99267000	14226000	181760000	95599000	135820000	0	65666000	111750000	103090000	TRUE															14	14
3140	Q8TDD1;Q8TDD1-2	Q8TDD1;Q8TDD1-2	ATP-dependent RNA helicase DDX54	DDX54	0	0	6.15055e-05	0	0	0	0	0	0		0	0	322850	0	0	0	0	0	0	0	0	7728800	0	0	0	0	0	0	TRUE															1	1
2908	Q7Z478	Q7Z478	ATP-dependent RNA helicase DHX29	DHX29	0	0	0.000307499	0.000162053	0	0	0	0	0		0	0	1614100	711860	0	0	0	0	0	0	0	43172000	47525000	0	0	0	0	0	TRUE															6	6
3009	Q8IYB8	Q8IYB8	ATP-dependent RNA helicase SUPV3L1, mitochondrial	SUPV3L1	0	0	2.77913e-05	0.000141558	0.00022775	0	0	0	0		0	0	145880	621830	1076400	0	0	0	0	0	0	0	0	23543000	0	0	0	0	TRUE															4	4
165	O14497-3;O14497-2;O14497	O14497-3;O14497-2;O14497	AT-rich interactive domain-containing protein 1A	ARID1A	0	0	6.69978e-05	0	0	0	5.17662e-05	0	0		0	0	351680	0	0	0	121320	0	0	0	0	12812000	0	0	0	0	0	0	TRUE															2	2
457	O75882-3;O75882-2;O75882	O75882-3;O75882-2;O75882	Attractin	ATRN	0	0.000265164	3.85702e-05	0.000217562	0.000379076	0.000404738	0.000326111	0.000353684	0.00104453		0	622530	202460	955700	1791600	834150	764280	571340	620810	0	66707000	11685000	29017000	49120000	77202000	70035000	64360000	145360000	TRUE	+														8	8
3118	Q8NI60;Q8NI60-2;Q8NI60-4;Q8NI60-3	Q8NI60;Q8NI60-2;Q8NI60-4;Q8NI60-3	Atypical kinase ADCK3, mitochondrial	ADCK3	0	0.000175477	0.000395971	0.000385156	0	0	0.000248206	0.000323277	0		0	411970	2078500	1691900	0	0	581700	522220	0	0	0	14204000	23126000	0	0	40025000	24524000	0	TRUE															3	3
3298	Q96BJ3;Q96BJ3-3;Q96BJ3-2	Q96BJ3;Q96BJ3-3	Axin interactor, dorsalization-associated protein	AIDA	0.000789004	0.00206511	0.00413326	0.00398883	0.00345117	0.00194511	0	0.00276193	0.00192111		840070	4848300	21696000	17522000	16311000	4008800	0	4461600	1141800	26353000	96321000	202190000	127900000	117400000	64757000	0	128180000	157060000	TRUE															9	9
1167	P20160	P20160	Azurocidin	AZU1	0	0	0.00860448	0.0109052	0.033386	0.105247	0.00549279	0.00972951	0.00446929		0	0	45166000	47904000	157790000	216910000	12873000	15717000	2656300	0	0	203590000	262810000	1311900032	4090500096	264780000	270870016	222040000	TRUE															7	7
1114	P17213	P17213	Bactericidal permeability-increasing protein	BPI	0	0.000298384	0.00306737	0.00108132	0.00212876	0.00404379	0.00163154	0.00248478	0.00122405		0	700520	16101000	4750000	10061000	8334100	3823700	4013900	727510	0	43764000	188600000	42891000	76594000	250610000	128310000	131600000	123890000	TRUE															7	7
3488	Q99933-4;Q99933-3;Q99933;Q99933-2	Q99933-4;Q99933-3;Q99933;Q99933-2	BAG family molecular chaperone regulator 1	BAG1	0	0	0.000392561	0	0.00187454	0	0	0	0		0	0	2060600	0	8859500	0	0	0	0	0	0	20445000	0	42650000	0	0	0	0	TRUE															3	3
563	O95816;O95816-2	O95816;O95816-2	BAG family molecular chaperone regulator 2	BAG2	0.0589074	0	0.000549558	0.00152268	0.00266703	0	0.00244165	0	0.0010927		62720000	0	2884700	6688800	12605000	0	5722300	0	649440	629969984	0	0	107000000	90930000	0	329300000	0	0	TRUE															8	8
564	O95817	O95817	BAG family molecular chaperone regulator 3	BAG3	0.0014663	0.000869313	0.00227047	0.00247657	0.00140101	0.000600981	0.000640122	0.000404291	0.000430289		1561200	2040900	11918000	10879000	6621500	1238600	1500200	653090	255740	0	119900000	144730000	195030000	175230000	0	76386000	79894000	51360000	TRUE															11	11
4067	Q9UL15;Q9UL15-2	Q9UL15;Q9UL15-2	BAG family molecular chaperone regulator 5	BAG5	0	0	0.000994623	0.000172711	0.000442277	0	0	0	0		0	0	5220900	758680	2090300	0	0	0	0	0	0	50629000	17417000	38007000	0	0	0	0	TRUE															4	4
687	P02730;P02730-2	P02730;P02730-2	Band 3 anion transport protein	SLC4A1	0.00303591	0.0296641	0.0152736	0.00727992	0.000904823	0.0346954	0.0605133	0.0269272	0.0324727		3232400	69643000	80173000	31979000	4276400	71506000	141820000	43498000	19300000	137380000	3286799872	1958800000	835360000	120100000	5067700224	7232500224	3690299904	1852400000	TRUE	+														27	27
3701	Q9H4G0-2;Q9H4G0-4;Q9H4G0-3;Q9H4G0	Q9H4G0-2;Q9H4G0-4;Q9H4G0-3;Q9H4G0	Band 4.1-like protein 1	EPB41L1	0	0.000964895	0.000380864	0.000782263	7.6962e-05	0	0.000344805	0.000117587	0.000739822		0	2265300	1999200	3436300	363740	0	808090	189950	439710	0	97205000	53732000	102150000	38743000	0	42374000	26784000	0	False;True															12	10
283	O43491;O43491-3;O43491-2	O43491;O43491-3;O43491-2	Band 4.1-like protein 2	EPB41L2	0.000415949	0.00868759	0.0116953	0.0130995	0.00822516	0.00430056	0.00825903	0.00632725	0.0088669		442870	20396000	61390000	57543000	38874000	8863300	19356000	10221000	5270000	38532000	1392700032	1816199936	2077699968	1907299968	725720000	1668499968	904860032	1079200000	TRUE															54	54
284	O43491-4	O43491-4	Band 4.1-like protein 2	EPB41L2	0	0	0.000188279	0	0.000364456	0.000235283	0	0	0		0	0	988300	0	1722500	484910	0	0	0	0	0	19394000	0	38423000	51624000	0	0	0	False;True															44	1
4153	Q9Y2J2-2;Q9Y2J2;Q9Y2J2-4;Q9Y2J2-3	Q9Y2J2-2;Q9Y2J2;Q9Y2J2-4;Q9Y2J2-3	Band 4.1-like protein 3;Band 4.1-like protein 3, N-terminally processed	EPB41L3	0	0.00354868	0.00298545	0.00360592	0.00189121	0.00123277	0.00279781	0.00196856	0.001266		0	8331300	15671000	15840000	8938300	2540700	6557000	3180000	752440	0	672310016	397470016	459009984	267090000	233990000	249070000	331300000	330960000	False;True															28	23
429	O75531	O75531	Barrier-to-autointegration factor;Barrier-to-autointegration factor, N-terminally processed	BANF1	0.265901	0.0182531	0.0339714	0.0353467	0.0714968	0.116999	0.0126151	0.112579	0		283110000	42853000	178320000	155270000	337910000	241130000	29565000	181860000	0	1502800000	383680000	474180000	481209984	1004600000	2186299904	295569984	2931500032	0	TRUE															10	10
1718	P50895	P50895	Basal cell adhesion molecule	BCAM	0.00181794	0.00720317	0.00273855	0.0128632	0.012474	0.00451105	0.00145335	0.00470634	0.00158524		1935600	16911000	14375000	56505000	58955000	9297100	3406100	7602600	942180	54622000	837070016	248330000	909680000	1082400000	434409984	138380000	587590016	106020000	TRUE															17	17
2097	P98160	P98160	Basement membrane-specific heparan sulfate proteoglycan core protein;Endorepellin;LG3 peptide	HSPG2	0.1729	0.0335713	0.0321463	0.0454633	0.106406	0.0817821	0.0226829	0.0109224	0.0105487		184090000	78816000	168740000	199710000	502900000	168550000	53160000	17644000	6269600	39324000256	24178999296	17150999552	23857999872	51100999680	40889999360	14414999552	8505600000	5723400192	TRUE	+	+		+				+		+		+	+	+	179	179
2780	Q68DE3	Q68DE3	Basic helix-loop-helix domain-containing protein KIAA2018	KIAA2018	0	0	0.00722216	0	0	0	0	0	0		0	0	37910000	0	0	0	0	0	0	0	0	1637500032	0	0	0	0	0	0	TRUE															1	1
2878	Q7L1Q6-2;Q7L1Q6;Q7L1Q6-4;Q7L1Q6-3	Q7L1Q6-2;Q7L1Q6;Q7L1Q6-4;Q7L1Q6-3	Basic leucine zipper and W2 domain-containing protein 1	BZW1	0	0.0014512	0.00236859	0.00495541	0.000771969	0.00111409	0.00066359	0.000881332	0.000790046		0	3407000	12433000	21768000	3648500	2296100	1555200	1423700	469560	0	125710000	187980000	184630000	62013000	64937000	72474000	98342000	52964000	TRUE															11	11
4269	Q9Y6E2	Q9Y6E2	Basic leucine zipper and W2 domain-containing protein 2	BZW2	0	0	0.000597014	0.00033159	0	0	0.000197899	0	0		0	0	3133800	1456600	0	0	463800	0	0	0	0	42129000	0	0	0	20236000	0	0	False;True															5	4
1465	P35613-2;P35613;P35613-3;P35613-4	P35613-2;P35613;P35613-3;P35613-4	Basigin	BSG	0.00655007	0.003456	0.0032836	0.00382151	0.00918089	0.00727087	0.00835547	0.0109205	0.00865541		6974000	8113700	17236000	16787000	43391000	14985000	19582000	17641000	5144300	291100000	241060000	108120000	100040000	244760000	267090000	301000000	501209984	259890000	TRUE															7	7
1837	P55061;P55061-2	P55061;P55061-2	Bax inhibitor 1	TMBIM6	0	0	0.00101305	0.00073712	0.00135814	0.00232498	0	0.00172979	0		0	0	5317600	3238000	6418900	4791700	0	2794300	0	0	0	11070000	7958200	15178000	31461000	0	23595000	0	TRUE															2	2
4017	Q9UHQ4;Q9UHQ4-2	Q9UHQ4;Q9UHQ4-2	B-cell receptor-associated protein 29	BCAP29	0	0.000872976	0.000569238	0.00109507	0.00359864	0	0.000817327	0	0		0	2049500	2988000	4810400	17008000	0	1915500	0	0	0	69042000	32563000	61894000	87772000	0	58716000	0	0	TRUE															3	3
1739	P51572;P51572-2	P51572;P51572-2	B-cell receptor-associated protein 31	BCAP31	0	0.0164756	0.0167523	0.0302543	0.0805463	0.0171386	0.0267813	0.0189136	0.052207		0	38680000	87935000	132900000	380680000	35322000	62765000	30553000	31029000	0	1103500032	816430016	1097900032	2225600000	1083100032	1609100032	1481699968	2008600064	TRUE															16	16
2286	Q12982;Q12982-2	Q12982;Q12982-2	BCL2/adenovirus E1B 19 kDa protein-interacting protein 2	BNIP2	0	0	0.000613493	0	0	0	0	0	0		0	0	3220300	0	0	0	0	0	0	0	0	18435000	0	0	0	0	0	0	TRUE															1	1
3901	Q9NYF8-2;Q9NYF8;Q9NYF8-3;Q9NYF8-4	Q9NYF8-2;Q9NYF8;Q9NYF8-3;Q9NYF8-4	Bcl-2-associated transcription factor 1	BCLAF1	0	0.000376902	0.000912381	0.000949196	0.000153306	0.000111986	0	0.000666896	0.000340846		0	884860	4789200	4169600	724560	230800	0	1077300	202580	0	49821000	0	0	0	13259000	0	79597000	31090000	False;True															8	7
3590	Q9BXK5-2;Q9BXK5	Q9BXK5-2;Q9BXK5	Bcl-2-like protein 13	BCL2L13	0.00412089	0.0011593	0.0156874	0.00192248	0.000669985	0.00097042	0.00205512	0	0		4387600	2721700	82345000	8445000	3166500	2000000	4816400	0	0	73278000	41464000	324969984	46588000	31262000	54828000	117750000	0	0	TRUE															5	5
2454	Q14457	Q14457	Beclin-1	BECN1	0	0	0	0.000328585	0	0	0	0	0		0	0	0	1443400	0	0	0	0	0	0	0	0	19512000	0	0	0	0	0	TRUE															2	2
2883	Q7L4P6-2;Q7L4P6	Q7L4P6-2;Q7L4P6	BEN domain-containing protein 5	BEND5	0	0.0121143	0	0.014886	0.0196558	0	0	0	0		0	28441000	0	65391000	92898000	0	0	0	0	0	777809984	0	683040000	933569984	0	0	0	0	TRUE															1	1
227	O15155	O15155	BET1 homolog	BET1	0	0	0	0	0.000929875	0	0	0	0		0	0	0	0	4394800	0	0	0	0	0	0	0	0	7793800	0	0	0	0	TRUE															1	1
352	O60513	O60513	Beta-1,4-galactosyltransferase 4;N-acetyllactosamine synthase;Lactotriaosylceramide beta-1,4-galactosyltransferase	B4GALT4	0	0	0.000169605	0.000609205	0	0	0	0	0		0	0	890280	2676100	0	0	0	0	0	0	0	8803100	0	0	0	0	0	0	TRUE															2	2
2399	Q13884;Q13884-2	Q13884;Q13884-2	Beta-1-syntrophin	SNTB1	0	0.000265973	8.67192e-05	0.000407989	0	0	0.000187398	0	0		0	624430	455200	1792200	0	0	439190	0	0	0	31140000	0	34136000	0	0	0	0	0	False;True															5	4
694	P02749;CON__P17690	P02749	Beta-2-glycoprotein 1	APOH	0.0801571	0.00713885	0.00509723	0.00553409	0.0104633	0.0408644	0.00835376	0.00823885	0		85345000	16760000	26756000	24310000	49452000	84220000	19578000	13309000	0	1264600064	548830016	211280000	304020000	435220000	2356699904	583400000	507720000	0	TRUE															14	14
1938	P61769	P61769	Beta-2-microglobulin;Beta-2-microglobulin form pI 5.3	B2M	0.159572	0.0664475	0.171768	0.102182	0.130986	0.0600641	0.0428185	0.0289261	0.0234544		169900000	156000000	901630000	448860000	619070000	123790000	100350000	46727000	13940000	1294499968	1596400000	2423099904	1788400000	2313499904	792160000	959049984	820729984	262450000	TRUE															4	4
2343	Q13425;Q13425-2;Q13424-2	Q13425	Beta-2-syntrophin	SNTB2	0.0111672	0.00118379	0.00476346	0.00355994	0.0030481	0.000124432	0.00332392	0.00391316	0.000283993		11890000	2779200	25004000	15638000	14406000	256450	7790000	6321300	168790	254990000	196330000	425529984	278910016	261290000	23059000	363140000	299720000	25816000	TRUE															19	19
2697	Q562R1	Q562R1	Beta-actin-like protein 2	ACTBL2	0	0	0.00223847	0	0	0	0	0.000377431	0		0	0	11750000	0	0	0	0	609700	0	0	0	0	0	0	0	0	27028000	0	False;True															13	2
1464	P35612;P35612-2;P35612-8;P35612-9;P35612-4;P35612-3;P35612-5;P35612-6	P35612;P35612-2;P35612-8;P35612-9;P35612-4;P35612-3	Beta-adducin	ADD2	0	0.00198942	0.000132515	0.000901663	0.000431189	0	0.00101672	0.000615948	0.000772632		0	4670600	695590	3960800	2037900	0	2382800	995000	459210	0	200170000	41227000	86209000	50355000	0	96181000	57830000	137090000	False;True															10	9
1275	P25098;P35626	P25098;P35626	Beta-adrenergic receptor kinase 1;Beta-adrenergic receptor kinase 2	ADRBK1;ADRBK2	0	0	0.000402124	0.000473619	0.000114652	0	0	0	0		0	0	2110800	2080500	541870	0	0	0	0	0	0	45798000	29695000	24303000	0	0	0	0	TRUE															3	3
1661	P49407-2;P49407;P10523	P49407-2;P49407	Beta-arrestin-1	ARRB1	0	0.00302119	0.00848808	0.00624549	0.000499976	0	0.00162642	0.002988	0		0	7092900	44555000	27435000	2363000	0	3811700	4826800	0	0	245810000	440780000	324840000	39847000	0	168870000	220880000	0	TRUE															10	10
1419	P32121-5;P32121-2;P32121;P32121-3;P32121-4;P36575-2;P36575	P32121-5;P32121-2;P32121;P32121-3;P32121-4	Beta-arrestin-2	ARRB2	0	0	0.000610997	0.00044596	0	0	0	0	0		0	0	3207200	1959000	0	0	0	0	0	0	0	32485000	24970000	0	0	0	0	0	False;True															4	3
3834	Q9NSA3	Q9NSA3	Beta-catenin-interacting protein 1	CTNNBIP1	0	0	0	0	0	0	0.00387286	0	0		0	0	0	0	0	0	9076500	0	0	0	0	0	0	0	0	26573000	0	0	TRUE															1	1
1548	P42025	P42025	Beta-centractin	ACTR1B	0	0	0.00100621	0.000860414	0.000145795	0	0	0	0		0	0	5281700	3779600	689060	0	0	0	0	0	0	49891000	46459000	0	0	0	0	0	False;True															13	4
1093	P16278-3;P16278;P16278-2	P16278-3;P16278;P16278-2	Beta-galactosidase	GLB1	0	0	0.00129597	0.000518852	0	0	0.000358711	0.000207442	0		0	0	6802700	2279200	0	0	840680	335100	0	0	0	72706000	40921000	0	0	40656000	0	0	TRUE															5	5
852	P08236;P08236-3;P08236-2	P08236;P08236-3;P08236-2	Beta-glucuronidase	GUSB	0	0.000918424	0.00522792	0.00215092	0.00734603	0.000797103	0.00352818	0.000493694	0		0	2156200	27442000	9448500	34719000	1642800	8268700	797510	0	0	102770000	369270016	166450000	548160000	61242000	274129984	52637000	0	TRUE															11	11
807	P06865;P06865-2	P06865	Beta-hexosaminidase subunit alpha	HEXA	0.00385904	0	0.00721797	0.00427703	0.00357896	0.0016421	0.00311036	0.000454093	0		4108800	0	37888000	18788000	16915000	3384300	7289500	733540	0	107610000	0	462160000	279889984	290529984	127680000	270180000	40554000	0	TRUE															12	12
830	P07686	P07686	Beta-hexosaminidase subunit beta;Beta-hexosaminidase subunit beta chain B;Beta-hexosaminidase subunit beta chain A	HEXB	0	0.000728452	0.0110609	0.00280301	0.0096741	0.0027149	0.00186686	0.00105547	0		0	1710200	58060000	12313000	45722000	5595300	4375200	1705000	0	0	96924000	889670016	321310016	647820032	305560000	95435000	142130000	0	TRUE															11	11
2690	Q53H82	Q53H82	Beta-lactamase-like protein 2	LACTB2	0	0.000357637	0.000266216	0.00127441	0.00098057	0.00256487	0	0	0		0	839630	1397400	5598200	4634400	5286100	0	0	0	0	0	22079000	45029000	36490000	0	0	0	0	TRUE															5	5
138	O00462	O00462	Beta-mannosidase	MANBA	0	0	7.47496e-05	0	0	0	0	0	0		0	0	392370	0	0	0	0	0	0	0	0	8167900	0	0	0	0	0	0	False;True															2	1
3752	Q9HBI1-3;Q9HBI1;Q9HBI1-2	Q9HBI1-3;Q9HBI1;Q9HBI1-2	Beta-parvin	PARVB	0	0	0.00141965	0.00143103	0	0	0	0.000444733	0		0	0	7451900	6286200	0	0	0	718420	0	0	0	46737000	56484000	0	0	0	44894000	0	False;True	+														5	3
1861	P55957;P55957-2	P55957;P55957-2	BH3-interacting domain death agonist;BH3-interacting domain death agonist p15;BH3-interacting domain death agonist p13;BH3-interacting domain death agonist p11	BID	0	0	0.000953664	0.0011737	0.00116962	0	0	0.0013788	0		0	0	5005900	5155800	5527900	0	0	2227300	0	0	0	31517000	27421000	21605000	0	0	56882000	0	TRUE															2	2
264	O43252	O43252	Bifunctional 3-phosphoadenosine 5-phosphosulfate synthase 1;Sulfate adenylyltransferase;Adenylyl-sulfate kinase	PAPSS1	0	0	0.000679752	0.000315177	0	0	4.82801e-05	0	0		0	0	3568100	1384500	0	0	113150	0	0	0	0	46578000	23858000	0	0	24379000	0	0	TRUE															5	5
524	O95340;O95340-2	O95340;O95340-2	Bifunctional 3-phosphoadenosine 5-phosphosulfate synthase 2;Sulfate adenylyltransferase;Adenylyl-sulfate kinase	PAPSS2	0	0	0.000676341	9.52929e-05	0	0	0	0.000535089	0		0	0	3550200	418600	0	0	0	864380	0	0	0	59123000	0	0	0	0	0	0	TRUE															6	6
2660	Q3LXA3;Q3LXA3-2	Q3LXA3;Q3LXA3-2	Bifunctional ATP-dependent dihydroxyacetone kinase/FAD-AMP lyase (cyclizing);ATP-dependent dihydroxyacetone kinase;FAD-AMP lyase (cyclizing)	DAK	0.000712008	0.000583375	0.00166117	0.00164158	0.000523017	0	0.00144149	0.0011903	0.000182116		758090	1369600	8719700	7211100	2471900	0	3378300	1922800	108240	0	64259000	150280000	125110000	52914000	0	166090000	106150000	20669000	TRUE															15	15
2293	Q13057;Q13057-2	Q13057;Q13057-2	Bifunctional coenzyme A synthase;Phosphopantetheine adenylyltransferase;Dephospho-CoA kinase	COASY	0	0	0.00342648	0.000614282	0.000311559	0	0	0	0		0	0	17986000	2698400	1472500	0	0	0	0	0	0	148250000	72560000	40741000	0	0	0	0	TRUE															6	6
1437	P34913;P34913-3;P34913-2	P34913;P34913-3;P34913-2	Bifunctional epoxide hydrolase 2;Cytosolic epoxide hydrolase 2;Lipid-phosphate phosphatase	EPHX2	0	0.000302997	0.0020933	0.00104342	0.000318457	0	0	0.000777766	0		0	711350	10988000	4583500	1505100	0	0	1256400	0	0	61766000	122530000	101810000	35340000	0	0	101620000	0	TRUE															7	7
835	P07814	P07814	Bifunctional glutamate/proline--tRNA ligase;Glutamate--tRNA ligase;Proline--tRNA ligase	EPRS	0.00460806	0.00123115	0.00435158	0.00447212	0.00279081	0.000342932	0.00194486	0.00322045	0.000589573		4906300	2890400	22842000	19645000	13190000	706770	4558000	5202300	350410	501260000	454720000	1036499968	1019299968	587009984	100550000	429169984	787849984	139910000	TRUE															50	50
1408	P31939;P31939-2	P31939;P31939-2	Bifunctional purine biosynthesis protein PURH;Phosphoribosylaminoimidazolecarboxamide formyltransferase;IMP cyclohydrolase	ATIC	0.00106704	0.00973286	0.0212245	0.0209323	0.0148048	0.0101254	0.0112745	0.0114461	0.00664092		1136100	22850000	111410000	91951000	69971000	20868000	26423000	18490000	3947000	244650000	1641400064	1710700032	1599900032	1333900032	2112400000	1089699968	1746200064	636830016	TRUE															30	30
1203	P21810	P21810	Biglycan	BGN	0.0693796	0.143944	0.113533	0.235432	0.0147318	0.0116237	0.0340773	0.0524311	0.0222884		73870000	337940000	595950000	1034200000	69626000	23956000	79864000	84697000	13247000	1219399936	8895599616	5018800128	11093999616	627880000	537920000	1975299968	2756400128	864129984	False;True				+				+		+		+	+	+	15	14
1788	P53004	P53004	Biliverdin reductase A	BLVRA	0.00610629	0.00311234	0.00211997	0.00619859	0.00145473	0.00303397	0.0114844	0.0120064	0.0143568		6501500	7306900	11128000	27229000	6875400	6252900	26915000	19395000	8532900	147370000	256460000	203100000	207760000	45816000	213650000	549859968	418590016	723219968	TRUE															11	11
2060	P78537-2;P78537	P78537-2;P78537	Biogenesis of lysosome-related organelles complex 1 subunit 1	BLOC1S1	0	0	0.000735894	0	0	0	0	0	0		0	0	3862800	0	0	0	0	0	0	0	0	14072000	0	0	0	0	0	0	TRUE															1	1
2830	Q6QNY1;Q6QNY1-2	Q6QNY1;Q6QNY1-2	Biogenesis of lysosome-related organelles complex 1 subunit 2	BLOC1S2	0	0.000953565	0	0.00151426	0.000351951	0	0.000639994	0.00111193	0.00115162		0	2238700	0	6651800	1663400	0	1499900	1796200	684460	0	25210000	0	28610000	0	0	15370000	26542000	21009000	TRUE															2	2
2829	Q6QNY0	Q6QNY0	Biogenesis of lysosome-related organelles complex 1 subunit 3	BLOC1S3	0	0	0.000932156	0	0	0	0	0	0		0	0	4893000	0	0	0	0	0	0	0	0	30557000	0	0	0	0	0	0	TRUE															1	1
3141	Q8TDH9-3;Q8TDH9	Q8TDH9-3;Q8TDH9	Biogenesis of lysosome-related organelles complex 1 subunit 5	BLOC1S5	0	0	0.00112512	0	0	0	0.000119188	0	0		0	0	5905900	0	0	0	279330	0	0	0	0	21515000	0	0	0	0	0	0	TRUE															2	2
4072	Q9UL45-2;Q9UL45	Q9UL45-2;Q9UL45	Biogenesis of lysosome-related organelles complex 1 subunit 6	BLOC1S6	0	0	0.00324683	0	0	0	0	0	0		0	0	17043000	0	0	0	0	0	0	0	0	26609000	0	0	0	0	0	0	TRUE															1	1
1575	P43251-4;P43251;P43251-3;P43251-2	P43251-4;P43251;P43251-3;P43251-2	Biotinidase	BTD	0	0	0.000936004	0.000182602	0	0.00102093	0.000391792	0.000602713	0		0	0	4913200	802130	0	2104100	918210	973620	0	0	0	27872000	0	0	67234000	0	74280000	0	TRUE															3	3
1683	P49789	P49789	Bis(5-adenosyl)-triphosphatase	FHIT	0	0	0	0.000200666	0.000600161	0.000396363	0	0	0		0	0	0	881480	2836500	816890	0	0	0	0	0	0	0	18444000	14750000	0	0	0	TRUE															2	2
833	P07738	P07738	Bisphosphoglycerate mutase	BPGM	0	0.0672739	0.0221065	0.0262659	0.0122664	0.0277327	0.0372343	0.0474336	0.00688135		0	157940000	116040000	115380000	57974000	57156000	87263000	76624000	4089900	0	3846099968	851340032	1082200064	791680000	1198000000	1368300032	2012400000	275120000	TRUE	+														14	14
2397	Q13867	Q13867	Bleomycin hydrolase	BLMH	0.00143972	0.002894	0.00291858	0.00135782	0.00648805	0.00365567	0.00235162	0.00530935	0		1532900	6794300	15320000	5964600	30664000	7534200	5511300	8576700	0	116890000	203380000	183700000	103070000	431150016	307900000	273300000	480550016	0	TRUE															13	13
1813	P54132	P54132	Bloom syndrome protein	BLM	0	0	0	0.000306299	0	0	0	0	0		0	0	0	1345500	0	0	0	0	0	0	0	0	61178000	0	0	0	0	0	TRUE															1	1
3678	Q9H3K6-2;Q9H3K6	Q9H3K6-2;Q9H3K6	BolA-like protein 2	BOLA2	0	0.00413474	0.00496654	0.0040125	0.00357135	0	0	0.0107522	0.00653526		0	9707200	26070000	17626000	16879000	0	0	17369000	3884200	0	49587000	43083000	34391000	13493000	0	0	116430000	54084000	TRUE															2	2
1023	P13727-2;P13727	P13727-2;P13727	Bone marrow proteoglycan;Eosinophil granule major basic protein	PRG2	0	0	0	0	0.00147942	0	0	0	0		0	0	0	0	6992100	0	0	0	0	0	0	0	0	57867000	0	0	0	0	TRUE				+				+		+					1	1
2253	Q10589-2;Q10589	Q10589-2;Q10589	Bone marrow stromal antigen 2	BST2	0	0	0.00468478	0.00166642	0.00302863	0.00146373	0.00365717	0.00190263	0		0	0	24591000	7320200	14314000	3016700	8571000	3073500	0	0	0	58566000	40138000	81620000	47764000	111960000	57898000	0	TRUE															2	2
2069	P80723;P80723-2	P80723;P80723-2	Brain acid soluble protein 1	BASP1	0.00769121	0.00183297	0.0199995	0.0158287	0.0308936	0.00658576	0.00598349	0.00335992	0.00161516		8189000	4303300	104980000	69532000	146010000	13573000	14023000	5427600	959960	70777000	57318000	670729984	558760000	1214200064	322849984	259500000	139640000	50484000	TRUE															18	18
1821	P54687-3;P54687-4;P54687;P54687-5;P54687-2	P54687-3;P54687-4;P54687;P54687-5;P54687-2	Branched-chain-amino-acid aminotransferase, cytosolic	BCAT1	0	0	0.00509742	0.00181824	0.000507381	0.000795987	0	0	0		0	0	26757000	7987100	2398000	1640500	0	0	0	0	0	99435000	95598000	59335000	112710000	0	0	0	TRUE															4	4
243	O15382;O15382-2	O15382;O15382-2	Branched-chain-amino-acid aminotransferase, mitochondrial	BCAT2	0	0.00157387	0.00776587	0.00772656	0.00950843	0.00272639	0.0036698	0.00112728	0		0	3695000	40764000	33941000	44939000	5619000	8600600	1821000	0	0	105590000	438929984	332500000	499520000	183480000	251040000	87769000	0	TRUE															12	12
3949	Q9P287;Q9P287-4;Q9P287-3;Q9P287-2	Q9P287;Q9P287-4;Q9P287-3;Q9P287-2	BRCA2 and CDKN1A-interacting protein	BCCIP	0	0	0.000727074	0.000147975	0.000251448	0	0	0	0		0	0	3816500	650020	1188400	0	0	0	0	0	0	34911000	0	16175000	0	0	0	0	TRUE															3	3
3709	Q9H6U6-6;Q9H6U6-2;Q9H6U6-7;Q9H6U6;Q9H6U6-3;Q9H6U6-8	Q9H6U6-6;Q9H6U6-2;Q9H6U6-7;Q9H6U6;Q9H6U6-3;Q9H6U6-8	Breast carcinoma-amplified sequence 3	BCAS3	0	0	0.000129745	8.09489e-05	0	0	0	0	0		0	0	681050	355590	0	0	0	0	0	0	0	10278000	6336100	0	0	0	0	0	TRUE															1	1
4266	Q9Y6D6;Q9Y6D5	Q9Y6D6	Brefeldin A-inhibited guanine nucleotide-exchange protein 1	ARFGEF1	0	0	6.14522e-05	3.01245e-05	0.000136216	0	0	0	0		0	0	322570	132330	643790	0	0	0	0	0	0	12303000	11868000	0	0	0	0	0	TRUE															5	5
3984	Q9UBW5-3;Q9UBW5;Q9UBW5-2	Q9UBW5-3;Q9UBW5;Q9UBW5-2	Bridging integrator 2	BIN2	0	0.000212964	0.00068981	0.000492309	0.00343149	0	0	0	0		0	499980	3620900	2162600	16218000	0	0	0	0	0	23437000	54908000	38718000	195850000	0	0	0	0	False;True															5	4
3883	Q9NWV8;Q9NWV8-3;Q9NWV8-2	Q9NWV8;Q9NWV8-3	BRISC and BRCA1-A complex member 1	BABAM1	0	0	0.000508275	0.000121827	0	0	0	0	0.000849338		0	0	2668000	535160	0	0	0	0	504800	0	0	0	0	0	0	0	0	44271000	TRUE															3	3
2494	Q15018	Q15018	BRISC complex subunit Abro1	FAM175B	0	0	0.000640012	0.000644536	0	0	0.00027286	0	0		0	0	3359500	2831300	0	0	639480	0	0	0	0	30339000	18448000	0	0	22000000	0	0	TRUE															3	3
2764	Q5VW32;Q5VW32-2	Q5VW32;Q5VW32-2	BRO1 domain-containing protein BROX	BROX	0	0.000349931	0.00148371	0.00296032	0.00125381	0	0.00284573	0.00286456	0.00198555		0	821540	7788200	13004000	5925800	0	6669300	4627400	1180100	0	63531000	53797000	101000000	77969000	0	121390000	136660000	152410000	TRUE															6	6
2504	Q15059;Q15059-2	Q15059;Q15059-2	Bromodomain-containing protein 3	BRD3	0	0	0	0.000378349	0.000216642	0	0	0	0		0	0	0	1662000	1023900	0	0	0	0	0	0	0	0	19368000	0	0	0	0	TRUE															2	2
3876	Q9NW68-9;Q9NW68-4;Q9NW68-8;Q9NW68-2;Q9NW68;Q9NW68-7;Q9NW68-3	Q9NW68-9;Q9NW68-4;Q9NW68-8;Q9NW68-2;Q9NW68;Q9NW68-7;Q9NW68-3	BSD domain-containing protein 1	BSDC1	0	0	0	0	0.000536051	0	0	0	0		0	0	0	0	2533500	0	0	0	0	0	0	0	0	20967000	0	0	0	0	TRUE															2	2
3315	Q96CX2;Q68DU8;Q6ZWB6	Q96CX2	BTB/POZ domain-containing protein KCTD12	KCTD12	0.05519	0.0254741	0.0948158	0.0743699	0.075117	0.0477291	0.0365679	0.0505641	0.0319175		58762000	59806000	497700000	326690000	355020000	98368000	85701000	81681000	18970000	1563900032	1600899968	3105200128	2436300032	3327399936	2644800000	2280800000	1847500032	1462499968	TRUE															19	19
3498	Q9BQ13-2;Q9BQ13	Q9BQ13-2;Q9BQ13	BTB/POZ domain-containing protein KCTD14	KCTD14	0	0	0.000672226	0	0	0	0	0	0		0	0	3528600	0	0	0	0	0	0	0	0	23873000	0	0	0	0	0	0	TRUE															1	1
299	O43670-2;O43670;O43670-4;O43670-3	O43670-2;O43670;O43670-4;O43670-3	BUB3-interacting and GLEBS motif-containing protein ZNF207	ZNF207	0.00334275	0.000402574	0.00264158	0.00265231	0.000623203	0	0.00371546	0	0		3559100	945130	13866000	11651000	2945400	0	8707600	0	0	59361000	51160000	80555000	99150000	37035000	0	147930000	0	0	TRUE															6	6
977	P11586	P11586	C-1-tetrahydrofolate synthase, cytoplasmic;Methylenetetrahydrofolate dehydrogenase;Methenyltetrahydrofolate cyclohydrolase;Formyltetrahydrofolate synthetase;C-1-tetrahydrofolate synthase, cytoplasmic, N-terminally processed	MTHFD1	0.000664296	0.00892697	0.0128707	0.0107288	0.00192204	0.00227961	0.00343602	0.0123914	0.00208162		707290	20958000	67560000	47129000	9084000	4698200	8052700	20017000	1237200	35926000	1593200000	1642300032	1654700032	190110000	443240000	702150016	2319500032	283700000	TRUE															40	40
2968	Q86YS7;Q86YS7-2;Q86YS7-3;Q86YS7-4;Q86YS7-5	Q86YS7;Q86YS7-2;Q86YS7-3;Q86YS7-4;Q86YS7-5	C2 domain-containing protein 5	C2CD5	0	0	4.7185e-05	0.000173824	0	0	0.000392684	0	0		0	0	247680	763570	0	0	920300	0	0	0	0	20931000	22316000	0	0	44288000	0	0	TRUE															4	4
715	P04003;CON__Q28065	P04003	C4b-binding protein alpha chain	C4BPA	0.006633	0.00533242	0.00959474	0.00456568	0.0215013	0.0245691	0.0146312	0.0096577	0.0126709		7062300	12519000	50364000	20056000	101620000	50636000	34290000	15601000	7530900	234330000	610529984	707619968	629059968	1924700032	2777700096	1626200064	778569984	788680000	TRUE															19	19
1186	P20851-2;P20851	P20851-2;P20851	C4b-binding protein beta chain	C4BPB	0	0	0	0	0.000259615	0.00154253	0.0017962	0	0		0	0	0	0	1227000	3179100	4209600	0	0	0	0	0	0	25362000	63343000	80777000	0	0	TRUE															3	3
454	O75844	O75844	CAAX prenyl protease 1 homolog	ZMPSTE24	0	0.000144362	0.000594385	0.000192036	0	0.000252557	0.000417312	0	0		0	338920	3120000	843570	0	520510	978020	0	0	0	12565000	22852000	0	0	0	32994000	0	0	TRUE															4	4
1319	P27708	P27708	CAD protein;Glutamine-dependent carbamoyl-phosphate synthase;Aspartate carbamoyltransferase;Dihydroorotase	CAD	8.34293e-05	0	0.000513114	0.000317294	0.00016792	0	0.000283285	0.000431857	0.000122281		88829	0	2693400	1393800	793630	0	663910	697620	72677	0	0	164490000	65289000	51198000	0	74883000	170750000	38904000	TRUE															17	17
1850	P55287;P55287-2	P55287;P55287-2	Cadherin-11	CDH11	0.00145869	0	0.000215274	0.000389208	0	0	0	0	0.000257527		1553100	0	1130000	1709700	0	0	0	0	153060	69553000	0	0	26780000	0	0	0	0	0	TRUE															6	6
1851	P55290;P55290-4;P55290-5;P55290-3;P55290-2	P55290;P55290-4;P55290-5	Cadherin-13	CDH13	0.0331833	0.00316657	0.00193385	0.004733	0.000384175	0.00217199	0.00205494	0.00360686	0.00349561		35331000	7434200	10151000	20791000	1815700	4476400	4816000	5826500	2077600	973699968	385000000	144940000	378609984	0	259590000	164490000	362009984	568609984	TRUE															16	16
1427	P33151;P33151-2	P33151;P33151-2	Cadherin-5	CDH5	0	0.000717846	0.00101287	0.0012442	0.000903426	0.000576818	0.000172153	0	0		0	1685300	5316700	5465500	4269800	1188800	403460	0	0	0	69596000	54107000	70960000	89849000	99287000	33269000	0	0	TRUE	+														5	5
1849	P55285-2;P55285	P55285-2;P55285	Cadherin-6	CDH6	0	0	5.91032e-05	0	0	0	0	0	0		0	0	310240	0	0	0	0	0	0	0	0	4520700	0	0	0	0	0	0	TRUE															1	1
3468	Q99653	Q99653	Calcineurin B homologous protein 1	CHP1	0.00500497	0	0.000410411	0.000313561	0.00440944	0.00364931	0	0.000963108	0		5328900	0	2154300	1377400	20840000	7521100	0	1555800	0	38478000	0	37163000	28053000	124580000	91333000	0	0	0	TRUE															7	7
2013	P63098;Q96LZ3	P63098	Calcineurin subunit B type 1	PPP3R1	0.00571633	0.00538055	0.0132373	0.0117982	0.0193467	0.00347129	0.00187953	0	0		6086300	12632000	69484000	51827000	91437000	7154200	4404900	0	0	115020000	209490000	181800000	297649984	335449984	240420000	120070000	0	0	TRUE															8	8
2992	Q8IWX8	Q8IWX8	Calcium homeostasis endoplasmic reticulum protein	CHERP	0	0.000608847	0.000909771	0.0010726	7.66277e-05	6.95015e-05	0	0	0		0	1429400	4775500	4711700	362160	143240	0	0	0	0	75884000	82014000	95537000	7064800	0	0	0	0	TRUE															2	2
2409	Q14012;Q8IU85-2;Q8IU85	Q14012;Q8IU85-2;Q8IU85	Calcium/calmodulin-dependent protein kinase type 1;Calcium/calmodulin-dependent protein kinase type 1D	CAMK1;CAMK1D	0	0.000761463	0.00277322	0.00305912	0.00228914	0.000488509	0.00080666	0	0		0	1787700	14557000	13438000	10819000	1006800	1890500	0	0	0	58917000	106200000	110090000	58515000	32828000	76304000	0	0	TRUE															5	5
2367	Q13557-8;Q13557-10;Q13557;Q13557-6;Q13557-11;Q13557-12;Q13557-9;Q13557-5;Q13557-3;Q13557-4	Q13557-8;Q13557-10;Q13557;Q13557-6;Q13557-11;Q13557-12;Q13557-9;Q13557-5;Q13557-3;Q13557-4	Calcium/calmodulin-dependent protein kinase type II subunit delta	CAMK2D	0	0.00660344	0.00965723	0.016939	0.00898899	0.00180498	0.00731263	0.0118163	0.00772177		0	15503000	50692000	74409000	42484000	3720000	17138000	19088000	4589400	0	698630016	691569984	1117500032	589200000	168120000	485830016	779310016	600280000	TRUE															16	16
2366	Q13555-10;Q13555-3;Q13555-5;Q13555-4;Q13555-7;Q13555-11;Q13555-9;Q13555-2;Q13555-8;Q13555;Q13555-6	Q13555-10;Q13555-3;Q13555-5;Q13555-4;Q13555-7;Q13555-11;Q13555-9;Q13555-2;Q13555-8;Q13555;Q13555-6	Calcium/calmodulin-dependent protein kinase type II subunit gamma	CAMK2G	0.00169847	0	0.00239183	0.002434	0.000664949	0	0	0.000851185	0		1808400	0	12555000	10692000	3142700	0	0	1375000	0	0	0	135050000	140320000	79222000	0	0	74135000	0	False;True															10	7
447	O75746;O75746-2	O75746	Calcium-binding mitochondrial carrier protein Aralar1	SLC25A12	0	8.63307e-05	0	0	0.000838893	0	0	0	0		0	202680	0	0	3964800	0	0	0	0	0	17171000	0	0	81611000	0	0	0	0	TRUE															3	3
2803	Q6NUK1;Q6NUK1-2	Q6NUK1;Q6NUK1-2	Calcium-binding mitochondrial carrier protein SCaMC-1	SLC25A24	0	0.00126847	0.000479756	0.000399338	0.00157407	0.00171342	0.000971149	0	0		0	2978000	2518300	1754200	7439400	3531300	2276000	0	0	0	106680000	42495000	64101000	150610000	109640000	64809000	0	0	TRUE															7	7
4179	Q9Y376	Q9Y376	Calcium-binding protein 39	CAB39	0.00280778	0.000437915	0.00920992	0.0044184	0.00419298	0.000704525	0.0047192	0.000731648	0		2989500	1028100	48344000	19409000	19817000	1452000	11060000	1181900	0	65370000	24005000	491100000	218490000	229100000	50446000	420320000	65919000	0	TRUE															10	10
3734	Q9H9S4	Q9H9S4	Calcium-binding protein 39-like	CAB39L	0	0	0.00059648	8.43886e-05	0	0	0	0	0		0	0	3131000	370700	0	0	0	0	0	0	0	30959000	0	0	0	0	0	0	False;True															5	3
4163	Q9Y2V2	Q9Y2V2	Calcium-regulated heat stable protein 1	CARHSP1	0	0.00165842	0.00895121	0.0183577	0.00721336	0.00311253	0	0	0.00253691		0	3893500	46986000	80641000	34092000	6414800	0	0	1507800	0	44918000	0	341180000	144530000	0	0	0	47417000	TRUE															5	5
3750	Q9HB71;Q9HB71-3;Q9HB71-2	Q9HB71;Q9HB71-3	Calcyclin-binding protein	CACYBP	0.00601256	0.00525745	0.0215503	0.0181703	0.0232574	0.00217326	0.0125784	0.0197159	0		6401700	12343000	113120000	79818000	109920000	4479000	29479000	31849000	0	103500000	377049984	746489984	595369984	884369984	98818000	794640000	507600000	0	TRUE															19	19
2189	Q05682;REV__O75334-6;REV__O75334-5;REV__Q13136-2;REV__Q13136;REV__O75334-2;REV__O75334-4;REV__O75334-3;REV__O75334;Q0VF49-2;Q0VF49	Q05682	Caldesmon	CALD1	0.283445	0.131093	0.0997786	0.231448	0.111491	0.00945189	0.0605304	0.0381349	0.0375321		301790000	307770000	523750000	1016700000	526930000	19480000	141860000	61603000	22307000	9573000192	11457999872	7280000000	16103999488	9941099520	910040000	4953200128	3431099904	2701600000	TRUE															60	60
3928	Q9NZT1	Q9NZT1	Calmodulin-like protein 5	CALML5	0	0	0.000374539	0.00063839	0.00101413	0	0	0	0		0	0	1966000	2804300	4793000	0	0	0	0	0	0	11608000	19550000	19058000	0	0	0	0	TRUE															2	2
1322	P27824;P27824-2;P27824-3	P27824;P27824-2;P27824-3	Calnexin	CANX	0.0203584	0.0113012	0.0212188	0.0168657	0.0376347	0.0292975	0.0279619	0.0138666	0.00192935		21676000	26532000	111380000	74087000	177870000	60381000	65532000	22400000	1146700	1139800064	1591200000	1857600000	763320000	2440000000	3208699904	3062599936	2035000064	434620000	TRUE															33	33
741	P04632;Q96L46	P04632	Calpain small subunit 1	CAPNS1	0.0178835	0.023646	0.0664606	0.041994	0.0269009	0.0130488	0.0215517	0.0127535	0.0020054		19041000	55514000	348860000	184470000	127140000	26893000	50509000	20602000	1191900	539820032	900070016	1595699968	1097299968	1192899968	578670016	623350016	433310016	77923000	TRUE															13	13
824	P07384	P07384	Calpain-1 catalytic subunit	CAPN1	0.00759786	0.00287356	0.013671	0.00721549	0.013643	0.0203725	0.0174376	0.00438648	0.00280308		8089600	6746300	71761000	31696000	64480000	41987000	40867000	7085900	1666000	291910016	527120000	1338099968	838640000	1029400000	2449900032	2158899968	498820000	344460000	TRUE															31	31
1119	P17655;P17655-2	P17655;P17655-2	Calpain-2 catalytic subunit	CAPN2	0.00811921	0.00955609	0.0123824	0.0145969	0.00446699	0.00407115	0.00951564	0.00552645	0.00285894		8644700	22435000	64997000	64121000	21112000	8390500	22301000	8927400	1699200	386609984	1001200000	1145799936	1118200064	395400000	492060000	1135299968	753470016	275990016	TRUE															23	23
4281	Q9Y6Q1	Q9Y6Q1	Calpain-6	CAPN6	0.00435457	0	0	0	0	0	0	0	0		4636400	0	0	0	0	0	0	0	0	148360000	0	0	0	0	0	0	0	0	TRUE															4	4
4284	Q9Y6W3	Q9Y6W3	Calpain-7	CAPN7	0	0	0.000109727	0	0	0	0	0	0		0	0	575970	0	0	0	0	0	0	0	0	15287000	0	0	0	0	0	0	TRUE															2	2
1184	P20810-9;P20810-5;P20810-10;P20810-7;P20810-6;P20810-4;P20810-8;P20810-2;P20810;P20810-3	P20810-9;P20810-5;P20810-10;P20810-7;P20810-6;P20810-4;P20810-8;P20810-2;P20810;P20810-3	Calpastatin	CAST	0.00113861	0.00673548	0.00691792	0.0126528	0.00658305	0.00153545	0.00176774	0.00364765	0.00166482		1212300	15813000	36313000	55581000	31113000	3164500	4142900	5892400	989480	0	885960000	632979968	972300032	770540032	193260000	272729984	672230016	221910000	TRUE															19	19
1760	P51911;P51911-2	P51911;P51911-2	Calponin-1	CNN1	1.06432	0.042336	0.0657881	0.180362	0.081911	0.0227263	0.051988	0.0201431	0.0686638		1133200000	99393000	345330000	792290000	387130000	46838000	121840000	32539000	40810000	18382000128	2288600064	1962000000	4861799936	3172699904	1262800000	1622899968	885369984	2452400128	TRUE															22	22
3445	Q99439;Q99439-2	Q99439;Q99439-2	Calponin-2	CNN2	0.00789681	0.0014046	0.015591	0.00129212	0.000890054	0.00321224	0.00622073	0.00196825	0.00646897		8407900	3297600	81839000	5676000	4206600	6620300	14579000	3179500	3844800	378500000	54590000	528910016	51596000	59063000	104630000	84613000	71548000	201290000	False;True															12	11
2548	Q15417;Q15417-2;Q15417-3	Q15417;Q15417-2;Q15417-3	Calponin-3	CNN3	0.0405665	0.00544529	0.0188041	0.0186907	0.0110409	0.021257	0.0121709	0	0.0141236		43192000	12784000	98705000	82104000	52182000	43810000	28524000	0	8394300	741619968	341569984	708190016	545230016	538169984	910270016	649369984	0	696840000	False;True															15	14
1320	P27797	P27797	Calreticulin	CALR	0.0494618	0.0674996	0.191613	0.0538362	0.225063	0.0961152	0.0633252	0.0322249	0.00546332		52663000	158470000	1005800000	236490000	1063700000	198090000	148410000	52056000	3247100	1595699968	4609099776	8446900224	3904699904	11994000384	9931499520	3951000064	2587899904	301520000	TRUE															22	22
1224	P22676;P05937-2;P05937	P22676	Calretinin	CALB2	0	0.0423437	0.0874108	0.0958507	0.122099	0.0985122	0.0762668	0.0354427	0.0181107		0	99411000	458830000	421050000	577070000	203030000	178740000	57254000	10764000	0	3245700096	3875300096	4761999872	5235899904	7356299776	3980999936	2008899968	1075699968	TRUE															22	22
321	O43852;O43852-3;O43852-10;O43852-5;O43852-6;O43852-2;O43852-4;O43852-9;O43852-13;O43852-14;O43852-11;O43852-8;O43852-12;O43852-7;O43852-15	O43852;O43852-3;O43852-10;O43852-5;O43852-6;O43852-2;O43852-4;O43852-9;O43852-13;O43852-14;O43852-11;O43852-8	Calumenin	CALU	0	0.0114298	0.0160905	0.0165611	0.00284095	0.000205569	0.00311147	0.00196918	0.000550488		0	26834000	84461000	72749000	13427000	423670	7292100	3181000	327180	0	614259968	794860032	704230016	145750000	14412000	169930000	75306000	29731000	TRUE															10	10
1118	P17612-2;P17612	P17612-2;P17612	cAMP-dependent protein kinase catalytic subunit alpha	PRKACA	0.0021198	0.011981	0.0158626	0.0191294	0.00350554	0.00651297	0.0192514	0.00524336	0.00155797		2257000	28128000	83265000	84031000	16568000	13423000	45118000	8470100	925970	59697000	999480000	400270016	949680000	157710000	215530000	1258599936	0	107390000	TRUE															16	16
1226	P22694-4;P22694-3;P22694;P22694-5;P22694-7;P22694-6;P22694-9;P22694-2;P22694-10;P22694-8	P22694-4;P22694-3;P22694;P22694-5;P22694-7;P22694-6;P22694-9;P22694-2;P22694-10;P22694-8	cAMP-dependent protein kinase catalytic subunit beta	PRKACB	0.00154904	0	0.000510257	0.000337145	0	0.000801664	0.000683431	0	0		1649300	0	2678400	1481000	0	1652200	1601700	0	0	26389000	0	22302000	0	0	43393000	37515000	0	0	False;True															12	2
1222	P22612	P22612	cAMP-dependent protein kinase catalytic subunit gamma	PRKACG	0	0	0	0	0	0.000755812	0	0	0		0	0	0	0	0	1557700	0	0	0	0	0	0	0	0	40909000	0	0	0	False;True															3	1
951	P10644;P10644-2;P31321	P10644;P10644-2	cAMP-dependent protein kinase type I-alpha regulatory subunit;cAMP-dependent protein kinase type I-alpha regulatory subunit, N-terminally processed	PRKAR1A	0.0238936	0.00249928	0.0130706	0.0139179	0.00464493	0.000430876	0.00159139	0.00275115	0		25440000	5867600	68609000	61138000	21953000	888020	3729600	4444200	0	649089984	172610000	656800000	509980000	240520000	52389000	156830000	172870000	0	TRUE															12	12
1031	P13861;P13861-2	P13861;P13861-2	cAMP-dependent protein kinase type II-alpha regulatory subunit	PRKAR2A	0.00291503	0.0085219	0.00797238	0.0123143	0.000702526	0.00457524	0.0043211	0.00471365	0.00613852		3103700	20007000	41848000	54094000	3320300	9429400	10127000	7614400	3648400	86311000	834790016	589790016	809500032	46064000	248870000	370470016	341910016	383689984	TRUE															18	18
1402	P31323	P31323	cAMP-dependent protein kinase type II-beta regulatory subunit	PRKAR2B	0	0.00363068	0.0122624	0.0130567	0.000300557	0.00618594	0.0128541	0.0119438	0.0128755		0	8523800	64367000	57355000	1420500	12749000	30125000	19294000	7652500	0	326300000	564110016	992620032	86548000	370460000	633420032	953580032	669630016	False;True															16	14
1866	P56211	P56211	cAMP-regulated phosphoprotein 19	ARPP19	0	0	0.000860105	0.000990058	0.00146796	0.000502483	0	0	0		0	0	4514800	4349100	6937900	1035600	0	0	0	0	0	16447000	18706000	28709000	11900000	0	0	0	TRUE															1	1
3528	Q9BSD7	Q9BSD7	Cancer-related nucleoside-triphosphatase	NTPCR	0	0	0.000976887	0	0.000502346	0	0	0	0		0	0	5127800	0	2374200	0	0	0	0	0	0	27487000	0	17306000	0	0	0	0	TRUE															2	2
1391	P30622-2;P30622-1;P30622	P30622-2;P30622-1;P30622	CAP-Gly domain-containing linker protein 1	CLIP1	0.00223946	0.00031385	0.000330512	0.000592815	0.000383689	0.000169678	0	0	0		2384400	736830	1734900	2604100	1813400	349700	0	0	0	0	113590000	77143000	83348000	90401000	51585000	0	0	0	TRUE															21	21
3989	Q9UDT6-2;Q9UDT6	Q9UDT6-2;Q9UDT6	CAP-Gly domain-containing linker protein 2	CLIP2	0.000180235	0	0.000718158	0	7.21569e-05	0	0	0	0.000556646		191900	0	3769700	0	341030	0	0	0	330840	0	0	108540000	0	0	0	0	0	89390000	TRUE															5	5
3037	Q8N3C7-3;Q8N3C7-2;Q8N3C7	Q8N3C7-3;Q8N3C7-2;Q8N3C7	CAP-Gly domain-containing linker protein 4	CLIP4	0	0	0	0.000398245	0	0	0	0	0		0	0	0	1749400	0	0	0	0	0	0	0	0	36546000	0	0	0	0	0	TRUE															1	1
2453	Q14444-2;Q14444	Q14444-2;Q14444	Caprin-1	CAPRIN1	0.00446333	0.000400295	0.00719415	0.00481996	0.00648128	0.000768039	0.000242092	0.001487	0.00171432		4752200	939780	37763000	21173000	30632000	1582900	567370	2402100	1018900	86778000	28235000	373790016	239410000	352289984	51451000	46704000	158240000	63119000	TRUE															10	10
3027	Q8N1G2	Q8N1G2	Cap-specific mRNA (nucleoside-2-O-)-methyltransferase 1	CMTR1	0	0	0.000114503	0	0	0	0	0	0		0	0	601040	0	0	0	0	0	0	0	0	14701000	0	0	0	0	0	0	TRUE															1	1
2801	Q6JBY9;Q6JBY9-2	Q6JBY9;Q6JBY9-2	CapZ-interacting protein	RCSD1	0	0	0.000954235	0.00038404	0	0	0	0	0		0	0	5008900	1687000	0	0	0	0	0	0	0	38726000	34139000	0	0	0	0	0	TRUE															3	3
3665	Q9H2A9	Q9H2A9	Carbohydrate sulfotransferase 8	CHST8	0	0	0	0	0	0.000849894	0	0.00488258	0		0	0	0	0	0	1751600	0	7887300	0	0	0	0	0	0	46001000	0	266400000	0	TRUE															1	1
616	P00915	P00915	Carbonic anhydrase 1	CA1	0.00679276	1.57566	0.552568	0.668189	0.718861	1.02389	1.05	0.976665	1.30471		7232400	3699200000	2900500000	2935200000	3397500000	2110200000	2460800000	1577700000	775450000	104320000	82511003648	30434000896	34419998720	33365000192	31875999744	47163998208	34137999360	39884001280	TRUE	+														21	21
617	P00918	P00918	Carbonic anhydrase 2	CA2	0.00188556	0.368609	0.195575	0.177262	0.230988	0.299302	0.33529	0.254297	0.415365		2007600	865390000	1026600000	778670000	1091700000	616850000	785790000	410790000	246870000	36920000	24284999680	7925799936	7696799744	10947999744	11644999680	13573000192	5607199744	8235700224	TRUE	+														19	19
826	P07451	P07451	Carbonic anhydrase 3	CA3	0.0132157	0.0676104	0.148137	0.175966	0.119309	0.0289447	0.10448	0.213378	0.0712246		14071000	158730000	777590000	772980000	563880000	59654000	244860000	344690000	42332000	229360000	4393699840	5051599872	9296799744	5206199808	1418499968	4822700032	8253400064	3711099904	TRUE															15	15
1229	P22748;P22748-2	P22748	Carbonic anhydrase 4	CA4	0	0	0.000427729	0	0	0.00219698	0.00159796	0.00145017	0		0	0	2245200	0	0	4527900	3745000	2342600	0	0	0	0	0	0	126350000	0	0	0	TRUE															7	7
1087	P16152;P16152-2	P16152;P16152-2	Carbonyl reductase [NADPH] 1	CBR1	0.0230295	0.0188962	0.033958	0.0448168	0.0443694	0.00715879	0.0306044	0.0355863	0.0384255		24520000	44363000	178250000	196870000	209700000	14754000	71725000	57486000	22838000	708700032	1684999936	1949400064	2110300032	1980499968	433660000	1508899968	1490400000	1466000000	TRUE															16	16
451	O75828	O75828	Carbonyl reductase [NADPH] 3	CBR3	0.00294979	0.00389587	0.00458057	0.00589582	0.00162828	0.000489819	0.00988259	0.00886842	0.00275665		3140700	9146400	24044000	25899000	7695600	1009500	23161000	14326000	1638400	52985000	248230000	182080000	197400000	76747000	0	571969984	510180000	0	False;True															8	6
3048	Q8N4T8;Q8N4T8-2	Q8N4T8;Q8N4T8-2	Carbonyl reductase family member 4	CBR4	0	0.000955993	0.00151915	0.00177612	0	0	0	0	0		0	2244400	7974200	7802100	0	0	0	0	0	0	41601000	34746000	49197000	0	0	0	0	0	TRUE															4	4
3322	Q96DG6	Q96DG6	Carboxymethylenebutenolidase homolog	CMBL	0.00262867	0.0031885	0.00524678	0.00252802	0.00936116	0.00355732	0.00337261	0.00353641	0		2798800	7485700	27541000	11105000	44243000	7331500	7904100	5712700	0	86071000	200590000	223880000	137410000	332230016	216190000	152940000	215730000	0	TRUE															9	9
1040	P14384	P14384	Carboxypeptidase M	CPM	0	0.000211968	0.000520773	0.000307118	0.000197202	0.000234269	0.000425795	0.000257541	0		0	497640	2733600	1349100	932020	482820	997900	416030	0	0	33936000	18783000	0	0	0	32012000	0	0	TRUE															5	5
1065	P15169;CON__Q2KJ83	P15169	Carboxypeptidase N catalytic chain	CPN1	0	0	0	0.000492764	0	0.00131992	0	0.000780985	0.000604951		0	0	0	2164600	0	2720300	0	1261600	359550	0	0	0	47149000	0	62959000	0	0	0	TRUE															4	4
1230	P22792	P22792	Carboxypeptidase N subunit 2	CPN2	0.00292105	0.000387057	0.000637992	0.00038231	0.00177171	0.0035366	0.00193082	0.00168046	0		3110100	908700	3348900	1679400	8373500	7288800	4525100	2714600	0	50510000	37603000	44831000	67157000	115040000	283270016	132940000	147410000	0	TRUE							+	+	+						9	9
4255	Q9Y646	Q9Y646	Carboxypeptidase Q	CPQ	0	0.000677978	0.000396295	0.00229058	0.00184308	0.000649745	0.00096142	0.0004807	0		0	1591700	2080200	10062000	8710800	1339100	2253200	776520	0	0	32934000	32188000	99332000	60904000	69516000	74075000	29042000	0	TRUE															7	7
1520	P40199	P40199	Carcinoembryonic antigen-related cell adhesion molecule 6	CEACAM6	0	0	0	0.000106673	0.0004186	0.00134612	0	0	0		0	0	0	468590	1978400	2774300	0	0	0	0	0	0	4030900	16373000	0	0	0	0	TRUE															2	2
1417	P31997	P31997	Carcinoembryonic antigen-related cell adhesion molecule 8	CEACAM8	0	0	0	0	0.00091244	0.00247205	0	0	0		0	0	0	0	4312400	5094800	0	0	0	0	0	0	0	0	125440000	0	0	0	TRUE															3	3
1572	P43155-2;P43155;P43155-3	P43155-2;P43155;P43155-3	Carnitine O-acetyltransferase	CRAT	0	0.00727217	0.00453199	0.00769537	0.00680352	0.00462774	0.000956599	0.0030075	0.00146822		0	17073000	23789000	33804000	32155000	9537600	2241900	4858300	872630	0	753849984	353849984	432040000	549249984	391760000	108040000	341969984	110620000	TRUE															17	17
1705	P50416-2;P50416	P50416-2;P50416	Carnitine O-palmitoyltransferase 1, liver isoform	CPT1A	0	0	0.000479699	5.13343e-05	7.2432e-05	0	0	0	0		0	0	2518000	225500	342330	0	0	0	0	0	0	31314000	12739000	15395000	0	0	0	0	TRUE															3	3
1257	P23786	P23786	Carnitine O-palmitoyltransferase 2, mitochondrial	CPT2	0	0.000706474	0.00242479	0.000847779	0.000681474	0.00109808	0.000608035	0.00122007	0.00114279		0	1658600	12728000	3724100	3220800	2263100	1425000	1970900	679210	0	90802000	234510000	95356000	68627000	113650000	95452000	145650000	0	TRUE															14	14
3793	Q9NQ79-3;Q9NQ79-2;Q9NQ79	Q9NQ79-3;Q9NQ79-2;Q9NQ79	Cartilage acidic protein 1	CRTAC1	0	0	0	0	0	0.000220698	0	0	0		0	0	0	0	0	454850	0	0	0	0	0	0	0	0	19412000	0	0	0	TRUE															2	2
402	O75339	O75339	Cartilage intermediate layer protein 1;Cartilage intermediate layer protein 1 C1;Cartilage intermediate layer protein 1 C2	CILP	0	0	0.000216436	0	6.28937e-05	6.36062e-05	0	0	0		0	0	1136100	0	297250	131090	0	0	0	0	0	0	0	10191000	0	0	0	0	TRUE				+		+		+				+		+	3	3
446	O75718	O75718	Cartilage-associated protein	CRTAP	0.00168852	0	0.00133939	0.000363575	0.000803516	0	0.00166503	0.000370646	0		1797800	0	7030600	1597100	3797600	0	3902200	598740	0	63393000	0	56977000	31308000	49154000	0	114850000	0	0	TRUE															6	6
1645	P48729-3;P48729;P48729-2;Q8N752	P48729-3;P48729;P48729-2;Q8N752	Casein kinase I isoform alpha;Casein kinase I isoform alpha-like	CSNK1A1;CSNK1A1L	0.00347706	0	0.00148905	0	0.000686467	0	0.000466331	0	0		3702100	0	7816200	0	3244400	0	1092900	0	0	0	0	52731000	0	60995000	0	0	0	0	TRUE															6	6
1156	P19784	P19784	Casein kinase II subunit alpha	CSNK2A2	0	0.000543464	0.00374977	0.00346524	0.00279652	0.000426922	0.000485959	0.000281956	0.00122913		0	1275900	19683000	15222000	13217000	879870	1138900	455470	730530	0	49059000	185170000	146700000	170880000	0	34944000	0	65571000	TRUE															7	7
2042	P68400;Q8NEV1;P68400-2	P68400;Q8NEV1;P68400-2	Casein kinase II subunit alpha;Casein kinase II subunit alpha 3	CSNK2A1;CSNK2A3	0.0023609	0.00315532	0.00817851	0.010469	0.0131786	0.000425592	0.00642554	0.000596399	0		2513700	7407800	42930000	45988000	62285000	877130	15059000	963420	0	47226000	310720000	381609984	510670016	596310016	25696000	359270016	35869000	0	TRUE															10	10
2032	P67870	P67870	Casein kinase II subunit beta	CSNK2B	0.00503193	0.0059313	0.00704156	0.00713991	0.0174484	0	0	0.00225573	0		5357600	13925000	36962000	31364000	82465000	0	0	3643900	0	86049000	232130000	333790016	158690000	323500000	0	0	92907000	0	TRUE															4	4
3642	Q9H078-2;Q9H078;Q9H078-4;Q9H078-5;Q9H078-3	Q9H078-2;Q9H078;Q9H078-4;Q9H078-5;Q9H078-3	Caseinolytic peptidase B protein homolog	CLPB	0	0.000313909	0.00038976	0.000262864	0	0	0	0.000138331	0		0	736970	2045900	1154700	0	0	0	223460	0	0	0	35746000	26350000	0	0	0	0	0	TRUE															6	6
2705	Q5EG05-2;Q5EG05	Q5EG05-2;Q5EG05	Caspase recruitment domain-containing protein 16	CARD16	0	0	0	0	0	0	0.00221026	0	0		0	0	0	0	0	0	5180000	0	0	0	0	0	0	0	0	30331000	0	0	False;True															3	1
3661	Q9H257;Q9H257-3;Q9H257-2	Q9H257;Q9H257-3;Q9H257-2	Caspase recruitment domain-containing protein 9	CARD9	0	0	0.000348382	0	0	0	0.000136379	0	0		0	0	1828700	0	0	0	319620	0	0	0	0	25695000	0	0	0	0	0	0	TRUE															2	2
1348	P29466-2;P29466;P29466-4;P29466-3;P29466-5	P29466-2;P29466;P29466-4;P29466-3	Caspase-1;Caspase-1 subunit p20;Caspase-1 subunit p10	CASP1	0	0.000598326	0.00301822	0.00111003	0.000562478	0	0.000302208	0.00121617	0		0	1404700	15843000	4876100	2658400	0	708260	1964600	0	0	50902000	148900000	50498000	38522000	0	0	76343000	0	TRUE															6	6
1562	P42574	P42574	Caspase-3;Caspase-3 subunit p17;Caspase-3 subunit p12	CASP3	0.00232681	0.000407707	0	0.00106225	0.000818327	0.00124117	0.00167485	0	0		2477400	957180	0	4666200	3867600	2558000	3925200	0	0	17917000	36234000	0	67467000	53800000	44839000	47358000	0	0	TRUE															3	3
1671	P49662-2;P49662;P49662-5;P49662-4	P49662-2;P49662;P49662-5;P49662-4	Caspase-4;Caspase-4 subunit 1;Caspase-4 subunit 2	CASP4	0	0	0.000378787	0	0	0.000124733	0	0	0		0	0	1988300	0	0	257070	0	0	0	0	0	19661000	0	0	8017300	0	0	0	TRUE															2	2
1845	P55212;P55212-2	P55212;P55212-2	Caspase-6;Caspase-6 subunit p18;Caspase-6 subunit p11	CASP6	0	0	0	0.000330589	0	0.000537322	0	0	0		0	0	0	1452200	0	1107400	0	0	0	0	0	0	13384000	0	0	0	0	0	TRUE															2	2
2478	Q14790-6;Q14790-5;Q14790-8;Q14790-7;Q14790-3;Q14790-2;Q14790;Q14790-4;Q14790-9	Q14790-6;Q14790-5;Q14790-8;Q14790-7;Q14790-3;Q14790-2;Q14790;Q14790-4;Q14790-9	Caspase-8;Caspase-8 subunit p18;Caspase-8 subunit p10	CASP8	0	0	0.000115244	0	0	0	0	0	0		0	0	604930	0	0	0	0	0	0	0	0	5037100	0	0	0	0	0	0	TRUE															2	2
3597	Q9BXW7-2;Q9BXW7	Q9BXW7-2;Q9BXW7	Cat eye syndrome critical region protein 5	CECR5	0	0	0.00126989	0	0.000617723	0	0	0	0		0	0	6665800	0	2919500	0	0	0	0	0	0	65286000	0	33415000	0	0	0	0	TRUE															2	2
717	P04040	P04040	Catalase	CAT	0.00481609	0.233406	0.142833	0.162176	0.218843	0.408896	0.152051	0.127244	0.137641		5127800	547970000	749750000	712400000	1034300000	842720000	356350000	205550000	81806000	156800000	28615000064	12593000448	13212999680	19708000256	29766000640	14289000448	13212999680	12844999680	TRUE	+														43	43
1207	P21964-2;P21964	P21964-2;P21964	Catechol O-methyltransferase	COMT	0	0	0.0010906	0.000422125	0	0.000877357	0.000584097	0	0		0	0	5724700	1854300	0	1808200	1368900	0	0	0	0	36188000	17353000	0	0	0	0	0	TRUE															3	3
1443	P35221;P35221-2;P35221-3;Q9UI47	P35221;P35221-2;P35221-3	Catenin alpha-1	CTNNA1	0.0152594	0.00184349	0.00290887	0.00468156	0.0021588	0.000579972	0.00177845	0.00319142	0.0007215		16247000	4328000	15269000	20565000	10203000	1195300	4168000	5155400	428820	855369984	303009984	436940000	451470016	290209984	175070000	300860000	395769984	111810000	TRUE															34	34
1294	P26232-2;P26232-5;P26232;P26232-3;P26232-4;P26232-6	P26232-2;P26232-5;P26232;P26232-3;P26232-4;P26232-6	Catenin alpha-2	CTNNA2	0.000453583	0	0.000565923	0	0	0	0	0.000188332	0		482940	0	2970600	0	0	0	0	304230	0	27749000	0	66236000	0	0	0	0	36900000	0	False;True															7	1
1444	P35222	P35222	Catenin beta-1	CTNNB1	0.0167706	0.00131046	0.00500903	0.00384677	0.00321948	0.00118978	0.00247417	0.00150706	0.00213983		17856000	3076600	26293000	16898000	15216000	2452100	5798500	2434500	1271800	540009984	320520000	483209984	446409984	437249984	168660000	280200000	347969984	297740000	TRUE															21	21
364	O60716-5;O60716-3;O60716-2;O60716;O60716-8;O60716-7;O60716-6;O60716-4;O60716-29;O60716-27;O60716-26;O60716-25;O60716-21;O60716-19;O60716-18;O60716-17;O60716-13;O60716-11;O60716-10;O60716-9;O60716-32;O60716-31;O60716-30;O60716-28;O60716-24;O60716-23;O60716-22;O60716-20;O60716-16;O60716-15;O60716-14;O60716-12	O60716-5;O60716-3;O60716-2;O60716;O60716-8;O60716-7;O60716-6;O60716-4;O60716-29;O60716-27;O60716-26;O60716-25;O60716-21;O60716-19;O60716-18;O60716-17;O60716-13;O60716-11;O60716-10;O60716-9;O60716-32;O60716-31;O60716-30;O60716-28;O60716-24;O60716-23;O60716-22;O60716-20;O60716-16;O60716-15;O60716-14;O60716-12	Catenin delta-1	CTNND1	0.00063286	0.00034554	0.00145146	0.00105883	0.000150154	0	0.000687869	0.000366424	0		673820	811230	7618900	4651200	709660	0	1612100	591920	0	32913000	51031000	154310000	159590000	37193000	0	83861000	109800000	0	TRUE															10	10
1691	P49913	P49913	Cathelicidin antimicrobial peptide;Antibacterial protein FALL-39;Antibacterial protein LL-37	CAMP	0	0.0151275	0.00893521	0	0.0272712	0.0162133	0.00705704	0.00422931	0.00591458		0	35515000	46902000	0	128890000	33415000	16539000	6832000	3515300	0	616710016	252390000	0	803420032	514640000	294689984	212700000	227330000	TRUE															6	6
836	P07858	P07858	Cathepsin B;Cathepsin B light chain;Cathepsin B heavy chain	CTSB	0.00281689	0.00909863	0.0420756	0.0238073	0.00165574	0.0049734	0.00537375	0.00504112	0.00420917		2999200	21361000	220860000	104580000	7825400	10250000	12594000	8143400	2501700	62026000	719960000	2008700032	1259299968	132370000	326870016	292369984	256740000	277510016	TRUE							+	+	+			+	+	+	10	10
818	P07339	P07339	Cathepsin D;Cathepsin D light chain;Cathepsin D heavy chain	CTSD	0.0412596	0.0405547	0.134259	0.0447212	0.0329925	0.143583	0.0416967	0.0912532	0.0654603		43930000	95211000	704740000	196450000	155930000	295920000	97721000	147410000	38906000	1574099968	3157100032	4850200064	2407600128	2098400000	8864100352	3018800128	5151499776	4227699968	TRUE							+	+	+			+	+	+	19	19
859	P08311	P08311	Cathepsin G	CTSG	0.0151213	0.011058	0.0337923	0.0250298	0.0957042	0.0582301	0.0583713	0.037537	0.0107532		16100000	25961000	177380000	109950000	452320000	120010000	136800000	60637000	6391100	367390016	862880000	1347399936	1152999936	3886500096	3516999936	2349499904	1597900032	431070016	TRUE							+	+	+			+	+	+	15	15
831	P07711;Q5NE16;P43235;O60911	P07711	Cathepsin L1;Cathepsin L1 heavy chain;Cathepsin L1 light chain	CTSL	0	0.00301335	0.00361336	0.00375025	0.000255341	0.00565997	0	0	0		0	7074500	18967000	16474000	1206800	11665000	0	0	0	0	142110000	144840000	94504000	0	174260000	0	0	0	TRUE							+	+	+						5	5
1284	P25774-2;P25774	P25774-2;P25774	Cathepsin S	CTSS	0	0.00169931	0.00811697	0.00128523	0.0146351	0.00389595	0.00467355	0.00176533	0		0	3989500	42607000	5645700	69169000	8029400	10953000	2851700	0	0	78627000	272420000	152180000	376769984	104630000	139160000	0	0	TRUE							+	+	+						7	7
3978	Q9UBR2	Q9UBR2	Cathepsin Z	CTSZ	0.00247746	0.0219848	0.0438245	0.0238073	0.0152991	0.0192949	0.018029	0.00471618	0.0344985		2637800	51614000	230040000	104580000	72307000	39766000	42253000	7618500	20504000	44696000	761080000	1085699968	788030016	458660000	560230016	782680000	306680000	1212800000	TRUE							+	+	+					+	7	7
1177	P20645	P20645	Cation-dependent mannose-6-phosphate receptor	M6PR	0.00106497	0	0	0	0	0.000337095	0	0	0		1133900	0	0	0	0	694740	0	0	0	0	0	0	0	0	15965000	0	0	0	TRUE															1	1
979	P11717	P11717	Cation-independent mannose-6-phosphate receptor	IGF2R	0	0	0.000137354	7.45976e-05	0.00019859	0.00016156	4.48154e-05	0	0		0	0	720990	327690	938580	332970	105030	0	0	0	0	62024000	21062000	64529000	65483000	0	0	0	TRUE															8	8
2160	Q03135;P56539	Q03135	Caveolin-1	CAV1	0.0598495	0.447371	0.0969419	0.0855064	0.117081	0.180129	0.280067	0.178712	0.186407		63723000	1050300000	508860000	375610000	553350000	371240000	656370000	288690000	110790000	1269500032	10533000192	6001200128	4584900096	2469600000	3885900032	10133000192	7408399872	5319499776	TRUE															7	7
2161	Q03135-2	Q03135-2	Caveolin-1	CAV1	0	0	0	0	0	0.00113156	0.0193031	0	0		0	0	0	0	0	2332100	45239000	0	0	0	0	0	0	0	0	529780000	0	0	False;True															6	2
1744	P51636-2;P51636	P51636-2;P51636	Caveolin-2	CAV2	0	0	0	0	0	0	0.00956001	0	0		0	0	0	0	0	0	22405000	0	0	0	0	0	0	0	0	229580000	0	0	TRUE															1	1
3334	Q96F85;Q96F85-2	Q96F85;Q96F85-2	CB1 cannabinoid receptor-interacting protein 1	CNRIP1	0	0.00196506	0.0148882	0.000958803	0	0	0.00110923	0	0.00510023		0	4613400	78150000	4211800	0	0	2599600	0	3031300	0	75464000	272200000	0	0	0	38694000	0	135150000	TRUE															5	5
269	O43310;O43310-2	O43310;O43310-2	CBP80/20-dependent translation initiation factor	CTIF	0	0	0.00014334	0	9.03638e-05	0	0	0	0		0	0	752410	0	427080	0	0	0	0	0	0	12929000	0	10901000	0	0	0	0	TRUE															2	2
3414	Q96Q11-3;Q96Q11-2;Q96Q11	Q96Q11-3;Q96Q11-2;Q96Q11	CCA tRNA nucleotidyltransferase 1, mitochondrial	TRNT1	0	0	0.00154841	0.00194251	0	0	0	0	0		0	0	8127800	8533000	0	0	0	0	0	0	0	16919000	20972000	0	0	0	0	0	TRUE															1	1
44	A5YKK6-3;A5YKK6-2;A5YKK6;A5YKK6-4	A5YKK6-3;A5YKK6-2;A5YKK6;A5YKK6-4	CCR4-NOT transcription complex subunit 1	CNOT1	0.000153928	0	0.000181171	5.45282e-05	6.26461e-05	0	0	0.000102545	0		163890	0	950990	239530	296080	0	0	165650	0	29959000	0	39729000	0	0	0	0	40238000	0	TRUE															10	10
3925	Q9NZN8;Q9NZN8-2;Q9NZN8-4;Q9NZN8-5;Q9NZN8-3	Q9NZN8;Q9NZN8-2;Q9NZN8-4;Q9NZN8-5	CCR4-NOT transcription complex subunit 2	CNOT2	0	0	0.000457543	0.000336234	0	0	0	0	0		0	0	2401700	1477000	0	0	0	0	0	0	0	35808000	18128000	0	0	0	0	0	TRUE															3	3
394	O75175	O75175	CCR4-NOT transcription complex subunit 3	CNOT3	0	0.000112829	0.000552835	0.00102521	0.000468704	8.42519e-05	0	0	0		0	264890	2901900	4503500	2215200	173640	0	0	0	0	20655000	37167000	32138000	19909000	9792200	0	0	0	TRUE															5	5
4035	Q9UIV1-2;Q9UIV1	Q9UIV1-2;Q9UIV1	CCR4-NOT transcription complex subunit 7	CNOT7	0	0	0.000601358	0	0	0	0	0	0		0	0	3156600	0	0	0	0	0	0	0	0	21355000	0	0	0	0	0	0	TRUE															1	1
2854	Q6YHK3;Q6YHK3-4;Q6YHK3-2;Q6YHK3-3	Q6YHK3;Q6YHK3-4;Q6YHK3-2;Q6YHK3-3	CD109 antigen	CD109	0.00398949	0.000902366	0.00188041	0.00165158	0.00194895	0.000674587	8.15321e-05	0.000481028	3.72578e-05		4247700	2118500	9870500	7255000	9211200	1390300	191080	777050	22144	384910016	230120000	308520000	214530000	418529984	84039000	15674000	117260000	8056800	TRUE							+	+	+			+			20	20
1636	P48509	P48509	CD151 antigen	CD151	0.0402039	0	0	0	0	0.00458465	0.000650576	0	0		42806000	0	0	0	0	9448800	1524700	0	0	404320000	0	0	0	0	153250000	47908000	0	0	TRUE															4	4
533	O95400	O95400	CD2 antigen cytoplasmic tail-binding protein 2	CD2BP2	0	0	0	0.000837695	0	0	0	0	0		0	0	0	3679800	0	0	0	0	0	0	0	0	29393000	0	0	0	0	0	TRUE															1	1
3776	Q9NNX6-6;Q9NNX6;Q9NNX6-11;Q9NNX6-7;Q9NNX6-10;Q9NNX6-2;Q9NNX6-5;Q9NNX6-8;Q9NNX6-12;Q9NNX6-3;Q9H2X3-10;Q9H2X3-4;Q9H2X3-6;Q9H2X3-7;Q9H2X3-2;Q9H2X3-9;Q9H2X3-3;Q9H2X3-5;Q9H2X3-8;Q9H2X3;Q9NNX6-9;Q9NNX6-4	Q9NNX6-6;Q9NNX6;Q9NNX6-11;Q9NNX6-7;Q9NNX6-10;Q9NNX6-2;Q9NNX6-5;Q9NNX6-8;Q9NNX6-12;Q9NNX6-3	CD209 antigen	CD209	0	0	0.00560951	0.000928662	0	0.00107455	0	0.000320801	0		0	0	29445000	4079400	0	2214600	0	518220	0	0	0	302860000	126160000	0	107610000	0	0	0	TRUE					+			+	+						8	8
2771	Q5ZPR3-3;Q5ZPR3-4;Q5ZPR3;Q5ZPR3-2	Q5ZPR3-3;Q5ZPR3-4;Q5ZPR3;Q5ZPR3-2	CD276 antigen	CD276	0	0	0	0	0.000357325	0	0.000589388	0	0		0	0	0	0	1688800	0	1381300	0	0	0	0	0	0	0	0	34374000	0	0	TRUE															2	2
4235	Q9Y5K6	Q9Y5K6	CD2-associated protein	CD2AP	0	0.00068015	0.00152795	0.00164534	0.000557294	0.000250165	0.00022243	0.000446368	0		0	1596800	8020400	7227600	2633900	515580	521290	721060	0	0	80236000	135080000	139880000	38122000	44930000	36468000	80810000	0	TRUE															10	10
1083	P16070-18;P16070-12;P16070-14;P16070-13;P16070-11;P16070-10;P16070-16;P16070-8;P16070-17;P16070-6;P16070-4;P16070-3;P16070-7;P16070-5;P16070;P16070-15;P16070-9;P16070-19	P16070-18;P16070-12;P16070-14;P16070-13;P16070-11;P16070-10;P16070-16;P16070-8;P16070-17;P16070-6;P16070-4;P16070-3;P16070-7;P16070-5;P16070;P16070-15;P16070-9	CD44 antigen	CD44	0.0772756	0.0010402	0.00408506	0.00303499	0.00546503	0.00392287	0.00700285	0.000377914	0		82277000	2442100	21443000	13332000	25829000	8084900	16412000	610480	0	929809984	96940000	199490000	160240000	289500000	118030000	376160000	61569000	0	TRUE															7	7
323	O43866	O43866	CD5 antigen-like	CD5L	0.000493838	0.000460831	0.000562018	0	0.000693047	0	0.00302861	0.00303523	0.00461567		525800	1081900	2950100	0	3275500	0	7097900	4903100	2743300	0	0	0	0	0	0	137770000	224240000	260620000	TRUE															4	4
1033	P13987;P13987-2	P13987;P13987-2	CD59 glycoprotein	CD59	0.0125347	0	0.0218494	0.0158904	0.0196548	0.0102462	0.0258617	0.012267	0.0237656		13346000	0	114690000	69803000	92893000	21117000	60610000	19816000	14125000	0	0	358120000	257340000	329480000	207980000	532340000	250990000	371640000	TRUE															2	2
883	P08962-3;P08962-2;P08962	P08962-3;P08962-2;P08962	CD63 antigen	CD63	0.0147663	0	0.0270407	0.0104296	0.0181631	0.0202944	0.0135167	0.00325995	0		15722000	0	141940000	45815000	85843000	41826000	31678000	5266100	0	154910000	0	342849984	263650000	483420000	303750016	332900000	109530000	0	TRUE															2	2
1885	P60033	P60033	CD81 antigen	CD81	0.100693	0.00111449	0.00284467	0.00141706	0.00423445	0.00744797	0.00280758	0.00356798	0		107210000	2616500	14932000	6224800	20013000	15350000	6579900	5763700	0	661809984	86607000	77750000	78699000	87563000	100360000	102790000	250350000	0	TRUE															3	3
1205	P21926	P21926	CD9 antigen	CD9	0.0175933	0.00526341	0.00330665	0.0133167	0.010232	0.00713744	0.00634319	0.00481709	0		18732000	12357000	17357000	58497000	48359000	14710000	14866000	7781500	0	65039000	88260000	48730000	121250000	125390000	179180000	161490000	257720000	0	TRUE															5	5
1648	P48960-2;P48960-3;P48960	P48960-2;P48960-3;P48960	CD97 antigen;CD97 antigen subunit alpha;CD97 antigen subunit beta	CD97	0.0204345	0	0.000214607	0	0	0	0	0	0		21757000	0	1126500	0	0	0	0	0	0	587430016	0	15829000	0	0	0	0	0	0	TRUE															6	6
1036	P14209;P14209-3;P14209-2	P14209;P14209-3;P14209-2	CD99 antigen	CD99	0	0.00421435	0.00432682	0.00655736	0.00923506	0.00828302	0.0269861	0.00370652	0		0	9894100	22712000	28805000	43647000	17071000	63245000	5987500	0	0	0	78609000	117290000	88129000	114790000	300689984	54740000	0	TRUE															5	5
2111	Q00587-2;Q00587	Q00587-2;Q00587	Cdc42 effector protein 1	CDC42EP1	0	0	0	0.000971983	0	0	0	0	0		0	0	0	4269700	0	0	0	0	0	0	0	0	47222000	0	0	0	0	0	TRUE															2	2
3683	Q9H3Q1;Q9H3Q1-2	Q9H3Q1;Q9H3Q1-2	Cdc42 effector protein 4	CDC42EP4	0	0	0.000334665	0.000347002	0.000726499	0	0	0	0		0	0	1756700	1524300	3433600	0	0	0	0	0	0	20750000	13099000	28240000	0	0	0	0	TRUE															3	3
2566	Q15642-4;Q15642-2;Q15642-3;Q15642;Q15642-5	Q15642-4;Q15642-2;Q15642-3;Q15642;Q15642-5	Cdc42-interacting protein 4	TRIP10	0.000705011	0.00195356	0.00404467	0.00276113	0.00674089	0	0.00148762	0.000756843	0.000667205		750640	4586400	21231000	12129000	31859000	0	3486400	1222600	396550	22308000	257770000	262880000	231250000	355840000	0	90162000	55326000	0	TRUE															17	17
3912	Q9NZ45	Q9NZ45	CDGSH iron-sulfur domain-containing protein 1	CISD1	0	0.00227775	0.00262825	0	0.0065346	0	0	0	0		0	5347500	13796000	0	30884000	0	0	0	0	0	81534000	46652000	0	76046000	0	0	0	0	TRUE															2	2
3051	Q8N5K1	Q8N5K1	CDGSH iron-sulfur domain-containing protein 2	CISD2	0	0	0.000517972	0.000359022	0.00292707	0	0	0	0		0	0	2718900	1577100	13834000	0	0	0	0	0	0	26659000	0	59674000	0	0	0	0	TRUE															2	2
3373	Q96JB5;Q96JB5-4;Q96JB5-2;Q96JB5-3	Q96JB5;Q96JB5-4;Q96JB5-2;Q96JB5-3	CDK5 regulatory subunit-associated protein 3	CDK5RAP3	0	0.000264508	0.00134081	0.000702586	0.000191078	0	0.000250869	0.000935189	0		0	620990	7038100	3086300	903080	0	587940	1510700	0	0	35621000	101010000	45572000	19036000	0	30688000	57755000	0	TRUE															9	9
3357	Q96HQ2-2;Q96HQ2	Q96HQ2-2;Q96HQ2	CDKN2AIP N-terminal-like protein	CDKN2AIPNL	0	0	0.0016534	0.00028449	0	0	0	0	0		0	0	8678900	1249700	0	0	0	0	0	0	0	22583000	3839200	0	0	0	0	0	TRUE															1	1
179	O14735;O14735-3;O14735-2	O14735;O14735-3	CDP-diacylglycerol--inositol 3-phosphatidyltransferase	CDIPT	0	0.00210937	0.0022339	0.00184795	0	0.00238772	0.00417888	0.00525537	0.000606819		0	4952200	11726000	8117600	0	4921000	9793700	8489500	360660	0	55766000	42716000	34914000	0	56543000	0	125450000	0	TRUE															4	4
3025	Q8N163-2;Q8N163	Q8N163-2;Q8N163	Cell cycle and apoptosis regulator protein 2	CCAR2	0.00740287	6.66307e-05	0.00351868	0.0015564	0.000206446	0	0.00126437	0.000935251	0.000313656		7882000	156430	18470000	6836900	975710	0	2963200	1510800	186420	467500000	22699000	433640000	170350000	23082000	0	189830000	131610000	42957000	TRUE															21	21
3218	Q92600-3;Q92600;Q92600-2	Q92600-3;Q92600;Q92600-2	Cell differentiation protein RCD1 homolog	RQCD1	0	0	0	0.000390255	0.000258621	0	0	0	0		0	0	0	1714300	1222300	0	0	0	0	0	0	0	13693000	0	0	0	0	0	TRUE															2	2
1900	P60953;P60953-1;Q9H4E5-2;P17081;Q9H4E5	P60953;P60953-1	Cell division control protein 42 homolog	CDC42	0.0573051	0.00533667	0.00512352	0.00571143	0.0108408	0.0238704	0.00318149	0.0130018	0.00413295		61014000	12529000	26894000	25089000	51236000	49196000	7456200	21003000	2456400	530300000	221650000	212850000	154770000	256090000	556110016	149450000	354350016	147200000	TRUE															11	11
3448	Q99459	Q99459	Cell division cycle 5-like protein	CDC5L	0	0.0013586	0.00251566	0.000247133	0.000173343	0	0.00336655	0.000917237	0		0	3189600	13205000	1085600	819260	0	7889900	1481700	0	0	140060000	309510016	81404000	75394000	0	333360000	90283000	0	TRUE															8	8
2994	Q8IX12-2;Q8IX12	Q8IX12-2;Q8IX12	Cell division cycle and apoptosis regulator protein 1	CCAR1	0.00181155	0	0.00243526	0.000899819	0.000838787	0	0.000344399	0.000657115	0		1928800	0	12783000	3952700	3964300	0	807140	1061500	0	0	0	246240000	99592000	150600000	0	76483000	110060000	0	TRUE															14	14
4043	Q9UJX2-3;Q9UJX2	Q9UJX2-3;Q9UJX2	Cell division cycle protein 23 homolog	CDC23	0	0.000735481	0.000115562	8.55132e-05	0.000394395	0	0	0	0		0	1726700	606600	375640	1864000	0	0	0	0	0	0	10053000	7350200	27104000	0	0	0	0	TRUE															3	3
1376	P30260;P30260-2	P30260;P30260-2	Cell division cycle protein 27 homolog	CDC27	0	0	7.71786e-05	0	0	0	0	0	0		0	0	405120	0	0	0	0	0	0	0	0	8222500	0	0	0	0	0	0	TRUE															1	1
3888	Q9NX58	Q9NX58	Cell growth-regulating nucleolar protein	LYAR	0	0	0.000563046	0	0.000383689	0	0	0	0		0	0	2955500	0	1813400	0	0	0	0	0	0	25328000	0	19043000	0	0	0	0	TRUE															2	2
1571	P43121;P43121-2	P43121;P43121-2	Cell surface glycoprotein MUC18	MCAM	0.0123328	0.011745	0.00928326	0.0082638	0.013632	0.033562	0.00810713	0.00632291	0.00669813		13131000	27574000	48729000	36301000	64428000	69170000	19000000	10214000	3981000	509390016	1333799936	656590016	741209984	1228499968	3724900096	871190016	1034800000	711630016	TRUE															24	24
1346	P29373;P29762	P29373	Cellular retinoic acid-binding protein 2	CRABP2	0.00265384	0.00403584	0.0064485	0.00854017	0.00492507	0.00118454	0.00279261	0.0168572	0.0031162		2825600	9475000	33849000	37515000	23277000	2441300	6544800	27231000	1852100	0	124850000	108900000	144090000	132640000	101720000	79707000	407590016	91399000	TRUE															8	8
1534	P41208;Q12798	P41208	Centrin-2	CETN2	0	0	0	0.000825242	0.00345476	0	0	0.000413298	0		0	0	0	3625100	16328000	0	0	667640	0	0	0	0	0	86871000	0	0	0	0	TRUE															4	4
2926	Q7Z7K6-3;Q7Z7K6	Q7Z7K6-3;Q7Z7K6	Centromere protein V	CENPV	0.00309781	0	0.000508961	0	0	0	0	0	0		3298300	0	2671600	0	0	0	0	0	0	39580000	0	16684000	0	0	0	0	0	0	TRUE															1	1
2733	Q5SW79-2;Q5SW79-3;Q5SW79;Q96L14	Q5SW79-2;Q5SW79-3;Q5SW79	Centrosomal protein of 170 kDa	CEP170	0	0	6.49289e-05	5.3884e-05	0	0	0	0	0		0	0	340820	236700	0	0	0	0	0	0	0	13480000	0	0	0	0	0	0	TRUE															4	4
3628	Q9C0F1;Q9C0F1-2	Q9C0F1;Q9C0F1-2	Centrosomal protein of 44 kDa	CEP44	0	0	0	0	0.000305571	0	0	0	0		0	0	0	0	1444200	0	0	0	0	0	0	0	0	14513000	0	0	0	0	TRUE															1	1
426	O75503	O75503	Ceroid-lipofuscinosis neuronal protein 5	CLN5	0	0.000221573	0	0.000884317	0.000587805	0	0	0	0		0	520190	0	3884600	2778100	0	0	0	0	0	21526000	0	47669000	32989000	0	0	0	0	TRUE															2	2
595	P00450;CON__ENSEMBL:ENSBTAP00000031900	P00450	Ceruloplasmin	CP	0.0353482	0.029455	0.0159632	0.0220052	0.0291332	0.0853193	0.0426819	0.0306532	0.0108763		37636000	69152000	83793000	96664000	137690000	175840000	100030000	49517000	6464300	2434299904	5106599936	2236000000	3414400000	4678900224	11207999488	6679499776	4599099904	1484800000	TRUE															47	47
3998	Q9UFW8	Q9UFW8	CGG triplet repeat-binding protein 1	CGGBP1	0	0	0	0.000437924	0	0	0	0.00167259	0		0	0	0	1923700	0	0	0	2701900	0	0	0	0	30451000	0	0	0	52177000	0	TRUE															2	2
130	O00408-4;O00408-3;O00408;O00408-2;O00408-6;O00408-5	O00408-4;O00408-3;O00408;O00408-2;O00408-6	cGMP-dependent 3,5-cyclic phosphodiesterase	PDE2A	0	0	0.00214836	0.00280575	0.0035906	0	7.41504e-05	0	0		0	0	11277000	12325000	16970000	0	173780	0	0	0	0	205130000	284569984	349630016	0	299609984	0	0	False;True															5	4
2404	Q13976-2	Q13976-2	cGMP-dependent protein kinase 1	PRKG1	0.0033838	0	0.00286467	0.00372157	0.00244825	0	0.00080986	0.00139483	0		3602800	0	15037000	16348000	11571000	0	1898000	2253200	0	125330000	0	221570000	364420000	285000000	0	98060000	232010000	0	TRUE															20	20
2403	Q13976;Q13976-3;Q13237-2;Q13237	Q13976;Q13976-3	cGMP-dependent protein kinase 1	PRKG1	0	0	0	0.000218058	0	0	0	0.000180903	0		0	0	0	957880	0	0	0	292230	0	0	0	0	20600000	0	0	0	21591000	0	False;True															18	1
2452	Q14432;Q13370-2;Q13370	Q14432	cGMP-inhibited 3,5-cyclic phosphodiesterase A	PDE3A	0	0	9.35127e-05	0.000357496	0	0	0	0	0		0	0	490860	1570400	0	0	0	0	0	0	0	21277000	37300000	0	0	0	0	0	TRUE															3	3
477	O76074-2;O76074	O76074-2;O76074	cGMP-specific 3,5-cyclic phosphodiesterase	PDE5A	0	0	0	7.44746e-05	0	0	0	0	0		0	0	0	327150	0	0	0	0	0	0	0	0	9648500	0	0	0	0	0	TRUE															1	1
3772	Q9HD42;Q9HD42-2	Q9HD42	Charged multivesicular body protein 1a	CHMP1A	0	0.00824375	0.0092905	0.00141776	0	0	0	0.00114826	0		0	19354000	48767000	6227900	0	0	0	1854900	0	0	212900000	224210000	0	0	0	0	106750000	0	TRUE															6	6
2894	Q7LBR1	Q7LBR1	Charged multivesicular body protein 1b	CHMP1B	0	0.00257701	0	0.00508677	0	0	0	0	0.0072865		0	6050100	0	22345000	0	0	0	0	4330700	0	77861000	0	109840000	0	0	0	0	151920000	TRUE															1	1
295	O43633	O43633	Charged multivesicular body protein 2a	CHMP2A	0	0	0.00081145	0.00189814	0	0	0	0.000334581	0		0	0	4259400	8338100	0	0	0	540480	0	0	0	18981000	47078000	0	0	0	0	0	TRUE															2	2
4125	Q9UQN3-2;Q9UQN3	Q9UQN3-2;Q9UQN3	Charged multivesicular body protein 2b	CHMP2B	0	0	0	0.00157006	0	0	0	0	0		0	0	0	6896900	0	0	0	0	0	0	0	0	33902000	0	0	0	0	0	TRUE															1	1
4195	Q9Y3E7;Q9Y3E7-2;Q9Y3E7-4;Q9Y3E7-3	Q9Y3E7;Q9Y3E7-2;Q9Y3E7-4;Q9Y3E7-3	Charged multivesicular body protein 3	CHMP3	0	0	0.00334475	0.00197668	0	0.000528054	0	0.00353127	0		0	0	17557000	8683100	0	1088300	0	5704400	0	0	0	0	42682000	0	14291000	0	96335000	0	TRUE															4	4
3602	Q9BY43;Q9BY43-2	Q9BY43;Q9BY43-2	Charged multivesicular body protein 4a	CHMP4A	0	0.000350162	0.00435635	0.00494995	0.00122749	0.000832038	0.000693373	0	0		0	822080	22867000	21744000	5801400	1714800	1625000	0	0	0	26679000	130760000	176720000	43956000	48639000	0	0	0	TRUE															9	9
3689	Q9H444;Q96CF2	Q9H444	Charged multivesicular body protein 4b	CHMP4B	0.00176985	0.00156258	0.0109125	0.00571393	0.000709255	0.00121802	0.00222007	0.000615521	0.00196889		1884400	3668500	57281000	25100000	3352100	2510300	5203000	994310	1170200	24835000	114650000	381800000	202540000	35723000	61479000	78306000	39542000	96662000	TRUE															7	7
3932	Q9NZZ3-2;Q9NZZ3	Q9NZZ3-2;Q9NZZ3	Charged multivesicular body protein 5	CHMP5	0	0.000433783	0.000277684	0.00458572	0	0	0	0	0		0	1018400	1457600	20144000	0	0	0	0	0	0	9829200	4551400	0	0	0	0	0	0	TRUE															2	2
3580	Q9BWS9;Q9BWS9-3;Q9BWS9-2	Q9BWS9;Q9BWS9-3;Q9BWS9-2	Chitinase domain-containing protein 1	CHID1	0	0	0.00792628	0.00441134	0.00417415	0.0054688	0.00436078	0.000694443	0		0	0	41606000	19378000	19728000	11271000	10220000	1121800	0	0	0	408400000	232030000	294950016	308889984	221320000	74338000	0	TRUE															13	13
1479	P36222	P36222	Chitinase-3-like protein 1	CHI3L1	0	0.000477059	0.000369719	0	0.0026848	0.00156563	0	0.000643001	0.00140974		0	1120000	1940700	0	12689000	3226700	0	1038700	837870	0	67531000	37855000	0	85420000	91158000	0	52802000	137700000	TRUE															8	8
2317	Q13231-2;Q13231-3;Q13231;Q13231-4	Q13231-2;Q13231-3;Q13231;Q13231-4	Chitotriosidase-1	CHIT1	0	0	0.000155334	0.00076981	0.00336738	0.00328681	0.000239493	0	0		0	0	815370	3381600	15915000	6774000	561280	0	0	0	0	0	48942000	0	188600000	0	0	0	TRUE															9	9
123	O00299	O00299	Chloride intracellular channel protein 1	CLIC1	0.0326733	0.0272942	0.125364	0.112505	0.139208	0.0860957	0.0865458	0.198422	0.0774819		34788000	64079000	658050000	494210000	657930000	177440000	202830000	320530000	46051000	688670016	2612400128	5797600256	5239600128	6047799808	3932699904	3689600000	7854799872	3611699968	TRUE															17	17
233	O15247	O15247	Chloride intracellular channel protein 2	CLIC2	0	0	0.00906723	0.00627076	0.00243831	0	0	0.00119277	0.000702605		0	0	47595000	27546000	11524000	0	0	1926800	417590	0	0	332640000	233670000	102620000	0	0	64709000	28038000	False;True															9	8
569	O95833	O95833	Chloride intracellular channel protein 3	CLIC3	0	0	0	0	0	0	0	0	0		0	0	0	0	0	0	0	0	0	0	0	0	0	0	0	0	0	0	TRUE															1	1
4259	Q9Y696;Q96NY7-2;Q96NY7	Q9Y696	Chloride intracellular channel protein 4	CLIC4	0.126343	0.0348598	0.0627686	0.0592587	0.0356563	0.0118687	0.0251829	0.0206556	0.00971691		134520000	81841000	329480000	260310000	168520000	24461000	59019000	33367000	5775200	1546599936	2657999872	1943500032	2386899968	1721200000	469960000	888569984	1385600000	477740000	TRUE															17	17
3914	Q9NZA1-2;Q9NZA1;Q9NZA1-3	Q9NZA1-2;Q9NZA1;Q9NZA1-3	Chloride intracellular channel protein 5	CLIC5	0	0.000850827	0.00220989	0.000416776	0.00206971	0.000989634	0	0.0021864	0		0	1997500	11600000	1830800	9781900	2039600	0	3531900	0	0	57192000	43175000	23438000	102920000	25346000	0	64978000	0	False;True															5	4
2984	Q8IWA5-3;Q8IWA5;Q8IWA5-2	Q8IWA5-3;Q8IWA5;Q8IWA5-2	Choline transporter-like protein 2	SLC44A2	0	0	0	0	0.000314585	0.00170711	0	0	0		0	0	0	0	1486800	3518300	0	0	0	0	0	0	0	58238000	134730000	0	0	0	TRUE															3	3
4131	Q9Y259	Q9Y259	Choline/ethanolamine kinase	CHKB	0	0	0.000444836	0.000442568	0.00141328	0	0.00022336	0	0		0	0	2335000	1944100	6679500	0	523470	0	0	0	0	0	35709000	77437000	0	0	0	0	TRUE															6	6
1666	P49585	P49585	Choline-phosphate cytidylyltransferase A	PCYT1A	0	0	0.000569638	0.000278913	0.000936434	0	0	0	0		0	0	2990100	1225200	4425800	0	0	0	0	0	0	0	16562000	0	0	0	0	0	TRUE															4	4
786	P06276	P06276	Cholinesterase	BCHE	0	0	0	0.000485844	8.07853e-05	0	0	0	0		0	0	0	2134200	381810	0	0	0	0	0	0	0	35407000	0	0	0	0	0	TRUE	+														3	3
2834	Q6UVK1	Q6UVK1	Chondroitin sulfate proteoglycan 4	CSPG4	0.00530815	0.00024767	0.000282199	0.00115501	0.000269094	0.000363466	0.000103217	8.33109e-05	0.000207657		5651700	581460	1481300	5073700	1271800	749090	241900	134580	123420	409500000	129360000	96829000	217720000	89504000	75656000	45098000	23868000	57909000	TRUE					+			+	+				+		27	27
2998	Q8IXM2;Q8IXM2-3;Q8IXM2-2	Q8IXM2;Q8IXM2-3;Q8IXM2-2	Chromatin complexes subunit BAP18	BAP18	0	0	0.00128141	0.00117088	0.0012854	0	0	0	0		0	0	6726300	5143400	6075100	0	0	0	0	0	0	28574000	24712000	0	0	0	0	0	TRUE															3	3
4203	Q9Y3Y2-4;Q9Y3Y2;Q9Y3Y2-3	Q9Y3Y2-4;Q9Y3Y2;Q9Y3Y2-3	Chromatin target of PRMT1 protein	CHTOP	0	0	0	0	0.00126996	0	0	0	0		0	0	0	0	6002100	0	0	0	0	0	0	0	0	31932000	0	0	0	0	TRUE															1	1
2084	P83916	P83916	Chromobox protein homolog 1	CBX1	0	0	0	0.00292754	0.00577056	0.00146795	0	0	0		0	0	0	12860000	27273000	3025400	0	0	0	0	0	0	60123000	78664000	93135000	0	0	0	False;True															3	2
2310	Q13185	Q13185	Chromobox protein homolog 3	CBX3	0.0203959	0.00303946	0.0257357	0.0280688	0.0380684	0.01027	0.00618489	0.0061705	0		21716000	7135800	135090000	123300000	179920000	21166000	14495000	9967800	0	176140000	106930000	368409984	554249984	748819968	224670000	156400000	173860000	0	TRUE															9	9
1588	P45973	P45973	Chromobox protein homolog 5	CBX5	0.00280965	0	0.0020834	0.00478309	0.00468175	0.000983035	0.00087109	0	0		2991500	0	10936000	21011000	22127000	2026000	2041500	0	0	28904000	0	44123000	132120000	138380000	32133000	34215000	0	0	False;True															6	5
2479	Q14839;Q14839-2	Q14839;Q14839-2	Chromodomain-helicase-DNA-binding protein 4	CHD4	0.00152857	4.14053e-05	0.0015137	0.000685513	0.00118458	2.53634e-05	0.000378641	4.79654e-05	0		1627500	97208	7945600	3011300	5598600	52273	887390	77483	0	235500000	9239000	327060000	186440000	269000000	12416000	74595000	9555700	0	TRUE															24	24
3378	Q96JM3	Q96JM3	Chromosome alignment-maintaining phosphoprotein 1	CHAMP1	0	0	0.000140789	0	0	0	0	0	0		0	0	739020	0	0	0	0	0	0	0	0	23460000	0	0	0	0	0	0	TRUE															2	2
1260	P23946;P23946-2	P23946;P23946-2	Chymase	CMA1	0.087097	0.0102308	0.0108963	0.0185874	0.0383414	0.0386999	0.0412849	0.0250768	0.0199917		92734000	24019000	57196000	81650000	181210000	79759000	96756000	40509000	11882000	1933799936	646950016	436480000	706129984	1110300032	1840700032	1598800000	1191500032	735720000	TRUE															12	12
4261	Q9Y6A4	Q9Y6A4	Cilia- and flagella-associated protein 20	CFAP20	0	0	0.000629362	0.00105519	0	0	0	0	0		0	0	3303600	4635200	0	0	0	0	0	0	0	0	34177000	0	0	0	0	0	TRUE															3	3
3957	Q9P2M7;Q9P2M7-2	Q9P2M7;Q9P2M7-2	Cingulin	CGN	0	0	7.04708e-05	0	6.12962e-05	0	0	0	0		0	0	369910	0	289700	0	0	0	0	0	0	0	0	11816000	0	0	0	0	TRUE															2	2
2245	Q0VF96;Q0VF96-2	Q0VF96;Q0VF96-2	Cingulin-like protein 1	CGNL1	0	0	3.10338e-05	0.000145566	7.85489e-05	0	0	0	0		0	0	162900	639440	371240	0	0	0	0	0	0	11647000	13275000	30151000	0	0	0	0	TRUE															3	3
3020	Q8N0X4-2;Q8N0X4	Q8N0X4-2;Q8N0X4	Citrate lyase subunit beta-like protein, mitochondrial	CLYBL	0	0	0.000263739	0.000425016	0	0.000124854	0	0.000423754	0		0	0	1384400	1867000	0	257320	0	684530	0	0	0	14410000	22943000	0	8447600	0	0	0	TRUE															2	2
414	O75390	O75390	Citrate synthase, mitochondrial	CS	0.030176	0.0741529	0.078474	0.100322	0.0211217	0.146674	0.0769537	0.0579728	0.0366639		32129000	174090000	411920000	440690000	99826000	302290000	180350000	93649000	21791000	763459968	5646099968	4370800128	6246600192	1367100032	7637300224	4182400000	3744499968	2199300096	TRUE															21	21
334	O60271-4;O60271-2;O60271;O60271-5;O60271-3;O60271-9;Q9UPT6-2;Q9UPT6	O60271-4;O60271-2;O60271;O60271-5;O60271-3;O60271-9	C-Jun-amino-terminal kinase-interacting protein 4	SPAG9	0.000604224	0	0.000527498	0.000496224	0.000298674	0	0.000254406	5.33486e-05	0		643330	0	2768900	2179800	1411600	0	596230	86179	0	0	0	53582000	129810000	36717000	0	66180000	21902000	0	TRUE															11	11
2112	Q00610-2;Q00610;P53675-2;P53675	Q00610-2;Q00610	Clathrin heavy chain 1	CLTC	0.0797692	0.0135996	0.0566571	0.0283056	0.0223095	0.0146495	0.0332853	0.022912	0.00754915		84932000	31928000	297400000	124340000	105440000	30192000	78008000	37012000	4486800	9002099712	5457500160	11352999936	7840600064	5662300160	5133199872	8579500032	7459700224	2048199936	TRUE															97	97
2464	Q14677;Q14677-3;Q14677-2	Q14677;Q14677-3;Q14677-2	Clathrin interactor 1	CLINT1	0	0	0.000818441	0.00181719	0.00208572	0.000339453	0.000230942	0	0		0	0	4296100	7982500	9857600	699600	541240	0	0	0	0	64601000	80747000	125210000	40001000	0	0	0	TRUE															8	8
905	P09496-2;P09496-4;P09496-3;P09496;P09496-5	P09496-2;P09496-4;P09496-3;P09496;P09496-5	Clathrin light chain A	CLTA	0.0227346	0.0167324	0.0648032	0.0360114	0.00391073	0.0030279	0.0223505	0.017644	0.0245514		24206000	39283000	340160000	158190000	18483000	6240400	52381000	28502000	14592000	255920000	617169984	1011500032	562000000	113640000	90886000	448449984	475660000	510129984	TRUE															9	9
906	P09497-2;P09497	P09497-2;P09497	Clathrin light chain B	CLTB	0.0505898	0.0210366	0.0232344	0.0284445	0.0293384	0.00848147	0.0168603	0.0103882	0.017017		53864000	49388000	121960000	124950000	138660000	17480000	39514000	16781000	10114000	415000000	603649984	601320000	684230016	705600000	305800000	454809984	421790016	504340000	TRUE															12	12
2251	Q10570	Q10570	Cleavage and polyadenylation specificity factor subunit 1	CPSF1	0.000213896	0	0	0	0	0	6.34703e-05	0	0		227740	0	0	0	0	0	148750	0	0	0	0	0	0	0	0	15024000	0	0	TRUE															2	2
4053	Q9UKF6	Q9UKF6	Cleavage and polyadenylation specificity factor subunit 3	CPSF3	0	0	0.000603548	0.000248841	0.000339404	0	0	0	0		0	0	3168100	1093100	1604100	0	0	0	0	0	0	40821000	36122000	37460000	0	0	0	0	TRUE															4	4
314	O43809	O43809	Cleavage and polyadenylation specificity factor subunit 5	NUDT21	0.0518333	0.00204761	0.00604768	0.00381445	0.0122859	0.00202677	0.00557045	0.00250861	0		55188000	4807200	31745000	16756000	58066000	4177100	13055000	4052400	0	719520000	123300000	186530000	151650000	414240000	165960000	254830000	204170000	0	TRUE															9	9
2612	Q16630-3;Q16630;Q16630-2	Q16630-3;Q16630;Q16630-2	Cleavage and polyadenylation specificity factor subunit 6	CPSF6	0.0117167	0.000307661	0.00377492	0.00319457	0.0018651	0	0.00124201	0.00282501	0.00187786		12475000	722300	19815000	14033000	8814900	0	2910800	4563500	1116100	81657000	36470000	187130000	137680000	100990000	0	95675000	109320000	99640000	TRUE															10	10
3057	Q8N684-2;Q8N684;Q8N684-3	Q8N684-2;Q8N684;Q8N684-3	Cleavage and polyadenylation specificity factor subunit 7	CPSF7	0	0.000442302	0.00079238	0.000471889	0.000913117	0	0.000514248	0.000293012	0		0	1038400	4159300	2072900	4315600	0	1205200	473330	0	0	20424000	44752000	29083000	30786000	0	46602000	26394000	0	TRUE															4	4
2179	Q05048	Q05048	Cleavage stimulation factor subunit 1	CSTF1	0.00134852	0	0.000157565	0.000876144	0.000995403	0	0.000290103	0	0		1435800	0	827080	3848700	4704500	0	679890	0	0	0	0	0	40079000	46843000	0	23616000	0	0	TRUE															6	6
1429	P33240-2;P33240;Q9H0L4	P33240-2;P33240;Q9H0L4	Cleavage stimulation factor subunit 2;Cleavage stimulation factor subunit 2 tau variant	CSTF2;CSTF2T	0	0	0.00102973	0.00193497	0.000881866	0	0	0.000296305	0		0	0	5405200	8499900	4167900	0	0	478650	0	0	0	73667000	73481000	104840000	0	0	0	0	TRUE															5	5
2287	Q12996;Q12996-2	Q12996	Cleavage stimulation factor subunit 3	CSTF3	0.000823474	0	0.000472269	0	0.000478923	0	0	0	0		876770	0	2479000	0	2263500	0	0	0	0	0	0	51068000	0	46174000	0	0	0	0	TRUE															6	6
580	O96005	O96005	Cleft lip and palate transmembrane protein 1	CLPTM1	0	0	0	0	0	0	0.000193351	0	0		0	0	0	0	0	0	453140	0	0	0	0	0	0	0	0	17910000	0	0	TRUE															1	1
392	O75153	O75153	Clustered mitochondria protein homolog	CLUH	0	0	6.90115e-05	0	0	0	0	0	0		0	0	362250	0	0	0	0	0	0	0	0	12819000	0	0	0	0	0	0	TRUE															2	2
954	P10909-4;P10909;P10909-5;P10909-2;P10909-3	P10909-4;P10909;P10909-5;P10909-2;P10909-3	Clusterin;Clusterin beta chain;Clusterin alpha chain	CLU	0.0501868	0.0178901	0.0115564	0.0249478	0.0158996	0.0258379	0.0199414	0.0257318	0.0360716		53435000	42001000	60661000	109590000	75145000	53251000	46735000	41567000	21439000	1274899968	1406099968	908110016	1365299968	732950016	1494099968	1805799936	1249299968	1801699968	TRUE	+														16	16
3442	Q99417	Q99417	C-Myc-binding protein	MYCBP	0.00610723	0	0	0.00123612	0	0	0	0	0		6502500	0	0	5430000	0	0	0	0	0	45518000	0	0	0	0	0	0	0	0	TRUE															2	2
2410	Q14019	Q14019	Coactosin-like protein	COTL1	0.0230802	0.0273789	0.0987746	0.0526615	0.0786695	0.034397	0.0168987	0.037163	0.0166005		24574000	64278000	518480000	231330000	371810000	70891000	39604000	60033000	9866400	300140000	919990016	3089400064	1525500032	1691200000	968739968	831680000	274900000	335030016	TRUE															12	12
607	P00740-2;P00740	P00740-2;P00740	Coagulation factor IX;Coagulation factor IXa light chain;Coagulation factor IXa heavy chain	F9	0	0	0.000169318	0	0.000924585	0.000249291	0	0	0		0	0	888770	0	4369800	513780	0	0	0	0	0	8325600	0	0	0	0	0	0	TRUE							+	+	+						3	3
608	P00742	P00742	Coagulation factor X;Factor X light chain;Factor X heavy chain;Activated factor Xa heavy chain	F10	0	0	0	0	0.00016032	0.000164399	0.00023838	0	0.000418578		0	0	0	0	757710	338820	558670	0	248780	0	0	0	0	11646000	14460000	21263000	0	0	TRUE							+	+	+						2	2
611	P00748	P00748	Coagulation factor XII;Coagulation factor XIIa heavy chain;Beta-factor XIIa part 1;Coagulation factor XIIa light chain	F12	0.00200926	0	0.000628695	0.000935355	0.000230903	0.00068958	0.00169499	0	0		2139300	0	3300100	4108800	1091300	1421200	3972400	0	0	53420000	0	0	0	42160000	0	171000000	0	0	TRUE							+	+	+						8	8
596	P00488	P00488	Coagulation factor XIII A chain	F13A1	0.0443083	0.0264155	0.170194	0.145066	0.0461637	0.046029	0.0910388	0.0722857	0.0665169		47176000	62016000	893370000	637240000	218180000	94864000	213360000	116770000	39534000	2305600000	4127899904	15760000000	13916999680	4276600064	5391499776	7825500160	12755000320	7080000000	TRUE	+						+	+	+			+	+	+	44	44
763	P05160	P05160	Coagulation factor XIII B chain	F13B	0.000524701	0.000449202	0.000245641	0.000180226	0.000848097	0.000970226	0.000424997	0.000203443	0		558660	1054600	1289400	791690	4008300	1999600	996030	328640	0	19411000	53477000	13807000	26680000	40951000	97792000	79968000	38050000	0	TRUE							+	+	+						6	6
1800	P53621;P53621-2	P53621;P53621-2	Coatomer subunit alpha;Xenin;Proxenin	COPA	0.0111973	0.000690373	0.00937433	0.0047437	0.0021861	0.00192444	0.00373052	0.0037142	0		11922000	1620800	49207000	20838000	10332000	3966200	8742900	5999900	0	759649984	195470000	1698700032	981820032	467000000	534960000	841880000	892099968	0	TRUE															41	41
1462	P35606-2;P35606	P35606-2;P35606	Coatomer subunit beta	COPB2	0.00475289	0.00141955	0.0129738	0.00895061	0.00529344	0.00135543	0.00355967	0.00393786	0.00107936		5060500	3332700	68101000	39318000	25018000	2793500	8342500	6361200	641510	311830016	315270016	1516499968	1000600000	894440000	280870016	595750016	709260032	140350000	TRUE															34	34
1799	P53618	P53618	Coatomer subunit beta	COPB1	0.00378907	0.000312678	0.0046564	0.00318432	0.00120134	0.000845478	0.00299665	0.00189465	0.000678326		4034300	734080	24442000	13988000	5677800	1742500	7023000	3060600	403160	217170000	66566000	549200000	347480000	164590000	138540000	551939968	318660000	106160000	TRUE															21	21
1632	P48444;P48444-2	P48444;P48444-2	Coatomer subunit delta	ARCN1	0.00912718	0.00303942	0.00898779	0.00610298	0.00378886	0.00236516	0.00373961	0.00460791	0.0019911		9717900	7135700	47178000	26809000	17907000	4874500	8764200	7443600	1183400	290380000	348230016	607280000	446750016	266060000	222310000	330560000	422070016	158950000	TRUE															25	25
170	O14579;O14579-2;O14579-3	O14579;O14579-2;O14579-3	Coatomer subunit epsilon	COPE	0.0166391	0.000170187	0.0134278	0.00814884	0.0140258	0.00611947	0.00569206	0	0		17716000	399550	70484000	35796000	66289000	12612000	13340000	0	0	256650000	42692000	773500032	268150000	484150016	240740000	271350016	0	0	TRUE															15	15
4257	Q9Y678	Q9Y678	Coatomer subunit gamma-1	COPG1	0.00655251	0.000230633	0.00785998	0.00333798	0.000803706	0.00105325	0.00285828	0.00601952	0.00314194		6976600	541460	41258000	14663000	3798500	2170700	6698700	9723900	1867400	335960000	60169000	1119299968	486460000	123810000	169900000	486209984	948160000	265120000	TRUE															28	28
3967	Q9UBF2;Q9UBF2-2	Q9UBF2;Q9UBF2-2	Coatomer subunit gamma-2	COPG2	0	0	0.00354554	0.000385451	4.28418e-05	0	0	0.000188845	0		0	0	18611000	1693200	202480	0	0	305060	0	0	0	0	31928000	15194000	0	0	35864000	0	False;True															11	7
1941	P61923;P61923-5;P61923-4;P61923-2;P61923-3	P61923;P61923-5;P61923-4	Coatomer subunit zeta-1	COPZ1	0.00862657	0	0.0171358	0	0.00119425	0.000719712	0.00140992	0.00843757	0.00625074		9184900	0	89948000	0	5644300	1483300	3304300	13630000	3715100	58058000	0	175690000	0	21091000	19026000	36398000	87208000	127300000	TRUE															4	4
3950	Q9P299	Q9P299	Coatomer subunit zeta-2	COPZ2	0	0	0	0.0012409	0.000861384	0	0	0	0		0	0	0	5451000	4071100	0	0	0	0	0	0	0	26795000	19253000	0	0	0	0	TRUE															2	2
3332	Q96EY8	Q96EY8	Cob(I)yrinic acid a,c-diamide adenosyltransferase, mitochondrial	MMAB	0	0	0.000605892	0.00028317	0	0	0.000339441	0.000581381	0.000594217		0	0	3180400	1243900	0	0	795520	939160	353170	0	0	0	0	0	0	15139000	25773000	20132000	TRUE															3	3
1253	P23528	P23528	Cofilin-1	CFL1	0.232944	0.0503809	0.271264	0.196316	0.0389571	0.00791183	0.0428355	0.0198812	0.069293		248020000	118280000	1423900000	862370000	184120000	16306000	100390000	32116000	41184000	2407500032	1522099968	7432500224	3526299904	1736600064	526190016	2055100032	973889984	1766499968	TRUE	+														16	16
4138	Q9Y281;Q9Y281-3	Q9Y281;Q9Y281-3	Cofilin-2	CFL2	0.0106394	0.00254009	0.0117143	0.00979746	0	0	0.00326619	0.000403264	0.00300566		11328000	5963400	61490000	43038000	0	0	7654700	651430	1786400	96028000	123140000	381700000	298590016	0	0	73712000	23850000	100550000	False;True															12	8
3042	Q8N3U4;Q8N3U4-2;Q9UJ98-2;Q9UJ98-3;Q9UJ98	Q8N3U4;Q8N3U4-2	Cohesin subunit SA-2	STAG2	0.000310457	3.34674e-05	0.000675027	0.000416844	0.000150695	0	0	0.000576769	0.000496395		330550	78572	3543300	1831100	712220	0	0	931710	295030	0	22017000	134590000	91007000	43302000	0	0	77970000	51285000	TRUE															10	10
2812	Q6P1N0-2;Q6P1N0	Q6P1N0-2;Q6P1N0	Coiled-coil and C2 domain-containing protein 1A	CC2D1A	0.000897455	0	7.38295e-05	0	0.000208297	0	0	0	0		955540	0	387540	0	984460	0	0	0	0	0	0	0	0	29679000	0	0	0	0	TRUE															4	4
3312	Q96CT7	Q96CT7	Coiled-coil domain-containing protein 124	CCDC124	0	0.000483023	0.00172955	0.00115173	0.000620601	0	0	0.000388908	0		0	1134000	9078600	5059300	2933100	0	0	628240	0	0	0	42471000	47275000	0	0	0	20168000	0	TRUE															5	5
3375	Q96JG6-3;Q96JG6	Q96JG6-3;Q96JG6	Coiled-coil domain-containing protein 132	CCDC132	0	0	0	0	0	0.00030361	0	0	0		0	0	0	0	0	625730	0	0	0	0	0	0	0	0	52382000	0	0	0	TRUE															1	1
372	O60826	O60826	Coiled-coil domain-containing protein 22	CCDC22	0	0	0.000421956	0.000476374	0	0	0	0	0		0	0	2214900	2092600	0	0	0	0	0	0	0	64937000	22848000	0	0	0	0	0	TRUE															4	4
2956	Q86WR0;Q86WR0-2	Q86WR0	Coiled-coil domain-containing protein 25	CCDC25	0	0	0.000676627	0.00023912	0.000717803	0	0	0	0		0	0	3551700	1050400	3392500	0	0	0	0	0	0	12748000	22165000	0	0	0	0	0	TRUE															5	5
3282	Q96A33;Q96A33-2	Q96A33;Q96A33-2	Coiled-coil domain-containing protein 47	CCDC47	0	0.000525276	0.00126213	0.000978972	0.00196459	0.00115131	0.000763436	0.000888885	0		0	1233200	6625100	4300400	9285100	2372800	1789200	1435900	0	0	50999000	48487000	49538000	68918000	64470000	55274000	0	0	TRUE															6	6
2980	Q8IVM0;Q8IVM0-2	Q8IVM0;Q8IVM0-2	Coiled-coil domain-containing protein 50	CCDC50	0.00143343	0.00133734	0.0036989	0.00220278	0.00137145	0.000429324	0	0	0		1526200	3139700	19416000	9676300	6481800	884820	0	0	0	44263000	63224000	100920000	84927000	111120000	42121000	0	0	0	TRUE															4	4
2678	Q4VC31	Q4VC31	Coiled-coil domain-containing protein 58	CCDC58	0	0.0143424	0.0147998	0.00156769	0.000885357	0.00101186	0	0	0		0	33672000	77686000	6886500	4184400	2085400	0	0	0	0	277630016	148120000	207310000	0	82690000	0	0	0	TRUE															4	4
2593	Q16204	Q16204	Coiled-coil domain-containing protein 6	CCDC6	0.013689	0.0007555	0.00185879	0.00267508	0	0	0	0.00031102	0		14575000	1773700	9757000	11751000	0	0	0	502420	0	326500000	84437000	107840000	141940000	0	0	0	47369000	0	TRUE															10	10
2873	Q76M96;Q76M96-2	Q76M96;Q76M96-2	Coiled-coil domain-containing protein 80	CCDC80	0.00106939	0	0.000356936	0.000173337	0.000296367	0	0	0	0		1138600	0	1873600	761430	1400700	0	0	0	0	67357000	0	37126000	25024000	37556000	0	0	0	0	TRUE															5	5
2918	Q7Z6B0-2;Q7Z6B0;Q7Z6B0-3	Q7Z6B0-2;Q7Z6B0;Q7Z6B0-3	Coiled-coil domain-containing protein 91	CCDC91	0	0	0	0	0.000564319	0.000122981	0	0	0		0	0	0	0	2667100	253460	0	0	0	0	0	0	0	34685000	0	0	0	0	TRUE															3	3
2698	Q567U6	Q567U6	Coiled-coil domain-containing protein 93	CCDC93	0	0	0.0014463	0.000354378	0	0.000175122	0	0	0		0	0	7591800	1556700	0	360920	0	0	0	0	0	98094000	78573000	0	0	0	0	0	TRUE															8	8
2737	Q9Y6H1;Q5T1J5	Q9Y6H1;Q5T1J5	Coiled-coil-helix-coiled-coil-helix domain-containing protein 2;Putative coiled-coil-helix-coiled-coil-helix domain-containing protein CHCHD2P9, mitochondrial	CHCHD2;CHCHD2P9	0	0.00259367	0.00151528	0.00183297	0.00105306	0.000355319	0	0	0.0077598		0	6089200	7953900	8051800	4977000	732300	0	0	4612000	0	48978000	20697000	24737000	14710000	0	0	0	101120000	TRUE															2	2
431	O75534-2;O75534;O75534-3;O75534-4	O75534-2;O75534;O75534-3;O75534-4	Cold shock domain-containing protein E1	CSDE1	0.00187796	0.000270412	0.00239678	0.00139063	0.00131047	0.00109507	0	0	0		1999500	634850	12581000	6108700	6193600	2256900	0	0	0	102770000	52793000	283910016	185020000	147720000	138020000	0	0	0	TRUE															22	22
2408	Q14011;Q14011-2;Q14011-3	Q14011;Q14011-2	Cold-inducible RNA-binding protein	CIRBP	0.012731	0	0.00591642	0.00655258	0.00229633	0.00345785	0.000811908	0	0		13555000	0	31056000	28784000	10853000	7126500	1902800	0	0	152570000	0	139630000	141790000	132800000	58577000	57657000	0	0	TRUE															5	5
670	P02452;CON__Q862S4	P02452	Collagen alpha-1(I) chain	COL1A1	0.220743	0.0121182	0.00895826	0.0170904	0.053129	0.0195249	0.0116508	0.00646529	0.0289832		235030000	28450000	47023000	75074000	251100000	40240000	27305000	10444000	17226000	18193999872	3971699968	1920400000	3578800128	9329300480	2763699968	2443200000	2255200000	6820899840	TRUE			+	+				+				+	+	+	26	26
671	P02461;P02461-2;CON__P04258	P02461;P02461-2	Collagen alpha-1(III) chain	COL3A1	0.0302765	0.000390158	0.0026092	0.00355994	0.0216155	0.00269287	0.00196551	0.00117414	0.00117751		32236000	915980	13696000	15638000	102160000	5549900	4606400	1896700	699850	2855800064	309489984	494969984	766140032	3178400000	643910016	431689984	281500000	401480000	TRUE			+	+				+				+	+	+	14	14
672	P02462	P02462	Collagen alpha-1(IV) chain;Arresten	COL4A1	0.0252291	8.21777e-05	0.00012127	7.64984e-05	0.000697977	0.0385145	0.000684669	0	0		26862000	192930	636560	336040	3298800	79377000	1604600	0	0	1341699968	14547000	303540000	296060000	478440000	8792299520	172780000	0	0	TRUE		+	+	+				+				+	+	+	10	10
1187	P20908;P20908-2;P12107-4;P12107-3;P12107;P12107-2	P20908;P20908-2	Collagen alpha-1(V) chain	COL5A1	0.00235179	0	0.000258157	0.000351942	0.000968806	0.00021654	7.19956e-05	0	0		2504000	0	1355100	1546000	4578800	446280	168730	0	0	0	0	69984000	82711000	228460000	39697000	38512000	0	0	TRUE			+	+				+				+	+	+	10	10
986	P12109	P12109	Collagen alpha-1(VI) chain	COL6A1	0.480755	0.0486175	0.0725188	0.0622955	0.225402	0.196156	0.105508	0.0695186	0.0229631		511870000	114140000	380660000	273650000	1065300000	404270000	247270000	112300000	13648000	30105999360	12078999552	11973000192	10721999872	34639998976	30560000000	17938999296	9255600128	3250800128	TRUE		+	+	+				+				+	+	+	50	50
2147	Q02388-2;Q02388	Q02388-2;Q02388	Collagen alpha-1(VII) chain	COL7A1	0.00131527	0	0	0	0	0	0	0	0		1400400	0	0	0	0	0	0	0	0	222660000	0	0	0	0	0	0	0	0	TRUE			+	+				+				+	+		7	7
3473	Q99715;Q99715-4;Q99715-2	Q99715;Q99715-4;Q99715-2	Collagen alpha-1(XII) chain	COL12A1	0.167884	0.00065766	0.00692001	0.00796422	0.00568381	0.0040664	0.00377677	0.00193544	0.000734321		178750000	1544000	36324000	34985000	26863000	8380700	8851300	3126500	436440	25792000000	341820000	2676999936	3135600128	2813199872	2291699968	2113400064	927160000	261400000	TRUE			+	+				+				+	+	+	123	123
2193	Q05707;Q05707-2;Q05707-3;Q5VSY0-2;Q8IWI9-2;Q8IWI9-3;Q8IWI9;Q8IWI9-4	Q05707;Q05707-2;Q05707-3	Collagen alpha-1(XIV) chain	COL14A1	0.549693	0.0716228	0.16208	0.186204	0.161609	0.0545425	0.135658	0.105244	0.0963884		585270000	168150000	850780000	817950000	763800000	112410000	317930000	170010000	57288000	51154001920	21322000384	36281999360	39386001408	34009999360	14810000384	29283999744	26211999744	22165999616	TRUE			+	+				+				+	+	+	86	86
1511	P39059	P39059	Collagen alpha-1(XV) chain;Restin;Restin-2;Restin-3;Restin-4	COL15A1	0.0330509	0.0189082	0.0210416	0.0267348	0.0548217	0.0275672	0.0268	0.0144181	0.00434461		35190000	44391000	110450000	117440000	259100000	56815000	62809000	23291000	2582200	2448600064	3516199936	2607000064	2926500096	4426500096	3121700096	3530200064	2459200000	575889984	TRUE		+	+	+				+				+	+	+	24	24
2211	Q07092-2;Q07092	Q07092-2;Q07092	Collagen alpha-1(XVI) chain	COL16A1	0.000999228	5.73025e-05	0	0	0.000155742	0	0	0	0		1063900	134530	0	0	736070	0	0	0	0	0	14717000	0	0	29588000	0	0	0	0	TRUE			+	+				+				+	+		3	3
1512	P39060-2;P39060-1;P39060	P39060-2;P39060-1;P39060	Collagen alpha-1(XVIII) chain;Endostatin	COL18A1	0.0356365	0.00540525	0.0118283	0.0135687	0.0171555	0.0213745	0.00805678	0.00748114	0.00291581		37943000	12690000	62088000	59604000	81081000	44052000	18882000	12085000	1733000	2662200064	1273500032	1762599936	2394700032	2233999872	3913499904	1427100032	1510400000	433660000	TRUE		+	+	+				+				+	+	+	26	26
3402	Q96P44-3;Q96P44;Q96P44-2	Q96P44-3;Q96P44;Q96P44-2	Collagen alpha-1(XXI) chain	COL21A1	0	0	6.03586e-05	0.000101291	0.000869319	0	0	0	0		0	0	316830	444950	4108600	0	0	0	0	0	0	14065000	23322000	97364000	0	0	0	0	TRUE			+	+				+					+		2	2
2652	Q2UY09-3;Q2UY09-2;Q2UY09	Q2UY09-3;Q2UY09-2;Q2UY09	Collagen alpha-1(XXVIII) chain	COL28A1	0	0	0	0.00119034	0.000626927	0	0	0	0		0	0	0	5228900	2963000	0	0	0	0	0	0	0	53602000	30792000	0	0	0	0	TRUE			+	+				+				+	+		4	4
846	P08123	P08123	Collagen alpha-2(I) chain	COL1A2	0.283652	0.0231425	0.00662549	0.0236935	0.0394522	0.0311092	0.0169563	0.0172657	0.0104451		302010000	54332000	34778000	104080000	186460000	64115000	39739000	27891000	6208000	20359999488	3590000128	1940899968	4778599936	8369299968	6816300032	3988000000	4028800000	3147899904	TRUE			+	+				+				+	+	+	27	27
867	P08572	P08572	Collagen alpha-2(IV) chain;Canstatin	COL4A2	0.00831175	0.000352368	0.00207692	0.00332524	0.00599505	0.0344475	0.00248816	0.00176817	0.00675937		8849700	827260	10902000	14607000	28334000	70995000	5831300	2856300	4017400	1057699968	262220000	461910016	488089984	1038400000	9185099776	880680000	497910016	1200099968	TRUE		+	+	+				+				+	+	+	18	18
783	P05997	P05997	Collagen alpha-2(V) chain	COL5A2	0.00115298	0	0	0.000155724	0.000271887	0	7.59041e-05	0	0		1227600	0	0	684060	1285000	0	177890	0	0	0	0	0	34449000	31635000	0	39061000	0	0	TRUE			+	+				+				+	+	+	5	5
987	P12110;P12110-3	P12110;P12110-3	Collagen alpha-2(VI) chain	COL6A2	0.433982	0.0456316	0.0578173	0.0410538	0.176033	0.0968964	0.0707881	0.108326	0.0608989		462070000	107130000	303490000	180340000	831970000	199700000	165900000	174990000	36195000	25298999296	8170100224	8170399744	5597100032	23143000064	16695000064	10940000256	12542999552	7865399808	TRUE		+	+	+				+				+	+	+	40	40
988	P12110-2	P12110-2	Collagen alpha-2(VI) chain	COL6A2	0	0.000156156	0	0	0	0	0.000172567	0	0		0	366610	0	0	0	0	404430	0	0	0	25949000	0	0	0	0	26049000	0	0	False;True		+	+	+				+				+	+	+	30	1
1290	P25940	P25940	Collagen alpha-3(V) chain	COL5A3	0	0	0	0	0	0.000105436	0	0	0		0	0	0	0	0	217300	0	0	0	0	0	0	0	0	30318000	0	0	0	TRUE			+	+				+				+	+	+	1	1
989	P12111-2;P12111;P12111-5;P12111-3	P12111-2;P12111;P12111-5	Collagen alpha-3(VI) chain	COL6A3	0.684029	0.142113	0.141793	0.138086	0.345371	0.102049	0.148361	0.151461	0.130379		728300000	333640000	744290000	606580000	1632300000	210320000	347700000	244670000	77490000	152080007168	75806998528	53608001536	53440000000	138839998464	62013001728	67955998720	79006998528	66519998464	TRUE		+	+	+				+				+	+	+	187	187
990	P12111-4	P12111-4	Collagen alpha-3(VI) chain	COL6A3	0.00300736	0.00975075	0.00412393	0.00618516	0.0137526	0.00072209	0.00304692	0.00347494	0.00221403		3202000	22892000	21647000	27170000	64998000	1488200	7140800	5613400	1315900	2875200000	3478099968	1540700032	1602700032	4498800128	513870016	2147299968	1654599936	1211699968	False;True		+	+	+				+				+	+	+	165	2
2411	Q14031-2;Q14031	Q14031-2;Q14031	Collagen alpha-6(IV) chain	COL4A6	0.00237433	0	0	0	0	0	0	0	0		2528000	0	0	0	0	0	0	0	0	179490000	0	0	0	0	0	0	0	0	TRUE		+	+	+				+				+	+		3	3
51	A6NMZ7;A6NMZ7-2;A8TX70-2;A8TX70	A6NMZ7;A6NMZ7-2	Collagen alpha-6(VI) chain	COL6A6	0.00777208	0.00196246	0.000632582	0.00106584	0.00155708	0.00107173	0.00307845	0.00238233	0.000591508		8275100	4607300	3320500	4682000	7359100	2208800	7214700	3848400	351560	963209984	742579968	209070000	374100000	473020000	320740000	1162800000	1028499968	254330000	TRUE		+	+	+				+					+	+	39	39
4239	Q9Y5P4-2;Q9Y5P4;Q9Y5P4-3	Q9Y5P4-2;Q9Y5P4;Q9Y5P4-3	Collagen type IV alpha-3-binding protein	COL4A3BP	0	9.47389e-05	0.000447122	0.000521311	0.000575596	0	0	0	0		0	222420	2347000	2290000	2720400	0	0	0	0	0	21481000	35114000	36506000	53920000	0	0	0	0	TRUE															5	5
2722	Q5KU26	Q5KU26	Collectin-12	COLEC12	0	0	0.000416984	0.000300562	0.000353347	8.81238e-05	0.00016754	0.000109645	0		0	0	2188800	1320300	1670000	181620	392650	177120	0	0	0	0	19106000	29186000	0	32324000	21028000	0	TRUE					+			+	+			+			6	6
1251	P23508;P23508-2	P23508;P23508-2	Colorectal mutant cancer protein	MCC	0	0	4.5278e-05	0	0	0	0	0	0		0	0	237670	0	0	0	0	0	0	0	0	5071200	0	0	0	0	0	0	TRUE															1	1
3056	Q8N668-2;Q8N668	Q8N668-2;Q8N668	COMM domain-containing protein 1	COMMD1	0	0	0.00301936	0.000232518	0	0	0	0	0		0	0	15849000	1021400	0	0	0	0	0	0	0	62460000	8546300	0	0	0	0	0	TRUE															3	3
4271	Q9Y6G5	Q9Y6G5	COMM domain-containing protein 10	COMMD10	0.00121703	0.000527321	0.0029102	0.00248112	0.0009318	0	0.000314668	0.00204489	0		1295800	1238000	15276000	10899000	4403900	0	737460	3303300	0	18752000	28822000	77040000	69495000	32431000	0	15623000	100910000	0	TRUE															6	6
2961	Q86X83-2;Q86X83	Q86X83-2;Q86X83	COMM domain-containing protein 2	COMMD2	0	0	0.00995023	0.000331158	0	0.0185205	0.000593186	0.00129405	0		0	0	52230000	1454700	0	38170000	1390200	2090400	0	0	0	491620000	64102000	0	278529984	93397000	0	0	TRUE															5	5
3969	Q9UBI1	Q9UBI1	COMM domain-containing protein 3	COMMD3	0	0	0.000596347	0.000234089	0	0	0	0	0		0	0	3130300	1028300	0	0	0	0	0	0	0	0	6318500	0	0	0	0	0	TRUE															2	2
3644	Q9H0A8;Q9H0A8-3;Q9H0A8-2	Q9H0A8	COMM domain-containing protein 4	COMMD4	0.00139398	0	0.00230896	0.000386908	0.000468344	0	0	0	0		1484200	0	12120000	1699600	2213500	0	0	0	0	0	0	58225000	29994000	0	0	0	0	0	TRUE															5	5
2909	Q7Z4G1;Q7Z4G1-2	Q7Z4G1;Q7Z4G1-2	COMM domain-containing protein 6	COMMD6	0	0	0.000768471	0.0011248	0	0	0	0.0016378	0		0	0	4033800	4941000	0	0	0	2645700	0	0	0	14695000	21252000	0	0	0	39095000	0	TRUE															1	1
2952	Q86VX2-2;Q86VX2	Q86VX2-2;Q86VX2	COMM domain-containing protein 7	COMMD7	0	0	0.00101122	0.00248089	0.002016	0.000487636	0.00387448	0.00228885	0		0	0	5308000	10898000	9528100	1005000	9080300	3697400	0	0	0	44738000	75751000	63717000	43544000	92479000	58148000	0	TRUE															4	4
3884	Q9NX08	Q9NX08	COMM domain-containing protein 8	COMMD8	0	0	0.0030045	0.000754672	0	0.000322354	0	0.000344071	0		0	0	15771000	3315100	0	664360	0	555810	0	0	0	0	20369000	0	10905000	0	11733000	0	TRUE															2	2
3933	Q9P000;Q9P000-2	Q9P000;Q9P000-2	COMM domain-containing protein 9	COMMD9	0.00847142	0.00107841	0.00664244	0.00145357	0.00143836	0	0.00104147	0	0		9019700	2531800	34867000	6385200	6798000	0	2440800	0	0	124770000	65426000	180890000	42972000	65148000	0	76585000	0	0	TRUE															6	6
690	P02745	P02745	Complement C1q subcomponent subunit A	C1QA	0.0127827	0	0.000160572	0	0.00518638	0.00277021	0	0	0		13610000	0	842860	0	24512000	5709300	0	0	0	103990000	0	0	0	169480000	176190000	0	0	0	TRUE					+			+	+			+	+		5	5
691	P02746	P02746	Complement C1q subcomponent subunit B	C1QB	0.0288404	0.012996	0.0211616	0.0276568	0.0301361	0.0330544	0.0183904	0.0195667	0.00119535		30707000	30511000	111080000	121490000	142430000	68124000	43100000	31608000	710450	445769984	665859968	445660000	660569984	717619968	1831100032	940920000	682689984	104170000	TRUE					+			+	+			+	+	+	8	8
692	P02747	P02747	Complement C1q subcomponent subunit C	C1QC	0.0567068	0.0167375	0.0134003	0.020131	0.0160371	0.0206966	0.0153946	0.021024	0.0514835		60377000	39295000	70340000	88431000	75795000	42655000	36079000	33962000	30599000	502800000	632550016	296249984	543969984	776979968	998860032	434710016	1043299968	2390899968	TRUE					+			+	+			+	+	+	5	5
3588	Q9BXJ4-2;Q9BXJ4;Q9BXJ4-3	Q9BXJ4-2;Q9BXJ4;Q9BXJ4-3	Complement C1q tumor necrosis factor-related protein 3	C1QTNF3	0.0129602	0	0	0.00101904	0.000889927	0	0	0	0		13799000	0	0	4476400	4206000	0	0	0	0	0	0	0	19253000	17404000	0	0	0	0	TRUE					+			+	+			+			2	2
3587	Q9BXJ2;Q9BXJ2-2	Q9BXJ2;Q9BXJ2-2	Complement C1q tumor necrosis factor-related protein 7	C1QTNF7	0	0.00020479	0	0.000841906	0.000202343	0	0.000332345	0	0		0	480790	0	3698300	956320	0	778890	0	0	0	10828000	0	0	7914400	0	15962000	0	0	TRUE					+			+	+						2	2
604	P00736	P00736	Complement C1r subcomponent;Complement C1r subcomponent heavy chain;Complement C1r subcomponent light chain	C1R	0.000784177	0.00246606	0.00262463	0.00253416	0.00424249	0.0126912	0.00350924	0.0013073	0		834930	5789600	13777000	11132000	20051000	26156000	8224300	2111800	0	32279000	426980000	210300000	275489984	436280000	1460099968	508980000	180930000	0	TRUE															15	15
3926	Q9NZP8	Q9NZP8	Complement C1r subcomponent-like protein	C1RL	0	0	0.00021375	0.000157914	0	0.00128595	0.000879538	0	0		0	0	1122000	693680	0	2650300	2061300	0	0	0	0	35892000	0	0	74408000	56687000	0	0	False;True	+														4	3
915	P09871	P09871	Complement C1s subcomponent;Complement C1s subcomponent heavy chain;Complement C1s subcomponent light chain	C1S	0.00251277	0.00560417	0.00338647	0.0060422	0.00675718	0.00866488	0.00548426	0.00354081	0		2675400	13157000	17776000	26542000	31936000	17858000	12853000	5719800	0	98820000	505070016	325140000	404600000	485809984	607120000	498390016	415510016	0	TRUE															16	16
794	P06681;P06681-3;P06681-2	P06681;P06681-3;P06681-2	Complement C2;Complement C2b fragment;Complement C2a fragment	C2	0	6.5289e-05	0.000562227	0.000487824	0.000335849	0.00293101	0.00123292	0.000675253	0.000465622		0	153280	2951200	2142900	1587300	6040700	2889500	1090800	276740	0	0	48383000	81426000	41074000	389220000	119170000	110040000	0	TRUE															15	15
624	P01024;O95568	P01024	Complement C3;Complement C3 beta chain;C3-beta-c;Complement C3 alpha chain;C3a anaphylatoxin;Acylation stimulating protein;Complement C3b alpha chain;Complement C3c alpha chain fragment 1;Complement C3dg fragment;Complement C3g fragment;Complement C3d fragment;Complement C3f fragment;Complement C3c alpha chain fragment 2	C3	0.110076	0.0864031	0.10887	0.100688	0.135793	0.329414	0.154569	0.119147	0.143211		117200000	202850000	571470000	442300000	641790000	678910000	362250000	192470000	85117000	17032999936	27675000832	29308999680	25807998976	34090000384	91817000960	42474000384	41408999424	52318998528	TRUE															127	127
923	P0C0L4;P0C0L4-2;CON__ENSEMBL:ENSBTAP00000007350;CON__P01030	P0C0L4;P0C0L4-2	Complement C4-A;Complement C4 beta chain;Complement C4-A alpha chain;C4a anaphylatoxin;C4b-A;C4d-A;Complement C4 gamma chain	C4A	0.00194577	0.00114277	0.00189874	0.00162893	0.00285238	0.0108163	0.00309752	0.00199902	0.00375977		2071700	2682900	9966700	7155500	13481000	22292000	7259400	3229200	2234600	232430000	467169984	258630000	214860000	634659968	3488100096	678129984	304700000	706969984	False;True															85	4
924	P0C0L5	P0C0L5	Complement C4-B;Complement C4 beta chain;Complement C4-B alpha chain;C4a anaphylatoxin;C4b-B;C4d-B;Complement C4 gamma chain	C4B	0.0383293	0.0230236	0.0302355	0.0215948	0.0446191	0.0707291	0.0365551	0.0365267	0.0341451		40810000	54053000	158710000	94861000	210880000	145770000	85671000	59005000	20294000	3819599872	8283100160	7036000256	5877799936	10094999552	15443000320	9053599744	9423099904	8945500160	TRUE															85	85
625	P01031	P01031	Complement C5;Complement C5 beta chain;Complement C5 alpha chain;C5a anaphylatoxin;Complement C5 alpha chain	C5	0.00214159	0.00117433	0.00403915	0.00317476	0.00342091	0.00768961	0.00218086	0.00332197	0.0031093		2280200	2757000	21202000	13946000	16168000	15848000	5111100	5366300	1848000	208300000	442040000	742870016	640289984	956300032	2109500032	766449984	952150016	624990016	TRUE															52	52
2208	Q07021	Q07021	Complement component 1 Q subcomponent-binding protein, mitochondrial	C1QBP	0.00556972	0.00182782	0.0122678	0.0117832	0.00778041	0.0143263	0.000823044	0	0		5930200	4291200	64395000	51761000	36772000	29526000	1928900	0	0	74281000	89335000	484720000	433710016	324900000	483300000	43476000	0	0	TRUE															5	5
3790	Q9NPY3;Q9UHG2	Q9NPY3;Q9UHG2	Complement component C1q receptor;ProSAAS;KEP;Big SAAS;Little SAAS;Big PEN-LEN;PEN;Little LEN;Big LEN	CD93;PCSK1N	0	0	0.000455409	0	0.000554057	0.00019454	0	0	0		0	0	2390500	0	2618600	400940	0	0	0	0	0	31101000	0	38698000	0	0	0	0	TRUE															2	2
1019	P13671	P13671	Complement component C6	C6	0.0006137	0.000459596	0.000326931	0.000548424	0.000191279	0.00228505	0.00042012	0.000274911	0.000394198		653420	1079000	1716100	2409100	904030	4709400	984600	444090	234290	136690000	77446000	26614000	60939000	31856000	272369984	86178000	71488000	25217000	TRUE															13	13
950	P10643;CON__Q29RQ1	P10643	Complement component C7	C7	0.00093353	0.00123771	0.00326073	0.0022736	0.00320467	0.00261058	0.00321384	0.00193395	0.0030033		993950	2905800	17116000	9987400	15146000	5380300	7532000	3124100	1785000	116040000	251220000	395110016	284200000	301620000	547270016	398089984	349870016	425950016	TRUE															14	14
820	P07357	P07357	Complement component C8 alpha chain	C8A	0.00212534	0.000715632	0.000534318	0.00047223	0.00192079	0.00115781	0.000767489	0.0013146	0.00583886		2262900	1680100	2804700	2074400	9078100	2386200	1798700	2123600	3470300	0	103080000	48489000	69938000	111430000	155950000	87467000	121660000	228300000	TRUE															7	7
821	P07358	P07358	Complement component C8 beta chain	C8B	0.00257006	0.000274739	0.000998148	0.000609479	0.00115602	0.00035235	0.000502514	0.0016214	0.00101424		2736400	645010	5239400	2677300	5463600	726180	1177700	2619200	602810	90717000	50488000	58605000	44411000	93625000	48465000	0	106550000	87848000	TRUE															10	10
823	P07360	P07360	Complement component C8 gamma chain	C8G	0.00545476	0.00203674	0.00212645	0.00104829	0.00124939	0.0024407	0.00464411	0.0147976	0.00265973		5807800	4781700	11162000	4604900	5904900	5030200	10884000	23904000	1580800	70396000	109290000	84254000	50355000	100040000	143800000	165940000	392800000	169650000	TRUE															7	7
693	P02748;CON__Q3MHN2	P02748	Complement component C9;Complement component C9a;Complement component C9b	C9	0.00783688	0.000535371	0.00705013	0.0045115	0.00179729	0.00316852	0.0196538	0.00794233	0.00252076		8344100	1256900	37007000	19818000	8494400	6530200	46061000	12830000	1498200	220140000	82330000	406280000	260720000	187070000	243460000	1726400000	716630016	281089984	TRUE															15	15
849	P08174-4;P08174;P08174-3;P08174-5;P08174-2;P08174-6;P08174-7	P08174-4;P08174;P08174-3;P08174-5;P08174-2;P08174-6;P08174-7	Complement decay-accelerating factor	CD55	0	0	0	0	0	0.00048749	0	0	0		0	0	0	0	0	1004700	0	0	0	0	0	0	0	0	37931000	0	0	0	TRUE															2	2
613	P00751;P00751-2	P00751	Complement factor B;Complement factor B Ba fragment;Complement factor B Bb fragment	CFB	0.0232577	0.00774881	0.0127042	0.00974442	0.0166046	0.037137	0.0131455	0.0145091	0.0100028		24763000	18192000	66686000	42805000	78477000	76538000	30808000	23438000	5945100	1125600000	1302400000	1161299968	968060032	1811399936	3260400128	1624899968	2147299968	1275800064	TRUE															30	30
609	P00746	P00746	Complement factor D	CFD	0.00171096	0.000434124	0.0028098	0.00256057	0.000857724	0.00622282	0.000320748	0.00184054	0		1821700	1019200	14749000	11248000	4053800	12825000	751710	2973200	0	18427000	31911000	58674000	71377000	23379000	243370000	21416000	0	0	TRUE															7	7
872	P08603;P08603-2;Q02985-2;Q02985	P08603	Complement factor H	CFH	0.0267694	0.00501977	0.0115903	0.0126701	0.0249015	0.0443336	0.0194132	0.0063192	0.0080714		28502000	11785000	60839000	55657000	117690000	91370000	45497000	10208000	4797200	2036600064	1763800064	2110899968	1864000000	4140699904	8969900032	3334000128	1022000000	1443699968	TRUE															50	50
2167	Q03591;P36980-2;P36980;Q9BXR6	Q03591	Complement factor H-related protein 1	CFHR1	0.00333054	0	0.00316643	0.00331795	0.000940581	0.00337236	0.00145745	0.000820419	0		3546100	0	16621000	14575000	4445400	6950300	3415700	1325300	0	69607000	0	87208000	171610000	53819000	113450000	95596000	53490000	0	False;True															9	4
762	P05156;CON__Q32PI4	P05156	Complement factor I;Complement factor I heavy chain;Complement factor I light chain	CFI	0	0.000168534	0.00136634	0.000895016	0.0022629	0.00634897	0.00257504	0.00278446	0.000318535		0	395670	7172100	3931600	10695000	13085000	6034900	4498000	189320	0	49070000	90464000	111750000	163270000	536000000	337700000	180490000	143590000	TRUE															7	7
1127	P17927	P17927	Complement receptor type 1	CR1	0	0	0	0	5.08693e-05	0	0	0	0		0	0	0	0	240420	0	0	0	0	0	0	0	0	14070000	0	0	0	0	TRUE															1	1
2474	Q14746-2;Q14746	Q14746-2;Q14746	Conserved oligomeric Golgi complex subunit 2	COG2	0	0	0.000131228	0.000253166	0	0	0	0	0		0	0	688830	1112100	0	0	0	0	0	0	0	17207000	0	0	0	0	0	0	TRUE															3	3
3372	Q96JB2-2;Q96JB2	Q96JB2-2;Q96JB2	Conserved oligomeric Golgi complex subunit 3	COG3	0	0	9.47168e-05	0	0	0	0	0	0		0	0	497180	0	0	0	0	0	0	0	0	6468500	0	0	0	0	0	0	TRUE															1	1
4164	Q9Y2V7-2;Q9Y2V7	Q9Y2V7-2;Q9Y2V7	Conserved oligomeric Golgi complex subunit 6	COG6	0	0	0.000149951	0	0	0	0	0.000218572	0		0	0	787110	0	0	0	0	353080	0	0	0	12698000	0	0	0	0	0	0	TRUE															2	2
3915	Q9NZB2-4;Q9NZB2;Q9NZB2-6;Q9NZB2-5;Q9NZB2-2;Q5T035	Q9NZB2-4;Q9NZB2;Q9NZB2-6;Q9NZB2-5;Q9NZB2-2	Constitutive coactivator of PPAR-gamma-like protein 1	FAM120A	0.000374671	0.000175515	0.00155493	0.00126367	0.000399113	0.000134083	6.12942e-05	0.000592895	0		398920	412060	8162000	5551000	1886300	276340	143650	957760	0	0	110190000	116110000	128720000	81223000	54176000	116570000	59725000	0	TRUE															17	17
2268	Q12860-2;Q12860;Q12860-3	Q12860-2;Q12860	Contactin-1	CNTN1	0	0	0	0.000144683	0.000651619	0	0	0.00015278	0		0	0	0	635560	3079700	0	0	246800	0	0	0	0	31175000	69495000	0	0	41395000	0	TRUE															6	6
2296	Q13098-5;Q13098;Q13098-7;Q13098-6	Q13098-5;Q13098;Q13098-7;Q13098-6	COP9 signalosome complex subunit 1	GPS1	0.0108902	0	0.00359317	0.00236935	0.0002032	0	0.00836229	0.00129764	0		11595000	0	18861000	10408000	960370	0	19598000	2096200	0	178420000	0	245480000	83494000	40914000	0	442820000	115650000	0	TRUE															11	11
1918	P61201;P61201-2	P61201;P61201-2	COP9 signalosome complex subunit 2	COPS2	0	0.00170157	0.00522811	0.00394876	0.00118517	0.00133462	0.00212322	0.00173363	0		0	3994800	27443000	17346000	5601400	2750600	4976000	2800500	0	0	166350000	232250000	189090000	68445000	95815000	165520000	168060000	0	TRUE															12	12
4110	Q9UNS2;Q9UNS2-2	Q9UNS2;Q9UNS2-2	COP9 signalosome complex subunit 3	COPS3	0.00297702	0.00101384	0.00233239	0.00369402	0.000672608	0.000443836	0.00163009	0.00164269	0.000827465		3169700	2380200	12243000	16227000	3178900	914730	3820300	2653600	491800	83824000	90050000	149990000	185750000	76348000	29080000	120480000	98457000	156880000	TRUE															8	8
3537	Q9BT78;Q9BT78-2	Q9BT78;Q9BT78-2	COP9 signalosome complex subunit 4	COPS4	0.00139698	0.00395026	0.00963932	0.00873526	0.00288729	0.00323523	0.00368401	0.00631858	0.00357368		1487400	9274100	50598000	38372000	13646000	6667700	8633900	10207000	2124000	54729000	446480000	621720000	572040000	242410000	303550016	287300000	566860032	254390000	TRUE															17	17
3251	Q92905	Q92905	COP9 signalosome complex subunit 5	COPS5	0.00206054	0.0024914	0.00815012	0.00600965	0.00586916	0.00282067	0.00518643	0.00664296	0.00133998		2193900	5849100	42781000	26399000	27739000	5813300	12155000	10731000	796410	55389000	151780000	377510016	258700000	251920000	180220000	314249984	361489984	88165000	TRUE															14	14
2888	Q7L5N1	Q7L5N1	COP9 signalosome complex subunit 6	COPS6	0	0	0.0068962	0.0090608	0.0067995	0.00119488	0.00193778	0.00741305	0		0	0	36199000	39802000	32136000	2462600	4541400	11975000	0	0	0	134330000	316760000	282520000	98601000	95227000	251690000	0	TRUE															6	6
3985	Q9UBW8	Q9UBW8	COP9 signalosome complex subunit 7a	COPS7A	0	0.00209621	0.00363261	0.00482748	0	0	0.0019676	0.00345649	0.00134721		0	4921300	19068000	21206000	0	0	4611300	5583600	800710	0	138710000	164200000	159450000	0	0	117630000	161110000	0	TRUE															6	6
3733	Q9H9Q2;Q9H9Q2-3	Q9H9Q2;Q9H9Q2-3	COP9 signalosome complex subunit 7b	COPS7B	0.0039693	0	0.00138814	0.000191198	0.000594851	0.0003927	0	0	0		4226200	0	7286500	839890	2811400	809340	0	0	0	52241000	0	27498000	6379200	24232000	16422000	0	0	0	TRUE															2	2
3466	Q99627-2;Q99627	Q99627-2;Q99627	COP9 signalosome complex subunit 8	COPS8	0	0.00215081	0.00483071	0.00127803	0	0	0.00145468	0.00544331	0		0	5049500	25357000	5614100	0	0	3409200	8793100	0	0	99608000	64674000	42299000	0	0	41416000	90253000	0	TRUE															3	3
3483	Q99829	Q99829	Copine-1	CPNE1	0.0212647	0.00172538	0.00770205	0.00326468	0.00570836	0.00431939	0.00981987	0.00643434	0.00107581		22641000	4050700	40429000	14341000	26979000	8902100	23014000	10394000	639400	568230016	158030000	368510016	290500000	261410000	214710000	318220000	420360000	64108000	TRUE															11	11
3336	Q96FN4;Q96FN4-2	Q96FN4;Q96FN4-2	Copine-2	CPNE2	0	0.000241017	0.000574877	0.000530508	0.00122047	0	0.000203638	0	0		0	565840	3017600	2330400	5768200	0	477250	0	0	0	25122000	37052000	37742000	69288000	0	31322000	0	0	False;True															5	4
390	O75131;Q86YQ8-2;Q9HCH3-2;Q8IYJ1;Q96A23;O95741;Q9UBL6-2;Q86YQ8;Q96A23-2;Q9HCH3;O95741-2;Q9UBL6	O75131	Copine-3	CPNE3	0.00155318	0.00363255	0.0138335	0.0127469	0.0118297	0.0132108	0.00889651	0.00478422	0.000749833		1653700	8528200	72614000	55994000	55910000	27227000	20850000	7728400	445660	46059000	338289984	802739968	726190016	846409984	1240600064	642350016	413560000	59819000	TRUE															13	13
173	O14618	O14618	Copper chaperone for superoxide dismutase	CCS	0.00268737	0	0.00280885	0.00439017	0	0.00561825	0.00562763	0.00249017	0.00770411		2861300	0	14744000	19285000	0	11579000	13189000	4022600	4578900	76125000	0	138020000	188570000	0	170540000	226920000	167950000	192340000	TRUE															8	8
3847	Q9NTM9	Q9NTM9	Copper homeostasis protein cutC homolog	CUTC	0	0	0	0.00081905	0.000656824	0	0	0.00136109	0		0	0	0	3597900	3104300	0	0	2198700	0	0	0	0	30950000	0	0	0	64979000	0	TRUE															2	2
118	O00244	O00244	Copper transport protein ATOX1	ATOX1	0	0	0.00955474	0.00551725	0.00196082	0	0	0	0		0	0	50154000	24236000	9267300	0	0	0	0	0	0	64492000	99479000	0	0	0	0	0	TRUE															5	5
2693	Q53SF7-4;Q53SF7-3;Q53SF7-2;Q53SF7	Q53SF7-4;Q53SF7-3;Q53SF7-2;Q53SF7	Cordon-bleu protein-like 1	COBLL1	0	8.9717e-05	0.000272179	0.000363666	0	0	0	0	6.88876e-05		0	210630	1428700	1597500	0	0	0	0	40943	0	34150000	42410000	57592000	0	0	0	0	0	TRUE															8	8
409	O75367-3;O75367;O75367-2	O75367-3;O75367;O75367-2	Core histone macro-H2A.1	H2AFY	0.0381123	0.00700638	0.0325273	0.0258584	0.0160801	0.0219339	0.0102521	0.0516765	0.0188846		40579000	16449000	170740000	113590000	75998000	45205000	24027000	83478000	11224000	911569984	765440000	1290200064	1369299968	953740032	1597299968	766990016	1920400000	1017400000	TRUE															19	19
3941	Q9P0M6	Q9P0M6	Core histone macro-H2A.2	H2AFY2	0.00935672	0	0.00132624	0.0016203	0	0.000190367	0.00136848	0.00170317	0		9962300	0	6961600	7117600	0	392340	3207200	2751300	0	219510000	0	79960000	78583000	0	26269000	83368000	65312000	0	False;True															8	6
1399	P31146	P31146	Coronin-1A	CORO1A	0	0.015438	0.0591832	0.048227	0.0482182	0.0231746	0.0252597	0.0304142	0.0310156		0	36244000	310660000	211850000	227890000	47762000	59199000	49131000	18434000	0	1078800000	2638000128	2320000000	1763100032	2000099968	1614300032	2089799936	2269600000	TRUE															25	25
3511	Q9BR76;A9Z1Z3-3;A9Z1Z3	Q9BR76	Coronin-1B	CORO1B	0.0200672	0.00493373	0.0177129	0.0218393	0.014782	0.0057609	0.0116133	0.00720629	0.00276741		21366000	11583000	92977000	95935000	69863000	11873000	27217000	11641000	1644800	497510016	453169984	904339968	1002099968	958929984	413120000	814120000	407950016	143740000	TRUE															19	19
4083	Q9ULV4;Q9ULV4-2;Q9ULV4-3;Q6QEF8-4;Q6QEF8-3;Q6QEF8-2;Q6QEF8-5;Q6QEF8	Q9ULV4;Q9ULV4-2;Q9ULV4-3	Coronin-1C	CORO1C	0.155872	0.00879578	0.0326797	0.0354013	0.0307327	0.0233003	0.0078332	0.00885913	0.00996239		165960000	20650000	171540000	155510000	145250000	48021000	18358000	14311000	5921100	3205299968	911150016	1554700032	1695200000	1328000000	1737200000	470800000	558979968	504160000	TRUE															30	30
1876	P57737-4;P57737;P57737-3;P57737-2	P57737-4;P57737;P57737-3;P57737-2	Coronin-7	CORO7	0	0.000160803	0.00354935	0.00144071	0	0.000362918	0.00041005	0.00114684	0.00139856		0	377520	18631000	6328700	0	747960	961000	1852600	831230	0	25899000	308140000	160140000	0	25074000	62719000	104400000	142620000	TRUE															9	9
850	P08185	P08185	Corticosteroid-binding globulin	SERPINA6	0	0.010244	0.00296126	0.00474484	0.00471708	0.00598895	0.00813103	0.00542542	0.0100729		0	24050000	15544000	20843000	22294000	12343000	19056000	8764200	5986800	0	539289984	136590000	206850000	217430000	316289984	355630016	512600000	531740000	TRUE							+	+	+						8	8
3945	Q9P1F3	Q9P1F3	Costars family protein ABRACL	ABRACL	0.0117937	0	0.0253547	0	0.0199193	0.0312432	0.00410916	0	0		12557000	0	133090000	0	94143000	64391000	9630300	0	0	45384000	0	167150000	0	153320000	296089984	50951000	0	0	TRUE															3	3
688	P02741;P02741-2	P02741;P02741-2	C-reactive protein;C-reactive protein(1-205)	CRP	0	0.00180482	0.00845646	0.003595	0.00857512	0.00754599	0.00152922	0	0		0	4237200	44389000	15792000	40528000	15552000	3583900	0	0	0	83328000	125740000	77173000	128400000	109740000	41725000	0	0	TRUE															3	3
995	P12277;P06732	P12277	Creatine kinase B-type	CKB	0.272052	0.0406412	0.0537937	0.0765326	0.0164353	0.0679731	0.0243722	0.0205126	0.0105742		289660000	95414000	282370000	336190000	77677000	140090000	57119000	33136000	6284700	4098400000	2629700096	2399300096	2718599936	937100032	3674899968	1711200000	1273299968	576160000	TRUE															23	23
1117	P17540	P17540	Creatine kinase S-type, mitochondrial	CKMT2	0.0010398	0	0	0.00159708	0	0.000497243	0.000235056	0	0		1107100	0	0	7015600	0	1024800	550880	0	0	23249000	0	0	0	0	35325000	0	0	0	TRUE															3	3
2240	Q92793-2;Q09472;Q92793	Q92793-2;Q09472;Q92793	CREB-binding protein;Histone acetyltransferase p300	CREBBP;EP300	0	0	4.86824e-05	0	0	0	0	0	0		0	0	255540	0	0	0	0	0	0	0	0	10107000	0	0	0	0	0	0	TRUE															1	1
1596	P46109	P46109	Crk-like protein	CRKL	0.00754385	0.00244991	0.0105467	0.00617628	0.0154026	0.00449319	0.00323769	0.000788847	0		8032100	5751700	55361000	27131000	72796000	9260300	7587900	1274300	0	161640000	258000000	390160000	281950016	517689984	295380000	195590000	56326000	0	TRUE															9	9
2334	Q13363-2;Q13363	Q13363-2;Q13363	C-terminal-binding protein 1	CTBP1	0.0111616	0.000606249	0.00467526	0.00174	0	0.000248602	0.000778882	0.00164721	0		11884000	1423300	24541000	7643400	0	512360	1825400	2660900	0	0	73882000	219070000	87410000	0	0	83675000	68854000	0	TRUE															11	11
1871	P56545;P56545-3;P56545-2	P56545;P56545-3;P56545-2	C-terminal-binding protein 2	CTBP2	0	0.000239978	0.000130012	0.000601511	0	0	0	0	0		0	563400	682450	2642300	0	0	0	0	0	0	17220000	0	30847000	0	0	0	0	0	False;True															5	2
1122	P17812;P17812-2	P17812;P17812-2	CTP synthase 1	CTPS1	0.00183682	0	0	0.000123341	0	0	0	0	0		1955700	0	0	541810	0	0	0	0	0	58670000	0	0	0	0	0	0	0	0	False;True															6	4
3819	Q9NRF8	Q9NRF8	CTP synthase 2	CTPS2	0.000454945	0	0.00087607	0.000193088	0	0	0.000125985	0	0		484390	0	4598600	848190	0	0	295260	0	0	0	0	70451000	28638000	0	0	0	0	0	TRUE															6	6
3953	Q9P2B4	Q9P2B4	CTTNBP2 N-terminal-like protein	CTTNBP2NL	0	0	0.000170343	0	8.98772e-05	0	0	0	0		0	0	894150	0	424780	0	0	0	0	0	0	0	0	9290900	0	0	0	0	TRUE															2	2
4130	Q9Y240	Q9Y240	C-type lectin domain family 11 member A	CLEC11A	0.0247764	0	0	0	0	0	0	0	0		26380000	0	0	0	0	0	0	0	0	422080000	0	0	0	0	0	0	0	0	TRUE					+			+	+			+			5	5
3968	Q9UBG0	Q9UBG0	C-type mannose receptor 2	MRC2	0.00167715	0	0.000425823	0.000209326	0.00154688	0.000384704	0.000413583	0	0		1785700	0	2235200	919520	7310900	792860	969280	0	0	96336000	0	67053000	37146000	246400000	85564000	79747000	0	0	TRUE															7	7
3245	Q92879-5;Q92879-2;Q92879-3;Q92879-6;Q92879;Q92879-4	Q92879-5;Q92879-2;Q92879-3;Q92879-6;Q92879;Q92879-4	CUGBP Elav-like family member 1	CELF1	0	0	0.000753269	0	0.00070953	0.000292092	0	0	0		0	0	3954000	0	3353400	601990	0	0	0	0	0	24647000	0	31913000	0	0	0	0	False;True															4	2
522	O95319-5;O95319-2;O95319;O95319-4;O95319-3	O95319-5;O95319-2;O95319;O95319-4;O95319-3	CUGBP Elav-like family member 2	CELF2	0	0.000245443	0.00183577	0.000257992	0.00100712	0.00230193	0.000577868	0.00105627	0		0	576230	9636200	1133300	4759900	4744200	1354300	1706300	0	0	25616000	41015000	44474000	41998000	147980000	32890000	31206000	0	TRUE															8	8
2376	Q13616;Q8NI38-2	Q13616	Cullin-1	CUL1	0	0	0.000988013	0.000589969	0.000753709	0	0	0.000500379	0.000649219		0	0	5186200	2591600	3562200	0	0	808310	385860	0	0	106750000	97700000	89812000	0	0	0	0	TRUE															14	14
2377	Q13617;Q13617-2	Q13617;Q13617-2	Cullin-2	CUL2	0	0.000298648	0.00138029	0.000420646	0.000354871	0.00018504	0.00125306	0	0		0	701140	7245300	1847800	1677200	381360	2936700	0	0	0	63460000	169100000	50281000	55005000	33260000	130800000	0	0	TRUE															9	9
2378	Q13618-2;Q13618;Q13618-3	Q13618-2;Q13618;Q13618-3	Cullin-3	CUL3	0.000652067	0	0.00198643	0.00130191	0.000870398	0	0.000490993	0.000779438	0		694270	0	10427000	5719000	4113700	0	1150700	1259100	0	0	0	179610000	157010000	111390000	0	69101000	158620000	0	TRUE															14	14
2379	Q13619;Q13619-2	Q13619;Q13619-2	Cullin-4A	CUL4A	0.000499887	0	0.000565104	0.000102498	0.000220176	0	0.000659664	0	0		532240	0	2966300	450250	1040600	0	1546000	0	0	0	0	0	0	61333000	0	76823000	0	0	TRUE															9	9
2380	Q13620;Q13620-3;Q13620-1	Q13620;Q13620-3;Q13620-1	Cullin-4B	CUL4B	0	0	0.000439502	0.0003152	0.000330771	0	0	0	0		0	0	2307000	1384600	1563300	0	0	0	0	0	0	68674000	28585000	69366000	0	0	0	0	False;True															9	5
3261	Q93034	Q93034	Cullin-5	CUL5	0	0.000247679	0.00181985	0.00169428	0.00106222	0	0.000483313	0.000567391	0.000410519		0	581480	9552600	7442600	5020300	0	1132700	916560	243990	0	62694000	165490000	226550000	144570000	0	70223000	92089000	71453000	TRUE															16	16
2948	Q86VP6;Q86VP6-2;Q86VP6-3;O75155-2;O75155	Q86VP6;Q86VP6-2	Cullin-associated NEDD8-dissociated protein 1	CAND1	0.00473786	0.00214212	0.00931641	0.00598506	0.00163168	0.00127057	0.00729002	0.00822276	0.000552945		5044500	5029100	48903000	26291000	7711700	2618600	17085000	13283000	328640	314680000	490040000	1262899968	1042000000	326390016	287840000	1242300032	2156400128	156010000	TRUE															35	35
1867	P56277	P56277	Cx9C motif-containing protein 4	CMC4	0	0.00231242	0	0.00390255	0.0131811	0	0	0	0		0	5428900	0	17143000	62297000	0	0	0	0	0	52401000	0	63200000	220960000	0	0	0	0	TRUE															1	1
1092	P16220-3;P16220-2;P16220;Q03060-23;Q03060-9;Q03060-24;Q03060-8;Q03060-32;Q03060-26;Q03060-21;Q03060-31;Q03060-6;P18846-2;P18846	P16220-3;P16220-2;P16220;Q03060-23;Q03060-9;Q03060-24;Q03060-8;Q03060-32;Q03060-26;Q03060-21;Q03060-31;Q03060-6;P18846-2;P18846	Cyclic AMP-responsive element-binding protein 1;Cyclic AMP-dependent transcription factor ATF-1	CREB1;ATF1	0.00204767	0	0.00549406	0.00261748	0.00116848	0	0	0	0		2180200	0	28839000	11498000	5522500	0	0	0	0	10901000	0	0	35324000	0	0	0	0	0	TRUE															2	2
1191	Q9UQ88-4;P21127-8;Q9UQ88-3;Q9UQ88-2;P21127-3;P21127-2;Q9UQ88;P21127;Q9UQ88-5;Q9UQ88-10;P21127-12;P21127-4;P21127-5;P21127-10;P21127-6;P21127-9;Q9UQ88-9	Q9UQ88-4;P21127-8;Q9UQ88-3;Q9UQ88-2;P21127-3;P21127-2;Q9UQ88;P21127;Q9UQ88-5;Q9UQ88-10;P21127-12;P21127-4;P21127-5;P21127-10;P21127-6;P21127-9	Cyclin-dependent kinase 11A;Cyclin-dependent kinase 11B	CDK11A;CDK11B	0	0	0.000289896	5.95888e-05	0.0012649	0	0	0	0		0	0	1521700	261760	5978200	0	0	0	0	0	0	24226000	12932000	0	0	0	0	0	TRUE															3	3
1274	P24941-2;P24941	P24941-2;P24941	Cyclin-dependent kinase 2	CDK2	0	0	0.000190813	0.000219661	0.000382081	0	0	0	0		0	0	1001600	964920	1805800	0	0	0	0	0	0	8861100	0	0	0	0	0	0	TRUE															3	3
981	P11802-2;P11802	P11802-2;P11802	Cyclin-dependent kinase 4	CDK4	0	0	0.000576611	0	0.000263593	0	0	0	0		0	0	3026700	0	1245800	0	0	0	0	0	0	14177000	0	6627900	0	0	0	0	TRUE															1	1
1568	P42773	P42773	Cyclin-dependent kinase 4 inhibitor C	CDKN2C	0	0.00175745	0	0.00295827	0	0.000515681	0	0	0		0	4126000	0	12995000	0	1062800	0	0	0	0	66374000	0	79845000	0	0	0	0	0	TRUE															2	2
2108	Q00534	Q00534	Cyclin-dependent kinase 6	CDK6	0	0.000134122	0.000277246	0.000359136	0.000414093	0	0	0	0		0	314880	1455300	1577600	1957100	0	0	0	0	0	0	0	21600000	18799000	0	0	0	0	TRUE															5	5
2109	Q00535;Q00535-2	Q00535;Q00535-2	Cyclin-dependent-like kinase 5	CDK5	0.000458862	0	0	0	0	0	0.000207611	0	0		488560	0	0	0	0	0	486560	0	0	0	0	0	0	0	0	13533000	0	0	TRUE															4	4
208	O14976-2;O14976	O14976-2;O14976	Cyclin-G-associated kinase	GAK	0	0	9.3688e-05	0.000128966	3.83773e-05	0	0	0	0		0	0	491780	566520	181380	0	0	0	0	0	0	0	13561000	11025000	0	0	0	0	TRUE															3	3
628	P01040	P01040	Cystatin-A;Cystatin-A, N-terminally processed	CSTA	0	0.0264883	0.0356726	0.0332228	0.0403535	0.0243347	0.016961	0	0		0	62187000	187250000	145940000	190720000	50153000	39750000	0	0	0	748960000	489460000	622019968	952809984	637009984	332609984	0	0	TRUE							+	+	+						8	8
721	P04080	P04080	Cystatin-B	CSTB	0.0111954	0.138492	0.210416	0.278799	0.35942	0.185462	0.163721	0.0635201	0.080995		11920000	325140000	1104500000	1224700000	1698700000	382230000	383700000	102610000	48139000	71304000	2178700032	2868600064	4089299968	5284499968	6563100160	3230799872	1292099968	790019968	TRUE							+	+	+			+	+	+	8	8
627	P01034	P01034	Cystatin-C	CST3	0	0	0.00536718	0.00899296	0.0066205	0.00120536	0.0033453	0.0071741	0		0	0	28173000	39504000	31290000	2484200	7840100	11589000	0	0	0	87931000	164010000	123520000	0	104290000	173860000	0	TRUE	+						+	+	+			+			4	4
1195	P21291	P21291	Cysteine and glycine-rich protein 1	CSRP1	0.370717	0.0896573	0.0951073	0.203621	0.0812466	0.0218427	0.0626724	0.0240672	0.066781		394710000	210490000	499230000	894460000	383990000	45017000	146880000	38878000	39691000	5357499904	3431399936	2876199936	6051599872	2929299968	1092300032	2379899904	1390300032	2268199936	TRUE															11	11
2600	Q16527	Q16527	Cysteine and glycine-rich protein 2	CSRP2	0	0.00731647	0.0121565	0.0149418	0.0229549	0.00288404	0.0047815	0	0.00438836		0	17177000	63811000	65636000	108490000	5943900	11206000	0	2608200	0	338860000	374420000	630540032	354910016	119000000	234670000	0	179480000	TRUE															8	8
4010	Q9UHD1-2;Q9UHD1	Q9UHD1-2;Q9UHD1	Cysteine and histidine-rich domain-containing protein 1	CHORDC1	0	0	0.00223999	0.00090287	0	0	0.000898313	0	0		0	0	11758000	3966100	0	0	2105300	0	0	0	0	91786000	0	0	0	46228000	0	0	TRUE															6	6
4260	Q9Y697-2;Q9Y697;Q9Y697-3	Q9Y697-2;Q9Y697;Q9Y697-3	Cysteine desulfurase, mitochondrial	NFS1	0	0.000316384	0.000536985	0.00027049	0	0	0	0.00024906	0		0	742780	2818700	1188200	0	0	0	402330	0	0	22939000	27863000	23479000	0	0	0	27508000	0	TRUE															4	4
4216	Q9Y4P1-3;Q9Y4P1-4;Q9Y4P1-6;Q9Y4P1;Q9Y4P1-2	Q9Y4P1-3;Q9Y4P1-4;Q9Y4P1-6;Q9Y4P1;Q9Y4P1-2	Cysteine protease ATG4B	ATG4B	0	0	0.000161576	0.000231266	0	0	0	0	0		0	0	848130	1015900	0	0	0	0	0	0	0	5738000	0	0	0	0	0	0	TRUE															2	2
4249	Q9Y600;Q9Y600-3;Q9Y600-2	Q9Y600;Q9Y600-3;Q9Y600-2	Cysteine sulfinic acid decarboxylase	CSAD	0	0.000238138	0.0025349	0.00257332	0	0	0	0	0		0	559080	13306000	11304000	0	0	0	0	0	0	54033000	153130000	162080000	0	0	0	0	0	TRUE															4	4
1701	P50238	P50238	Cysteine-rich protein 1	CRIP1	0	0.0542272	0.00384826	0.226158	0.168534	0.0406116	0.0548127	0	0		0	127310000	20200000	993460000	796530000	83699000	128460000	0	0	0	931550016	713430016	2281799936	1258700032	463150016	839459968	0	0	TRUE															4	4
1786	P52943;P52943-2	P52943;P52943-2	Cysteine-rich protein 2	CRIP2	0.0075291	0.0493671	0.0820766	0.125183	0.0212093	0.0166476	0.0503368	0.038351	0		8016400	115900000	430830000	549900000	100240000	34310000	117970000	61952000	0	83668000	1748000000	1995900032	3073499904	551870016	670089984	1685699968	771750016	0	TRUE															9	9
1812	P54108;P54108-2;P54108-3	P54108;P54108-2;P54108-3	Cysteine-rich secretory protein 3	CRISP3	0	0	0	0	0	0.000660177	0	0	0		0	0	0	0	0	1360600	0	0	0	0	0	0	0	0	20101000	0	0	0	TRUE															1	1
2845	Q6UXH1-3;Q6UXH1-2;Q6UXH1-4;Q6UXH1;Q6UXH1-6;Q6UXH1-5	Q6UXH1-3;Q6UXH1-2;Q6UXH1-4;Q6UXH1;Q6UXH1-6;Q6UXH1-5	Cysteine-rich with EGF-like domain protein 2	CRELD2	0	0	0.00221218	0.000358771	0.00116545	0.00034071	0.000894174	0.00037748	0		0	0	11612000	1576000	5508200	702190	2095600	609780	0	0	0	60357000	37651000	46599000	24923000	33302000	0	0	TRUE				+		+		+							4	4
1668	P49589;P49589-3;P49589-2	P49589;P49589-3;P49589-2	Cysteine--tRNA ligase, cytoplasmic	CARS	0.000729684	0.00065289	0.000569695	0.00264139	0.000371057	0.00227505	0.00200583	0.00067191	0.000676593		776910	1532800	2990400	11603000	1753700	4688800	4700900	1085400	402130	46490000	85214000	63960000	274020000	79235000	306449984	235930000	81539000	122660000	TRUE															20	20
1420	P32320	P32320	Cytidine deaminase	CDA	0	0	0	0.00159671	0	0.000256458	0	0	0		0	0	0	7014000	0	528550	0	0	0	0	0	0	0	0	6073100	0	0	0	TRUE															2	2
2695	Q53TN4-3;Q53TN4	Q53TN4-3;Q53TN4	Cytochrome b reductase 1	CYBRD1	0	0.00665753	0	0.00406304	0.00116143	0.00047192	0.000935819	0.0048876	0.00986548		0	15630000	0	17848000	5489200	972610	2193200	7895400	5863500	0	101280000	0	47104000	0	0	47699000	115670000	178430000	TRUE															4	4
743	P04839	P04839	Cytochrome b-245 heavy chain	CYBB	0	0	0.000286219	0.00229809	0.00452581	0.00100686	0.00156954	0.00070961	0.000221437		0	0	1502400	10095000	21390000	2075100	3678400	1146300	131610	0	0	35471000	171880000	346449984	66527000	129280000	70493000	28156000	TRUE															5	5
1012	P13498	P13498	Cytochrome b-245 light chain	CYBA	0	0	0	0	0	0.000766195	0.00338153	0	0		0	0	0	0	0	1579100	7925000	0	0	0	0	0	0	0	22357000	76993000	0	0	TRUE															2	2
584	P00167-2;P00167;P00167-3	P00167-2;P00167;P00167-3	Cytochrome b5	CYB5A	0.00928064	0.0275476	0.0707775	0.0327219	0.104049	0.112409	0.0753238	0.0471173	0.0175268		9881300	64674000	371520000	143740000	491760000	231670000	176530000	76113000	10417000	56478000	905329984	1200199936	679260032	1833600000	1499600000	1435800064	1186800000	281649984	TRUE															8	8
256	O43169	O43169	Cytochrome b5 type B	CYB5B	0	0	0.00152161	0	0	0.00400885	0.00192822	0	0		0	0	7987100	0	0	8262100	4519000	0	0	0	0	38731000	0	0	58602000	48669000	0	0	TRUE															3	3
1406	P31930	P31930	Cytochrome b-c1 complex subunit 1, mitochondrial	UQCRC1	0	0.00202081	0.00533803	0.00271332	0.00106757	0.0084543	0.0066167	0.00138121	0		0	4744300	28020000	11919000	5045600	17424000	15507000	2231200	0	0	221430000	371520000	225570000	70936000	650860032	468950016	115470000	0	TRUE															16	16
1227	P22695	P22695	Cytochrome b-c1 complex subunit 2, mitochondrial	UQCRC2	0.000924937	0.00559821	0.00824176	0.00710007	0.00526593	0.00684486	0.00470043	0.00592635	0.00242166		984800	13143000	43262000	31189000	24888000	14107000	11016000	9573400	1439300	20919000	509860000	379840000	398689984	318080000	439860000	283640000	288920000	102280000	TRUE															15	15
1057	P14927;P14927-2	P14927;P14927-2	Cytochrome b-c1 complex subunit 7	UQCRB	0	0	0.000824976	0.00271309	0.000961232	0.0050816	0.00641274	0	0.00761056		0	0	4330400	11918000	4543000	10473000	15029000	0	4523300	0	0	20490000	25666000	24417000	109890000	128260000	0	0	TRUE															4	4
203	O14949	O14949	Cytochrome b-c1 complex subunit 8	UQCRQ	0	0	0	0	0.000957275	0.00146776	0.0010765	0	0		0	0	0	0	4524300	3025000	2522900	0	0	0	0	0	0	26564000	19275000	0	0	0	TRUE															3	3
3990	Q9UDW1;Q9UDW1-2	Q9UDW1;Q9UDW1-2	Cytochrome b-c1 complex subunit 9	UQCR10	0	0	0	0	0.00115818	0	0.00168214	0	0		0	0	0	0	5473800	0	3942300	0	0	0	0	0	0	12943000	0	0	0	0	TRUE															2	2
1625	P47985;P0C7P4	P47985;P0C7P4	Cytochrome b-c1 complex subunit Rieske, mitochondrial;Cytochrome b-c1 complex subunit 11;Putative cytochrome b-c1 complex subunit Rieske-like protein 1	UQCRFS1;UQCRFS1P1	0	0.0027284	0.00416184	0	0.00161822	0.00111496	0.00162851	0.00491632	0		0	6405500	21846000	0	7648100	2297900	3816600	7941800	0	0	133260000	100090000	0	77364000	57384000	164000000	200350000	0	TRUE															5	5
2103	P99999;CON__P62894	P99999	Cytochrome c	CYCS	0.0467596	0.115725	0.186237	0.0598005	0.144813	0.169363	0.138312	0.0250168	0.053617		49786000	271690000	977580000	262690000	684420000	349050000	324150000	40412000	31867000	458070016	2668400128	2703600128	956280000	2826500096	3558000128	2064099968	515980000	722659968	TRUE															9	9
2716	Q5JTJ3-3;Q5JTJ3;Q5JTJ3-2	Q5JTJ3-3;Q5JTJ3;Q5JTJ3-2	Cytochrome c oxidase assembly factor 6 homolog	COA6	0	0	0.00194394	0.00149334	0	0	0	0	0		0	0	10204000	6559900	0	0	0	0	0	0	0	26551000	20153000	0	0	0	0	0	TRUE															1	1
2412	Q14061	Q14061	Cytochrome c oxidase copper chaperone	COX17	0	0.00594535	0.00362975	0.00904327	0.00715073	0.00234264	0.00177717	0.00266833	0		0	13958000	19053000	39725000	33796000	4828100	4165000	4310400	0	0	91433000	40374000	92209000	81347000	32270000	24826000	37051000	0	TRUE															1	1
2730	Q5RI15;Q5RI15-2	Q5RI15;Q5RI15-2	Cytochrome c oxidase protein 20 homolog	COX20	0	0	0	0	0.000545403	0	0	0	0		0	0	0	0	2577700	0	0	0	0	0	0	0	0	9142600	0	0	0	0	TRUE															1	1
593	P00403	P00403	Cytochrome c oxidase subunit 2	MT-CO2	0	0.0026999	0.00809868	0.00163494	0.00457405	0.0202158	0.00930827	0	0		0	6338600	42511000	7181900	21618000	41664000	21815000	0	0	0	108410000	131580000	46917000	115790000	603619968	192370000	0	0	TRUE															6	6
1007	P13073	P13073	Cytochrome c oxidase subunit 4 isoform 1, mitochondrial	COX4I1	0	0.00318037	0.00275189	0.00600714	0.00676988	0.00451362	0.00946572	0.00657301	0		0	7466600	14445000	26388000	31996000	9302400	22184000	10618000	0	0	218040000	94111000	139840000	186020000	155230000	280390016	299320000	0	TRUE															7	7
1178	P20674	P20674	Cytochrome c oxidase subunit 5A, mitochondrial	COX5A	0.0104966	0.00190453	0	0.00738828	0.00162766	0.00967315	0.0154859	0.0164802	0		11176000	4471300	0	32455000	7692700	19936000	36293000	26622000	0	175780000	82007000	0	207600000	266900000	343209984	486129984	632769984	0	TRUE															7	7
947	P10606	P10606	Cytochrome c oxidase subunit 5B, mitochondrial	COX5B	0	0.0168606	0.0233067	0.0187909	0.0116171	0.0106474	0.00408126	0.0223085	0.021893		0	39584000	122340000	82544000	54905000	21944000	9564900	36037000	13012000	0	493790016	475310016	402470016	250810000	302409984	142550000	501180000	580870016	TRUE															7	7
1053	P14854	P14854	Cytochrome c oxidase subunit 6B1	COX6B1	0	0.00166187	0	0	0	0.0120977	0	0.0020777	0		0	3901600	0	0	0	24933000	0	3356300	0	0	0	0	0	0	267080000	0	69001000	0	TRUE															4	4
1264	P24310	P24310	Cytochrome c oxidase subunit 7A1, mitochondrial	COX7A1	0	0.00107867	0.00149133	0.0014887	0	0.00483138	0	0	0		0	2532400	7828200	6539500	0	9957300	0	0	0	0	20369000	20370000	20091000	0	0	0	0	0	TRUE															2	2
1041	P14406	P14406	Cytochrome c oxidase subunit 7A2, mitochondrial	COX7A2	0.010445	0.0116739	0.0210626	0.0190643	0.00446931	0.00178902	0.01119	0.0291613	0		11121000	27407000	110560000	83745000	21123000	3687100	26225000	47107000	0	82499000	120660000	199640000	172000000	70031000	44897000	215310000	350430016	0	TRUE															2	2
144	O00483	O00483	Cytochrome c oxidase subunit NDUFA4	NDUFA4	0	0	0.00303727	0.00129604	0	0.000284391	0.0013969	0.00176285	0		0	0	15943000	5693200	0	586120	3273800	2847700	0	0	0	30015000	21969000	0	7308700	36406000	45668000	0	TRUE															2	2
868	P08574	P08574	Cytochrome c1, heme protein, mitochondrial	CYC1	0	0.00139561	0.000906551	0.0012188	0.000830112	0.00339924	0.00230644	0.000217092	0		0	3276500	4758600	5353900	3923300	7005700	5405400	350690	0	0	51372000	42373000	56287000	85358000	133330000	173680000	27247000	0	TRUE															2	2
2836	Q6UW02-2;Q6UW02	Q6UW02-2;Q6UW02	Cytochrome P450 20A1	CYP20A1	0	0	0.000128751	0.000112417	0	0	0.000202136	0	0		0	0	675830	493820	0	0	473730	0	0	0	0	8792900	7585500	0	0	0	0	0	TRUE															2	2
3181	Q8WWM9	Q8WWM9	Cytoglobin	CYGB	0	0.00671035	0.0147781	0.0138384	0.0242794	0.000866537	0.00424937	0	0		0	15754000	77572000	60789000	114750000	1785900	9958900	0	0	0	270190016	347950016	603420032	961710016	52307000	213700000	0	0	TRUE															13	13
2970	Q8IUI8-2;Q8IUI8	Q8IUI8-2;Q8IUI8	Cytokine receptor-like factor 3	CRLF3	0	0	0.000746315	0	0	6.45378e-05	0.00105538	0.000616221	0		0	0	3917500	0	0	133010	2473400	995440	0	0	0	56312000	0	0	0	56559000	42345000	0	TRUE								+	+		+				5	5
1198	P21399	P21399	Cytoplasmic aconitate hydratase	ACO1	0.00128409	0.0156582	0.0621056	0.0351783	0.00179854	0.0245647	0.0280059	0.0402942	0.00228655		1367200	36761000	326000000	154530000	8500300	50627000	65635000	65091000	1359000	91424000	2201600000	7547400192	2945499904	144580000	4740599808	4418999808	5010999808	158390000	TRUE															46	46
2436	Q14204	Q14204	Cytoplasmic dynein 1 heavy chain 1	DYNC1H1	0.00985985	0.0016424	0.00696993	0.00463899	0.00126568	0.00133282	0.00508445	0.00509318	0.000880751		10498000	3855900	36586000	20378000	5981900	2746900	11916000	8227500	523470	2870400000	1840899968	4244100096	3350099968	1039200000	1236000000	4494400000	4378599936	553710016	TRUE															169	169
2337	Q13409-3;Q13409-2;Q13409-6;Q13409-7;Q13409;Q13409-5	Q13409-3;Q13409-2;Q13409-6;Q13409-7;Q13409;Q13409-5	Cytoplasmic dynein 1 intermediate chain 2	DYNC1I2	0.00286582	0.00135187	0.00506199	0.00199378	0.00575575	0.00327109	0.002937	0.00120912	0.00376347		3051300	3173800	26571000	8758200	27203000	6741600	6883200	1953200	2236800	147630000	75571000	304720000	118890000	184650000	143480000	124010000	259420000	212050000	TRUE															13	13
4272	Q9Y6G9	Q9Y6G9	Cytoplasmic dynein 1 light intermediate chain 1	DYNC1LI1	0.00154594	0.000251521	0.00063744	0.000568525	0.000236954	0	0.000405118	0	0		1646000	590500	3346000	2497400	1119900	0	949440	0	0	0	28498000	0	46035000	19860000	0	41695000	0	0	False;True															5	4
261	O43237-2;O43237	O43237-2;O43237	Cytoplasmic dynein 1 light intermediate chain 2	DYNC1LI2	0.0055052	0.00140059	0.00600576	0.00370313	0.000525535	0	0.00391301	0.0018905	0		5861500	3288200	31525000	16267000	2483800	0	9170600	3053900	0	0	163670000	180590000	281689984	95544000	0	365180000	133020000	0	TRUE															11	11
2885	Q7L576;Q7L576-2;Q7L576-3	Q7L576;Q7L576-2	Cytoplasmic FMR1-interacting protein 1	CYFIP1	0.00494618	0.000156258	0.00441255	0.00185915	0.000441007	6.39992e-05	0.00188371	0.00140139	9.19247e-05		5266300	366850	23162000	8166800	2084300	131900	4414700	2263800	54635	288950016	51526000	924480000	369409984	82984000	26941000	199250000	330980000	20390000	TRUE															32	32
1096	P16333;P16333-2	P16333;P16333-2	Cytoplasmic protein NCK1	NCK1	0	0.00014423	0.00144428	0.00168352	0.00205191	0.000271887	0.000184616	0.000931042	0		0	338610	7581200	7395300	9697800	560350	432670	1504000	0	0	21232000	69300000	67998000	153200000	27590000	0	56774000	0	TRUE															9	9
296	O43639	O43639	Cytoplasmic protein NCK2	NCK2	0	0	0.000152338	0.00024447	0	0.000163123	0	0	0		0	0	799640	1073900	0	336190	0	0	0	0	0	9571400	15177000	0	0	0	0	0	False;True															3	2
2209	Q07065	Q07065	Cytoskeleton-associated protein 4	CKAP4	0.0134242	0.00256603	0.0080141	0.00757381	0.0064068	0.00136499	0.00963127	0.0126433	0.00387973		14293000	6024300	42067000	33270000	30280000	2813200	22572000	20424000	2305900	657560000	510750016	789920000	783590016	518070016	260610000	1028200000	1656600064	433769984	TRUE															29	29
2407	Q14008-2;Q14008;Q14008-3	Q14008-2;Q14008;Q14008-3	Cytoskeleton-associated protein 5	CKAP5	0.000298012	0	0.000412031	0.000121878	0	0	0	5.66159e-05	0		317300	0	2162800	535380	0	0	0	91457	0	0	0	114180000	0	0	0	0	21640000	0	TRUE															13	13
1339	P28838-2;P28838	P28838-2;P28838	Cytosol aminopeptidase	LAP3	0.000879394	0.0172304	0.0840312	0.0499958	0.032673	0.0419246	0.0397663	0.0224255	0.015122		936310	40452000	441090000	219620000	154420000	86405000	93197000	36226000	8987700	36183000	1711399936	6876499968	3133299968	3029499904	3908000000	3385700096	1503299968	954030016	TRUE															31	31
460	O75891;O75891-3;O75891-2;O75891-4	O75891;O75891-3;O75891-2	Cytosolic 10-formyltetrahydrofolate dehydrogenase	ALDH1L1	0	0.0096613	0.013949	0.014637	0.00125318	0.043123	0.0169388	0.00402861	0.00468717		0	22682000	73220000	64297000	5922800	88875000	39698000	6507800	2785800	0	2311800064	2173799936	2424300032	141790000	7971100160	3061600000	723990016	590089984	TRUE															49	49
101	O00154-6;O00154-4;O00154-5;O00154-7;O00154;O00154-2;Q6ZUV0;O00154-3	O00154-6;O00154-4;O00154-5;O00154-7;O00154;O00154-2;Q6ZUV0;O00154-3	Cytosolic acyl coenzyme A thioester hydrolase;Putative cytosolic acyl coenzyme A thioester hydrolase-like	ACOT7;ACOT7L	0	0	0.000727664	0	0	0	0	0	0		0	0	3819600	0	0	0	0	0	0	0	0	35780000	0	0	0	0	0	0	TRUE															2	2
1792	P53384-2;P53384	P53384-2;P53384	Cytosolic Fe-S cluster assembly factor NUBP1	NUBP1	0	0.00088141	0.00234763	0	0	0	0	0.000600429	0		0	2069300	12323000	0	0	0	0	969930	0	0	46474000	66416000	0	0	0	0	28584000	0	TRUE															2	2
4246	Q9Y5Y2	Q9Y5Y2	Cytosolic Fe-S cluster assembly factor NUBP2	NUBP2	0	0	0.000499398	0	0	0	0	0	0		0	0	2621400	0	0	0	0	0	0	0	0	19099000	0	0	0	0	0	0	TRUE															1	1
3385	Q96KP4;Q96KP4-2	Q96KP4;Q96KP4-2	Cytosolic non-specific dipeptidase	CNDP2	0.00344391	0.00399013	0.0269245	0.009876	0.00273283	0.00727281	0.010285	0.0183844	0.00617587		3666800	9367700	141330000	43383000	12916000	14989000	24104000	29698000	3670600	95794000	570220032	1872499968	698380032	232110000	891260032	846899968	1434499968	437849984	TRUE															22	22
1618	P47712	P47712	Cytosolic phospholipase A2;Phospholipase A2;Lysophospholipase	PLA2G4A	0	0	0.000114692	0.000178118	0.000160098	0	0	0	0		0	0	602030	782430	756660	0	0	0	0	0	0	0	16346000	0	0	0	0	0	TRUE															3	3
1689	P49902;P49902-2	P49902;P49902-2	Cytosolic purine 5-nucleotidase	NT5C2	0	9.4807e-05	0.00120525	0.000348049	0.00298674	0	0.000849798	0	0		0	222580	6326500	1528900	14116000	0	1991600	0	0	0	17865000	98045000	59819000	201320000	0	82598000	0	0	TRUE															10	10
2782	Q69YQ0-2;Q69YQ0	Q69YQ0-2;Q69YQ0	Cytospin-A	SPECC1L	0.00047342	0	0	9.02597e-05	0	0	0	0	0		504060	0	0	396490	0	0	0	0	0	0	0	0	13156000	0	0	0	0	0	TRUE															2	2
2723	Q5M775-5;Q5M775-3;Q5M775-2;Q5M775-4;Q5M775	Q5M775-5;Q5M775-3;Q5M775-2;Q5M775-4;Q5M775	Cytospin-B	SPECC1	0	0.000627972	0	0.000951654	0.00124279	0	0	0	0		0	1474300	0	4180400	5873700	0	0	0	0	0	102480000	0	101490000	132530000	0	0	0	0	TRUE															4	4
258	O43175	O43175	D-3-phosphoglycerate dehydrogenase	PHGDH	0.0105737	0.00456742	0.030748	0.0208106	0.0223201	0.00865712	0.0186413	0.0185162	0.0107858		11258000	10723000	161400000	91416000	105490000	17842000	43688000	29911000	6410500	355670016	733310016	1482200064	1588800000	712529984	923379968	1575900032	1728999936	821859968	TRUE															20	20
3330	Q96EP5-2;Q96EP5	Q96EP5-2;Q96EP5	DAZ-associated protein 1	DAZAP1	0.0164024	0	0.00230076	0.00166963	0.000556511	0	0.000530846	0	0		17464000	0	12077000	7334300	2630200	0	1244100	0	0	129220000	0	34008000	69438000	23957000	0	28062000	0	0	TRUE															3	3
2146	Q02338	Q02338	D-beta-hydroxybutyrate dehydrogenase, mitochondrial	BDH1	0	0	0	0	0	0	0	0.000429852	0		0	0	0	0	0	0	0	694380	0	0	0	0	0	0	0	0	26385000	0	TRUE															1	1
2835	Q6UVY6-2;Q6UVY6	Q6UVY6-2;Q6UVY6	DBH-like monooxygenase protein 1	MOXD1	0.00462572	0	0	0	0	0	0	0	0		4925100	0	0	0	0	0	0	0	0	118200000	0	0	0	0	0	0	0	0	TRUE															2	2
2702	Q5BKZ1-3;Q5BKZ1	Q5BKZ1-3;Q5BKZ1	DBIRD complex subunit ZNF326	ZNF326	0	0	0.000554245	0.00126446	0	0	0	0	0		0	0	2909300	5554500	0	0	0	0	0	0	0	25596000	43382000	0	0	0	0	0	TRUE															2	2
4054	Q9UKG1	Q9UKG1	DCC-interacting protein 13-alpha	APPL1	0.000593038	0.000388961	0.00356117	0.00236912	0.0027413	0.000110172	0.000369344	0.00229857	0.000496698		631420	913170	18693000	10407000	12956000	227060	865600	3713100	295210	27551000	43586000	346329984	243810000	245950000	11058000	25827000	347980000	27455000	TRUE															13	13
3095	Q8NEU8-2;Q8NEU8;Q8NEU8-3	Q8NEU8-2;Q8NEU8;Q8NEU8-3	DCC-interacting protein 13-beta	APPL2	0	0	0.00029222	0.000369858	0	0	0	0.000300286	0		0	0	1533900	1624700	0	0	0	485080	0	0	0	0	29629000	0	0	0	45195000	0	False;True															5	4
3345	Q96GG9;Q6PH85-2;Q6PH85	Q96GG9	DCN1-like protein 1	DCUN1D1	0	0.000819434	0.00228286	0.00108064	0.00380176	0.000190071	0	0	0		0	1923800	11983000	4747000	17968000	391730	0	0	0	0	55089000	72368000	43174000	126670000	0	0	0	0	TRUE															8	8
3712	Q9H773	Q9H773	dCTP pyrophosphatase 1	DCTPP1	0	0	0.000922249	0	0.000349243	0	0	0	0		0	0	4841000	0	1650600	0	0	0	0	0	0	24845000	0	13601000	0	0	0	0	TRUE															2	2
1366	P30046;P30046-2;A6NHG4	P30046;P30046-2;A6NHG4	D-dopachrome decarboxylase;D-dopachrome decarboxylase-like protein	DDT;DDTL	0.0253193	0.0475952	0.0673751	0.143754	0.209575	0.110992	0.0891016	0.038112	0		26958000	111740000	353660000	631480000	990500000	228750000	208820000	61566000	0	434120000	898620032	1573100032	2299300096	3300400128	3399300096	2044999936	878579968	0	TRUE															9	9
3361	Q96HY6;Q96HY6-2	Q96HY6;Q96HY6-2	DDRGK domain-containing protein 1	DDRGK1	0.00706711	0	0.00119549	0.000359591	0.00336272	0	0	0	0		7524500	0	6275300	1579600	15893000	0	0	0	0	72917000	0	63212000	45783000	93116000	0	0	0	0	TRUE															4	4
1732	P51397	P51397	Death-associated protein 1	DAP	0	0	0	0.000561855	0.00189726	0	0	0	0		0	0	0	2468100	8966900	0	0	0	0	0	0	0	0	42405000	0	0	0	0	TRUE															2	2
266	O43293;O43293-2	O43293	Death-associated protein kinase 3	DAPK3	0.00713116	0.000129641	0.000221123	0.000289658	0	0	0	0	0		7592700	304360	1160700	1272400	0	0	0	0	0	0	9792300	12081000	15636000	0	0	0	0	0	TRUE															3	3
827	P07585;P07585-2;P07585-3;P07585-4;P07585-5	P07585	Decorin	DCN	0.0142676	0.441876	0.248137	0.451355	0.137528	0.0446476	0.112962	0.120472	0.334233		15191000	1037400000	1302500000	1982700000	649990000	92017000	264740000	194610000	198650000	490300000	35499999232	13041000448	17312000000	9155600384	2874500096	9908299776	6572899840	13015000064	TRUE				+				+		+		+	+	+	21	21
2430	Q14185	Q14185	Dedicator of cytokinesis protein 1	DOCK1	0	5.86187e-05	0	0.000114126	0	0	0	0	0		0	137620	0	501330	0	0	0	0	0	0	0	0	31111000	0	0	0	0	0	TRUE															4	4
2714	Q5JSL3	Q5JSL3	Dedicator of cytokinesis protein 11	DOCK11	0	0	0.000301612	2.12287e-05	0	2.50635e-05	0	0	0.000115214		0	0	1583200	93253	0	51655	0	0	68477	0	0	96398000	0	0	0	0	0	35131000	TRUE															9	9
3219	Q92608;Q92608-2	Q92608	Dedicator of cytokinesis protein 2	DOCK2	0	0	0.000491149	9.07969e-05	0	0	0.000351282	0	0		0	0	2578100	398850	0	0	823270	0	0	0	0	116730000	21321000	0	0	0	0	0	TRUE															11	11
3356	Q96HP0;Q96N67-7	Q96HP0;Q96N67-7	Dedicator of cytokinesis protein 6;Dedicator of cytokinesis protein 7	DOCK6;DOCK7	0	0	0	2.75794e-05	0	0	0	0	0		0	0	0	121150	0	0	0	0	0	0	0	0	7592600	0	0	0	0	0	False;True															2	1
3399	Q96N67-4;Q96N67-3;Q96N67-5;Q96N67-2;Q96N67-6;Q96N67	Q96N67-4;Q96N67-3;Q96N67-5;Q96N67-2;Q96N67-6;Q96N67	Dedicator of cytokinesis protein 7	DOCK7	0.000424919	0	8.88263e-05	0.000127457	0	0	0	0	0		452420	0	466260	559890	0	0	0	0	0	41332000	0	35570000	33241000	0	0	0	0	0	TRUE															6	6
3098	Q8NF50-4;Q8NF50-3;Q8NF50-2;Q8NF50	Q8NF50-4;Q8NF50-3;Q8NF50-2;Q8NF50	Dedicator of cytokinesis protein 8	DOCK8	0	0	0.000115341	0	0	0	7.83448e-05	0	0		0	0	605440	0	0	0	183610	0	0	0	0	21567000	0	0	0	34483000	0	0	False;True															4	3
2840	Q6UWP2;Q6UWP2-3;Q6UWP2-2	Q6UWP2;Q6UWP2-3;Q6UWP2-2	Dehydrogenase/reductase SDR family member 11	DHRS11	0	0.00229112	0	0.000671194	0.000592968	0.000338478	0.00104949	0	0.00122786		0	5378900	0	2948400	2802500	697590	2459600	0	729770	0	102950000	0	26164000	39542000	0	57716000	0	76378000	TRUE															4	4
3547	Q9BTZ2;Q9BTZ2-8;Q9BTZ2-4;Q6PKH6;Q6PKH6-2;Q9BTZ2-5;P0CG22;Q9BTZ2-3;Q9BTZ2-7;Q9BTZ2-2	Q9BTZ2;Q9BTZ2-8;Q9BTZ2-4;Q6PKH6;Q6PKH6-2	Dehydrogenase/reductase SDR family member 4;Dehydrogenase/reductase SDR family member 4-like 2	DHRS4;DHRS4L2	0	0	0.00501188	0.00152576	0.000284751	0	0	0	0		0	0	26308000	6702300	1345800	0	0	0	0	0	0	165930000	62149000	13786000	0	0	0	0	TRUE															5	5
4180	Q9Y394-2;Q9Y394	Q9Y394-2;Q9Y394	Dehydrogenase/reductase SDR family member 7	DHRS7	0	0.00136068	0.00138953	0	0.00506535	0.000915882	0.00140842	0.00225833	0.00192834		0	3194500	7293800	0	23940000	1887600	3300800	3648100	1146100	0	80362000	71631000	0	143720000	59552000	88868000	127420000	84601000	TRUE															7	7
2796	Q6IAN0	Q6IAN0	Dehydrogenase/reductase SDR family member 7B	DHRS7B	0	0	0	0	0.000600838	0	0	0	0		0	0	0	0	2839700	0	0	0	0	0	0	0	0	26858000	0	0	0	0	TRUE															1	1
3495	Q9BPW9-2;Q9BPW9;Q9BPW9-4	Q9BPW9-2;Q9BPW9;Q9BPW9-4	Dehydrogenase/reductase SDR family member 9	DHRS9	0	0	0	0	0.000253902	0	0	0	0		0	0	0	0	1200000	0	0	0	0	0	0	0	0	7803100	0	0	0	0	TRUE															1	1
475	O76062	O76062	Delta(14)-sterol reductase	TM7SF2	0	0	0	0	0	0	0	0	0		0	0	0	0	0	0	0	0	0	0	0	0	0	0	0	0	0	0	TRUE															1	1
2288	Q13011	Q13011	Delta(3,5)-Delta(2,4)-dienoyl-CoA isomerase, mitochondrial	ECH1	0.00201818	0.0242925	0.0350154	0.0519194	0.00627689	0.0604523	0.0190317	0.0201505	0.00727607		2148800	57032000	183800000	228070000	29666000	124590000	44603000	32551000	4324500	0	1648600064	1938099968	2381100032	493160000	2916699904	1396499968	1191500032	508369984	TRUE															16	16
1361	P30038;P30038-2;P30038-3	P30038;P30038-2;P30038-3	Delta-1-pyrroline-5-carboxylate dehydrogenase, mitochondrial	ALDH4A1	0	0.00707709	0.0114678	0.00450354	0.00146337	0.00424103	0.00335234	0.00120738	0.00276102		0	16615000	60196000	19783000	6916200	8740600	7856600	1950400	1641000	0	802790016	742940032	400540000	131380000	443230016	372969984	160580000	289380000	TRUE															19	19
1828	P54886-2;P54886	P54886-2;P54886	Delta-1-pyrroline-5-carboxylate synthase;Glutamate 5-kinase;Gamma-glutamyl phosphate reductase	ALDH18A1	0	0.000113225	0.0014427	0.000955616	0.000191353	0	0.000108554	0.000603586	0.000493753		0	265820	7572900	4197800	904380	0	254410	975030	293460	0	34100000	181630000	93240000	36767000	0	24288000	85986000	0	TRUE															12	12
1022	P13716;P13716-2	P13716;P13716-2	Delta-aminolevulinic acid dehydratase	ALAD	0.00519037	0.0429566	0.0335008	0.0231835	0.0607207	0.127426	0.0600141	0.0256618	0.0164028		5526300	100850000	175850000	101840000	286980000	262620000	140650000	41454000	9748900	145590000	2834099968	1351800064	1287100032	2500100096	6431000064	2583699968	1878300032	635889984	TRUE	+														19	19
3228	Q92629;Q92629-2;Q92629-3	Q92629;Q92629-2;Q92629-3	Delta-sarcoglycan	SGCD	0.00153608	0.000336812	0.00127286	0.00207052	0.00128991	0.000205719	0.0015797	0	0.00261767		1635500	790740	6681400	9095300	6096400	423980	3702200	0	1555800	45242000	34858000	38528000	46266000	54213000	19252000	86182000	0	188710000	TRUE															5	5
2231	Q08495-2;Q08495;Q08495-3;Q08495-4	Q08495-2;Q08495;Q08495-3;Q08495-4	Dematin	DMTN	0	0.00227412	0.000219618	0.00118399	0.0010742	0.000552703	0	0	0.012291		0	5339000	1152800	5201000	5076900	1139100	0	0	7305100	0	172710000	0	67720000	63598000	39624000	0	0	678800000	TRUE															3	3
3149	Q8TEH3-4;Q8TEH3-3;Q8TEH3-5;Q8TEH3-2;Q8TEH3;Q8TEH3-7;Q8TEH3-6	Q8TEH3-4;Q8TEH3-3;Q8TEH3-5;Q8TEH3-2;Q8TEH3;Q8TEH3-7;Q8TEH3-6	DENN domain-containing protein 1A	DENND1A	0	0	0.000162511	0	0	0	0	0	0		0	0	853040	0	0	0	0	0	0	0	0	8434800	0	0	0	0	0	0	TRUE															1	1
2768	Q5VZ89-3;Q5VZ89;Q5VZ89-7;Q5VZ89-5	Q5VZ89-3;Q5VZ89;Q5VZ89-7;Q5VZ89-5	DENN domain-containing protein 4C	DENND4C	0	0	0.000182187	3.64804e-05	0	0	9.69528e-05	0	0		0	0	956320	160250	0	0	227220	0	0	0	0	37161000	0	0	0	35904000	0	0	TRUE															5	5
289	O43583	O43583	Density-regulated protein	DENR	0	0	0.000933984	0.00102471	0.00223603	0.00213594	0	0.00390839	0.00684737		0	0	4902600	4501300	10568000	4402100	0	6313600	4069700	0	0	31539000	34189000	38352000	0	0	0	0	TRUE															4	4
1421	P32321;P32321-2	P32321;P32321-2	Deoxycytidylate deaminase	DCTD	0	0.000628781	0.0038233	0.00320868	0.000718438	0.00150274	0.00161925	0	0		0	1476200	20069000	14095000	3395500	3097100	3794900	0	0	0	57355000	108520000	97641000	18213000	35202000	58448000	0	0	TRUE															4	4
2638	Q16854-2;Q16854;Q16854-4;Q16854-3;Q16854-5	Q16854-2;Q16854;Q16854-4;Q16854-3;Q16854-5	Deoxyguanosine kinase, mitochondrial	DGUOK	0	0	0.00130226	0	0.000435083	0	0	0	0		0	0	6835700	0	2056300	0	0	0	0	0	0	35574000	0	0	0	0	0	0	TRUE															3	3
4204	Q9Y3Z3;Q9Y3Z3-4;Q9Y3Z3-3	Q9Y3Z3;Q9Y3Z3-4;Q9Y3Z3-3	Deoxynucleoside triphosphate triphosphohydrolase SAMHD1	SAMHD1	0.00122849	0.00548831	0.027014	0.0100394	0.00202125	0.00211226	0.0151535	0.00952089	0		1308000	12885000	141800000	44101000	9552900	4353300	35514000	15380000	0	53002000	611329984	2827399936	943580032	218310000	216660000	1861200000	974780032	0	TRUE															28	28
95	O00115-2;O00115	O00115-2;O00115	Deoxyribonuclease-2-alpha	DNASE2	0	0	0.000211026	0	0.00202445	0.000334698	0	0.00122763	0.00136259		0	0	1107700	0	9568000	689800	0	1983100	809850	0	0	0	0	0	0	0	58608000	49716000	TRUE															4	4
4175	Q9Y315	Q9Y315	Deoxyribose-phosphate aldolase	DERA	0	0	0.00329407	0.00206451	0.000201114	0.00177378	0.000713257	0.000937232	0		0	0	17291000	9068900	950510	3655700	1671600	1514000	0	0	0	107840000	100710000	26405000	77116000	0	150190000	0	TRUE															9	9
1431	P33316;P33316-2	P33316;P33316-2	Deoxyuridine 5-triphosphate nucleotidohydrolase, mitochondrial	DUT	0	0	0.000995328	0.000870248	0	0	0	0	0		0	0	5224600	3822800	0	0	0	0	0	0	0	37469000	48685000	0	0	0	0	0	TRUE															2	2
3122	Q8TB45-2;Q8TB45	Q8TB45-2;Q8TB45	DEP domain-containing mTOR-interacting protein	DEPTOR	0	0	0.000298012	0	0	0	0	0.00055449	0		0	0	1564300	0	0	0	0	895720	0	0	0	24340000	0	0	0	0	21644000	0	TRUE															2	2
3554	Q9BUN8-2;Q9BUN8	Q9BUN8-2;Q9BUN8	Derlin-1	DERL1	0	0	0.00115311	0	0.000950949	0.00125815	0	0	0		0	0	6052800	0	4494400	2593000	0	0	0	0	0	34650000	0	29225000	46818000	0	0	0	TRUE															1	1
2214	Q07507	Q07507	Dermatopontin	DPT	0	0.0187271	0.000458477	0.00306936	0.0192949	0.0478267	0.00843312	0.0118937	0.0210467		0	43966000	2406600	13483000	91192000	98569000	19764000	19213000	12509000	0	357160000	54377000	119860000	232970000	1480400000	215620000	204810000	276980000	TRUE				+		+		+				+	+	+	6	6
2071	P81605;P81605-2	P81605;P81605-2	Dermcidin;Survival-promoting peptide;DCD-1	DCD	0	0.0263741	0.0125695	0.0148043	0.0143611	0.00156189	0	0.000480019	0		0	61919000	65979000	65032000	67874000	3219000	0	775420	0	0	484710016	160560000	184300000	185110000	81862000	0	0	0	TRUE															3	3
1120	P17661;P07197-2;P07197	P17661	Desmin	DES	2.13042	0.0361253	0.0675808	0.0940386	0.0656464	0.00693705	0.035813	0.0177944	0.0261363		2268300000	84812000	354740000	413090000	310260000	14297000	83932000	28745000	15534000	73689997312	4252000000	4618999808	8302400000	5934900224	935779968	2540300032	2244100096	2540800000	False;True															48	41
1079	P15924;P15924-2;P15924-3	P15924;P15924-2;P15924-3	Desmoplakin	DSP	0	0	8.45798e-05	8.70248e-05	0.000142903	6.19613e-05	0	0	0		0	0	443970	382280	675390	127700	0	0	0	0	0	0	0	65077000	0	0	0	0	TRUE	+														12	12
1901	P60981;P60981-2	P60981;P60981-2	Destrin	DSTN	0.204298	0.0218233	0.0233925	0.048721	0.00358066	0.00298622	0.0302383	0.000499067	0		217520000	51235000	122790000	214020000	16923000	6154500	70867000	806190	0	3895800064	526009984	320929984	868280000	126810000	117310000	536849984	45610000	0	False;True															11	10
4140	Q9Y295	Q9Y295	Developmentally-regulated GTP-binding protein 1	DRG1	0.00140929	0	0.00207311	0.000333207	0.000478394	0	0	0.000287478	0		1500500	0	10882000	1463700	2261000	0	0	464390	0	35013000	0	124460000	25528000	31188000	0	0	0	0	TRUE															5	5
1834	P55039	P55039	Developmentally-regulated GTP-binding protein 2	DRG2	0	0	0.00144175	0	0	0	0.000166461	0	0		0	0	7567900	0	0	0	390120	0	0	0	0	82708000	0	0	0	0	0	0	TRUE															4	4
3810	Q9NR28-2;Q9NR28;Q9NR28-3	Q9NR28-2;Q9NR28;Q9NR28-3	Diablo homolog, mitochondrial	DIABLO	0.0246233	0.000966088	0.00234001	0.0133799	0.0164154	0.00144073	0.0038249	0.00342498	0		26217000	2268100	12283000	58775000	77583000	2969300	8964100	5532700	0	252420000	36264000	106250000	550129984	430830016	71518000	75969000	103620000	0	TRUE															7	7
1256	P23743	P23743	Diacylglycerol kinase alpha	DGKA	0	0	0.000307042	6.33086e-05	0	0	0	0	0		0	0	1611700	278100	0	0	0	0	0	0	0	28659000	12736000	0	0	0	0	0	TRUE															3	3
3700	Q9H4E7	Q9H4E7	Differentially expressed in FDCP 6 homolog	DEF6	0	0	0	0	0	0	0	0	0		0	0	0	0	0	0	0	0	0	0	0	0	0	0	0	0	0	0	TRUE															2	2
911	P09622;P09622-2;P09622-3	P09622;P09622-2;P09622-3	Dihydrolipoyl dehydrogenase, mitochondrial	DLD	0.00894807	0.0342307	0.0302127	0.0272561	0.0322794	0.0238034	0.0123408	0.00765881	0.011409		9527200	80364000	158590000	119730000	152560000	49058000	28922000	12372000	6780900	301480000	2578899968	2033400064	1732400000	1792899968	1726099968	1077200000	363009984	547870016	TRUE															18	18
944	P10515	P10515	Dihydrolipoyllysine-residue acetyltransferase component of pyruvate dehydrogenase complex, mitochondrial	DLAT	0.00898845	0.00788553	0.0133357	0.0122098	0.0136946	0.0105892	0.00950881	0.00507962	0.00588429		9570200	18513000	70001000	53635000	64724000	21824000	22285000	8205600	3497300	373360000	945169984	843480000	1000700032	949129984	1133200000	1360999936	924990016	824990016	TRUE															18	18
1493	P36957;P36957-2	P36957;P36957-2	Dihydrolipoyllysine-residue succinyltransferase component of 2-oxoglutarate dehydrogenase complex, mitochondrial	DLST	0.00374013	0.0376758	0.0331008	0.0260815	0.038462	0.0300588	0.009595	0.00947508	0.013016		3982200	88452000	173750000	114570000	181780000	61950000	22487000	15306000	7736000	119030000	3181799936	2024800000	1755000064	1939600000	2304699904	990489984	928430016	870929984	TRUE															18	18
893	P09417;P09417-2	P09417;P09417-2	Dihydropteridine reductase	QDPR	0.000994814	0.043685	0.0328969	0.0462851	0.0647535	0.0492197	0.0202862	0.0295921	0.0361238		1059200	102560000	172680000	203320000	306040000	101440000	47543000	47803000	21470000	18478000	2594700032	1439500032	1693900032	2361499904	2588400128	1198300032	852780032	977619968	TRUE															14	14
2417	Q14117	Q14117	Dihydropyrimidinase	DPYS	0	0	0.00220875	0.000744724	0.000158953	0	0.000217327	0.000411057	0		0	0	11594000	3271400	751250	0	509330	664020	0	0	0	147160000	0	0	0	29097000	0	0	False;True															6	5
2432	Q14194;Q14194-2	Q14194;Q14194-2	Dihydropyrimidinase-related protein 1	CRMP1	0.00565312	0	0	0.000106361	0	0	0	6.83239e-05	0		6019000	0	0	467220	0	0	0	110370	0	195350000	0	0	0	0	0	0	17218000	0	False;True															8	4
2433	Q14195-2;Q14195	Q14195-2;Q14195	Dihydropyrimidinase-related protein 3	DPYSL3	0.103445	0.0154865	0.0301193	0.0383881	0.0029806	0.0126766	0.0183238	0.0180823	0.00649606		110140000	36358000	158100000	168630000	14087000	26126000	42944000	29210000	3860900	4242800128	2281999872	2826400000	3123800064	324310016	1687299968	2166400000	2773600000	771030016	TRUE															32	32
2270	Q12882;Q12882-2	Q12882	Dihydropyrimidine dehydrogenase [NADP(+)]	DPYD	0	0.000752774	0.00309652	0.00202169	0.00428714	0.000179528	0.00241307	0.0028307	0.000387233		0	1767300	16254000	8880800	20262000	370000	5655300	4572700	230150	0	202270000	550169984	291800000	557769984	36548000	362360000	547980032	58440000	TRUE															23	23
2126	Q01459	Q01459	Di-N-acetylchitobiase	CTBS	0	0	0	0.000357428	0.000856582	0	0	0	0		0	0	0	1570100	4048400	0	0	0	0	0	0	0	0	43077000	0	0	0	0	TRUE															3	3
1801	P53634;P53634-2;P53634-3	P53634	Dipeptidyl peptidase 1;Dipeptidyl peptidase 1 exclusion domain chain;Dipeptidyl peptidase 1 heavy chain;Dipeptidyl peptidase 1 light chain	CTSC	0	0.00243556	0.00950654	0.00850557	0.00838385	0.00236477	0.00533108	0	0		0	5718000	49901000	37363000	39624000	4873700	12494000	0	0	0	204140000	239510000	511020000	582680000	424809984	302440000	0	0	TRUE							+	+	+			+			6	6
4016	Q9UHL4	Q9UHL4	Dipeptidyl peptidase 2	DPP7	0	0	0.000703546	0.000777323	0	0.00173312	0	0.000855209	0		0	0	3693000	3414600	0	3571900	0	1381500	0	0	0	45552000	50927000	0	0	0	0	0	TRUE															7	7
3898	Q9NY33;Q9NY33-4;Q9NY33-2	Q9NY33;Q9NY33-4	Dipeptidyl peptidase 3	DPP3	0	0.00273287	0.00450456	0.00334868	0.00144085	0.00541543	0.00141401	0.00215731	0.00847689		0	6416000	23645000	14710000	6809800	11161000	3313900	3484900	5038200	0	403140000	436920000	317580000	176350000	589820032	211540000	323630016	808489984	TRUE															21	21
1315	P27487	P27487	Dipeptidyl peptidase 4;Dipeptidyl peptidase 4 membrane form;Dipeptidyl peptidase 4 soluble form	DPP4	0	0.00074187	0.00117827	0.00162271	0.00298779	0.00115917	0	0	0		0	1741700	6184900	7128200	14121000	2389000	0	0	0	0	145430000	160160000	178420000	259820000	140270000	0	0	0	TRUE															14	14
2932	Q86TI2;Q86TI2-2;Q86TI2-4	Q86TI2;Q86TI2-2;Q86TI2-4	Dipeptidyl peptidase 9	DPP9	0	0	0.000930993	0.000480426	0	6.0297e-05	0.000111546	0.000138152	0		0	0	4886900	2110400	0	124270	261420	223170	0	0	0	136020000	27316000	0	10476000	23333000	23256000	0	TRUE															7	7
578	O95989	O95989	Diphosphoinositol polyphosphate phosphohydrolase 1	NUDT3	0.00152378	0	0.000404753	0.00265573	0.000717697	0.00143171	0	0	0		1622400	0	2124600	11666000	3392000	2950700	0	0	0	14113000	0	20688000	34794000	37517000	0	0	0	0	TRUE															3	3
1796	P53602	P53602	Diphosphomevalonate decarboxylase	MVD	0	0	0.00116539	0.00141851	0	0.000191716	0.000299093	0	0		0	0	6117300	6231200	0	395120	700960	0	0	0	0	45106000	88127000	0	0	0	0	0	TRUE															5	5
2095	P98082-3;P98082;P98082-2	P98082-3;P98082;P98082-2	Disabled homolog 2	DAB2	0	0.00228839	0.0068219	0.00649499	0.000479135	0.000369483	0.00197289	0.00295872	0.000267976		0	5372500	35809000	28531000	2264500	761490	4623700	4779500	159270	0	267230000	664280000	383030016	51823000	30066000	209050000	232740000	45433000	TRUE															10	10
2632	Q16832	Q16832	Discoidin domain-containing receptor 2	DDR2	0	0	0	0	0	6.43728e-05	0.000275212	0	0		0	0	0	0	0	132670	644990	0	0	0	0	0	0	0	0	31157000	0	0	TRUE															3	3
3948	Q9P265;Q14689-3;Q14689-2;Q14689-4;Q14689-5	Q9P265	Disco-interacting protein 2 homolog B	DIP2B	0	0	0.000131014	9.17075e-05	6.03293e-05	0	0	0	6.44777e-05		0	0	687710	402850	285130	0	0	0	38322	0	0	22496000	14771000	24651000	0	0	0	0	TRUE															6	6
177	O14672;O14672-2	O14672;O14672-2	Disintegrin and metalloproteinase domain-containing protein 10	ADAM10	0.000307911	0	0	9.80406e-05	0	0	0.000191657	0	0		327840	0	0	430670	0	0	449170	0	0	0	0	0	10849000	0	0	26958000	0	0	TRUE							+	+	+			+			2	2
2281	Q12959-8;Q12959-9;Q12959-5;Q12959-3;Q12959-6;Q12959-4;Q12959;Q12959-7;Q12959-2;Q15700-5;Q15700-3;Q15700;Q15700-4;Q15700-2	Q12959-8;Q12959-9;Q12959-5;Q12959-3;Q12959-6;Q12959-4;Q12959;Q12959-7;Q12959-2	Disks large homolog 1	DLG1	0.000393709	0.000482171	0.000847475	0.000795762	0.0010863	0.000211998	0	9.98765e-05	0.000372881		419190	1132000	4448500	3495600	5134100	436920	0	161340	221620	27440000	58014000	63213000	87994000	87706000	56992000	0	0	41442000	TRUE															8	8
3142	Q8TDM6-2;Q8TDM6-4;Q8TDM6	Q8TDM6-2;Q8TDM6-4;Q8TDM6	Disks large homolog 5	DLG5	0	0	2.79875e-05	0	0	0	0	0	0		0	0	146910	0	0	0	0	0	0	0	0	6881100	0	0	0	0	0	0	TRUE															1	1
4147	Q9Y2H0-3;Q9Y2H0-1;Q9Y2H0	Q9Y2H0-3;Q9Y2H0-1;Q9Y2H0	Disks large-associated protein 4	DLGAP4	0	0	0.000625647	0.000261657	0.00019538	0	0.000124671	0.000656682	0		0	0	3284100	1149400	923410	0	292180	1060800	0	0	0	34150000	27610000	18895000	0	15736000	44315000	0	TRUE															4	4
2601	Q16531;Q16531-2	Q16531	DNA damage-binding protein 1	DDB1	0.00870359	0.00443623	0.0065249	0.00673334	0.00720448	0.00797103	0.00717822	0.00451487	0.0038057		9266900	10415000	34250000	29578000	34050000	16428000	16823000	7293300	2261900	549820032	1040099968	1150499968	1130200064	1317699968	1200199936	922499968	868000000	568849984	TRUE															42	42
3200	Q92466-4;Q92466;Q92466-5	Q92466-4;Q92466;Q92466-5	DNA damage-binding protein 2	DDB2	0	0	0	0	0.000267888	0	0.000278719	0	0		0	0	0	0	1266100	0	653210	0	0	0	0	0	0	12723000	0	0	0	0	TRUE															2	2
3827	Q9NRW3	Q9NRW3	DNA dC->dU-editing enzyme APOBEC-3C	APOBEC3C	0	0	0.00129812	0	0	0	0	0	0		0	0	6814000	0	0	0	0	0	0	0	0	35461000	0	0	0	0	0	0	TRUE															1	1
121	O00273;O00273-2	O00273;O00273-2	DNA fragmentation factor subunit alpha	DFFA	0	0.000211342	0.00194871	0	0	0.00138547	0	0	0		0	496170	10229000	0	0	2855400	0	0	0	0	22134000	128750000	0	0	43670000	0	0	0	TRUE															6	6
1693	P49916-4;P49916-3;P49916-2;P49916	P49916-4;P49916-3;P49916-2;P49916	DNA ligase 3	LIG3	0	0	0.000134621	0	0.000101908	0	0	0	0		0	0	706640	0	481640	0	0	0	0	0	0	12788000	0	19183000	0	0	0	0	TRUE															2	2
1574	P43246-2;P43246	P43246-2;P43246	DNA mismatch repair protein Msh2	MSH2	0.000418748	0.000134748	0.000728141	0.00336394	0.000562034	0	0	0.00013289	0		445850	316350	3822100	14777000	2656300	0	0	214670	0	0	71455000	180270000	96879000	141260000	0	0	81370000	0	TRUE															7	7
1777	P52701-4;P52701-2;P52701-3;P52701	P52701-4;P52701-2;P52701-3;P52701	DNA mismatch repair protein Msh6	MSH6	0	0	7.90818e-05	0	0	0	0	0	0		0	0	415110	0	0	0	0	0	0	0	0	12530000	0	0	0	0	0	0	TRUE															1	1
2134	Q01831-2;Q01831	Q01831-2;Q01831	DNA repair protein complementing XP-C cells	XPC	0	0	0.000253509	0.000157837	7.60606e-05	0	0	9.35004e-05	0		0	0	1330700	693340	359480	0	0	151040	0	0	0	0	17467000	8712600	0	0	13073000	0	TRUE															3	3
3244	Q92878;Q92878-2;Q92878-3	Q92878;Q92878-2;Q92878-3	DNA repair protein RAD50	RAD50	0.00114828	7.01788e-05	0.00107546	0.00147768	0.00198416	0	0.000290709	0.00052298	0		1222600	164760	5645200	6491100	9377600	0	681310	844820	0	0	21099000	178220000	346849984	445620000	0	53331000	87507000	0	TRUE															24	24
2344	Q13426-3;Q13426-2;Q13426	Q13426-3;Q13426-2;Q13426	DNA repair protein XRCC4	XRCC4	0	0	0	0.00051093	0.000828123	0	0	0	0		0	0	0	2244400	3913900	0	0	0	0	0	0	0	20686000	34705000	0	0	0	0	TRUE															1	1
1276	P25205;P25205-2	P25205;P25205-2	DNA replication licensing factor MCM3	MCM3	0	0	5.97681e-05	0.000135757	0.000173369	0	0	0	0		0	0	313730	596350	819380	0	0	0	0	0	0	16538000	6338700	28841000	0	0	0	0	TRUE															6	6
1432	P33992	P33992	DNA replication licensing factor MCM5	MCM5	0	0	0.000332722	0.000106828	0.000199472	0	0	0	0		0	0	1746500	469270	942750	0	0	0	0	0	0	35590000	16280000	21821000	0	0	0	0	TRUE															2	2
1433	P33993-2;P33993	P33993-2;P33993	DNA replication licensing factor MCM7	MCM7	0	0	0.000493054	0	0.000343953	0	0	0	0		0	0	2588100	0	1625600	0	0	0	0	0	0	21551000	0	15376000	0	0	0	0	TRUE															1	1
972	P11387;Q969P6-2;Q969P6	P11387	DNA topoisomerase 1	TOP1	0	0.000296842	0.00239316	0.00276614	0.00278742	0.000134238	0.0011661	0.00113749	0		0	696900	12562000	12151000	13174000	276660	2732900	1837500	0	0	69305000	312020000	292840000	167570000	36432000	142900000	166290000	0	TRUE															12	12
2155	Q02880-2;Q02880;P11388;P11388-2;P11388-3;P11388-4	Q02880-2;Q02880	DNA topoisomerase 2-beta	TOP2B	0.0020271	0	0.00133839	0.000826494	0.000968552	6.28687e-05	0.000375181	0.000305399	0		2158300	0	7025400	3630600	4577600	129570	879280	493340	0	176180000	0	375080000	171360000	202800000	38902000	92934000	99191000	0	TRUE															21	21
1318	P27695	P27695	DNA-(apurinic or apyrimidinic site) lyase;DNA-(apurinic or apyrimidinic site) lyase, mitochondrial	APEX1	0.056982	0.00803334	0.0244708	0.0277661	0.029349	0.0305522	0.00923274	0.0158679	0.00413514		60670000	18860000	128450000	121970000	138710000	62967000	21638000	25633000	2457700	754739968	544489984	752739968	981560000	962840000	1700000000	530190016	624099968	181820000	TRUE															17	17
2059	P78527;P78527-2	P78527;P78527-2	DNA-dependent protein kinase catalytic subunit	PRKDC	0.00228116	0.000157493	0.00316015	0.0016669	0.00135137	1.64122e-05	0.00158081	0.00103362	2.73074e-05		2428800	369750	16588000	7322300	6386900	33825	3704800	1669700	16230	351550016	108840000	1299800064	870550016	802720000	64279000	1732999936	1061699968	88755000	TRUE															100	100
1273	P24928;P24928-2	P24928	DNA-directed RNA polymerase II subunit RPB1	POLR2A	0	0	0.000237297	6.39733e-05	0	0	0	0	0		0	0	1245600	281020	0	0	0	0	0	0	0	56133000	22673000	0	0	0	0	0	TRUE															5	5
1770	Q9H1A7;Q9GZM3;P52435	Q9H1A7;Q9GZM3;P52435	DNA-directed RNA polymerase II subunit RPB11-b2;DNA-directed RNA polymerase II subunit RPB11-b1;DNA-directed RNA polymerase II subunit RPB11-a	POLR2J3;POLR2J2;POLR2J	0	0	0.00101339	0	0.000643261	0	0	0	0		0	0	5319400	0	3040200	0	0	0	0	0	0	19378000	0	12580000	0	0	0	0	TRUE															1	1
1396	P30876	P30876	DNA-directed RNA polymerase II subunit RPB2	POLR2B	0.000504902	0	0.000477051	9.8134e-05	6.1256e-05	0	0.000122844	0	0		537580	0	2504100	431080	289510	0	287900	0	0	0	0	76888000	15627000	0	0	0	0	0	TRUE															10	10
1148	P19387	P19387	DNA-directed RNA polymerase II subunit RPB3	POLR2C	0.00344945	0	0.0028561	0.000654507	0.00167368	0	0	0.000483312	0		3672700	0	14992000	2875100	7910200	0	0	780740	0	40346000	0	64838000	44687000	82358000	0	0	41691000	0	TRUE															5	5
249	O15514	O15514	DNA-directed RNA polymerase II subunit RPB4	POLR2D	0	0	0	0	0.000693555	0	0	0	0		0	0	0	0	3277900	0	0	0	0	0	0	0	0	17439000	0	0	0	0	TRUE															1	1
1149	P19388	P19388	DNA-directed RNA polymerases I, II, and III subunit RPABC1	POLR2E	0	0	0.00595071	0.000885614	0.00505477	0	0.000414163	0	0		0	0	31236000	3890300	23890000	0	970640	0	0	0	0	130340000	78817000	151290000	0	0	0	0	TRUE															5	5
1769	P52434;P52434-4;P52434-3;P52434-2;P52434-5	P52434;P52434-4;P52434-3;P52434-2	DNA-directed RNA polymerases I, II, and III subunit RPABC3	POLR2H	0.00284657	0	0.00133211	0.000416821	0	0	0.00532937	0	0		3030800	0	6992400	1831000	0	0	12490000	0	0	27278000	0	32751000	0	0	0	0	0	0	TRUE															5	5
1995	P62875	P62875	DNA-directed RNA polymerases I, II, and III subunit RPABC5	POLR2L	0	0	0.00322949	0.00361321	0	0	0	0	0		0	0	16952000	15872000	0	0	0	0	0	0	0	26466000	29257000	0	0	0	0	0	TRUE															1	1
1403	P31689;P31689-2	P31689;P31689-2	DnaJ homolog subfamily A member 1	DNAJA1	0.00715088	0.167921	0.00261453	0.00742219	0.0154895	0.0027575	0.0021291	0.00187892	0		7613700	394230000	13724000	32604000	73207000	5683100	4989800	3035200	0	1008499968	2632100096	1134200064	2781400064	5145999872	1084099968	617249984	1037500032	0	TRUE															11	11
378	O60884	O60884	DnaJ homolog subfamily A member 2	DNAJA2	0.017258	0.000849762	0.00443312	0.00130879	0.00876069	0.00733492	0.00139089	0.00056835	0.000786008		18375000	1995000	23270000	5749200	41405000	15117000	3259700	918110	467160	382270016	75212000	275769984	77702000	455689984	561929984	148880000	41188000	77400000	TRUE															16	16
3331	Q96EY1-2;Q96EY1;Q96EY1-3	Q96EY1-2;Q96EY1;Q96EY1-3	DnaJ homolog subfamily A member 3, mitochondrial	DNAJA3	0	0	0.000515057	0	0.000784918	0	0	0.000385782	0.00081631		0	0	2703600	0	3709700	0	0	623190	485170	0	0	19698000	0	24708000	0	0	42236000	68302000	TRUE															2	2
1281	P25685;P25685-2	P25685;P25685-2	DnaJ homolog subfamily B member 1	DNAJB1	0	0.000642284	0.00271855	0.00230151	0.00324931	0.000281626	0.00134122	0.000868333	0		0	1507900	14270000	10110000	15357000	580420	3143300	1402700	0	0	85334000	94117000	101980000	136260000	33515000	0	71797000	0	TRUE															8	8
3979	Q9UBS4	Q9UBS4	DnaJ homolog subfamily B member 11	DNAJB11	0.00374445	0.000569788	0.00874717	0.00537519	0.00480468	0.00188033	0.00254274	0.00052269	0		3986800	1337700	45915000	23612000	22708000	3875300	5959200	844350	0	72815000	178430000	281769984	185550000	226150000	99800000	124280000	0	0	TRUE															11	11
3894	Q9NXW2;Q9NXW2-2	Q9NXW2;Q9NXW2-2	DnaJ homolog subfamily B member 12	DNAJB12	0	0	0	0.000170963	0	0	0	0	0		0	0	0	751000	0	0	0	0	0	0	0	0	8306000	0	0	0	0	0	TRUE															1	1
1282	P25686-2;P25686	P25686-2;P25686	DnaJ homolog subfamily B member 2	DNAJB2	0	0.000554496	0.000379797	0.000618767	0.000978095	0.000921559	0.000750379	0.00202316	0.000979649		0	1301800	1993600	2718100	4622700	1899300	1758600	3268200	582250	0	46451000	23012000	22429000	37335000	35374000	37134000	56261000	36828000	TRUE															5	5
3992	Q9UDY4	Q9UDY4	DnaJ homolog subfamily B member 4	DNAJB4	0	0	0	0.000639824	0.00111023	0.000401589	0.000241516	0.000913894	0		0	0	0	2810600	5247200	827660	566020	1476300	0	0	0	0	0	0	24454000	14914000	0	0	TRUE															3	3
395	O75190-2;O75190-3;O75190;Q8WWF6	O75190-2;O75190-3;O75190;Q8WWF6	DnaJ homolog subfamily B member 6;DnaJ homolog subfamily B member 3	DNAJB6;DNAJB3	0	0	0.00040241	0.00101082	0.0016539	0.000400487	0	0	0		0	0	2112300	4440300	7816700	825390	0	0	0	0	0	16750000	32817000	32167000	16297000	0	0	0	TRUE															2	2
393	O75165	O75165	DnaJ homolog subfamily C member 13	DNAJC13	0	2.58711e-05	0.00059208	0.000370085	0.000178447	0	0.000283647	0.000830261	0		0	60738	3107900	1625700	843380	0	664760	1341200	0	0	14197000	211570000	116070000	61056000	0	112290000	270720000	0	TRUE															18	18
2706	Q5F1R6;Q5F1R6-3;Q5F1R6-2	Q5F1R6;Q5F1R6-3;Q5F1R6-2	DnaJ homolog subfamily C member 21	DNAJC21	0	0	0.000336513	0.000155519	0	0	0	0	0		0	0	1766400	683160	0	0	0	0	0	0	0	21143000	0	0	0	0	0	0	TRUE															2	2
2314	Q13217	Q13217	DnaJ homolog subfamily C member 3	DNAJC3	0	0.000607995	0.0069724	0.00276363	0.00231009	0.000624999	0.000648357	0.000218306	0		0	1427400	36599000	12140000	10918000	1288100	1519500	352650	0	0	62030000	423840000	208380000	124310000	50027000	42103000	0	0	TRUE															12	12
3687	Q9H3Z4-2;Q9H3Z4	Q9H3Z4-2;Q9H3Z4	DnaJ homolog subfamily C member 5	DNAJC5	0	0.00226216	0.000590784	0	0.00279314	0	0.00104736	0	0		0	5310900	3101100	0	13201000	0	2454600	0	0	0	72731000	13739000	0	39259000	0	0	0	0	TRUE															2	2
3463	Q99615;Q99615-2	Q99615;Q99615-2	DnaJ homolog subfamily C member 7	DNAJC7	0	0	0.000358631	0.000163088	0	0	0	0	0		0	0	1882500	716410	0	0	0	0	0	0	0	31351000	0	0	0	0	0	0	TRUE															3	3
465	O75937	O75937	DnaJ homolog subfamily C member 8	DNAJC8	0.00130954	0.000371838	0.00726693	0.00927797	0.0153183	0.0170726	0.00575948	0	0		1394300	872970	38145000	40756000	72398000	35186000	13498000	0	0	73694000	36875000	400280000	354340000	707350016	287900000	323640000	0	0	TRUE															14	14
3194	Q8WXX5	Q8WXX5	DnaJ homolog subfamily C member 9	DNAJC9	0	0	0.00206072	0.000553022	0.00133375	0	0	0	0		0	0	10817000	2429300	6303600	0	0	0	0	0	0	60874000	38970000	41185000	0	0	0	0	TRUE															2	2
346	O60496	O60496	Docking protein 2	DOK2	0	0	0	0	0.000402308	0	0	0	0		0	0	0	0	1901400	0	0	0	0	0	0	0	0	24728000	0	0	0	0	TRUE															1	1
2886	Q7L591-2;Q7L591-4;Q7L591-3;Q7L591	Q7L591-2;Q7L591-4;Q7L591-3;Q7L591	Docking protein 3	DOK3	0	0	0.000600195	0	0	0	0	0	0		0	0	3150500	0	0	0	0	0	0	0	0	19675000	0	0	0	0	0	0	TRUE															1	1
367	O60762	O60762	Dolichol-phosphate mannosyltransferase subunit 1	DPM1	0	0	0	0	0	0	0	0.00118033	0		0	0	0	0	0	0	0	1906700	0	0	0	0	0	0	0	0	64399000	0	TRUE															1	1
1514	P39656-3;P39656;P39656-2	P39656-3;P39656;P39656-2	Dolichyl-diphosphooligosaccharide--protein glycosyltransferase 48 kDa subunit	DDOST	0.00258415	0.00299819	0.00176896	0.00338852	0.0109777	0.00923161	0.00817071	0.00736352	0		2751400	7038900	9285500	14885000	51883000	19026000	19149000	11895000	0	138830000	210970000	195520000	168410000	439089984	928769984	853520000	212970000	0	TRUE															14	14
744	P04843	P04843	Dolichyl-diphosphooligosaccharide--protein glycosyltransferase subunit 1	RPN1	0.00587478	0.00188328	0.00617989	0.00241624	0.0101182	0.0096319	0.0120263	0.00782966	0.00347189		6255000	4421400	32439000	10614000	47821000	19851000	28185000	12648000	2063500	226920000	307000000	589390016	278089984	962169984	1113900032	1601400064	1029500032	352960000	TRUE															34	34
745	P04844-2;P04844	P04844-2;P04844	Dolichyl-diphosphooligosaccharide--protein glycosyltransferase subunit 2	RPN2	0.0187467	0.003175	0.00995671	0.00613349	0.00347359	0.0158931	0.0100358	0.0134555	0.00557218		19960000	7454000	52264000	26943000	16417000	32755000	23520000	21736000	3311800	477710016	341620000	609009984	299580000	361710016	1216700032	983000000	1206400000	354500000	TRUE															18	18
1939	P61803	P61803	Dolichyl-diphosphooligosaccharide--protein glycosyltransferase subunit DAD1	DAD1	0	0	0.00117456	0	0.0052325	0.00132035	0.00373184	0.00431343	0.00304991		0	0	6165400	0	24730000	2721200	8746000	6967900	1812700	0	0	17842000	0	59181000	24838000	71192000	51462000	64258000	TRUE															3	3
1616	P46977;P46977-2	P46977;P46977-2	Dolichyl-diphosphooligosaccharide--protein glycosyltransferase subunit STT3A	STT3A	0	0.000403814	0.000494292	0.000513184	0.000327788	0.00198951	0.00619001	0.00264084	0.000710715		0	948040	2594600	2254300	1549200	4100300	14507000	4266000	422410	0	73923000	50661000	67137000	44389000	163200000	601289984	222980000	52439000	TRUE															8	8
3131	Q8TCJ2	Q8TCJ2	Dolichyl-diphosphooligosaccharide--protein glycosyltransferase subunit STT3B	STT3B	0	0.000199147	0	0	0.000827171	0.000379997	0.00107629	0.000207491	0		0	467540	0	0	3909400	783160	2522400	335180	0	0	33467000	0	0	73387000	57061000	85549000	47988000	0	False;True															5	4
1694	P49959-2;P49959;P49959-3	P49959-2;P49959;P49959-3	Double-strand break repair protein MRE11A	MRE11A	0	0.00171805	0	0.000383995	0	0	0	0	0		0	4033500	0	1686800	0	0	0	0	0	0	0	0	32129000	0	0	0	0	0	TRUE															3	3
326	O60216;Q9H4I0-2;Q9H4I0	O60216	Double-strand-break repair protein rad21 homolog	RAD21	0	0	0	0.000202692	0.00081308	0	0.000289399	0	0		0	0	0	890380	3842800	0	678240	0	0	0	0	0	30827000	42459000	0	0	0	0	TRUE															6	6
561	O95793-2;O95793-3;O95793	O95793-2;O95793-3;O95793	Double-stranded RNA-binding protein Staufen homolog 1	STAU1	0	0	0.0017835	0	0	0.000114587	0	4.32823e-05	0		0	0	9361800	0	0	236160	0	69918	0	0	0	146160000	0	0	0	0	0	0	TRUE															7	7
3852	Q9NUL3-4;Q9NUL3-6;Q9NUL3-8;Q9NUL3-3;Q9NUL3-7;Q9NUL3-2;Q9NUL3	Q9NUL3-4;Q9NUL3-6;Q9NUL3-8;Q9NUL3-3;Q9NUL3-7;Q9NUL3-2;Q9NUL3	Double-stranded RNA-binding protein Staufen homolog 2	STAU2	0	0	0.000108534	0	4.64133e-05	0	0	0	0		0	0	569710	0	219360	0	0	0	0	0	0	5633300	0	0	0	0	0	0	False;True															3	2
1847	P55265-5;P55265;P55265-4;P55265-3;P55265-2	P55265-5;P55265;P55265-4;P55265-3;P55265-2	Double-stranded RNA-specific adenosine deaminase	ADAR	0	0	0.0017493	0.00058915	7.07562e-05	0.000187849	0.000522739	0.000417681	0		0	0	9182300	2588000	334410	387150	1225100	674720	0	0	0	284609984	77131000	19333000	33182000	81982000	76850000	0	TRUE															12	12
206	O14972-2;O14972	O14972-2;O14972	Down syndrome critical region protein 3	DSCR3	0	0	0.000952883	0.000448214	0.000339023	0	0	0	0		0	0	5001800	1968900	1602300	0	0	0	0	0	0	34246000	20838000	16316000	0	0	0	0	TRUE															1	1
2482	Q14919;Q14919-2	Q14919;Q14919-2	Dr1-associated corepressor	DRAP1	0	0	0.000648089	0.00120332	0	0	0.00112292	0	0.00118509		0	0	3401900	5285900	0	0	2631700	0	704350	0	0	0	25983000	0	0	30819000	0	24708000	TRUE															2	2
2613	Q16643;Q16643-2;Q16643-3	Q16643;Q16643-2;Q16643-3	Drebrin	DBN1	0.00959406	0.000602884	0.00281876	0.00375981	0.00372961	0	0.000258464	0.000130179	0		10215000	1415400	14796000	16516000	17627000	0	605740	210290	0	280990016	78087000	238290000	219820000	261720000	0	24124000	33422000	0	TRUE															15	15
4040	Q9UJU6;Q9UJU6-5	Q9UJU6;Q9UJU6-5	Drebrin-like protein	DBNL	0.00725523	0.00413167	0.00850028	0.0102011	0.00166862	0.000798267	0.00351457	0.00499061	0.0117006		7724800	9700000	44619000	44811000	7886300	1645200	8236800	8061800	6954200	132050000	353280000	494889984	433800000	117190000	52834000	268150000	285940000	637409984	TRUE															16	16
4041	Q9UJU6-2;Q9UJU6-6;Q9UJU6-3;Q9UJU6-4	Q9UJU6-2;Q9UJU6-6;Q9UJU6-3;Q9UJU6-4	Drebrin-like protein	DBNL	0	0	0.00038755	0.000253485	0.00011225	0	0	0	0		0	0	2034300	1113500	530520	0	0	0	0	0	0	21174000	13683000	6272200	0	0	0	0	False;True															16	1
3147	Q8TEA8	Q8TEA8	D-tyrosyl-tRNA(Tyr) deacylase 1	DTD1	0	0	0.00128764	0	0.00184138	0.00125228	0	0	0		0	0	6759000	0	8702800	2580900	0	0	0	0	0	28140000	0	41157000	33891000	0	0	0	TRUE															1	1
2149	Q02750;Q02750-2	Q02750;Q02750-2	Dual specificity mitogen-activated protein kinase kinase 1	MAP2K1	0	0.000588316	0.00187902	0.00231016	0.00138341	0	0	0.000843199	0.000776552		0	1381200	9863200	10148000	6538300	0	0	1362100	461540	0	49430000	101240000	88646000	0	0	0	65784000	46195000	False;True															9	6
1483	P36507	P36507	Dual specificity mitogen-activated protein kinase kinase 2	MAP2K2	0.00152134	0.000623627	0.00479871	0.00186506	0.000537067	0.0013221	0.00300715	0.000838309	0		1619800	1464100	25189000	8192800	2538300	2724800	7047600	1354200	0	66134000	67341000	280840000	78496000	33666000	73673000	143440000	81737000	0	TRUE															10	10
1599	P46734-2;P46734;P46734-3	P46734-2;P46734;P46734-3	Dual specificity mitogen-activated protein kinase kinase 3	MAP2K3	0	0	0	0	0	0	0.000323039	0	0		0	0	0	0	0	0	757080	0	0	0	0	0	0	0	0	25490000	0	0	TRUE															1	1
1591	P45985;P45985-2	P45985;P45985-2	Dual specificity mitogen-activated protein kinase kinase 4	MAP2K4	0	0	0.0002866	0	0	0	0	0	0		0	0	1504400	0	0	0	0	0	0	0	0	18007000	0	0	0	0	0	0	TRUE															1	1
3566	Q9BVJ7	Q9BVJ7	Dual specificity protein phosphatase 23	DUSP23	0	0.000353037	0.000495949	0.000603378	0	0.000396844	0.000443417	0	0		0	828830	2603300	2650500	0	817880	1039200	0	0	0	16000000	16257000	19543000	0	16110000	18255000	0	0	TRUE															1	1
1733	P51452;P51452-2	P51452;P51452-2	Dual specificity protein phosphatase 3	DUSP3	0.0153364	0.00963063	0.0167483	0.0129567	0.0052854	0.00378095	0.00304965	0.00393012	0.00961461		16329000	22610000	87914000	56916000	24980000	7792400	7147200	6348700	5714400	159040000	309209984	308740000	289710016	116470000	108090000	112220000	213560000	272089984	TRUE															7	7
2381	Q13627-4;Q13627-3;Q13627-5;Q9Y463-2;Q9Y463-3;Q9Y463;Q13627-2;Q13627	Q13627-4;Q13627-3;Q13627-5;Q9Y463-2;Q9Y463-3;Q9Y463;Q13627-2;Q13627	Dual specificity tyrosine-phosphorylation-regulated kinase 1A;Dual specificity tyrosine-phosphorylation-regulated kinase 1B	DYRK1A;DYRK1B	0	0	0	0.00034707	0.000160324	0	0	0	0		0	0	0	1524600	757730	0	0	0	0	0	0	0	15066000	19551000	0	0	0	0	TRUE															2	2
2896	Q7RTS9-2;Q7RTS9	Q7RTS9-2;Q7RTS9	Dymeclin	DYM	0	0	0.000268597	0	0	0	0	0	0		0	0	1409900	0	0	0	0	0	0	0	0	14675000	0	0	0	0	0	0	TRUE															1	1
2435	Q14203-3;Q14203-4;Q14203-6;Q14203;Q14203-5;Q14203-2	Q14203-3;Q14203-4;Q14203-6;Q14203;Q14203-5;Q14203-2	Dynactin subunit 1	DCTN1	0.0099303	0.00306817	0.00498483	0.00625619	0.00541214	0.000486277	0.00215475	0.00233553	0.00128129		10573000	7203200	26166000	27482000	25579000	1002200	5049900	3772800	761530	478060000	763800000	800099968	975129984	969680000	114900000	434710016	538750016	212390000	TRUE															45	45
2368	Q13561;Q13561-3;Q13561-2	Q13561;Q13561-3;Q13561-2	Dynactin subunit 2	DCTN2	0.0233469	0.0155645	0.032434	0.0320345	0.00463541	0.00303072	0.00987705	0.0144528	0.00148851		24858000	36541000	170250000	140720000	21908000	6246200	23148000	23347000	884690	667800000	929900032	1771299968	1801799936	466430016	228230000	513590016	893200000	87386000	TRUE															20	20
464	O75935;O75935-3;O75935-2	O75935;O75935-3;O75935-2	Dynactin subunit 3	DCTN3	0.0089677	0	0.00326359	0.00491353	0.00020232	0	0.00129437	0.000456279	0		9548100	0	17131000	21584000	956210	0	3033500	737070	0	56005000	0	123460000	0	25786000	0	44629000	25400000	0	TRUE															7	7
4042	Q9UJW0;Q9UJW0-3;Q9UJW0-2	Q9UJW0;Q9UJW0-3;Q9UJW0-2	Dynactin subunit 4	DCTN4	0	0	0.000466706	0.00202018	0.000255235	0.001163	0	0.00120868	0.000336606		0	0	2449800	8874200	1206300	2396900	0	1952500	200060	0	0	28388000	135840000	26361000	37125000	0	132830000	32430000	TRUE															7	7
3538	Q9BTE1-3;Q9BTE1-2;Q9BTE1	Q9BTE1-3;Q9BTE1-2;Q9BTE1	Dynactin subunit 5	DCTN5	0	0	0	0.00071686	0	0	0	0	0		0	0	0	3149000	0	0	0	0	0	0	0	0	9674400	0	0	0	0	0	TRUE															1	1
128	O00399	O00399	Dynactin subunit 6	DCTN6	0	0.0012634	0.00273798	0.00193604	0.000453512	0	0	0	0		0	2966100	14372000	8504600	2143400	0	0	0	0	0	33401000	52356000	36579000	8869100	0	0	0	0	TRUE															1	1
2181	Q05193-5;Q05193-3;Q05193-2;Q05193	Q05193-5;Q05193-3;Q05193-2;Q05193	Dynamin-1	DNM1	0	0	0.000134321	0.00015309	0.000340483	0	0	0	0		0	0	705070	672490	1609200	0	0	0	0	0	0	12647000	23239000	0	0	0	0	0	False;True															10	4
134	O00429-4;O00429-5;O00429-3;O00429-2;O00429;O00429-8;O00429-6;O00429-7	O00429-4;O00429-5;O00429-3;O00429-2;O00429;O00429-8;O00429-6;O00429-7	Dynamin-1-like protein	DNM1L	0.000796199	0.000330905	0.00276237	0.00182814	0.000180249	0	0.000328569	0.00131243	0.000980995		847730	776870	14500000	8030600	851900	0	770040	2120100	583050	41108000	64181000	438100000	248810000	35195000	0	92546000	113110000	105770000	TRUE															21	21
335	O60313-13;O60313;O60313-9;O60313-11;O60313-2;O60313-10	O60313-13;O60313;O60313-9;O60313-11;O60313-2;O60313-10	Dynamin-like 120 kDa protein, mitochondrial;Dynamin-like 120 kDa protein, form S1	OPA1	0	0.000483065	0.000734027	0.00142561	0	7.40285e-05	0.000593954	0.000273283	0.000770882		0	1134100	3853000	6262400	0	152570	1392000	441460	458170	0	113430000	86412000	91640000	0	49043000	81257000	99573000	123960000	TRUE															11	11
2017	P63167	P63167	Dynein light chain 1, cytoplasmic	DYNLL1	0	0.00803334	0.0250689	0	0.00535861	0	0	0	0		0	18860000	131590000	0	25326000	0	0	0	0	0	154360000	348400000	0	66197000	0	0	0	0	False;True															5	2
3335	Q96FJ2	Q96FJ2	Dynein light chain 2, cytoplasmic	DYNLL2	0.109362	0.0921278	0.127989	0.142027	0.101584	0.0226171	0.0432067	0.0125171	0.00331457		116440000	216290000	671830000	623890000	480110000	46613000	101260000	20220000	1970000	912129984	1477799936	1610400000	1851200000	1376199936	333590016	821310016	316960000	86494000	TRUE															6	6
3782	Q9NP97;Q8TF09;Q9NP97-2	Q9NP97;Q8TF09	Dynein light chain roadblock-type 1;Dynein light chain roadblock-type 2	DYNLRB1;DYNLRB2	0	0.00283744	0.0133727	0.00973509	0	0	0.00355929	0.0018744	0.0230556		0	6661500	70195000	42764000	0	0	8341600	3027900	13703000	0	84909000	212550000	112690000	0	0	81162000	50645000	0	TRUE															4	4
2018	P63172	P63172	Dynein light chain Tctex-type 1	DYNLT1	0	0.00191331	0.00856676	0.00464877	0.000850721	0	0	0.00372949	0		0	4491900	44968000	20421000	4020700	0	0	6024600	0	0	57100000	0	66746000	0	0	0	71101000	0	TRUE															3	3
1753	P51808	P51808	Dynein light chain Tctex-type 3	DYNLT3	0.0331166	0	0	0	0	0.00273848	0	0	0		35260000	0	0	0	0	5643900	0	0	0	120100000	0	0	0	0	57999000	0	0	0	TRUE															2	2
462	O75923-9;O75923-14;O75923-12;O75923-11;O75923-10;O75923-8;O75923-13;O75923-15;O75923-3;O75923;O75923-6;O75923-5;O75923-4;O75923-2;O75923-7	O75923-9;O75923-14;O75923-12;O75923-11;O75923-10;O75923-8;O75923-13;O75923-15;O75923-3;O75923;O75923-6;O75923-5;O75923-4;O75923-2;O75923-7	Dysferlin	DYSF	0	0.00012614	0.000562018	0.000319707	0.00055503	8.44605e-05	6.99517e-05	0	0		0	296140	2950100	1404400	2623200	174070	163940	0	0	0	111730000	150160000	75150000	104730000	52890000	0	0	0	False;True															15	14
2158	Q03001-8;Q03001-14;Q03001;Q03001-9;Q03001-3;O15169-2;O15169	Q03001-8;Q03001-14;Q03001;Q03001-9	Dystonin	DST	0	0	1.56885e-05	4.5955e-05	8.48499e-06	0	0	0	0		0	0	82351	201870	40102	0	0	0	0	0	0	15662000	21989000	19339000	0	0	0	0	False;True															5	4
4212	Q9Y4J8-16;Q9Y4J8-5;Q9Y4J8-4;Q9Y4J8-3;Q9Y4J8-13;Q9Y4J8-2;Q9Y4J8-14;Q9Y4J8-15;Q9Y4J8;Q9Y4J8-12;Q9Y4J8-8;Q9Y4J8-9;Q9Y4J8-7;Q9Y4J8-6;Q9Y4J8-10;Q9Y4J8-11;O60941-6;O60941-3;O60941-5;O60941-2;O60941-4;O60941-7;O60941	Q9Y4J8-16;Q9Y4J8-5;Q9Y4J8-4;Q9Y4J8-3;Q9Y4J8-13;Q9Y4J8-2;Q9Y4J8-14;Q9Y4J8-15;Q9Y4J8;Q9Y4J8-12;Q9Y4J8-8;Q9Y4J8-9;Q9Y4J8-7;Q9Y4J8-6;Q9Y4J8-10;Q9Y4J8-11;O60941-6;O60941-3;O60941-5;O60941-2;O60941-4;O60941-7;O60941	Dystrobrevin alpha;Dystrobrevin beta	DTNA;DTNB	0	0	0.000225447	0.000644491	0.000890054	0.000147717	0	0	0		0	0	1183400	2831100	4206600	304440	0	0	0	0	0	36958000	32180000	61127000	29989000	0	0	0	TRUE															4	4
2418	Q14118	Q14118	Dystroglycan;Alpha-dystroglycan;Beta-dystroglycan	DAG1	0.000240157	0.000998672	0.000647118	0.00143021	0.00243937	0.000234575	0.00104386	0.000139638	0		255700	2344600	3396800	6282600	11529000	483450	2446400	225570	0	32718000	90195000	89804000	131810000	246350000	80880000	167890000	34531000	0	TRUE															8	8
976	P11532-4;P11532;P11532-3;P11532-2;P11532-8;P11532-7;P11532-5;P11532-6;P11532-10;P11532-9;Q13474-2;Q13474	P11532-4;P11532;P11532-3;P11532-2	Dystrophin	DMD	0.00805469	0.000180311	0.00046463	0.00112419	0.000821141	0.000164967	4.80113e-05	0.000150712	0.000109953		8576000	423320	2438900	4938300	3880900	339990	112520	243460	65350	1644300032	105280000	262220000	507280000	420390016	112350000	43146000	149980000	178500000	False;True															74	72
3626	Q9C0C9	Q9C0C9	E2/E3 hybrid ubiquitin-protein ligase UBE2O	UBE2O	0	0	0.000298583	5.33558e-05	0.000185319	0	0.000219699	0.000106327	0.000542883		0	0	1567300	234380	875860	0	514890	171760	322660	0	0	47532000	0	23139000	0	0	0	0	TRUE															8	8
1685	P49792;A6NKT7;Q99666;O14715;P0DJD0;P0DJD1;Q7Z3J3;Q99666-2;Q7Z3J3-2	P49792	E3 SUMO-protein ligase RanBP2	RANBP2	0	0	0.000493187	0.00025674	2.97679e-05	0	0.00016853	0.000311472	7.27153e-05		0	0	2588800	1127800	140690	0	394970	503150	43218	0	0	329849984	123100000	27762000	0	79345000	143810000	39331000	TRUE															21	21
2443	Q14258	Q14258	E3 ubiquitin/ISG15 ligase TRIM25	TRIM25	0	0.00144029	0.00704594	0.00545601	0.00443165	0.000308288	0.00129134	0.00150855	0.0045588		0	3381400	36985000	23967000	20945000	635370	3026400	2436900	2709500	0	146960000	625169984	509249984	412110016	41353000	143300000	151560000	273380000	TRUE															22	22
4220	Q9Y4X5	Q9Y4X5	E3 ubiquitin-protein ligase ARIH1	ARIH1	0	0	0.000316377	0.000271196	0	0	0.000262001	0	0		0	0	1660700	1191300	0	0	614030	0	0	0	0	14436000	23561000	0	0	26874000	0	0	TRUE															3	3
528	O95376	O95376	E3 ubiquitin-protein ligase ARIH2	ARIH2	0	0	0	0	0	0	0	0	0		0	0	0	0	0	0	0	0	0	0	0	0	0	0	0	0	0	0	TRUE															1	1
391	O75150;O75150-3;O75150-4;Q5VTR2	O75150;O75150-3;O75150-4	E3 ubiquitin-protein ligase BRE1B	RNF40	0	0.000644925	6.89601e-05	0.00127006	0	0.00305862	0.00280831	0.00316684	0.00600274		0	1514100	361980	5579100	0	6303700	6581600	5115700	3567700	0	123690000	0	133340000	0	525420000	489230016	548369984	794390016	TRUE															3	3
1225	P22681	P22681	E3 ubiquitin-protein ligase CBL	CBL	0	0	0.000163612	0.000128848	0.000106135	0	0	0	0		0	0	858820	566000	501620	0	0	0	0	0	0	0	0	13344000	0	0	0	0	TRUE															3	3
4101	Q9UNE7-2;Q9UNE7	Q9UNE7-2;Q9UNE7	E3 ubiquitin-protein ligase CHIP	STUB1	0	0	0	0.00024101	0	0.000118838	0	0	0		0	0	0	1058700	0	244920	0	0	0	0	0	0	11059000	0	0	0	0	0	TRUE															2	2
3139	Q8TDB6	Q8TDB6	E3 ubiquitin-protein ligase DTX3L	DTX3L	0	0	0.000532641	0.000107474	0	0	0	0	0		0	0	2795900	472110	0	0	0	0	0	0	0	40493000	29313000	0	0	0	0	0	TRUE															4	4
4082	Q9ULT8	Q9ULT8	E3 ubiquitin-protein ligase HECTD1	HECTD1	0	0	6.00595e-05	0	0	0	0	0	0		0	0	315260	0	0	0	0	0	0	0	0	20672000	0	0	0	0	0	0	TRUE															3	3
2740	Q5T447;Q5T447-2	Q5T447	E3 ubiquitin-protein ligase HECTD3	HECTD3	0	0	0.000231772	0	8.68769e-05	0	0.000111264	0	0		0	0	1216600	0	410600	0	260760	0	0	0	0	28491000	0	0	0	0	0	0	TRUE															4	4
2920	Q7Z6Z7-2;Q7Z6Z7-3;Q7Z6Z7;A5YM72-2;A5YM72;A5YM72-4;A5YM72-5;A5YM72-3	Q7Z6Z7-2;Q7Z6Z7-3;Q7Z6Z7	E3 ubiquitin-protein ligase HUWE1	HUWE1	0.00163188	3.14305e-05	0.000823433	0.000231266	0.000268586	4.71255e-05	0.000221841	0.000314177	3.66134e-05		1737500	73790	4322300	1015900	1269400	97124	519910	507520	21761	310670016	31502000	457620000	88099000	85836000	37389000	78786000	275480000	34595000	TRUE															46	46
2839	Q6UWE0-3;Q6UWE0;Q6UWE0-2	Q6UWE0-3;Q6UWE0;Q6UWE0-2	E3 ubiquitin-protein ligase LRSAM1	LRSAM1	0.000686734	0	0.000331998	0.000170241	0	0	0	0	0		731180	0	1742700	747830	0	0	0	0	0	0	0	13303000	9926500	0	0	0	0	0	TRUE															3	3
435	O75592-2;O75592	O75592-2;O75592	E3 ubiquitin-protein ligase MYCBP2	MYCBP2	0	0	7.36732e-05	5.24589e-05	5.70011e-05	0	0	0	0		0	0	386720	230440	269400	0	0	0	0	0	0	36618000	28349000	44490000	0	0	0	0	TRUE															8	8
1610	P46934-4;P46934-3;P46934-2;P46934	P46934-4	E3 ubiquitin-protein ligase NEDD4	NEDD4	0	0	0.000153473	8.41792e-05	6.12878e-05	0	0	0	0		0	0	805600	369780	289660	0	0	0	0	0	0	17608000	0	0	0	0	0	0	TRUE															3	3
1996	P62877	P62877	E3 ubiquitin-protein ligase RBX1;E3 ubiquitin-protein ligase RBX1, N-terminally processed	RBX1	0	0.00263618	0.00139698	0.00397494	0.00306502	0	0	0.00392783	0.00749076		0	6189000	7332900	17461000	14486000	0	0	6345000	4452100	0	31345000	23229000	33777000	26960000	0	0	42169000	40462000	TRUE															2	2
2203	Q06587-2;Q06587	Q06587-2;Q06587	E3 ubiquitin-protein ligase RING1	RING1	0.00251474	0	0	0.000673675	0.00022117	0	0.000195028	0	0		2677500	0	0	2959300	1045300	0	457070	0	0	36723000	0	0	11053000	8474700	0	0	0	0	TRUE															2	2
2770	Q5XPI4;Q5XPI4-2	Q5XPI4;Q5XPI4-2	E3 ubiquitin-protein ligase RNF123	RNF123	0	0	7.42886e-05	0	6.42775e-05	0	0	0	0		0	0	389950	0	303790	0	0	0	0	0	0	12379000	0	10955000	0	0	0	0	TRUE															1	1
3562	Q9BV68	Q9BV68	E3 ubiquitin-protein ligase RNF126	RNF126	0	0	0	0	0.000857089	0	0	0	0		0	0	0	0	4050800	0	0	0	0	0	0	0	0	19157000	0	0	0	0	TRUE															1	1
2772	Q63HN8;Q63HN8-4;Q63HN8-5;Q63HN8-6	Q63HN8;Q63HN8-4	E3 ubiquitin-protein ligase RNF213	RNF213	0	0	0.00022398	5.55708e-05	0	0	1.19708e-05	0	0		0	0	1175700	244110	0	0	28055	0	0	0	0	179390000	27128000	0	0	13479000	0	0	TRUE															18	18
3329	Q96EP0;Q96EP0-3;Q96EP0-2	Q96EP0;Q96EP0-3;Q96EP0-2	E3 ubiquitin-protein ligase RNF31	RNF31	0	0	0.000151762	8.64762e-05	9.56831e-05	0	0	0	0		0	0	796620	379870	452220	0	0	0	0	0	0	0	16940000	11101000	0	0	0	0	TRUE															5	5
1152	P19474;P19474-2	P19474;P19474-2	E3 ubiquitin-protein ligase TRIM21	TRIM21	0	0	0.000350535	0.000979883	0.000397611	0	0	0	0		0	0	1840000	4304400	1879200	0	0	0	0	0	0	38743000	62945000	25570000	0	0	0	0	TRUE															4	4
3012	Q8IYM9-2;Q8IYM9	Q8IYM9-2;Q8IYM9	E3 ubiquitin-protein ligase TRIM22	TRIM22	0	0	0.000289572	0.0001673	0	0	0	0.000290957	0		0	0	1520000	734910	0	0	0	470010	0	0	0	18985000	10837000	0	0	0	23812000	0	TRUE															1	1
2292	Q13049	Q13049	E3 ubiquitin-protein ligase TRIM32	TRIM32	0.00049767	0	0	5.53865e-05	0	0	0	0.000313409	0		529880	0	0	243300	0	0	0	506280	0	25000000	0	0	0	0	0	0	32551000	0	TRUE															3	3
3623	Q9C037-3;Q9C037-2;Q9C037	Q9C037-3;Q9C037-2;Q9C037	E3 ubiquitin-protein ligase TRIM4	TRIM4	0	0	0	0.000248727	0	0	0	0	0		0	0	0	1092600	0	0	0	0	0	0	0	0	10741000	0	0	0	0	0	TRUE															1	1
3524	Q9BRZ2;Q15834;Q9BRZ2-2	Q9BRZ2;Q15834;Q9BRZ2-2	E3 ubiquitin-protein ligase TRIM56;Coiled-coil domain-containing protein 85B	TRIM56;CCDC85B	0	0	0	0.000235774	0	0	0	0	0		0	0	0	1035700	0	0	0	0	0	0	0	0	25455000	0	0	0	0	0	TRUE															2	2
2463	Q14669;Q14669-3;Q14669-4;Q14669-2	Q14669;Q14669-3;Q14669-4;Q14669-2	E3 ubiquitin-protein ligase TRIP12	TRIP12	0	0	7.17301e-05	0	0.00458632	0	0	0	0		0	0	376520	0	21676000	0	0	0	0	0	0	0	0	1255699968	0	0	0	0	TRUE															6	6
2741	Q5T4S7-3;Q5T4S7-4;Q5T4S7;Q5T4S7-2;Q5T4S7-5;Q5T4S7-6	Q5T4S7-3;Q5T4S7-4;Q5T4S7;Q5T4S7-2	E3 ubiquitin-protein ligase UBR4	UBR4	0.000411328	5.82481e-05	0.000263777	4.38607e-05	9.29684e-05	0	0.000197831	0.000143581	7.53367e-05		437950	136750	1384600	192670	439390	0	463640	231940	44776	87191000	0	220070000	41163000	0	0	142060000	93921000	0	TRUE															26	26
2098	P98170	P98170	E3 ubiquitin-protein ligase XIAP	XIAP	0	0	0	0	9.76127e-05	0	0	0	0		0	0	0	0	461340	0	0	0	0	0	0	0	0	8999700	0	0	0	0	TRUE															1	1
488	O94874;O94874-2;O94874-3;Q92845-4;Q92845-2;Q92845-3;Q92845	O94874;O94874-2;O94874-3	E3 UFM1-protein ligase 1	UFL1	0.00200869	0.000338457	0.00257452	0.00129071	0.000259615	0	0.000320586	0.000790643	0		2138700	794600	13514000	5669800	1227000	0	751330	1277200	0	105000000	42727000	326470016	171220000	36659000	0	74303000	111020000	0	TRUE															21	21
2509	Q15075	Q15075	Early endosome antigen 1	EEA1	0.00368171	0.00270182	0.0076106	0.00718021	0.0117392	0.00320006	0.00255302	0.00379009	0.00201566		3920000	6343100	39949000	31541000	55482000	6595200	5983300	6122500	1198000	319080000	1080300032	1400899968	1521200000	2431099904	924200000	922579968	1224800000	407929984	TRUE															72	72
133	O00423;O00423-3;Q05BV3-4;Q05BV3-2;Q6ZMW3-2;Q6ZMW3;Q05BV3;Q05BV3-5	O00423;O00423-3	Echinoderm microtubule-associated protein-like 1	EML1	0.000405411	0.000649099	0.00131353	0.0033719	0.00366719	0.00170246	0	0	0		431650	1523900	6894900	14812000	17332000	3508700	0	0	0	54049000	72305000	120930000	355280000	321540000	338969984	0	0	0	TRUE															16	16
570	O95834	O95834	Echinoderm microtubule-associated protein-like 2	EML2	0	0.00342852	0.00278942	0.00418187	0.00120003	0.00099337	0.00127137	0.00120571	0		0	8049200	14642000	18370000	5671600	2047300	2979600	1947700	0	0	295230016	240520000	352689984	94330000	99614000	129780000	152060000	0	False;True															15	14
2657	Q32P44;Q32P44-2;Q32P44-3	Q32P44;Q32P44-2	Echinoderm microtubule-associated protein-like 3	EML3	0	0.000635469	0.0012693	0.000834872	0.00151368	0.000839219	0	0.000123159	0.000382606		0	1491900	6662700	3667400	7154000	1729600	0	198950	227400	0	140560000	144610000	129930000	110640000	83642000	0	0	118990000	TRUE															12	12
3757	Q9HC35;Q9HC35-2	Q9HC35;Q9HC35-2	Echinoderm microtubule-associated protein-like 4	EML4	0	0.000584738	0.000958408	0.00126025	0.000695883	0.00028855	0.000465221	0.000295278	0.000967518		0	1372800	5030800	5536000	3288900	594690	1090300	476990	575040	0	109250000	106520000	154400000	87796000	59290000	80138000	60147000	139840000	TRUE															11	11
1695	P49961-4;P49961-5;P49961;P49961-2;P49961-6;P49961-3	P49961-4;P49961-5;P49961;P49961-2;P49961-6;P49961-3	Ectonucleoside triphosphate diphosphohydrolase 1	ENTPD1	0.00774728	0	0	0	0.000887706	0	0	0	0		8248700	0	0	0	4195500	0	0	0	0	79112000	0	0	0	49634000	0	0	0	0	TRUE															2	2
1220	P22413	P22413	Ectonucleotide pyrophosphatase/phosphodiesterase family member 1;Alkaline phosphodiesterase I;Nucleotide pyrophosphatase	ENPP1	0.00599481	0	0	0	0	7.30872e-05	0	0	0		6382800	0	0	0	0	150630	0	0	0	268080000	0	0	0	0	10384000	0	0	0	TRUE															5	5
3555	Q9BUP0;Q9BUP0-2	Q9BUP0;Q9BUP0-2	EF-hand domain-containing protein D1	EFHD1	0	0.00100229	0.00378558	0.00349961	0.00171704	0.000999484	0.00210487	0	0		0	2353100	19871000	15373000	8115100	2059900	4933000	0	0	0	88536000	95928000	126780000	84260000	47871000	102240000	0	0	False;True															7	5
3303	Q96C19	Q96C19	EF-hand domain-containing protein D2	EFHD2	0.00346635	0.0140336	0.0351506	0.0268942	0.0403514	0.0151303	0.0121308	0.000577667	0.00408416		3690700	32947000	184510000	118140000	190710000	31183000	28430000	933160	2427400	145560000	554529984	811040000	771420032	1212700032	787360000	404030016	26476000	164880000	TRUE															11	11
2727	Q5NDL2-3;Q5NDL2;Q5NDL2-2	Q5NDL2-3;Q5NDL2;Q5NDL2-2	EGF domain-specific O-linked N-acetylglucosamine transferase	EOGT	0	0	0.000761632	0	0	0.00061447	0	0	0		0	0	3997900	0	0	1266400	0	0	0	0	0	40286000	0	0	42900000	0	0	0	TRUE															2	2
2263	Q12805-2;Q12805-4;Q12805-3;Q12805;Q12805-5	Q12805-2;Q12805-4;Q12805-3;Q12805;Q12805-5	EGF-containing fibulin-like extracellular matrix protein 1	EFEMP1	0.0213286	0.00185159	0.00210302	0.00186399	0.00376156	0.00288724	0.000383344	0.00115569	0		22709000	4347000	11039000	8188100	17778000	5950500	898410	1866900	0	421020000	170050000	139140000	176870000	192100000	208280000	111230000	99553000	0	TRUE				+		+		+				+	+	+	13	13
576	O95967	O95967	EGF-containing fibulin-like extracellular matrix protein 2	EFEMP2	0.0151476	0.00109536	0.00158933	0.0019907	0.00375119	0	0.00159314	0.000247116	0		16128000	2571600	8342600	8744700	17729000	0	3733700	399190	0	413950016	75597000	87680000	104430000	207800000	0	109480000	29953000	0	TRUE				+		+		+				+		+	7	7
3038	Q8N3D4	Q8N3D4	EH domain-binding protein 1-like protein 1	EHBP1L1	0.000309452	0	0.000329007	0.000152849	0.000110005	2.905e-05	0	0	0		329480	0	1727000	671430	519910	59871	0	0	0	24656000	0	52994000	33250000	22998000	17537000	0	0	0	TRUE															4	4
3703	Q9H4M9	Q9H4M9	EH domain-containing protein 1	EHD1	0.00531585	0.00642411	0.0106216	0.0119979	0.00331173	0.00750329	0.011242	0.00804447	0.00105533		5659900	15082000	55754000	52704000	15652000	15464000	26347000	12995000	627230	153010000	854860032	750889984	972419968	344230016	717150016	845110016	860929984	79135000	False;True															29	28
3924	Q9NZN4;Q9NZN4-2	Q9NZN4;Q9NZN4-2	EH domain-containing protein 2	EHD2	0.0681887	0.104795	0.238897	0.173706	0.0549444	0.188422	0.212735	0.146713	0.0535901		72602000	246030000	1254000000	763050000	259680000	388330000	498570000	237000000	31851000	4768399872	8880400384	15502000128	10316999680	4685700096	18950000640	24928999424	16869000192	5900199936	TRUE															43	43
3923	Q9NZN3;Q9NZN3-2	Q9NZN3	EH domain-containing protein 3	EHD3	0.00128794	0	7.76663e-05	0.00031199	0.000158613	0	0	0	0		1371300	0	407680	1370500	749640	0	0	0	0	0	0	5940500	23578000	0	0	0	0	0	False;True															14	2
3660	Q9H223	Q9H223	EH domain-containing protein 4	EHD4	0	0.00148502	0.00865649	0.00304682	0.000800004	0.00249126	0.00708222	0.010291	0.00831722		0	3486400	45439000	13384000	3781000	5134400	16598000	16624000	4943300	0	261450000	584659968	382960000	134760000	291670016	588969984	1146700032	485070016	False;True															24	19
1072	P15502-5;P15502-2;P15502-1;P15502-4;P15502-8;P15502-7;P15502-6;P15502-12;P15502-13;P15502-10;P15502;P15502-9;P15502-11	P15502-5;P15502-2;P15502-1;P15502-4;P15502-8;P15502-7;P15502-6;P15502-12;P15502-13;P15502-10;P15502;P15502-9	Elastin	ELN	0	0	0.000884948	0.00142063	0	0	0	0	0		0	0	4645200	6240500	0	0	0	0	0	0	0	23499000	32768000	0	0	0	0	0	TRUE				+		+		+				+	+	+	3	3
2572	Q15717;Q15717-2;Q12926-2;Q12926;P26378-4;P26378-2;P26378-5;P26378;P26378-3	Q15717;Q15717-2	ELAV-like protein 1	ELAVL1	0.0238663	0.00097384	0.017803	0.0225336	0.0324022	0.00422239	0.00689746	0.00917113	0.00180232		25411000	2286300	93450000	98985000	153140000	8702200	16165000	14815000	1071200	455820000	89492000	843040000	940960000	1219800064	327400000	350110016	532840000	88396000	TRUE															13	13
1029	P13804;P13804-2	P13804;P13804-2	Electron transfer flavoprotein subunit alpha, mitochondrial	ETFA	0	0.0254204	0.0550701	0.0475053	0.00356183	0.00367517	0.00951436	0.0172794	0.00583398		0	59680000	289070000	208680000	16834000	7574400	22298000	27913000	3467400	0	1987200000	2933900032	1853200000	199750000	375289984	953630016	1405600000	358740000	TRUE															15	15
1502	P38117;P38117-2	P38117;P38117-2	Electron transfer flavoprotein subunit beta	ETFB	0	0.0734118	0.0757612	0.091646	0.0473316	0.0122962	0.0372557	0.0413088	0.0121853		0	172350000	397680000	402580000	223700000	25342000	87313000	66730000	7242300	0	3938099968	3119399936	3510799872	1029299968	654099968	2373199872	1646400000	521889984	TRUE															18	18
2589	Q16134;Q16134-3	Q16134;Q16134-3	Electron transfer flavoprotein-ubiquinone oxidoreductase, mitochondrial	ETFDH	0	0	0.000411326	0.000535311	0.000153966	0.000267152	0.000148104	0	0		0	0	2159100	2351500	727680	550590	347100	0	0	0	0	22477000	43002000	24854000	0	25388000	0	0	TRUE															7	7
2969	Q8IUD2-2;Q8IUD2-3;Q8IUD2;Q8IUD2-4;Q8IUD2-5	Q8IUD2-2;Q8IUD2-3;Q8IUD2;Q8IUD2-4;Q8IUD2-5	ELKS/Rab6-interacting/CAST family member 1	ERC1	0	0.00021762	0.000442112	0.000799837	0.000891387	4.71231e-05	0.000210768	0	0		0	510910	2320700	3513500	4212900	97119	493960	0	0	0	53626000	63998000	95405000	119180000	0	45290000	0	0	TRUE															13	13
2037	P68104;Q5VTE0;P68104-2	P68104;Q5VTE0;P68104-2	Elongation factor 1-alpha 1;Putative elongation factor 1-alpha-like 3	EEF1A1;EEF1A1P5	0.333552	0.13899	0.387074	0.287859	0.0987912	0.0935291	0.255853	0.413967	0.307515		355140000	326310000	2031800000	1264500000	466910000	192760000	599620000	668720000	182770000	12064000000	12634999808	24174999552	13281000448	6472999936	9985399808	18210000896	19196000256	15779999744	TRUE															28	28
2187	Q05639	Q05639	Elongation factor 1-alpha 2	EEF1A2	0	0	0.000299841	0	0	0	0	0	0		0	0	1573900	0	0	0	0	0	0	0	0	17201000	0	0	0	0	0	0	False;True															11	1
1265	P24534	P24534	Elongation factor 1-beta	EEF1B2	0.0027765	0.00642539	0.038936	0.0247406	0.023048	0.012104	0.00375061	0.0179529	0		2956200	15085000	204380000	108680000	108930000	24946000	8790000	29001000	0	98230000	464520000	1160600064	921449984	470760000	263600000	338169984	840099968	0	False;True															9	8
1355	P29692;P29692-2;P29692-4	P29692;P29692-2;P29692-4	Elongation factor 1-delta	EEF1D	0.0464056	0.00750431	0.052504	0.0503395	0.0346788	0.0175302	0.0323436	0.0325165	0.0128035		49409000	17618000	275600000	221130000	163900000	36129000	75801000	52527000	7609700	1007000000	1102000000	2039100032	1943900032	1681400064	849209984	1319100032	1583699968	717360000	TRUE															13	13
1356	P29692-3	P29692-3	Elongation factor 1-delta	EEF1D	0	0	0.000829167	0	0	0	0	0.00051081	0		0	0	4352400	0	0	0	0	825160	0	0	0	33976000	0	0	0	0	26128000	0	False;True															12	1
1304	P26641;P26641-2	P26641;P26641-2	Elongation factor 1-gamma	EEF1G	0.0529284	0.0171588	0.0672912	0.0409309	0.0420081	0.0131827	0.0389501	0.0230321	0.0132357		56354000	40284000	353220000	179800000	198540000	27169000	91284000	37206000	7866600	1754099968	1495500032	3694899968	2108300032	2285700096	1021200000	4273900032	1892000000	1183800064	TRUE															23	23
1017	P13639	P13639	Elongation factor 2	EEF2	0.0906913	0.0326125	0.0963608	0.0654462	0.0454633	0.0192201	0.0498674	0.0347587	0.0364367		96561000	76565000	505810000	287490000	214870000	39612000	116870000	56149000	21656000	5087799808	5402100224	10828000256	8215000064	5856000000	3158700032	6421700096	5256500224	4490899968	TRUE															55	55
3421	Q96RP9;Q96RP9-2	Q96RP9;Q96RP9-2	Elongation factor G, mitochondrial	GFM1	0	0.000128329	0.000579697	0.000496839	0.000118676	7.39897e-05	0	0	0		0	301280	3042900	2182500	560890	152490	0	0	0	0	0	64084000	51466000	17952000	0	0	0	0	TRUE															7	7
2899	Q7Z2Z2-2;Q7Z2Z2	Q7Z2Z2-2;Q7Z2Z2	Elongation factor Tu GTP-binding domain-containing protein 1	EFTUD1	0	0	0.000135701	0	0	0	0	0	0		0	0	712310	0	0	0	0	0	0	0	0	17052000	0	0	0	0	0	0	TRUE															3	3
1662	P49411	P49411	Elongation factor Tu, mitochondrial	TUFM	0.00149955	0.00520037	0.0202948	0.0185409	0.00489968	0.0004227	0.0129697	0.0127213	0.0119811		1596600	12209000	106530000	81446000	23157000	871170	30396000	20550000	7120900	41222000	646940032	1472400000	1130700032	410740000	34657000	1441100032	1503500032	1087200000	TRUE															20	20
3574	Q9BW60-2;Q9BW60	Q9BW60-2;Q9BW60	Elongation of very long chain fatty acids protein 1	ELOVL1	0	0	0.000260615	0.000208176	0	0	0.000520008	0.000533591	0		0	0	1368000	914470	0	0	1218700	861960	0	0	0	4983400	0	0	0	12488000	12737000	0	TRUE															2	2
506	O95163	O95163	Elongator complex protein 1	IKBKAP	0	0	0.000211902	9.98481e-05	0	0	0	0	0		0	0	1112300	438610	0	0	0	0	0	0	0	27340000	26105000	0	0	0	0	0	TRUE															5	5
2794	Q6IA86-4;Q6IA86-7;Q6IA86-2;Q6IA86-3;Q6IA86-5;Q6IA86;Q6IA86-6	Q6IA86-4;Q6IA86-7;Q6IA86-2;Q6IA86-3;Q6IA86-5;Q6IA86;Q6IA86-6	Elongator complex protein 2	ELP2	0	0	8.08821e-05	0.000299674	0	0	0	0	0		0	0	424560	1316400	0	0	0	0	0	0	0	13307000	16556000	0	0	0	0	0	TRUE															2	2
3735	Q9H9T3-2;Q9H9T3;Q9H9T3-4;Q9H9T3-5	Q9H9T3-2;Q9H9T3;Q9H9T3-4;Q9H9T3-5	Elongator complex protein 3	ELP3	0	0	0.000329122	0.000100873	0	0	8.99252e-05	0	0		0	0	1727600	443110	0	0	210750	0	0	0	0	27872000	0	0	0	0	0	0	TRUE															5	5
1704	P50402	P50402	Emerin	EMD	0.0091794	0	0.00283381	0.00270308	0.00283249	0	0	0.000832552	0		9773500	0	14875000	11874000	13387000	0	0	1344900	0	119690000	0	75666000	74908000	118610000	0	0	37884000	0	TRUE															5	5
4264	Q9Y6C2;Q9Y6C2-2	Q9Y6C2	EMILIN-1	EMILIN1	0.0941279	0.00342742	0.00572115	0.0148958	0.107953	0.00509665	0.00775554	0.00606985	0.00618597		100220000	8046600	30031000	65434000	510210000	10504000	18176000	9805200	3676600	4054099968	1233400064	1296400000	1958599936	12467999744	1105799936	1551299968	1686200064	1035100032	TRUE				+		+		+				+	+	+	36	36
3598	Q9BXX0	Q9BXX0	EMILIN-2	EMILIN2	0.000786825	0.000488943	0.00347868	0.000992289	0.00644086	0.00031642	0.000789933	0.000246844	0		837750	1147900	18260000	4358900	30441000	652130	1851300	398750	0	0	90932000	492449984	153210000	1034000000	53857000	135830000	91776000	0	TRUE				+		+		+				+	+	+	25	25
3840	Q9NT22-2;Q9NT22	Q9NT22-2;Q9NT22	EMILIN-3	EMILIN3	0.00190106	0	0	0	0	0	0	0	0		2024100	0	0	0	0	0	0	0	0	40481000	0	0	0	0	0	0	0	0	TRUE				+		+		+							2	2
4024	Q9UI08-4;Q9UI08-3;Q9UI08;Q9UI08-2;Q9UI08-5	Q9UI08-4;Q9UI08-3;Q9UI08;Q9UI08-2;Q9UI08-5	Ena/VASP-like protein	EVL	0	0	0.00279323	0.00289202	0.0022756	0.000331049	0.000458394	0.000635696	0		0	0	14662000	12704000	10755000	682280	1074300	1026900	0	0	0	152470000	123330000	116940000	0	0	62529000	0	TRUE															9	9
1123	P17813-2;P17813	P17813-2;P17813	Endoglin	ENG	0	0	0.000473374	0.000588694	0.00167719	0	0	0	0		0	0	2484800	2586000	7926800	0	0	0	0	0	0	34908000	31782000	77100000	0	0	0	0	TRUE															3	3
4075	Q9ULC0-2;Q9ULC0-3;Q9ULC0	Q9ULC0-2;Q9ULC0-3;Q9ULC0	Endomucin	EMCN	0	0	0	0	0	0	0.000157138	0.000548095	0		0	0	0	0	0	0	368270	885390	0	0	0	0	0	0	0	4851800	16821000	0	TRUE					+			+	+						1	1
499	O94919	O94919	Endonuclease domain-containing 1 protein	ENDOD1	0.00110461	0.00164057	0.00184366	0.00129098	0.00440732	0.000751251	0.00189097	0.000698281	0		1176100	3851600	9677600	5671000	20830000	1548300	4431700	1128000	0	31130000	156170000	93075000	88328000	240620000	61513000	127800000	136940000	0	TRUE															10	10
2440	Q14249	Q14249	Endonuclease G, mitochondrial	ENDOG	0	0	0	0	0.000203471	0	0	0	0		0	0	0	0	961650	0	0	0	0	0	0	0	0	10232000	0	0	0	0	TRUE															1	1
3490	Q99961;Q99961-3;Q99961-2;Q99962	Q99961;Q99961-3;Q99961-2	Endophilin-A2	SH3GL1	0.00167105	0	0.00565885	0.00370882	0	0	0	0	0.00438264		1779200	0	29704000	16292000	0	0	0	0	2604800	0	0	182880000	185860000	0	0	0	0	221500000	TRUE															10	10
4178	Q9Y371;Q9Y371-2;Q9Y371-3	Q9Y371;Q9Y371-2;Q9Y371-3	Endophilin-B1	SH3GLB1	0.00148565	0.000531282	0.00824461	0.00627212	0.00264016	0.00239912	0.00935051	0.0221915	0.038089		1581800	1247300	43277000	27552000	12478000	4944500	21914000	35848000	22638000	87929000	99034000	638620032	285190016	175030000	259350000	244550000	472870016	593960000	TRUE															12	12
3814	Q9NR46;Q9NR46-2	Q9NR46;Q9NR46-2	Endophilin-B2	SH3GLB2	0	0.00023683	0.00213007	0	0	0	0.00036014	0	0.00110594		0	556010	11181000	0	0	0	844030	0	657310	0	30574000	78604000	0	0	0	21195000	0	64586000	False;True															8	7
3909	Q9NZ08;Q9NZ08-2	Q9NZ08;Q9NZ08-2	Endoplasmic reticulum aminopeptidase 1	ERAP1	0	0.00228707	0.00503113	0.00290477	0.000699437	0.0120662	0.00356718	0.00164251	0.00102683		0	5369400	26409000	12760000	3305700	24868000	8360100	2653300	610290	0	472860000	672710016	416940000	82139000	1686599936	569800000	226290000	98146000	TRUE															29	29
2810	Q6P179;Q6P179-3;Q6P179-2;Q6P179-4	Q6P179;Q6P179-3;Q6P179-2	Endoplasmic reticulum aminopeptidase 2	ERAP2	0	0	0.00156942	0.000983206	0.000485673	0	0.000359556	0.000827476	0		0	0	8238100	4319000	2295400	0	842660	1336700	0	0	0	195100000	122420000	64095000	0	100640000	160110000	0	TRUE															13	13
1362	P30040;P30040-2	P30040	Endoplasmic reticulum resident protein 29	ERP29	0.016162	0.0203006	0.0424166	0.0291024	0.0118786	0.0263377	0.0137049	0.0225908	0.0115544		17208000	47660000	222650000	127840000	56141000	54281000	32119000	36493000	6867300	285500000	1133600000	1273699968	1336000000	438500000	862289984	667630016	1255200000	610899968	TRUE															12	12
3525	Q9BS26	Q9BS26	Endoplasmic reticulum resident protein 44	ERP44	0.0226679	0.00669672	0.0225733	0.00788272	0.0126579	0.0018225	0.00630777	0.0121741	0.00333846		24135000	15722000	118490000	34627000	59824000	3756100	14783000	19666000	1984200	610700032	470100000	834030016	432710016	630729984	215830000	439510016	525940000	243590000	TRUE															14	14
3279	Q969X5-2;Q969X5;Q969X5-3	Q969X5-2;Q969X5	Endoplasmic reticulum-Golgi intermediate compartment protein 1	ERGIC1	0	0	0.00314891	0.00264844	0.00769006	0.00232809	0.00950198	0.002832	0		0	0	16529000	11634000	36345000	4798100	22269000	4574800	0	0	0	104980000	94801000	223520000	88396000	363120000	86198000	0	TRUE															9	9
1048	P14625;Q58FF3	P14625	Endoplasmin	HSP90B1	0.115777	0.0809425	0.249718	0.179848	0.116431	0.0250169	0.0990265	0.104594	0.0466446		123270000	190030000	1310800000	790030000	550280000	51559000	232080000	168960000	27723000	6921900032	11048999936	25891999744	15756000256	12398999552	6333400064	14823999488	12330999808	6524899840	TRUE															60	60
3768	Q9HCU0	Q9HCU0	Endosialin	CD248	0.000870472	0	0.00084858	0.000858911	0.000279821	0.000538389	0	0.000256272	0		926810	0	4454300	3773000	1322500	1109600	0	413980	0	25024000	0	62588000	62593000	0	0	0	0	0	TRUE															4	4
3292	Q96AP7	Q96AP7	Endothelial cell-selective adhesion molecule	ESAM	0	0	0	0.000257764	0	0.000351011	6.57104e-05	0	0		0	0	0	1132300	0	723420	154000	0	0	0	0	0	0	0	20814000	7443400	0	0	TRUE															4	4
376	O60869;O60869-2;O60869-3	O60869;O60869-2;O60869-3	Endothelial differentiation-related factor 1	EDF1	0	0	0.00192851	0.00605654	0.00468555	0	0.00338255	0.00575735	0.00313219		0	0	10123000	26605000	22145000	0	7927400	9300400	1861600	0	0	96496000	103530000	82239000	0	123790000	142720000	118190000	TRUE															5	5
4108	Q9UNN8	Q9UNN8	Endothelial protein C receptor	PROCR	0.00146865	0	0.0066754	0.00485821	0.0202675	0.00636013	0.000601762	0.0103157	0		1563700	0	35040000	21341000	95789000	13108000	1410300	16664000	0	36953000	0	165110000	146540000	530790016	189770000	0	393120000	0	TRUE															4	4
3212	Q92556;Q92556-3;Q92556-2	Q92556;Q92556-3;Q92556-2	Engulfment and cell motility protein 1	ELMO1	0	0	0.00151239	0.000853083	0.000237187	0	0.000253049	0.000653648	0		0	0	7938700	3747400	1121000	0	593050	1055900	0	0	0	143440000	97550000	0	0	34453000	96268000	0	TRUE															9	9
3376	Q96JJ3;Q96JJ3-3	Q96JJ3;Q96JJ3-3	Engulfment and cell motility protein 2	ELMO2	0	0	0.000378787	0.000273654	0	0	0	0	0		0	0	1988300	1202100	0	0	0	0	0	0	0	0	28067000	0	0	0	0	0	False;True															7	5
2815	Q6P2E9;Q6P2E9-2	Q6P2E9;Q6P2E9-2	Enhancer of mRNA-decapping protein 4	EDC4	0	0	0.000527402	0.00047519	0	0	0	8.28838e-05	0		0	0	2768400	2087400	0	0	0	133890	0	0	0	113400000	44925000	0	0	0	25040000	0	TRUE															9	9
2087	P84090	P84090	Enhancer of rudimentary homolog	ERH	0.149945	0.0204198	0.0278961	0.0624754	0.0435061	0.00231678	0.00950625	0.0164715	0.0119486		159650000	47940000	146430000	274440000	205620000	4774800	22279000	26608000	7101600	920590016	378860000	468609984	773009984	472849984	130450000	200550000	146010000	163650000	TRUE															6	6
4023	Q9UHY7;Q9UHY7-2	Q9UHY7	Enolase-phosphatase E1	ENOPH1	0	0	0.00277361	0.0013812	0.00251046	0.00138435	0.00182867	0	0		0	0	14559000	6067300	11865000	2853100	4285700	0	0	0	0	122610000	61120000	85001000	0	50968000	0	0	TRUE															5	5
1549	P42126;P42126-2	P42126;P42126-2	Enoyl-CoA delta isomerase 1, mitochondrial	ECI1	0.000991996	0.00839965	0.0247203	0.0312764	0.0129014	0.00809039	0.0110696	0.00936985	0.00930722		1056200	19720000	129760000	137390000	60975000	16674000	25943000	15136000	5531700	24312000	658409984	950150016	1332000000	609150016	462680000	395649984	402400000	300049984	TRUE															9	9
428	O75521-2;O75521	O75521-2;O75521	Enoyl-CoA delta isomerase 2, mitochondrial	ECI2	0	0	0.00123118	0.000797629	0.000676649	0.000254682	0.00101527	0	0		0	0	6462600	3503800	3198000	524890	2379400	0	0	0	0	37461000	0	0	34361000	0	0	0	TRUE															8	8
2966	Q86YB7;Q86YB7-2	Q86YB7;Q86YB7-2	Enoyl-CoA hydratase domain-containing protein 2, mitochondrial	ECHDC2	0	0.000734501	0.00187323	0.00327857	0.00136422	0	0	0	0		0	1724400	9832800	14402000	6447600	0	0	0	0	0	54962000	53713000	83176000	75323000	0	0	0	0	TRUE															3	3
3320	Q96DC8;Q96DC8-2	Q96DC8;Q96DC8-2	Enoyl-CoA hydratase domain-containing protein 3, mitochondrial	ECHDC3	0	0.00965917	0.027717	0.0464923	0.00647006	0.0106101	0.0142109	0.007899	0.00471746		0	22677000	145490000	204230000	30579000	21867000	33305000	12760000	2803800	0	698169984	1322300032	1556199936	727190016	432960000	777190016	643950016	287550016	TRUE															12	12
1371	P30084	P30084	Enoyl-CoA hydratase, mitochondrial	ECHS1	0.011727	0.141891	0.060372	0.0753625	0.00565144	0.00940288	0.0188512	0.0259986	0.00622534		12486000	333120000	316900000	331050000	26710000	19379000	44180000	41998000	3700000	1096099968	4890100224	3708999936	3422899968	537400000	1857799936	1910300032	2598899968	307270016	TRUE															12	12
998	P12724	P12724	Eosinophil cationic protein	RNASE3	0	0.0122907	0.0353164	0.0135894	0.0751487	0.0261028	0.00343555	0.0108766	0		0	28855000	185380000	59695000	355170000	53797000	8051600	17570000	0	0	354070016	686009984	368129984	1431100032	828460032	131630000	414220000	0	TRUE															6	6
978	P11678	P11678	Eosinophil peroxidase;Eosinophil peroxidase light chain;Eosinophil peroxidase heavy chain	EPX	0	0.000445965	0.00203615	0.000527275	0.0040051	0	0	0.000281417	0		0	1047000	10688000	2316200	18929000	0	0	454600	0	0	77507000	225670000	67552000	391409984	0	0	70607000	0	False;True															14	10
2100	P98172	P98172	Ephrin-B1	EFNB1	0	0	0.000325826	0	0.00268882	0	0	0	0		0	0	1710300	0	12708000	0	0	0	0	0	0	33372000	0	126270000	0	0	0	0	TRUE															4	4
600	P00533-2;P00533-4;P00533-3;P00533	P00533-2;P00533-4;P00533-3;P00533	Epidermal growth factor receptor	EGFR	0	0	0	0	0	0	0.000499015	0.000242269	0		0	0	0	0	0	0	1169500	391360	0	0	0	0	0	0	0	39376000	0	0	TRUE															2	2
2279	Q12929;Q12929-2	Q12929;Q12929-2	Epidermal growth factor receptor kinase substrate 8	EPS8	0.00185786	0	0	0.000566567	0.00047338	0	0.00012863	0	0		1978100	0	0	2488800	2237300	0	301460	0	0	0	0	0	61071000	38740000	0	0	0	0	TRUE															8	8
3708	Q9H6S3;Q9H6S3-3;Q9H6S3-2	Q9H6S3;Q9H6S3-3;Q9H6S3-2	Epidermal growth factor receptor kinase substrate 8-like protein 2	EPS8L2	0	0	0.000320777	0.000104941	0.000107621	0	0.000434756	0	0		0	0	1683800	460980	508640	0	1018900	0	0	0	0	15078000	12753000	14229000	0	67152000	0	0	TRUE															2	2
1561	P42566;P42566-2	P42566	Epidermal growth factor receptor substrate 15	EPS15	0.000288592	0.00103918	0.00513267	0.00207368	0.00281027	0.0020472	0.00117229	0.000280161	0.000602697		307270	2439700	26942000	9109200	13282000	4219200	2747400	452570	358210	60405000	145330000	543980032	280660000	496929984	230750000	154560000	69212000	96205000	TRUE															27	27
3965	Q9UBC2-3;Q9UBC2;Q9UBC2-2;Q9UBC2-4	Q9UBC2-3;Q9UBC2;Q9UBC2-2;Q9UBC2-4	Epidermal growth factor receptor substrate 15-like 1	EPS15L1	0.00448174	0.00132141	0.00193499	0.00229035	0.00340694	0.000576041	0.00103012	0.000107955	0		4771800	3102300	10157000	10061000	16102000	1187200	2414200	174390	0	165450000	258770000	237530000	223630000	392950016	143430000	165560000	23060000	0	TRUE															18	18
1940	P61916;P61916-2	P61916;P61916-2	Epididymal secretory protein E1	NPC2	0.00210985	0.00260798	0.0267645	0.00616604	0.0142084	0.00555468	0	0.00103473	0.00364536		2246400	6122800	140490000	27086000	67152000	11448000	0	1671500	2166600	39364000	121720000	485529984	205670000	499980000	220380000	0	43606000	117410000	TRUE															6	6
1880	P58107	P58107	Epiplakin	EPPK1	0.000109653	0	2.15445e-05	0	0	0	0	0	0		116750	0	113090	0	0	0	0	0	0	31872000	0	0	0	0	0	0	0	0	False;True															9	3
1827	P54852	P54852	Epithelial membrane protein 3	EMP3	0	0	0	0	0	0	0.000664187	0	0		0	0	0	0	0	0	1556600	0	0	0	0	0	0	0	0	13671000	0	0	TRUE															1	1
2890	Q7L775	Q7L775	EPM2A-interacting protein 1	EPM2AIP1	0	0	0.000260101	0	0	0	0	0	0		0	0	1365300	0	0	0	0	0	0	0	0	19895000	0	0	0	0	0	0	TRUE															2	2
809	P07099	P07099	Epoxide hydrolase 1	EPHX1	0.0187767	0.0352994	0.0319329	0.0232063	0.0582558	0.0969741	0.106839	0.0257757	0.0267706		19992000	82873000	167620000	101940000	275330000	199860000	250390000	41638000	15911000	587480000	3517600000	2344699904	1683200000	4203599872	7660100096	9308800000	2275599872	1961600000	TRUE															30	30
288	O43556;O43556-3;O43556-4	O43556;O43556-3;O43556-4	Epsilon-sarcoglycan	SGCE	0.00663413	0.000216955	0	0.000216144	0.00073839	0.000394752	0	0	0		7063500	509350	0	949470	3489800	813570	0	0	0	84296000	34516000	0	24575000	63584000	30324000	0	0	0	TRUE															5	5
4273	Q9Y6I3-3;Q9Y6I3;Q9Y6I3-1	Q9Y6I3-3;Q9Y6I3;Q9Y6I3-1	Epsin-1	EPN1	0	0	0.00220075	0.00176674	0	0	0.00174888	0.00023289	0.00101523		0	0	11552000	7760900	0	0	4098700	376210	603400	0	0	100930000	66747000	0	0	59369000	17603000	58647000	TRUE															3	3
3659	Q9H201-2;Q9H201	Q9H201-2;Q9H201	Epsin-3	EPN3	0	0	0.00069625	0	0	0	0	0	0		0	0	3654700	0	0	0	0	0	0	0	0	20922000	0	0	0	0	0	0	False;True															2	1
3063	Q8N766-3;Q8N766-2;Q8N766;Q8N766-4	Q8N766-3;Q8N766-2;Q8N766;Q8N766-4	ER membrane protein complex subunit 1	EMC1	0	0	0	4.3583e-05	0.00043248	0	0.000365798	8.3218e-05	0		0	0	0	191450	2044000	0	857290	134430	0	0	0	0	10601000	57020000	0	0	0	0	TRUE															6	6
3783	Q9NPA0	Q9NPA0	ER membrane protein complex subunit 7	EMC7	0	0	0.000422528	0.00146755	0	0	0	0	0		0	0	2217900	6446600	0	0	0	0	0	0	0	24194000	26958000	0	0	0	0	0	TRUE															2	2
218	O15083	O15083	ERC protein 2	ERC2	0	0	5.89222e-05	0	0	0	0	0	0		0	0	309290	0	0	0	0	0	0	0	0	7726000	0	0	0	0	0	0	False;True															2	1
423	O75477	O75477	Erlin-1	ERLIN1	0	0.000271225	0	0.000442454	0.000680056	0.00103505	0.00150387	0.000441948	0.000208633		0	636760	0	1943600	3214100	2133200	3524500	713920	124000	0	35858000	0	41805000	43340000	26456000	87204000	0	18475000	False;True															9	6
494	O94905;O94905-2;O94905-3	O94905	Erlin-2	ERLIN2	0.00141023	0.000957143	0.00464173	0.00290682	0.00567281	0.00731211	0.00940129	0.00795904	0.00356291		1501500	2247100	24365000	12769000	26811000	15070000	22033000	12857000	2117600	36461000	65134000	238180000	99867000	217870000	596640000	787059968	543049984	248770000	TRUE															15	15
3354	Q96HE7;Q86YB8	Q96HE7	ERO1-like protein alpha	ERO1L	0	0.00205378	0.00904075	0.00384313	0.00281112	0.00408925	0.00417987	0.00125926	0.00367194		0	4821700	47456000	16882000	13286000	8427800	9796000	2034200	2182400	0	283040000	431880000	313270016	251900000	225470000	322260000	125560000	354380000	TRUE															12	12
1306	P27105;P27105-2	P27105	Erythrocyte band 7 integral membrane protein	STOM	0.0100778	0.012056	0.0153696	0.0087965	0.00434257	0.0364179	0.0190501	0.0276725	0.0200977		10730000	28304000	80677000	38641000	20524000	75056000	44646000	44702000	11945000	224200000	1074499968	520889984	457640000	318280000	1207699968	724689984	1514099968	976369984	TRUE															13	13
1101	P16452-3;P16452;P16452-2	P16452-3;P16452;P16452-2	Erythrocyte membrane protein band 4.2	EPB42	0	0.00201268	0.000634449	0.000900548	0	0.00119313	0.00153903	0.00272076	0.00164246		0	4725200	3330300	3955900	0	2459000	3606900	4395100	976190	0	249640000	72523000	91963000	0	146290000	167500000	219560000	226670000	False;True															13	12
3653	Q9H0W9;Q9H0W9-2;Q9H0W9-3;Q9H0W9-4	Q9H0W9;Q9H0W9-2;Q9H0W9-3;Q9H0W9-4	Ester hydrolase C11orf54	C11orf54	0.0029109	0	0.00627381	0.00315746	0.00460071	0.00991818	0.000845318	0.00608669	0		3099300	0	32932000	13870000	21744000	20441000	1981100	9832400	0	48707000	0	295809984	97765000	182370000	449940000	122160000	285600000	0	TRUE															11	11
3079	Q8NBQ5	Q8NBQ5	Estradiol 17-beta-dehydrogenase 11	HSD17B11	0	0.00025371	0.00155776	0.00154529	0.0063247	0.000893563	0.002866	0.00205349	0		0	595640	8176900	6788100	29892000	1841600	6716800	3317200	0	0	30699000	63311000	74728000	227600000	56465000	224130000	120580000	0	TRUE															7	7
3203	Q92506	Q92506	Estradiol 17-beta-dehydrogenase 8	HSD17B8	0	0.000621966	0.000394618	0	0	0	0.000273424	0.000468727	0		0	1460200	2071400	0	0	0	640800	757180	0	0	0	15092000	0	0	0	13132000	22378000	0	TRUE															4	4
3447	Q99447;Q99447-3;Q99447-4;Q99447-2	Q99447;Q99447-3;Q99447-4;Q99447-2	Ethanolamine-phosphate cytidylyltransferase	PCYT2	0.00116378	0.00077011	0.00262653	0.00292185	0	0.000858336	0.00211809	0	0		1239100	1808000	13787000	12835000	0	1769000	4964000	0	0	56202000	86134000	133220000	148240000	0	63973000	187960000	0	0	TRUE															12	12
3848	Q9NTX5-6;Q9NTX5-2;Q9NTX5;Q9NTX5-3;Q9NTX5-5;Q9NTX5-4	Q9NTX5-6;Q9NTX5-2;Q9NTX5;Q9NTX5-3	Ethylmalonyl-CoA decarboxylase	ECHDC1	0	0.00537927	0.0100927	0.011785	0.00977164	0.0027228	0.0111371	0.00674077	0.00200624		0	12629000	52978000	51769000	46183000	5611600	26101000	10889000	1192400	0	329630016	559569984	593920000	310860000	163680000	575459968	462769984	108780000	TRUE															9	9
1895	P60842;P60842-2	P60842;P60842-2	Eukaryotic initiation factor 4A-I	EIF4A1	0.0130973	0.0138292	0.0524869	0.0454451	0.0105837	0.00585648	0.0260047	0.0244306	0.0065854		13945000	32467000	275510000	199630000	50021000	12070000	60945000	39465000	3914000	380910016	1246800000	3254299904	2727899904	971830016	564620032	1474700032	1958899968	420609984	TRUE															28	28
2438	Q14240;Q14240-2	Q14240;Q14240-2	Eukaryotic initiation factor 4A-II;Eukaryotic initiation factor 4A-II, N-terminally processed	EIF4A2	0.0117768	0.00646713	0.00544586	0.0101043	0.00589265	0.000345673	0.00512115	0.00709734	0.0028078		12539000	15183000	28586000	44386000	27850000	712420	12002000	11465000	1668800	208020000	501760000	406089984	560280000	510900000	35286000	383710016	501449984	220800000	False;True															27	10
1508	P38919	P38919	Eukaryotic initiation factor 4A-III;Eukaryotic initiation factor 4A-III, N-terminally processed	EIF4A3	0.00780711	0	0.0105101	0.00720479	0.00138284	0	0.00566134	0.00505604	0.000704086		8312400	0	55169000	31649000	6535600	0	13268000	8167500	418470	163360000	0	494729984	391590016	124940000	0	566259968	490030016	0	False;True															21	15
1066	P15170-2;P15170-3;P15170;Q8IYD1	P15170-2;P15170-3;P15170;Q8IYD1	Eukaryotic peptide chain release factor GTP-binding subunit ERF3A;Eukaryotic peptide chain release factor GTP-binding subunit ERF3B	GSPT1;GSPT2	0.00253381	0.000441365	0.0050477	0.00201945	0.000282382	0.00105606	0.00249414	0.000936365	0.000615198		2697800	1036200	26496000	8871000	1334600	2176500	5845300	1512600	365640	47463000	39153000	405670016	171870000	39912000	80417000	208370000	146060000	59327000	TRUE															12	12
1978	P62495;P62495-2	P62495;P62495-2	Eukaryotic peptide chain release factor subunit 1	ETF1	0	0.00100813	0.00256957	0.00180635	0.00412676	0	0.00147435	0.000427716	0		0	2366800	13488000	7934900	19504000	0	3455300	690930	0	0	114520000	168640000	144510000	222080000	0	120400000	73558000	0	TRUE															11	11
271	O43324;O43324-2	O43324;O43324-2	Eukaryotic translation elongation factor 1 epsilon-1	EEF1E1	0	0.0018432	0.00278599	0.0035588	0.000288898	0	0.000965218	0	0.0018782		0	4327300	14624000	15633000	1365400	0	2262100	0	1116300	0	74703000	70674000	102250000	0	0	0	0	101240000	TRUE															5	5
365	P41567;O60739	P41567;O60739	Eukaryotic translation initiation factor 1;Eukaryotic translation initiation factor 1b	EIF1;EIF1B	0	0.00118098	0.0110458	0.00404369	0	0	0.00297353	0.000820852	0		0	2772600	57981000	17763000	0	0	6968800	1326000	0	0	84283000	64709000	38587000	0	0	52271000	52894000	0	TRUE															3	3
171	P47813;O14602	P47813;O14602	Eukaryotic translation initiation factor 1A, X-chromosomal;Eukaryotic translation initiation factor 1A, Y-chromosomal	EIF1AX;EIF1AY	0	0	0	0.00337099	0.000947373	0	0.00216943	0	0		0	0	0	14808000	4477500	0	5084300	0	0	0	0	0	63692000	0	0	52098000	0	0	TRUE															3	3
768	P05198	P05198	Eukaryotic translation initiation factor 2 subunit 1	EIF2S1	0.00410267	0.00652592	0.0160229	0.0111053	0.00900993	0.000167975	0.00243927	0.00434445	0.00341586		4368200	15321000	84106000	48783000	42583000	346190	5716700	7018000	2030200	72999000	452600000	1122499968	558700032	578960000	27938000	265590000	259400000	172090000	TRUE															16	16
1164	P20042	P20042	Eukaryotic translation initiation factor 2 subunit 2	EIF2S2	0	0.00200983	0.00771424	0.00306139	0.00589265	0.000251538	0.000668753	0	0		0	4718500	40493000	13448000	27850000	518410	1567300	0	0	0	152240000	360020000	190580000	370640000	18942000	38288000	0	0	TRUE															13	13
1533	P41091;Q2VIR3;Q2VIR3-2	P41091;Q2VIR3;Q2VIR3-2	Eukaryotic translation initiation factor 2 subunit 3;Putative eukaryotic translation initiation factor 2 subunit 3-like protein	EIF2S3;EIF2S3L	0.00456091	0.00828379	0.0171545	0.017618	0.0103992	0.00187112	0.00402182	0.00508798	0.00403402		4856100	19448000	90046000	77392000	49149000	3856300	9425600	8219100	2397600	134510000	630060032	898689984	978920000	585270016	155660000	238000000	453049984	285449984	TRUE															13	13
3603	Q9BY44-3;Q9BY44;Q9BY44-4;Q9BY44-2	Q9BY44-3;Q9BY44;Q9BY44-4	Eukaryotic translation initiation factor 2A;Eukaryotic translation initiation factor 2A, N-terminally processed	EIF2A	0	0	0.00164387	0.00184046	0.000230607	0.00042566	0.000828293	0.000599333	0.000561963		0	0	8628900	8084700	1089900	877270	1941200	968160	334000	0	0	144990000	162130000	26653000	45792000	73722000	55975000	0	TRUE															10	10
1535	P41214;P41214-2	P41214;P41214-2	Eukaryotic translation initiation factor 2D	EIF2D	0	0	0.000508523	0.0001551	0	0	0	0	0		0	0	2669300	681320	0	0	0	0	0	0	0	35327000	22522000	0	0	0	0	0	TRUE															4	4
2423	Q14152;Q14152-2	Q14152;Q14152-2	Eukaryotic translation initiation factor 3 subunit A	EIF3A	0.00867908	0.00178893	0.010749	0.00616103	0.00657416	0.000721022	0.00361271	0.00293674	0.000975426		9240800	4199900	56423000	27064000	31071000	1486000	8466800	4744000	579740	424489984	537619968	1564600064	1058200000	824329984	168240000	767360000	656750016	237640000	TRUE															52	52
1859	P55884;P55884-2	P55884;P55884-2	Eukaryotic translation initiation factor 3 subunit B	EIF3B	0.0129198	0.00182624	0.00839893	0.00646858	0.00805124	0.00192007	0.00132812	0.0030725	0.00139015		13756000	4287500	44087000	28415000	38052000	3957200	3112600	4963300	826230	525430016	279640000	798729984	571260032	676249984	309430016	177140000	430900000	119660000	TRUE															26	26
56	Q99613;B5ME19;Q99613-2	Q99613;B5ME19;Q99613-2	Eukaryotic translation initiation factor 3 subunit C;Eukaryotic translation initiation factor 3 subunit C-like protein	EIF3C;EIF3CL	0.00764519	0.000630187	0.00641707	0.00303134	0.00153795	0.000595498	0.00189024	0.00106048	0		8140000	1479500	33684000	13316000	7268700	1227300	4430000	1713100	0	290489984	107720000	649779968	375529984	191550000	86257000	344460000	156110000	0	TRUE															23	23
241	O15371-2;O15371-3;O15371	O15371-2;O15371-3;O15371	Eukaryotic translation initiation factor 3 subunit D	EIF3D	0.00738005	0.000352202	0.00287934	0.00271514	0.00224344	0.0026031	0.00023445	0	0		7857700	826870	15114000	11927000	10603000	5364900	549460	0	0	202930000	42836000	174270000	157110000	139800000	223400000	25902000	0	0	TRUE															11	11
1888	P60228	P60228	Eukaryotic translation initiation factor 3 subunit E	EIF3E	0.00685644	0	0.0039538	0.00285719	0.00184202	0	0.00108687	0.00145748	0.000847807		7300200	0	20754000	12551000	8705800	0	2547200	2354400	503890	259080000	0	302080000	182440000	149490000	0	89886000	127440000	0	TRUE															17	17
124	O00303	O00303	Eukaryotic translation initiation factor 3 subunit F	EIF3F	0.0157149	0.00337826	0.00997576	0.0125679	0.00171022	0.00211949	0.00576673	0.0100143	0.00340846		16732000	7931200	52364000	55208000	8082900	4368200	13515000	16177000	2025800	277000000	204660000	393240000	389780000	102710000	111220000	280800000	506440000	205440000	TRUE															14	14
449	O75821	O75821	Eukaryotic translation initiation factor 3 subunit G	EIF3G	0	0.00138236	0.00406011	0.00254851	0.00150615	0.000582106	0.000777815	0	0		0	3245400	21312000	11195000	7118400	1199700	1822900	0	0	0	78682000	131890000	182260000	66132000	90214000	59505000	0	0	TRUE															7	7
242	O15372	O15372	Eukaryotic translation initiation factor 3 subunit H	EIF3H	0.000803393	0.000963063	0.00644317	0.00555572	0.00164634	0.000116775	0.00289288	0.00090207	0		855390	2261000	33821000	24405000	7781000	240670	6779800	1457200	0	25329000	85622000	287040000	310030016	144490000	0	168860000	72413000	0	TRUE															9	9
2331	Q13347	Q13347	Eukaryotic translation initiation factor 3 subunit I	EIF3I	0.0145709	0.00196634	0.00663558	0.00629352	0.00409819	0.00298162	0.00715945	0	0.00212099		15514000	4616400	34831000	27646000	19369000	6145000	16779000	0	1260600	322220000	184880000	347529984	362140000	240390000	145190000	350840000	0	130720000	TRUE															14	14
[truncated: 2,826 more rows]
[truncated: 79 more columns]

## Sheet: OmGel quantified proteins
id	Protein IDs	Majority protein IDs	Protein names	Gene names	Intensity W_HGSOC_NACT_OO1	Intensity W_HGSOC_NACT_002	Intensity W_HGSOC_NACT_003	Intensity W_HGSOC_NACT_004	Intensity W_HGSOC_NACT_005	Intensity W_HGSOC_NACT_006	Intensity W_HGSOC_NACT_MIX6	Intensity W_HGSOC_NACT_MIX7	22 protein signature Balkwill	MANN PLASMA	NABA_BASEMENT_MEMBRANES	NABA_COLLAGENS	NABA_CORE_MATRISOME	NABA_ECM_AFFILIATED	NABA_ECM_GLYCOPROTEINS	NABA_ECM_REGULATORS	NABA_MATRISOME	NABA_MATRISOME_ASSOCIATED	NABA_PROTEOGLYCANS	NABA_SECRETED_FACTORS	Omental Met_JPR	Noraml Omentum	Omental Met_CancerDiscov	Peptide is razor	Intensity myogel	Peptides	Razor + unique peptides	Unique peptides	Sequence coverage [%]	Unique + razor sequence coverage [%]	Unique sequence coverage [%]	Mol. weight [kDa]	Q-value	Score	Intensity	MS/MS count	Unique peptides myogel	Unique peptides W_HGSOC_NACT_002	Unique peptides W_HGSOC_NACT_003	Unique peptides W_HGSOC_NACT_004	Unique peptides W_HGSOC_NACT_005	Unique peptides W_HGSOC_NACT_006	Unique peptides W_HGSOC_NACT_MIX6	Unique peptides W_HGSOC_NACT_MIX7	Unique peptides W_HGSOC_NACT_OO1
[truncated: 2,013 more rows]
[truncated: 70 more columns]
