# Supplementary material for: Omentum-derived matrix enables the study of metastatic ovarian cancer and stromal cell functions in a physiologically relevant environment
Source: Matrix Biol Plus. 2023 Nov 22;19-20:100136. doi: 10.1016/j.mbplus.2023.100136 (PMC10784634; doi:10.1016/j.mbplus.2023.100136)
Supplement: Supplementary data 3 [file mmc3.xlsx]

## Sheet: Matrigel proteome
id	Protein names	Gene names	Protein IDs	iBAQ Matrigel 1	iBAQ prot/total sum iBAQ Matrigel 1 %	iBAQ Matrigel 2	iBAQ prot/total sum iBAQ Matrigel 2 %	iBAQ Matrigel 3	iBAQ prot/total sum iBAQ Matrigel 3 %	MANN_PLASMA + ALB	Matrisome	Core Matrisome	Matrisome-associated	ECM Glycoproteins	Collagens	Proteoglycans	ECM-affiliated Proteins	ECM Regulators	Secreted Factors	Peptides	Razor + unique peptides	Unique peptides	Sequence coverage [%]	Unique + razor sequence coverage [%]	Unique sequence coverage [%]	Mol. weight [kDa]	Q-value	Score	Intensity	LFQ intensity Matrigel 1	LFQ intensity Matrigel 2	LFQ intensity Matrigel 3	Intensity Matrigel 1	Intensity Matrigel 2	Intensity Matrigel 3	iBAQ	Peptides Matrigel 1	Peptides Matrigel 2	Peptides Matrigel 3	Razor + unique peptides Matrigel 1	Razor + unique peptides Matrigel 2	Razor + unique peptides Matrigel 3	Unique peptides Matrigel 1	Unique peptides Matrigel 2	Unique peptides Matrigel 3
1286	Actin, alpha skeletal muscle;Actin, alpha cardiac muscle 1;Actin, gamma-enteric smooth muscle;Actin, aortic smooth muscle	Acta1;Actc1;Actg2;Acta2	P68134;P68033;P63268;P62737;D3YZY0;A0A494B9T3;D3Z2K3;A0A1D5RM20;A0A0U1RQ96	49590000	0.163324	8266500	0.0271387	19451000	0.0572596	+										23	7	7	52.5	25.5	25.5	42.051	0	219.85	1546200000	604009984	302369984	605100032	991790000	165330000	389030000	77308000	22	20	19	7	6	7	7	6	7
1215	Actin, cytoplasmic 2;Actin, cytoplasmic 2, N-terminally processed;Actin, cytoplasmic 1;Actin, cytoplasmic 1, N-terminally processed	Actg1;Actb	P63260;P60710;E9Q1F2;E9Q5F4;B1ATY1;G3UZ07;G3UYG0;E9Q606;Q8BFZ3;F8WGM8;E9Q2D1;F6WX90;E9Q3M9	169810000	0.559267	115880000	0.38043	114740000	0.33777	+										24	24	8	64.5	64.5	33.1	41.792	0	323.31	8008600000	3271399936	2330599936	2176600064	3396200000	2317600000	2294900000	400430000	23	20	19	23	20	19	8	6	7
957	Fructose-bisphosphate aldolase A;Fructose-bisphosphate aldolase	Aldoa;Aldoart1	P05064;A6ZI44;D3YWI1;D3Z510;A0A0U1RPN8;Q9CPQ9;A6ZI46;D3YV98;A0A0U1RPT5;A6ZI47;P05063;Q91Y97	10260000	0.0337912	8395100	0.0275609	19179000	0.0564589	+										18	18	18	51.4	51.4	51.4	39.355	0	193.39	870190000	294860000	252790000	269809984	235990000	193090000	441110000	37834000	14	11	14	14	11	14	14	11	14
163	Ankyrin-1	Ank1	Q02357-6;B7ZW98;Q0VGY9;D3Z5M4;D3YTV8;G8JL84;E9QNT8;G5E8J2;A0A0R4J1N7;Q02357;Q02357-3;Q02357-2;Q02357-5;Q02357-4;F7D1P5;G3UY11;D6RJ51	208870	0.000687911	217150	0.000712897	0	0	+										7	7	6	4.7	4.7	4.1	209.55	0	16.36	37063000	16761000	19945000	0	18172000	18892000	0	426020	5	4	0	5	4	0	4	4	0
638	Flavin reductase (NADPH)	Blvrb	E9PZC3;Q923D2;E9PZC4;A0A0U1RPU7	2338100	0.00770051	2220500	0.00728983	787130	0.00231714	+										2	2	2	8.9	8.9	8.9	26.647	0	4.0189	64150000	24500000	29701000	0	28058000	26646000	9445500	5345800	2	2	1	2	2	1	2	2	1
1061	Catalase	Cat	P24270;A2AL20	6557000	0.0215954	6823300	0.0224007	8617800	0.025369	+										20	20	20	39.8	39.8	39.8	59.795	0	81.507	703940000	209190000	262710000	205540000	209820000	218340000	275770000	21998000	15	15	15	15	15	15	15	15	15
330	Cofilin-1;Cofilin-2	Cfl1;Cfl2	A0A494B9A7;F8WGL3;P18760;P45591;Q9R0P5	2066400	0.00680567	11447000	0.0375801	5474300	0.0161152	+										6	6	6	29.2	29.2	29.2	19.714	0	108.83	151900000	0	68263000	61825000	16531000	91577000	43794000	18988000	2	5	2	2	5	2	2	5	2
1357	Clusterin;Clusterin beta chain;Clusterin alpha chain	Clu	Q06890;E9PUU2;E9PXG5;E9Q8Y5;E9Q9B8;E9Q2G2	86708000	0.285572	35959000	0.118052	73016000	0.214944	+										20	20	20	34.4	34.4	34.4	51.655	0	323.31	3718000000	1610200064	975740032	1006600000	1647400000	683230000	1387300000	195680000	15	12	19	15	12	19	15	12	19
766	Extracellular matrix protein 1	Ecm1	F8WI14;Q61508-2;Q61508;D3Z0U9;D3Z038;D3YV64;D3Z772;D3YV22	265200	0.000873433	276490	0.000907708	127900	0.00037651	+	+	+		+						4	4	4	11.1	11.1	11.1	62.717	0	44.664	20757000	8221200	0	0	8221200	8571100	3965000	669590	2	2	1	2	2	1	2	2	1
35	Eukaryotic translation initiation factor 5A;Eukaryotic translation initiation factor 5A-2;Eukaryotic translation initiation factor 5A-1	Eif5a;Eif5a2	A0A0A0MQM0;Q8BGY2;P63242	3114900	0.0102589	2008500	0.00659384	5139900	0.0151308	+										4	4	4	19.5	19.5	19.5	16.302	0	12.978	82107000	28208000	26686000	23574000	24920000	16068000	41119000	10263000	2	1	4	2	1	4	2	1	4
384	Protein 4.1	Epb4.1;Epb41	F7BUB8;A2A839;A2A838;A2A841;P48193;F6S4K9;A0A571BEG4;A2AD32;A2A842;P48193-2;A0A1D5RLV1	380610	0.00125353	498610	0.00163692	0	0	+										3	3	3	13.6	13.6	13.6	27.763	0	3.3023	11430000	4948000	0	0	4948000	6482000	0	879230	2	2	0	2	2	0	2	2	0
277	Band 4.1-like protein 3;Band 4.1-like protein 3, N-terminally processed	Epb41l3;Epb4.1l3	Q9WV92-4;A0A5F8MPR1;Q9WV92-8;Q9WV92-2;Q9WV92;Q9WV92-3;Q9WV92-5;Q9WV92-7;Q9WV92-6;A7YY80;A0A3B2WBE1;A0A286YDY4;A0A5F8MPE1;A0A286YD84;D0VYV6;A0A286YCY1;A0A3B2WD96	172400	0.000567797	0	0	142930	0.000420755	+										2	2	2	2.8	2.8	2.8	99.509	0	3.505	14820000	8102800	0	0	8102800	0	6717500	315330	2	0	1	2	0	1	2	0	1
1666	Coagulation factor XIII A chain	F13a1	Q8BH61;Q3UV95;P49222	10641000	0.035046	13956000	0.0458171	16976000	0.0499737	+	+		+					+		32	32	32	42.6	42.6	42.6	83.206	0	306.58	1579800000	438849984	470200000	608390016	404360000	530340000	645090000	41573000	21	21	21	21	21	21	21	21	21
334	Fermitin family homolog 3	Fermt3	Q8K1B8;A0A494B9W3;A0A494BBJ8	0	0	121070	0.000397469	44985	0.000132426	+										2	2	2	4.2	4.2	4.2	75.634	0	3.0039	6476300	0	0	1612100	0	4721800	1754400	166060	0	1	1	0	1	1	0	1	1
1781	Fibrinogen beta chain;Fibrinopeptide B;Fibrinogen beta chain	Fgb	Q8K0E8	445260000	1.46646	417200000	1.36965	224200000	0.659997	+	+	+		+						47	47	43	76.1	76.1	71.3	54.752	0	323.31	27166000000	9284700160	10545999872	6471499776	11131000000	10430000000	5605100000	1086700000	41	39	36	41	39	36	39	35	32
1838	Fibrinogen gamma chain	Fgg	Q8VCM7;Q3UER8	535480000	1.7636	525840000	1.72632	440610000	1.29706	+	+	+		+						33	33	33	55.5	55.5	55.5	49.391	0	323.31	37548000000	12586000384	13109999616	9859300352	13387000000	13146000000	11015000000	1501900000	31	31	30	31	31	30	31	31	30
487	Filamin-A	Flna	B7FAV1;B7FAU9;Q8BTM8;F6XC15;Q8BTM8-2;J3JS91	3054900	0.0100613	3731800	0.0122514	3212200	0.00945603	+										36	35	35	19.3	19	19	274.63	0	231.28	1319900000	459110016	473740000	343320000	403250000	492600000	424020000	9999000	20	23	23	20	22	22	20	22	22
34	Glyceraldehyde-3-phosphate dehydrogenase	Gapdh;Gm3839	A0A0A0MQF6;P16858;A0A1D5RLD8;S4R257;S4R1W1;S4R1W8;A0A0R4J0X7;S4R2G5;Q64467;S4R1N5	202240000	0.666075	120100000	0.394285	249610000	0.734799	+										24	24	24	62.1	62.1	62.1	38.653	0	323.31	9723000000	3075500032	2762200064	3068199936	3438100000	2041600000	4243300000	571940000	18	16	21	18	16	21	18	16	21
910	Phosphatidylinositol-glycan-specific phospholipase D	Gpld1	Q8VCU2;O70362	435350	0.00143382	204030	0.000669824	362230	0.00106633	+										6	6	6	8.7	8.7	8.7	93.622	0	10.623	43069000	16786000	13134000	11720000	18720000	8773300	15576000	1001600	5	2	4	5	2	4	5	2	4
1009	Gelsolin	Gsn	P13020-2;P13020;A0A0J9YUQ8;CON__Q3SX14;A0A0J9YUJ8;A6PWS5	2012600	0.00662848	1045500	0.00343234	842300	0.00247955	+										5	5	5	13.4	13.4	13.4	80.762	0	74.861	124810000	55080000	37033000	29879000	64402000	33455000	26954000	3900300	5	3	2	5	3	2	5	3	2
1862	Hemoglobin subunit alpha	haemaglobin alpha 2;Hba	Q91VB8;P01942;A7M7S6;P06467	188450000	0.620658	171590000	0.563325	160000000	0.471006	+										12	12	10	74.6	74.6	69.7	15.112	0	323.31	4160300000	1709699968	1466200064	854579968	1507600000	1372700000	1280000000	520040000	10	9	12	10	9	12	9	8	10
1274	Heat shock cognate 71 kDa protein	Hspa8	P63017;Q504P4;D3Z5E2	110750000	0.364754	138640000	0.455151	126600000	0.372683	+										43	41	31	58	58	48.5	70.87	0	323.31	12408000000	4106400000	3909100032	3689999872	3654700000	4575200000	4177800000	375990000	34	33	36	32	32	34	26	25	26
473		Hspg2	B1B0C7;A0A571BD72	171450	0.000564669	123850	0.000406596	95367	0.00028074	+	+	+				+				209	1	1	57.9	0.3	0.3	469.02	0	3.6551	69539000	0	0	15598000	30519000	22045000	16975000	390670	171	179	169	1	1	1	1	1	1
636		Hspg2	E9PZ16	0	0	488360	0.00160327	436520	0.00128502	+	+	+				+				209	209	1	57.9	57.9	0.4	469.78	0	323.31	164630000	0	0	71399000	0	86929000	77701000	924890	171	179	169	171	179	169	1	1	1
1025	L-lactate dehydrogenase B chain;L-lactate dehydrogenase	Ldhb	P16125;A0A6I8MX27;A0A0N4SVV8;D3Z7F0	466810	0.00153743	3073000	0.0100886	1279100	0.0037654	+										5	4	4	17.4	13.8	13.8	36.572	0	25.254	81922000	0	50401000	20834000	7935700	52241000	21745000	4818900	2	3	4	1	3	3	1	3	3
244	Mannosyl-oligosaccharide 1,2-alpha-mannosidase IA	Man1a1	A0A1W2P6N0;A0A1W2P788;P45700	0	0	120180	0.000394547	0	0	+										1	1	1	3.6	3.6	3.6	39.959	0	3.7448	2523700	0	2476000	0	0	2523700	0	120180	0	1	0	0	1	0	0	1	0
1454	Myosin-4;Myosin-1	Myh4;Myh1;Myh2	Q5SX39;Q5SX40;G3UW82;P13542;P13541;Q91Z83;B1AR69	112890	0.000371802	0	0	446010	0.00131296	+										10	10	9	5.4	5.4	5	222.86	0	27.036	57008000	0	0	41803000	11515000	0	45493000	558900	3	0	9	3	0	9	3	0	8
1843	Myosin-9	Myh9	Q8VDD5;F2Z494;A0A2R8VKI5;A0A2R8W6V7	29066000	0.0957285	19930000	0.0654296	25929000	0.0763295	+										111	111	95	49.5	49.5	44.1	226.37	0	323.31	7792300000	3014899968	2177100032	2287300096	3022900000	2072800000	2696600000	74926000	76	70	82	76	70	82	65	61	70
243	Myosin light polypeptide 6	Myl6	A0A1W2P6F6;A0A1W2P7Q9;Q60605-2;Q60605;A0A1W2P6G5;Q8CI43	55824000	0.183856	87838000	0.288369	54958000	0.161785	+										10	10	10	59.2	59.2	59.2	17.005	0	109.55	1787600000	456809984	800499968	475209984	502410000	790540000	494620000	198620000	9	8	7	9	8	7	9	8	7
979	Phosphoglycerate kinase 1;Phosphoglycerate kinase	Pgk1	P09411;S4R2M7;P09041	18999000	0.062573	23763000	0.0780132	14903000	0.0438713	+										16	16	16	57.1	57.1	57.1	44.55	0	220.85	1499300000	440870016	489369984	518580000	493970000	617830000	387470000	57664000	13	13	10	13	13	10	13	13	10
1177	Pyruvate kinase PKM	Pkm	P52480;A0A1L1SU37;A0A1L1SQV8;A0A1L1SUV0;A0A1L1SSN6;A0A1L1STV8;A0A1L1ST52;A0A1L1SVH2;E9Q509;G3X925;P53657	1443300	0.00475349	808570	0.00265451	1139900	0.00335562	+										33	33	2	65.9	65.9	7.3	57.844	0	323.31	111930000	46158000	28874000	33341000	47629000	26683000	37616000	3391800	26	21	25	26	21	25	2	2	2
1483	Peroxiredoxin-2	Prdx2	Q61171;D3Z4A4	9500300	0.0312891	9898200	0.0324955	11488000	0.0338182	+										6	6	6	37.4	37.4	37.4	21.778	0	59.726	401530000	133440000	121330000	132220000	123500000	128680000	149350000	30887000	4	5	5	4	5	5	4	5	5
1922	Ras-related protein Rap-1b;Ras-related protein Rap-1A	Rap1b;Rap1a	Q99JI6;A0A0G2JDL9;P62835;A0A1W2P777;A0A0G2JED9;A0A0G2JE52	6177500	0.0203455	6186800	0.0203111	9185400	0.0270399	+										3	3	3	21.7	21.7	21.7	20.825	0	23.383	215500000	71362000	60174000	75342000	61775000	61868000	91854000	21550000	2	2	3	2	2	3	2	2	3
1271	Ubiquitin-40S ribosomal protein S27a;Ubiquitin;40S ribosomal protein S27a;Polyubiquitin-B;Ubiquitin;Polyubiquitin-C;Ubiquitin;Ubiquitin-related 1;Ubiquitin-related 2	Rps27a;Gm8797;Uba52;Kxd1;Ubc;Ubb	P62983;A0A0A6YW67;E9Q9J0;E9Q4P0;E9Q5F6;Q5SX22;P0CG49;P0CG50	2985600	0.00983304	0	0	5566600	0.0163869	+										6	6	2	39.1	39.1	16	17.951	0	53.176	51313000	15002000	0	33602000	17914000	0	33400000	8552200	4	2	6	4	2	6	2	0	2
1098	Antithrombin-III	Serpinc1	P32261;A0A0A6YX70;A0A0A6YWH7;CON__P41361	647740	0.00213332	203890	0.000669365	958750	0.00282236	+	+		+					+		3	3	3	7.1	7.1	7.1	52.003	0	5.641	54311000	19432000	0	0	19432000	6116600	28763000	1810400	2	1	1	2	1	1	2	1	1
956	Band 3 anion transport protein	Slc4a1	P04919-2;P04919	3857200	0.0127036	2011200	0.00660271	748550	0.00220357	+										5	5	5	7.6	7.6	7.6	94.233	0	14.297	224980000	117530000	73528000	30558000	131140000	68382000	25451000	6617000	5	4	2	5	4	2	5	4	2
971	Superoxide dismutase [Cu-Zn]	Sod1	P08228	1711200	0.00563582	1117300	0.00366806	1535900	0.00452136	+										1	1	1	8.4	8.4	8.4	15.942	0	8.912	39279000	0	0	12702000	15400000	10056000	13823000	4364300	1	1	1	1	1	1	1	1	1
966	Spectrin alpha chain, erythrocytic 1	Spta1	P08032	1628300	0.00536279	894930	0.00293803	516610	0.00152079	+										36	36	36	18.1	18.1	18.1	279.86	0	231.59	416460000	186280000	138750000	83380000	223080000	122600000	70776000	3039900	29	17	11	29	17	11	29	17	11
657	Spectrin beta chain, erythrocytic	Sptb	Q3UGX2;E9Q397;P15508	1705900	0.00561836	1586300	0.00520777	446020	0.00131299	+										38	36	36	21.1	20.3	20.3	268.09	0	190.23	515880000	231400000	199530000	75814000	235420000	218910000	61551000	3738200	31	23	13	30	21	11	30	21	11
1517	Spectrin beta chain, non-erythrocytic 1	Sptbn1	Q62261;A0A0A0MQG2;Q62261-2	2297300	0.00756613	1883900	0.00618479	2605500	0.00767004	+										43	43	39	22.2	22.2	20.3	274.22	0	323.31	963720000	266730000	332329984	329600000	326220000	267510000	369990000	6786800	30	25	29	30	25	29	28	22	26
1542		Sptbn2	Q68FG2;A0A5F8MPM8;A0A494BBH5	1299900	0.00428121	1226100	0.00402525	1219900	0.00359113	+										31	28	28	19.2	17.9	17.9	270.92	0	170.83	483220000	175500000	137670000	154300000	167690000	158160000	157360000	3745900	24	19	19	22	17	17	22	17	17
2226	Transgelin-2	Tagln2	Q9WVA4;A0A0A6YXG6	2663200	0.00877122	496700	0.00163065	1658900	0.00488345	+										7	7	7	37.7	37.7	37.7	22.395	0	33.054	67464000	0	0	21341000	37285000	6953800	23225000	4818900	5	3	3	5	3	3	5	3	3
1068	Talin-1	Tln1	P26039;F6SX70;F6S1V7;A2AIM2	1538200	0.00506604	1645200	0.00540114	2039200	0.00600297	+										34	34	29	18.2	18.2	16.5	269.82	0	323.31	699840000	227800000	209060000	236640000	206120000	220460000	273260000	5222700	20	24	27	20	24	27	18	21	23
1036	Triosephosphate isomerase	Tpi1	P17751-2;P17751;H7BXC3	4797700	0.0158012	7926100	0.0260211	5040200	0.0148373	+										6	6	6	24.7	24.7	24.7	32.191	0	35.139	337510000	106410000	116540000	103950000	91155000	150600000	95763000	17764000	4	6	4	4	6	4	4	6	4
1549	Tropomyosin alpha-4 chain	Tpm4	Q6IRU2;A0A571BEU1	1901200	0.00626158	160780	0.000527836	1059400	0.00311865	+										5	5	5	17.3	17.3	17.3	28.467	0	10.316	46820000	28518000	0	0	28518000	2411700	15890000	3121300	2	1	3	2	1	3	2	1	3
959	Tubulin alpha-1B chain	Tuba1b	P05213;A0A2R8VHF3	0	0	0	0	0	0	+										22	22	0	45.5	45.5	0	50.151	0	323.31	0	0	0	0	0	0	0	0	18	19	22	18	19	22	0	0	0
32	Tubulin alpha-4A chain	Tuba4a	A0A0A0MQA5;P68368;A0A087WRB4;A0A087WQS4;A0A087WSB0;A0A087WSL5;Q3UX10	139040	0.000457927	547740	0.00179821	574740	0.00169191	+										15	3	3	32.9	6.3	6.3	52.793	0	18.124	27753000	0	13132000	10310000	3058900	12050000	12644000	1261500	10	12	15	1	3	3	1	3	3
1289	Tubulin beta-4B chain;Tubulin beta-4A chain	Tubb4b;Tubb4a	P68372;Q9D6F9;CON__ENSEMBL:ENSBTAP00000025008;A2AQ07;G3UZR1	9207300	0.0303241	11746000	0.0385618	10176000	0.029956	+										28	28	6	69.4	69.4	17.3	49.83	0	323.31	622590000	200140000	215720000	185780000	184150000	234920000	203520000	31129000	23	23	23	23	23	23	5	6	4
1539	Vinculin	Vcl	Q64727;A0A286YDJ4	5436500	0.0179051	5923100	0.0194454	4375600	0.0128808	+										30	30	30	33.2	33.2	33.2	116.72	0	224.79	1180100000	387380000	432860000	305929984	407740000	444230000	328170000	15735000	21	21	22	21	21	22	21	21	22
917	WD repeat-containing protein 1	Wdr1	O88342;A0A0J9YU05	926700	0.00305208	60504	0.000198633	197570	0.000581604	+										5	5	5	11.4	11.4	11.4	66.406	0	7.673	35543000	27801000	0	0	27801000	1815100	5927200	1184800	2	2	2	2	2	2	2	2	2
369	Alpha-actinin-1	Actn1	A1BN54;Q7TPR4	3210400	0.0105734	1560700	0.00512373	1465000	0.00431265	ACTN1										25	13	13	34	21.3	21.3	102.72	0	39.611	324280000	126980000	106050000	83533000	166940000	81158000	76180000	6236200	18	15	18	10	8	7	10	8	7
507			CON__P02769	9077900	0.029898	3263900	0.0107153	3336300	0.00982136	ALB										8	8	7	13.3	13.3	10.9	69.293	0	64.008	627120000	212390000	244930000	156510000	363120000	130560000	133450000	15678000	7	4	5	7	4	5	6	3	4
608	Fibrinogen alpha chain;Fibrinopeptide A;Fibrinogen alpha chain	Fga	E9PV24-2;E9PV24	336140000	1.10707	284910000	0.935351	245280000	0.722052	FGA	+	+		+						45	45	43	64.1	64.1	62.1	61.325	0	323.31	23391000000	8532400128	7640000000	6481800192	9075700000	7692600000	6622600000	866330000	35	35	38	35	35	38	33	33	36
450	Hemoglobin subunit beta-1	Hbbt1;Hbb-b1;Hbb-bs	A8DUK4;P02088;E9Q223;P02089;CON__Q3SX09;CON__P02070;P02104	301210000	0.992032	246510000	0.809285	167120000	0.491966	HBB										15	15	15	95.2	95.2	95.2	15.748	0	323.31	7863200000	3833200128	2307300096	1522400000	3313300000	2711600000	1838300000	714840000	15	13	11	15	13	11	15	13	11
664	Septin-2	2002-09-01	E9Q3V6;P42208;F6WYM0;D3YYB1;D3Z3C0	684330	0.00225383	902880	0.00296413	546350	0.00160834											2	2	2	8.1	8.1	8.1	36.978	0	8.1283	42671000	0	17716000	0	13687000	18058000	10927000	2133600	1	2	1	1	2	1	1	2	1
648	Septin-7	2007-09-01	E9Q1G8;E9Q9F5;O55131	0	0	0	0	243550	0.000716959											2	2	1	4.6	4.6	2.5	50.648	0	3.7524	5601700	0	0	5147300	0	0	5601700	243550	1	1	2	1	1	2	0	0	1
379	Septin-9	2009-09-01	A2A6U3;Q80UG5-3;Q80UG5;A2A6U5;Q80UG5-2;A8Y5D3	106990	0.00035237	255730	0.000839554	614950	0.00181028											4	4	4	8.7	8.7	8.7	63.772	0	6.2353	39106000	0	0	22603000	4279500	10229000	24598000	977660	1	1	4	1	1	4	1	1	4
88	Septin-11	2011-09-01	A0A0J9YTY0;A0A0J9YUL3;Q8C1B7-3;Q8C1B7-2;Q8C1B7;A0A0J9YVA6	0	0	901430	0.00295937	492010	0.00144837											2	2	2	6.8	6.8	6.8	48.978	0	2.9453	29262000	0	18572000	0	0	18930000	10332000	1393400	0	1	2	0	1	2	0	1	2
138	15 kDa selenoprotein	2015-09-01	A0A0R4J0K1;Q9ERR7	1624800	0.00535126	1608500	0.00528066	1237300	0.00364235											2	2	2	17.3	17.3	17.3	17.731	0	10.386	40235000	14168000	14657000	0	14623000	14476000	11136000	4470500	2	2	1	2	2	1	2	2	1
442	Chromatin complexes subunit BAP18	0610010K14Rik;Bap18	F8WH46;A2CF80;A2CF83;D3Z687;Q9DCT6-4;Q9DCT6-3;Q9DCT6-2;Q9DCT6	1691900	0.00557225	1277900	0.00419531	0	0											1	1	1	17.3	17.3	17.3	8.6107	0	3.606	14849000	0	6268900	0	8459300	6389600	0	2969800	1	1	0	1	1	0	1	1	0
1967		2210010C04Rik	Q9CPN9	1184900	0.00390245	1709900	0.00561355	1121600	0.00330175											1	1	1	4.9	4.9	4.9	26.422	0	5.5662	40163000	0	0	10306000	11849000	17099000	11216000	4016300	1	1	1	1	1	1	1	1	1
21	Uncharacterized protein C19orf47 homolog	2310022A10Rik	A0A0R4J2B5;A0A087WRI8;G5E8E3;Q8R3Y5-2;Q8R3Y5	205770	0.000677701	0	0	230830	0.000679514											1	1	1	3.8	3.8	3.8	42.269	0.0010331	2.6637	9168700	0	0	4454300	4321200	0	4847500	436610	1	0	1	1	0	1	1	0	1
22	LisH domain and HEAT repeat-containing protein KIAA1468	2310035C23Rik;Kiaa1468	A0A087WRM8;A0A087WSS1;G3X9J4;E9QM90;Q148V7-3;Q148V7-2;Q148V7	0	0	0	0	404050	0.00118944											1	1	1	3.7	3.7	3.7	37.543	0.0068058	1.9183	6868900	0	0	6311700	0	0	6868900	404050	0	0	1	0	0	1	0	0	1
670		8030474K03Rik	F6R3T1;E9Q4Y8	880680	0.00290051	868180	0.00285021	256850	0.000756112											2	2	2	4.4	4.4	4.4	57.746	0	23.505	44126000	18673000	19441000	0	19375000	19100000	5650600	2005700	2	2	1	2	2	1	2	2	1
1508	Alpha-2-macroglobulin;Alpha-2-macroglobulin 165 kDa subunit;Alpha-2-macroglobulin 35 kDa subunit	A2m	Q61838;D3YUI3	7027300	0.0231443	6742200	0.0221344	4857500	0.0142994		+		+					+		32	32	31	29.6	29.6	29	165.85	0	227.35	1173500000	523609984	333640000	283400000	442720000	424760000	306020000	18627000	23	19	18	23	19	18	22	18	18
1547	Alpha-2-macroglobulin-P	A2mp	Q6GQT1	226590	0.000746272	0	0	0	0											4	3	3	2.9	2.4	2.4	164.35	0	4.9224	16994000	16994000	0	0	16994000	0	0	226590	4	1	0	3	0	0	3	0	0
1205	Aladin	Aaas	P58742;A0A2R8VI45;A0A2R8VI65;A0A2R8VI59	252080	0.000830223	797600	0.0026185	802610	0.00236271											4	4	4	10.6	10.6	10.6	59.43	0	19.369	46307000	0	0	18438000	6302000	19940000	20065000	1852300	2	2	2	2	2	2	2	2	2
1412	AP2-associated protein kinase 1	Aak1	Q3UHJ0-2;Q3UHJ0	0	0	129780	0.000426064	165570	0.000487403											1	1	1	2.3	2.3	2.3	94.66	0	28.589	11223000	0	0	5781400	0	4931500	6291800	295350	0	1	1	0	1	1	0	1	1
1660	Alanine--tRNA ligase, cytoplasmic	Aars	Q8BGQ7	49555	0.000163209	0	0	0	0											1	1	1	1.2	1.2	1.2	106.91	0.0043021	2.2095	2527300	2527300	0	0	2527300	0	0	49555	1	0	0	1	0	0	1	0	0
320		Abca17	A0A3Q4ECA2;E9PX95	0	0	2599400	0.00853375	0	0											1	1	1	10.3	10.3	10.3	24.857	0	4.3299	18196000	0	17852000	0	0	18196000	0	2599400	0	1	0	0	1	0	0	1	0
1223	ATP-binding cassette sub-family E member 1	Abce1	P61222	249210	0.00082077	441250	0.00144861	395640	0.00116468											2	2	2	3.8	3.8	3.8	67.314	0	4.8258	32583000	0	0	10906000	7476200	13238000	11869000	1086100	1	1	1	1	1	1	1	1	1
489	Abl interactor 1	Abi1	B7ZCU2;B7ZCU5;B7ZCU4;B7ZCU3;B7ZCU0;J3QNK8;Q8CBW3-5;Q8CBW3-2;Q8CBW3-4;Q8CBW3-3;Q8CBW3	0	0	1334700	0.00438178	477400	0.00140536											2	2	2	5.9	5.9	5.9	43.174	0	3.2702	34430000	0	24880000	0	0	25359000	9070600	1812100	0	2	1	0	2	1	0	2	1
642	Actin-binding LIM protein 1	Ablim1	E9Q9D1;E9Q9D2;E9Q030;E9Q9C7;E9Q9C4;E9Q9C0;E9Q9C1;E9Q9C2;E9QK41;Q8K4G5-3;Q8K4G5-4;Q8K4G5-2;Q8K4G5;E9Q9Q7	241000	0.000793731	636560	0.00208981	237560	0.000699326											4	4	4	16.4	16.4	16.4	48.6	0	22.254	30108000	0	16862000	0	6507100	17187000	6414000	1115100	1	3	1	1	3	1	1	3	1
841	3-ketoacyl-CoA thiolase A, peroxisomal;3-ketoacyl-CoA thiolase B, peroxisomal	Acaa1a;Acaa1b	H3BKL5;Q921H8;H3BJZ9;H3BKA1;Q8VCH0;H3BJC1	2326100	0.00766098	2466100	0.00809613	3089500	0.00909483											6	6	6	30.3	30.3	30.3	38.361	0	70.284	157630000	44135000	51107000	56446000	46521000	49321000	61789000	7881600	5	6	4	5	6	4	5	6	4
1720	3-ketoacyl-CoA thiolase, mitochondrial	Acaa2	Q8BWT1;A0A494B9J2	16452000	0.0541845	20100000	0.0659877	17132000	0.050433											17	17	17	46.6	46.6	46.6	41.829	0	137.18	1181000000	370780000	388140000	383180000	361940000	442190000	376900000	53683000	10	12	12	10	12	12	10	12	12
1452	Acetyl-CoA carboxylase 1;Biotin carboxylase	Acaca	Q5SWU9;Q5SWU9-2	86397	0.000284548	25843	8.48418e-05	85443	0.000251526											5	5	5	2.9	2.9	2.9	265.25	0	20.088	23920000	0	0	9500000	10454000	3127100	10339000	197680	2	2	3	2	2	3	2	2	3
1777	Acyl-CoA dehydrogenase family member 9, mitochondrial	Acad9	Q8JZN5;A0A0G2JDY4;A0A0G2JF25	746260	0.0024578	65914	0.000216394	178490	0.000525437											3	3	3	5.8	5.8	5.8	68.721	0	6.6023	35664000	26865000	0	0	26865000	2372900	6425600	990660	2	1	2	2	1	2	2	1	2
1168	Long-chain specific acyl-CoA dehydrogenase, mitochondrial	Acadl	P51174;A0A0R4J083	2318100	0.00763464	2656700	0.00872186	4416200	0.0130004											3	3	3	8.6	8.6	8.6	47.907	0	24.706	187820000	58335000	51447000	69868000	46361000	53134000	88323000	9390900	3	3	3	3	3	3	3	3	3
1133	Medium-chain specific acyl-CoA dehydrogenase, mitochondrial	Acadm	P45952	0	0	327520	0.00107524	401500	0.00118193											1	1	1	3.6	3.6	3.6	46.481	0	4.25	14580000	0	0	7378600	0	6550400	8030000	729020	0	1	1	0	1	1	0	1	1
1358	Short-chain specific acyl-CoA dehydrogenase, mitochondrial	Acads	Q07417	630640	0.00207701	1195900	0.0039261	792160	0.00233195											7	7	7	23.8	23.8	23.8	44.889	0	10.888	52375000	0	18105000	19920000	12613000	23919000	15843000	2618700	2	6	3	2	6	3	2	6	3
1805	Acetyl-CoA acetyltransferase, mitochondrial	Acat1	Q8QZT1	11631000	0.0383066	7311900	0.0240047	10569000	0.0311129											8	8	8	27.6	27.6	27.6	44.816	0	239.7	649250000	217030000	177420000	232900000	255880000	160860000	232520000	29512000	7	4	7	7	4	7	7	4	7
125	Golgi resident protein GCP60	Acbd3	A0A0R4J079;Q8BMP6	4400400	0.0144927	3342800	0.0109743	3061200	0.00901152											10	10	10	24.4	24.4	24.4	60.181	0	78.64	216090000	77213000	74343000	53907000	88008000	66856000	61223000	10804000	7	6	7	7	6	7	7	6	7
1424	ATP-citrate synthase	Acly	Q3V117;Q91V92	42714	0.000140678	120260	0.00039481	115120	0.000338889											3	3	3	4	4	4	120.79	0	16.286	16686000	0	7079500	0	2562800	7215800	6907200	278100	1	1	1	1	1	1	1	1	1
1078	Cytoplasmic aconitate hydratase	Aco1	P28271	0	0	0	0	119190	0.00035087											2	2	2	2.6	2.6	2.6	98.124	0	3.288	5005900	0	0	4599800	0	0	5005900	119190	0	0	2	0	0	2	0	0	2
1935	Aconitate hydratase, mitochondrial	Aco2	Q99KI0;A0A2R8VJW0;A0A2R8W744;A0A2R8VHM8	2039100	0.00671575	2381600	0.00781872	3533900	0.010403											14	14	14	23.5	23.5	23.5	85.462	0	77.513	302280000	80750000	92756000	116170000	77487000	90503000	134290000	7954700	8	7	8	8	7	8	8	7	8
1371	Acyl-coenzyme A thioesterase 9, mitochondrial;Acyl-coenzyme A thioesterase 10, mitochondrial	Acot9;Acot10	Q9R0X4;Q32MW3	0	0	450400	0.00147865	385120	0.00113371											2	2	2	4.3	4.3	4.3	50.56	0	3.7989	25065000	0	13257000	0	0	13512000	11554000	835520	0	2	1	0	2	1	0	2	1
258	Low molecular weight phosphotyrosine protein phosphatase	Acp1	A0A1W2P7X3;Q561M1;Q9D358-2;Q9D358	3142400	0.0103495	3127000	0.0102658	4431800	0.0130463											2	2	2	8.8	8.8	8.8	12.562	0	3.2207	53506000	0	0	20362000	15712000	15635000	22159000	10701000	1	1	2	1	1	2	1	1	2
1699	Lysophosphatidic acid phosphatase type 6	Acp6	Q8BP40	433580	0.00142799	0	0	226960	0.000668122											2	2	2	6	6	6	47.624	0	14.377	13871000	9105200	0	0	9105200	0	4766200	660540	2	0	1	2	0	1	2	0	1
1839	Acyl-CoA synthetase family member 2, mitochondrial	Acsf2	Q8VCW8	0	0	140370	0.00046083	191270	0.000563058											2	2	2	4.4	4.4	4.4	67.95	0.00051894	2.6974	8622700	0	0	4569700	0	3649600	4973100	331640	0	2	1	0	2	1	0	2	1
551	Long-chain-fatty-acid--CoA ligase 1	Acsl1	D3Z041;P41216	92119	0.000303393	0	0	0	0											1	1	1	3	3	3	78.034	0	3.7281	3408400	3408400	0	0	3408400	0	0	92119	1	0	0	1	0	0	1	0	0
2259	Actin-like protein 6A	Actl6a	Q9Z2N8;D3YVN1;A0A0A6YWG8;A0A0A6YWR1;D3Z4L2;F8WI57;Q99MR0	1787400	0.00588678	744190	0.00244315	2125500	0.00625702											6	6	6	18.4	18.4	18.4	47.447	0	40.375	93143000	37304000	20779000	31330000	35748000	14884000	42511000	4657100	4	3	5	4	3	5	4	3	5
935	Alpha-actinin-3	Actn3	O88990	631110	0.00207855	226910	0.000744938	953180	0.00280596											16	9	9	20.1	13.6	13.6	103.04	0	79.209	95994000	32357000	18773000	40539000	33449000	12026000	50519000	1811200	9	5	14	5	2	8	5	2	8
241	Alpha-actinin-4	Actn4	A0A1L1SV25;P57780;E9Q2W9;A0A1L1SVJ6;D3Z0L8;D3Z761	1156200	0.00380793	1065100	0.00349669	697760	0.00205406											26	26	13	31.3	31.3	19.3	107.11	0	109.46	163470000	59060000	50778000	49333000	64749000	59644000	39075000	2919100	17	15	18	17	15	18	8	7	6
2192	Actin-related protein 10	Actr10	Q9QZB7	0	0	0	0	0	0											1	1	1	5.3	5.3	5.3	46.207	0.0010183	2.551	0	0	0	0	0	0	0	0	0	1	0	0	1	0	0	1	0
1220	Alpha-centractin;Beta-centractin	Actr1a;Actr1b	P61164;A0A494BB86;Q8R5C5;A0A494BAH0;E0CZD4;E0CYB4	5222100	0.0171989	4093900	0.0134401	5043800	0.0148479											4	4	4	13	13	13	42.613	0	12.048	287190000	0	89746000	83277000	104440000	81877000	100880000	14360000	2	2	3	2	2	3	2	2	3
1219	Actin-related protein 2	Actr2	P61161	2868500	0.00944737	2198700	0.00721826	1853500	0.00545631											6	6	6	18	18	18	44.76	0	50.496	89970000	36830000	27699000	22947000	37291000	28584000	24096000	6920800	4	4	4	4	4	4	4	4	4
1927	Actin-related protein 3	Actr3	Q99JY9;A0A087WQ83;A0A087WS98;A0A087WP86;A0A087WQ14;A0A087WRA1;Q641P0-2;Q641P0	5144500	0.0169434	2934900	0.00963519	2178500	0.00641304											5	5	5	13.6	13.6	13.6	47.357	0	26.522	215420000	79857000	65721000	64962000	108040000	61634000	45748000	10258000	5	3	3	5	3	3	5	3	3
604		Adamts9	E9PUN6;E9PYV8	1281200	0.00421962	1486900	0.00488145	433180	0.00127519		+		+					+		16	16	16	9.7	9.7	9.7	215.75	0	48.094	316920000	110530000	131870000	68259000	126840000	147200000	42885000	3201300	7	12	7	7	12	7	7	12	7
621	Adiponectin	Adipoq	E9PWU4;Q60994	234320	0.00077173	0	0	494020	0.00145429		+	+		+						1	1	1	7.1	7.1	7.1	17.888	0.0059908	1.9853	8011800	0	0	4993400	2577500	0	5434200	728340	1	0	1	1	0	1	1	0	1
2238	Activity-dependent neuroprotector homeobox protein	Adnp	Q9Z103	153480	0.000505485	0	0	607350	0.00178791											5	5	5	6.1	6.1	6.1	124.31	0	8.8475	47932000	18796000	0	26032000	9669200	0	38263000	760830	2	0	5	2	0	5	2	0	5
36	Proteasomal ubiquitin receptor ADRM1	Adrm1;Gm9774	Q9JKV1;A0A0A6YVU8;D3YUD8	254890	0.000839477	635810	0.00208734	802170	0.00236142											2	2	2	7.6	7.6	7.6	42.06	0	4.4161	18622000	0	6846500	8123300	2803800	6993900	8823900	1692900	1	2	2	1	2	2	1	2	2
1187	Adenylosuccinate lyase	Adsl	P54822;E9Q3T7;E9Q242;E9Q0A0	801740	0.00264052	451270	0.00148151	1131600	0.00333119											3	3	3	11.4	11.4	11.4	54.866	0	23.016	57231000	19242000	0	0	19242000	10830000	27159000	2384600	2	2	2	2	2	2	2	2	2
1273	Amino-terminal enhancer of split	Aes	P63002	2139600	0.00704675	0	0	1121700	0.00330205											1	1	1	6.1	6.1	6.1	22	0.0089606	1.8261	26090000	0	0	8245400	17117000	0	8973200	3261300	1	0	1	1	0	1	1	0	1
65	Arf-GAP with GTPase, ANK repeat and PH domain-containing protein 3	Agap3	A0A1D5RMG4;A0A0G2JDW1;F8VQE9;Q8VHH5-2;Q8VHH5	1173000	0.00386326	1117200	0.00366773	1278800	0.00376451											1	1	1	2.8	2.8	2.8	42.422	0.0043353	2.2393	46398000	0	0	15276000	15249000	14524000	16624000	3569000	1	1	1	1	1	1	1	1	1
14	Arf-GAP domain and FG repeat-containing protein 1	Agfg1	A0A087WNV1;A0A087WSR7;A0A087WR52;Q8K2K6-3;Q8K2K6-1;Q8K2K6;Q8K2K6-2;A0A087WRL1	4192000	0.0138063	6185200	0.0203058	3768800	0.0110945											6	6	6	21.7	21.7	21.7	53.974	0	26.584	240480000	88416000	83016000	61866000	71264000	105150000	64070000	14146000	4	5	4	4	5	4	4	5	4
1395	Arf-GAP domain and FG repeat-containing protein 2	Agfg2	Q3U2K8;Q80WC7;Q3TBU7;Q80WC7-2	426840	0.00140579	165590	0.000543627	110610	0.000325612											2	2	2	9	9	9	50.196	0	8.8987	10546000	0	2437000	0	6402600	2483900	1659200	703050	1	1	1	1	1	1	1	1	1
1774	Protein argonaute-2	Ago2	Q8CJG0;H3BJ70;A0A6I8MX18;Q8CJG1;Q8CJF9;Q8CJF8-2;Q8CJF8;A3KFX6	323460	0.00106531	557900	0.00183157	797980	0.00234908											9	9	9	13	13	13	97.303	0	22.215	85646000	20952000	32680000	28175000	16496000	28453000	40697000	1679300	5	4	8	5	4	8	5	4	8
855	Agrin;Agrin N-terminal 110 kDa subunit;Agrin C-terminal 110 kDa subunit;Agrin C-terminal 90 kDa fragment;Agrin C-terminal 22 kDa fragment	Agrn	M0QWP1;Z4YK85;A2ASQ1-3;A2ASQ1-2;A2ASQ1;Z4YJS5	8045100	0.0264964	7391600	0.0242664	5887600	0.0173318		+	+		+						43	43	43	27.4	27.4	27.4	216.65	0	323.31	1919200000	680940032	709110016	473590016	724060000	665240000	529890000	21324000	28	31	31	28	31	31	28	31	31
1773	Protein ELYS	Ahctf1	Q8CJF7;F6SJR1	68313	0.000224988	187750	0.000616377	156200	0.00045982											6	6	6	2.5	2.5	2.5	247.64	0	9.1694	46586000	0	18220000	18815000	7719400	21216000	17651000	412270	1	4	3	1	4	3	1	4	3
1162	Adenosylhomocysteinase	Ahcy	P50247;A2ALT5	601950	0.00198252	574810	0.00188708	212080	0.000624318											4	4	4	12.5	12.5	12.5	47.688	0	19.174	34721000	15049000	0	0	15049000	14370000	5301900	1388800	3	2	1	3	2	1	3	2	1
676		Ahnak	E9Q616;A0A494BBD5;G5E8K8;A0A494B8Y7	200860	0.00066153	265670	0.000872186	488880	0.00143916											28	28	28	18.6	18.6	18.6	604.25	0	116.21	347770000	86178000	119650000	125680000	73111000	96705000	177950000	955410	13	12	17	13	12	17	13	12	17
1087	Alpha-2-HS-glycoprotein	Ahsg	P29699;A0A338P703;A0A338P7G1;A0A338P7H5;A0A338P692;A0A338P6Y6	28352000	0.093377	54612000	0.17929	21510000	0.0633209											8	8	8	34.8	34.8	34.8	37.325	0	61.306	1149200000	353780000	559840000	197640000	311880000	600730000	236610000	104470000	4	7	4	4	7	4	4	7	4
464	Apoptosis-inducing factor 1, mitochondrial	Aifm1	B1AU25;Q9Z0X1;Q9Z0X1-2	2650000	0.00872775	3752400	0.012319	2221300	0.00653903											9	9	9	18.8	18.8	18.8	66.113	0	69.373	258710000	72160000	115730000	63285000	79501000	112570000	66638000	8623700	9	7	8	9	7	8	9	7	8
1094	Aminoacyl tRNA synthase complex-interacting multifunctional protein 1;Endothelial monocyte-activating polypeptide 2	Aimp1	P31230;Q3UZG4;A0A0G2JEU9;A0A0G2JDW6;A0A0G2JDH0	26278000	0.0865463	13912000	0.0456727	24907000	0.0733209											12	12	12	49.7	49.7	49.7	33.997	0	103.15	1106600000	465510016	222900000	379420000	446730000	236500000	423420000	65097000	8	8	6	8	8	6	8	8	6
1808	Aminoacyl tRNA synthase complex-interacting multifunctional protein 2	Aimp2	Q8R010;Q8R3V2	3015700	0.00993217	0	0	4499000	0.0132441											4	4	4	16.9	16.9	16.9	35.377	0	14.387	112720000	51661000	0	55585000	45235000	0	67485000	7514700	3	0	3	3	0	3	3	0	3
866	AH receptor-interacting protein	Aip	O08915	1685500	0.00555118	0	0	989030	0.00291149											1	1	1	4.2	4.2	4.2	37.605	0.0042918	2.1973	40119000	0	0	13632000	25283000	0	14836000	2674600	1	0	1	1	0	1	1	0	1
1881	LIM domain-containing protein ajuba	Ajuba	Q91XC0	144390	0.000475547	278380	0.000913913	180680	0.000531883											2	2	2	4.4	4.4	4.4	57.919	0	6.2516	17500000	0	7920500	0	4187300	8073100	5239700	603450	1	2	1	1	2	1	1	2	1
51	Adenylate kinase isoenzyme 1	Ak1	Z4YN97;A0A0A6YXW8;Q9R0Y5;Q9R0Y5-2	0	0	644090	0.00211453	917260	0.00270022											1	1	1	14.6	14.6	14.6	9.541	0.00052383	2.8195	7806800	0	0	4214300	0	3220500	4586300	1561400	0	1	1	0	1	1	0	1	1
2211	Adenylate kinase 2, mitochondrial;Adenylate kinase 2, mitochondrial, N-terminally processed	Ak2	Q9WTP6;Q9WTP6-2;F7BP55	1496400	0.00492838	502690	0.00165032	2440900	0.00718549											6	6	6	26.8	26.8	26.8	26.468	0	13.075	62159000	25556000	0	26794000	20949000	7037700	34173000	4440000	3	1	6	3	1	6	3	1	6
363	A-kinase anchor protein 12	Akap12	A0A668KLV9;A0A668KLD3;Q9WTQ5-2;Q9WTQ5	367850	0.00121151	0	0	0	0											3	3	3	2.7	2.7	2.7	172.56	0	6.5874	23543000	23543000	0	0	23543000	0	0	367850	3	0	0	3	0	0	3	0	0
2109	A-kinase anchor protein 8	Akap8	Q9DBR0;A0A494B9I1	1330100	0.00438067	3427300	0.0112517	3288300	0.00968005											8	8	8	12.5	12.5	12.5	76.293	0	96.872	217230000	65776000	78892000	63615000	35912000	92537000	88785000	8045700	3	6	6	3	6	6	3	6	6
333	A-kinase anchor protein 8-like	Akap8l	A0A494B9L0;Q5RL57;Q9R0L7;A0A494BBL1;A0A494BAE8;A0A494BAS2	358380	0.00118032	1219200	0.0040026	284790	0.000838361											6	6	6	12.2	12.2	12.2	67.884	0	8.3521	46558000	0	29903000	0	8959500	30479000	7119700	1862300	2	4	2	2	4	2	2	4	2
725	A-kinase anchor protein 9	Akap9	E9QQ10;Q70FJ1-3;Q70FJ1-2;Q70FJ1	0	0	6823.6	2.24017e-05	0	0											1	1	1	0.5	0.5	0.5	434.13	0.001006	2.4853	1549000	0	1519700	0	0	1549000	0	6823.6	0	1	0	0	1	0	0	1	0
1130	Aldose reductase	Akr1b1	P45376;D3YVJ7	924210	0.00304388	325130	0.00106739	297600	0.000876071											4	4	4	11.7	11.7	11.7	35.732	0	16.727	29392000	17560000	0	0	17560000	6177500	5654400	1546900	3	1	1	3	1	1	3	1	1
1131	Aldose reductase-related protein 2	Akr1b8	P45377;D3Z494;G5E895	280240	0.000922967	515240	0.00169152	137790	0.000405624											4	4	3	13.6	13.6	10.8	36.12	0	4.9562	16799000	0	9099000	0	5044300	9274300	2480300	933270	2	2	1	2	2	1	1	2	1
963	Serum albumin	Alb	P07724	61900000	0.203867	56561000	0.185688	64184000	0.188944											29	29	28	46.1	46.1	46.1	68.692	0	323.31	7123200000	2268800000	2262099968	2337600000	2414100000	2205900000	2503200000	182650000	24	21	23	24	21	23	23	21	23
212	Aldehyde dehydrogenase family 16 member A1	Aldh16a1	D3Z0B9;A0A1B0GSU0;Q571I9;A0A1B0GSN3	900390	0.00296542	1506900	0.00494711	1778600	0.00523582											6	6	6	11	11	11	79.488	0	12.469	92091000	0	33398000	35084000	19809000	33153000	39129000	4185900	1	4	5	1	4	5	1	4	5
2239	Delta-1-pyrroline-5-carboxylate synthase;Glutamate 5-kinase;Gamma-glutamyl phosphate reductase	Aldh18a1	Q9Z110;Q9Z110-2;D3Z0B4	1737700	0.0057231	3052200	0.0100203	2741100	0.00806921											13	13	13	20.3	20.3	20.3	87.265	0	129.63	353960000	102410000	133860000	104530000	81671000	143450000	128830000	7531000	9	10	10	9	10	10	9	10	10
1141	Aldehyde dehydrogenase, mitochondrial	Aldh2	P47738;A0A0G2JEU1;A0A0G2JFQ0;A0A0G2JF60;D3YYF3;G3UWP3;P24549;O35945;Q9JHW9;Q62148;Q9CZS1	10807000	0.0355927	8844500	0.0290362	7371900	0.0217013											16	16	16	35.1	35.1	35.1	56.537	0	96.566	648560000	234130000	181920000	214140000	259360000	212270000	176920000	27023000	13	13	11	13	13	11	13	13	11
463	Aldehyde dehydrogenase;Fatty aldehyde dehydrogenase;Aldehyde dehydrogenase, dimeric NADP-preferring	Aldh3a2;Aldh3a1	B1AV77;B1ATI0;P47740;P47739	0	0	129520	0.00042521	50038	0.000147301											2	2	2	5.5	5.5	5.5	54.33	0	11.849	3591200	0	2541500	0	0	2590400	1000800	179560	0	1	1	0	1	1	0	1	1
2132	Methylmalonate-semialdehyde dehydrogenase [acylating], mitochondrial	Aldh6a1	Q9EQ20	0	0	149920	0.000492183	236970	0.000697589											3	3	3	11.4	11.4	11.4	57.915	0	7.4199	11220000	0	0	6314600	0	4347600	6872100	386880	0	1	3	0	1	3	0	1	3
2103	Alpha-aminoadipic semialdehyde dehydrogenase	Aldh7a1	Q9DBF1;Q9DBF1-2;G3UYR8	141390	0.000465666	0	0	523910	0.00154228											2	2	2	5	5	5	58.861	0	20.725	15302000	0	0	11073000	3251900	0	12050000	665300	1	0	1	1	0	1	1	0	1
2171	4-trimethylaminobutyraldehyde dehydrogenase	Aldh9a1	Q9JLJ2;Q9JLJ2-2	745860	0.00245648	1359600	0.00446352	1087500	0.00320137											6	6	6	13.8	13.8	13.8	53.514	0	33.339	86209000	25446000	28538000	29150000	20138000	36709000	29362000	3192900	4	4	3	4	4	3	4	4	3
817	Aly/REF export factor 2;THO complex subunit 4	Alyref2;Alyref	G3X9I4;Q9JJW6-2;Q9JJW6;O08583;O08583-2	2452100	0.00807596	1234300	0.00405217	4738700	0.0139497											2	2	2	9.6	9.6	9.6	23.785	0	5.6765	84251000	22668000	0	45396000	24521000	12343000	47387000	8425100	2	1	2	2	1	2	2	1	2
1359	Protein AMBP;Alpha-1-microglobulin;Inter-alpha-trypsin inhibitor light chain;Trypstatin	Ambp	Q07456;CON__P00978	2355700	0.00775847	6519800	0.0214043	7197800	0.0211888		+		+					+		6	6	6	17.8	17.8	17.8	39.029	0	54.788	305390000	93363000	101560000	97040000	44758000	123880000	136760000	16073000	4	6	6	4	6	6	4	6	6
498	Angiomotin-like protein 2	Amotl2	B8JK87;Q8K371;B8JK81;Q3TP05;B8JK84;B8JK83;B8JK82;B8JK86	0	0	334670	0.00109871	0	0											5	5	5	8	8	8	88.934	0	7.7627	12048000	0	11820000	0	0	12048000	0	334670	0	3	2	0	3	2	0	3	2
393	AMP deaminase 2	Ampd2	A2AE27;Q9DBT5	971430	0.00319939	4098900	0.0134566	7498600	0.0220743											15	15	15	17.8	17.8	17.8	94.695	0	126.96	477620000	72484000	197420000	181660000	36914000	155760000	284950000	12569000	4	11	11	4	11	11	4	11	11
429	Anaphase-promoting complex subunit 1	Anapc1	P53995;A2ATQ5;Q6PG65	227300	0.00074861	238120	0.000781741	484370	0.00142588											9	9	9	5.1	5.1	5.1	215.99	0	18.323	88331000	30593000	0	31938000	21139000	22145000	45047000	949790	3	4	5	3	4	5	3	4	5
1874	Anaphase-promoting complex subunit 4	Anapc4	Q91W96	64529	0.000212526	42142	0.000138351	0	0											1	1	1	1.4	1.4	1.4	91.707	0.0059798	1.9818	3946800	0	1529800	0	2387600	1559300	0	106670	1	1	0	1	1	0	1	1	0
61	Anaphase-promoting complex subunit 5	Anapc5	A0A0G2JE03;Q3TWF7;A0A0G2JDM7;Q8BTZ4-2;Q8BTZ4;A0A0G2JG78;A0A0G2JFH0;A0A0G2JDE8	0	0	0	0	69322	0.000204069											2	2	2	4.9	4.9	4.9	80.831	0	3.9196	2980800	0	0	2739000	0	0	2980800	69322	0	0	2	0	0	2	0	0	2
2198	Angiopoietin-related protein 2	Angptl2	Q9R045;A0A0A6YXQ1	0	0	0	0	237020	0.000697736		+		+						+	2	2	2	4.9	4.9	4.9	57.105	0	3.7247	7110600	0	0	6533900	0	0	7110600	237020	0	0	2	0	0	2	0	0	2
605		Ankhd1	E9Q1M6;E9PUR0;F6RUI8;F7DE17	0	0	139730	0.000458729	142780	0.000420314											3	1	1	2.1	0.6	0.6	263.4	0	13.533	23731000	0	0	11020000	0	11738000	11993000	282510	1	3	3	0	1	1	0	1	1
67	Ankyrin repeat domain-containing protein 17	Ankrd17	E9QKG6;A0A0G2JDZ9;E9Q804;Q99NH0;Q99NH0-2;A0A1W2P6X1;Q99NH0-3	210560	0.000693477	887760	0.00291449	677490	0.00199439											11	11	9	6.9	6.9	5.3	246.62	0	67.257	149170000	0	72800000	52656000	17687000	74572000	56909000	1775800	4	8	7	4	8	7	3	6	5
1788	Actin-binding protein anillin	Anln	Q8K298	43829	0.00014435	49644	0.00016298	56302	0.000165741											1	1	1	1	1	1	122.79	0.0089526	1.8066	8237600	0	0	2845400	2410600	2730400	3096600	149770	1	1	1	1	1	1	1	1	1
2140	Acidic leucine-rich nuclear phosphoprotein 32 family member B	Anp32b	Q9EST5;Q9EST5-2	313300	0.00103185	838790	0.00275372	0	0											3	3	3	18.4	18.4	18.4	31.078	0	5.8402	11521000	3133000	0	0	3133000	8387900	0	1152100	1	2	0	1	2	0	1	2	0
347	Annexin A1	Anxa1	A0A494BBD8;P10107	85798	0.000282575	0	0	67173	0.000197743		+		+				+			1	1	1	4.6	4.6	4.6	33.944	0.0038573	2.2452	3059400	0	0	1234500	1716000	0	1343500	152970	1	0	1	1	0	1	1	0	1
1326	Annexin A11;Annexin	Anxa11	P97384;D3Z7U0	3182100	0.0104802	3810600	0.0125101	3776400	0.0111169		+		+				+			8	8	8	18.1	18.1	18.1	54.079	0	55.089	204610000	70865000	68186000	58372000	60459000	72401000	71751000	10769000	4	7	6	4	7	6	4	7	6
455	Annexin;Annexin A2	Anxa2	B0V2N8;B0V2N7;P07356;B0V2N5	0	0	0	0	784030	0.00230802		+		+				+			3	3	3	17	17	17	19.596	0	8.0148	10192000	0	0	9365600	0	0	10192000	784030	0	0	3	0	0	3	0	0	3
104	Annexin;Annexin A4	Anxa4	S4R1F2;D3Z0S1;A0A0N4SV57;A0A0N4SW89;P97429	258400	0.000851037	0	0	448590	0.00132055		+		+				+			1	1	1	5.6	5.6	5.6	21.867	0.0043248	2.2331	7069900	0	0	4122100	2584000	0	4485900	706990	1	0	1	1	0	1	1	0	1
768	Annexin;Annexin A6	Anxa6	F8WIT2;P14824	58401	0.000192343	73950	0.000242776	55308	0.000162815		+		+				+			3	3	3	5.5	5.5	5.5	75.288	0	5.4404	8257000	2569600	0	0	2569600	3253800	2433600	187660	1	1	1	1	1	1	1	1	1
284	Annexin A7	Anxa7	Q07076;A0A2C9F2D2;A0A286YCW4	4398100	0.0144851	3829500	0.0125721	4031900	0.0118691		+		+				+			14	14	14	31.3	31.3	31.3	49.925	0	205.22	245190000	63560000	64909000	108730000	87961000	76589000	80638000	12259000	11	12	8	11	12	8	11	12	8
879	AP-1 complex subunit beta-1	Ap1b1	Q5SVG5;Q5SVG4;O35643	5456000	0.0179693	3483500	0.0114362	7475300	0.0220057											20	20	13	20.4	20.4	13.9	101.19	0	64.806	755080000	256650000	212910000	254610000	250980000	160240000	343860000	16415000	11	13	17	11	13	17	6	7	11
1056	AP-1 complex subunit gamma-1	Ap1g1	Q8CBB7;P22892	855070	0.00281616	756240	0.00248271	936350	0.00275641											6	6	6	7.4	7.4	7.4	91.721	0	8.9768	89168000	32542000	26631000	26836000	29928000	26469000	32772000	2547700	4	5	5	4	5	5	4	5	5
921	AP-1 complex subunit gamma-like 2	Ap1g2	O88512	0	0	0	0	65435	0.000192627											1	1	1	1.3	1.3	1.3	87.862	0.0093708	1.7858	2355600	0	0	2164600	0	0	2355600	65435	0	0	1	0	0	1	0	0	1
1109	AP-1 complex subunit mu-1	Ap1m1	P35585;A0A0R4IZX6;A0A0R4J1L4;Q9WVP1;Q9WVP1-2;D3YZ71;A0A1L1SUA0	324890	0.00107002	931300	0.00305743	1631600	0.00480308											8	8	8	25.8	25.8	25.8	48.542	0	12.908	72194000	0	28842000	31481000	8122300	23282000	40789000	2887700	2	4	7	2	4	7	2	4	7
1032	AP-2 complex subunit alpha-1	Ap2a1	P17426-2;P17426;A0A140LIG7;A0A140LHA6;A0A0J9YUA7;A0A140LHG0	635450	0.00209285	406650	0.00133502	515750	0.00151826											14	8	8	16.6	11.3	11.3	105.48	0	73.062	82566000	27111000	25517000	27313000	33679000	21552000	27335000	1557800	11	10	10	7	6	6	7	6	6
1033	AP-2 complex subunit alpha-2	Ap2a2	P17427	2331700	0.00767943	1228800	0.00403411	2119500	0.00623936											18	18	12	20.5	20.5	15	104.02	0	53.08	284000000	104730000	83174000	82193000	116580000	61442000	105980000	5680100	13	8	14	13	8	14	9	4	10
833	AP complex subunit beta;AP-2 complex subunit beta	Ap2b1	H3BKM0;H3BIY9;Q9DBG3;Q9DBG3-2;H3BJ06	3020900	0.0099493	3960400	0.0130019	4392300	0.01293											16	9	9	16	9.4	9.4	101.36	0	40.889	477690000	125630000	167360000	166590000	126880000	166340000	184480000	11374000	12	12	11	7	6	5	7	6	5
1318	AP-2 complex subunit mu	Ap2m1	P84091;Q3TWV4;A0A338P798;A0A338P6T4	9338600	0.0307566	9022400	0.0296203	9461500	0.0278526											18	18	18	36.3	36.3	36.3	49.654	0	74.937	723380000	244730000	228820000	225450000	242800000	234580000	246000000	27822000	10	11	11	10	11	11	10	11	11
2249	AP-3 complex subunit beta-1	Ap3b1	Q9Z1T1;A0A338P6V5	153850	0.000506703	64328	0.000211187	176640	0.000519991											4	4	4	6.2	6.2	6.2	122.74	0	25.048	22110000	0	0	9089400	8615600	3602400	9891700	394820	2	1	3	2	1	3	2	1	3
890	AP-3 complex subunit delta-1	Ap3d1	O54774;A0A1W2P6Q6	64836	0.000213537	53971	0.000177185	136490	0.000401797											2	2	2	2.4	2.4	2.4	135.08	0	6.215	14297000	0	0	7023700	3630800	3022400	7643700	255300	1	1	2	1	1	2	1	1	2
283	AP-3 complex subunit mu-1	Ap3m1	A0A286YDZ6;H7BWY2;Q9JKC8	0	0	354550	0.00116398	416940	0.00122738											2	2	2	16.2	16.2	16.2	23.03	0	12.595	10029000	0	0	4980600	0	4609100	5420300	771490	0	1	2	0	1	2	0	1	2
2122	AP-3 complex subunit sigma-1	Ap3s1	Q9DCR2;A0A286YD58;A0A286YDU3	0	0	473530	0.00155458	271910	0.000800445											2	2	2	12.4	12.4	12.4	21.732	0	4.3788	6708900	0	4181200	0	0	4261700	2447200	745430	0	2	2	0	2	2	0	2	2
1002	Serum amyloid P-component	Apcs	P12246	3821800	0.0125871	6025700	0.0197822	5945300	0.0175017											5	5	5	26.8	26.8	26.8	26.247	0	37.644	189510000	68062000	61253000	53044000	45861000	72308000	71343000	15793000	2	4	5	2	4	5	2	4	5
235	Amyloid-like protein 2	Aplp2	A0A1L1SS44;Q60709;Q06335-2;Q06335	2308600	0.00760335	6398300	0.0210054	4440600	0.0130722											9	9	9	16.3	16.3	16.3	71.302	0	67.995	328690000	114580000	114550000	87529000	57715000	159960000	111010000	13147000	3	8	5	3	8	5	3	8	5
1339	Apolipoprotein A-I;Proapolipoprotein A-I;Truncated apolipoprotein A-I	Apoa1	Q00623;A0A1L1STX7;CON__P15497	49680000	0.163621	43438000	0.142606	30462000	0.0896736											18	18	18	58.7	58.7	58.7	30.615	0	323.31	1730100000	679590016	573569984	413209984	695510000	608130000	426470000	123580000	13	14	9	13	14	9	13	14	9
981	Apolipoprotein A-II;Proapolipoprotein A-II	Apoa2	P09813	11826000	0.0389488	3534600	0.011604	8876800	0.0261314											2	2	2	14.7	14.7	14.7	11.309	0	19.853	121190000	0	17382000	40741000	59131000	17673000	44384000	24238000	1	1	1	1	1	1	1	1	1
961	Apolipoprotein A-IV	Apoa4	P06728	3424000	0.0112769	1603400	0.00526391	3491500	0.0102782											12	12	12	36.7	36.7	36.7	45.029	0	92.796	204450000	57029000	66411000	73489000	82177000	38480000	83796000	8518900	8	5	10	8	5	10	8	5	10
653	Apolipoprotein B-100;Apolipoprotein B-48	Apob	E9Q414;E9Q1Y3;F7A3M3	48573	0.000159975	8160.7	2.67913e-05	0	0											5	5	5	1.2	1.2	1.2	509.43	0	6.5934	12879000	11026000	0	0	11026000	1852500	0	56734	4	1	0	4	1	0	4	1	0
1174	Apolipoprotein D	Apod	P51910	421160	0.00138709	693220	0.00227582	472770	0.00139173											1	1	1	6.9	6.9	6.9	21.53	0.0059524	1.9586	15871000	0	0	4344200	4211600	6932200	4727700	1587100	1	1	1	1	1	1	1	1	1
970	Apolipoprotein E	Apoe	P08226;A0A1B0GX15;G3UWN5;G3UZM8	20046000	0.0660213	14992000	0.0492183	14576000	0.0429086											8	8	8	31.8	31.8	31.8	35.866	0	40.75	744220000	298230016	166800000	257210000	300690000	224880000	218640000	49615000	6	8	5	6	8	5	6	8	5
287	Amyloid beta A4 protein;N-APP;Soluble APP-alpha;Soluble APP-beta;C99;Beta-amyloid protein 42;Beta-amyloid protein 40;C83;P3(42);P3(40);C80;Gamma-secretase C-terminal fragment 59;Gamma-secretase C-terminal fragment 57;Gamma-secretase C-terminal fragment 50;C31	App	A0A2I3BR03;A0A2I3BPT1;A0A2I3BQZ9;Q3TWF3;P12023-2;P12023-3;P12023	637510	0.00209963	857080	0.00281377	135960	0.000400237											3	3	3	6.9	6.9	6.9	65.965	0	5.5818	42394000	0	21863000	0	16575000	22284000	3534800	1630600	1	2	1	1	2	1	1	2	1
422	Intron-binding protein aquarius	Aqr	A2AQA7;Q8CFQ3	352760	0.00116181	301870	0.00099103	358850	0.00105638											6	6	6	6.2	6.2	6.2	161.85	0	36.976	68917000	21333000	22794000	0	23987000	20527000	24402000	1013500	3	2	4	3	2	4	3	2	4
955	Serine/threonine-protein kinase A-Raf;RAF proto-oncogene serine/threonine-protein kinase;Serine/threonine-protein kinase B-raf	Araf;Raf1;Braf	P04627;A0A0N4SWH5;B1AUP0;B1AUN8;E9Q0P8;A0A7N4FLU7;Q99N57;Q99N57-2;P28028;P28028-1	184150	0.000606496	65132	0.000213826	271620	0.000799591											2	2	2	4.5	4.5	4.5	67.581	0	3.4295	16669000	0	0	7986900	5892800	2084200	8692000	520910	1	1	2	1	1	2	1	1	2
1457	Coatomer subunit delta	Arcn1	Q5XJY5	2112700	0.00695815	1659500	0.00544809	1689800	0.00497441											9	9	9	17	17	17	57.229	0	41.277	147470000	55210000	45424000	42291000	57042000	44806000	45625000	5461900	7	7	7	7	7	7	7	7	7
1222	ADP-ribosylation factor 2;ADP-ribosylation factor 1;ADP-ribosylation factor 3	Arf2;Arf1;Arf3	Q8BSL7;P84078;P61205	1649100	0.00543129	320460	0.00105206	365000	0.00107448											2	1	1	18.2	12.2	12.2	20.746	0	59.598	23346000	0	0	3353900	16491000	3204600	3650000	2334600	1	1	2	1	1	1	1	1	1
1228	ADP-ribosylation factor 4	Arf4	P61750;F6UFB9;E9Q798;D3YV25;E9Q2C2;P84084	2398600	0.00789976	711390	0.00233547	2972200	0.00874952											3	3	2	15.6	15.6	9.4	20.396	0	7.4261	60822000	0	0	27312000	23986000	7113900	29722000	6082200	1	1	3	1	1	3	1	1	2
2129	ADP-ribosylation factor GTPase-activating protein 1	Arfgap1	Q9EPJ9;Q3TGS9;V9GXM1;Q9EPJ9-2;V9GWV1	14762000	0.0486185	17759000	0.0583022	16021000	0.0471624											12	12	12	35.7	35.7	35.7	45.288	0	117.6	922280000	281840000	327660000	281710016	280470000	337420000	304400000	48541000	9	8	8	9	8	8	9	8	8
1928	ADP-ribosylation factor GTPase-activating protein 2	Arfgap2	Q99K28;Q99K28-2	1699600	0.00559761	2322200	0.00762371	2120200	0.00624142											8	8	8	16.3	16.3	16.3	56.598	0	59.077	159690000	50701000	54779000	48602000	44190000	60378000	55126000	6142100	6	6	6	6	6	6	6	6	6
145	ADP-ribosylation factor GTPase-activating protein 3	Arfgap3	A0A0R4J0T8;Q9D8S3	155260	0.000511347	1057500	0.00347174	649110	0.00191084											4	4	4	10.5	10.5	10.5	57.542	0	9.7415	53995000	0	29476000	17911000	4502600	30669000	18824000	1861900	2	3	2	2	3	2	2	3	2
829		Arfip1	G5E8V9;G5E8V9-2;G5E8V9-3;E9QAY5	1284900	0.0042318	424370	0.00139319	1247200	0.00367149											4	4	4	18.8	18.8	18.8	41.518	0	57.989	59128000	22400000	0	26217000	25697000	8487500	24944000	2956400	4	2	3	4	2	3	4	2	3
208	Arfaptin-2	Arfip2	A0A1B0GSM3;A0A1B0GS63;Q8K221	0	0	0	0	313920	0.000924114											1	1	1	5.2	5.2	5.2	29.348	0.0046838	2.1063	3767000	0	0	3461400	0	0	3767000	313920	0	0	1	0	0	1	0	0	1
1484	Arginase-1	Arg1	Q61176	802310	0.0026424	504020	0.00165468	1285800	0.00378512											2	2	2	7.1	7.1	7.1	34.807	0	6.948	38883000	10470000	0	19287000	12035000	7560300	19288000	2592200	2	1	2	2	1	2	2	1	2
401	Rho GTPase-activating protein 1	Arhgap1	A2AH25;Q5FWK3	1601900	0.00527584	1746300	0.00573305	1057700	0.00311364											4	4	4	10.4	10.4	10.4	54.437	0	9.2625	118960000	35862000	48887000	31002000	43250000	47150000	28559000	4405900	4	3	3	4	3	3	4	3	3
30	Rho GTPase-activating protein 12	Arhgap12	S4R1B0;S4R203;S4R248;A0A0A0MQ95;B2RUJ8;S4R221;Q8C0D4;S4R2V0	228820	0.000753616	185000	0.000607349	454850	0.00133898											2	2	2	6.3	6.3	6.3	44.673	0	13.103	19980000	0	0	9613100	5263000	4255000	10462000	868680	1	1	2	1	1	2	1	1	2
458	Rho GTPase-activating protein 23	Arhgap23	B1AQY2;Q69ZH9;D6RDB5;F8VQ11	0	0	86488	0.000283937	0	0											2	2	2	1.6	1.6	1.6	162.21	0	4.4042	7178500	0	7042800	0	0	7178500	0	86488	0	2	0	0	2	0	0	2	0
387	Rho GTPase-activating protein 27	Arhgap27	A2AKN5;A2AB59	126010	0.000415013	0	0	161770	0.000476216											2	2	2	10.3	10.3	10.3	26.406	0.0010015	2.454	4028900	0	0	2081100	1764200	0	2264800	287780	1	0	1	1	0	1	1	0	1
1964	Rho GDP-dissociation inhibitor 1	Arhgdia	Q99PT1	1629500	0.00536674	1603800	0.00526523	1720200	0.0050639											1	1	1	7.8	7.8	7.8	23.407	0	13.715	44581000	0	0	14226000	14665000	14434000	15482000	4953500	1	1	1	1	1	1	1	1	1
603	Rho guanine nucleotide exchange factor 1	Arhgef1	E9PUF7;Q61210-2;Q61210;Q61210-5;Q61210-3;Q61210-4;F6ZN61	71338	0.000234951	321420	0.00105521	0	0											3	3	3	4.3	4.3	4.3	108.69	0	34.965	18460000	0	14821000	0	3352900	15107000	0	392760	1	1	1	1	1	1	1	1	1
837	Rho guanine nucleotide exchange factor 2	Arhgef2	Q60875;Q60875-4;Q60875-5;H3BKH9;H3BJ40;H3BJ45;H3BJU7;H3BJX8;Q60875-3;H3BL15;H3BJ59;H3BLF9;Q60875-2;H3BIX8;H3BLJ1;H3BJ48;H3BJM4	152810	0.000503278	793190	0.00260402	520200	0.00153136											7	7	7	8.1	8.1	8.1	111.97	0	26.257	77708000	20326000	23735000	30616000	8098700	42039000	27571000	1466200	2	6	3	2	6	3	2	6	3
148	Rho guanine nucleotide exchange factor 7	Arhgef7	A0A0R4J0X8;Q9ES28-8;Q9ES28-6;Q9ES28-4;Q9ES28-5;Q9ES28-2;Q9ES28-7;Q9ES28;D3Z0V2;Q9ES28-3;A0A1B0GRS3	126720	0.000417351	602260	0.0019772	515130	0.00151643											6	6	6	16.3	16.3	16.3	73.029	0	23.819	47276000	0	21931000	18510000	4815500	22886000	19575000	1244100	1	3	4	1	3	4	1	3	4
441	AT-rich interactive domain-containing protein 1A	Arid1a	E9QAQ7;A2BH40;A2BH40-4;A2BH40-2;A2BH40-3	759700	0.00250206	704370	0.00231242	351860	0.0010358											15	15	15	10.8	10.8	10.8	242.67	0	31.549	148910000	60519000	47689000	37266000	62295000	57759000	28852000	1815900	8	11	5	8	11	5	8	11	5
312		Arid1b	E9Q6R4;A0A338P6U8;E9Q4N7;E9Q4N6	3815800	0.0125673	93069	0.000305543	3903800	0.011492											5	5	5	2.9	2.9	2.9	237.02	0	8.4169	554700000	270920000	0	0	270920000	6607900	277170000	7812700	3	1	2	3	1	2	3	1	2
685		Arid2	E9Q7E2;Q9D982	109390	0.000360275	0	0	96143	0.000283025											2	2	2	1.1	1.1	1.1	195.99	0.0024522	2.3272	13565000	7219800	0	0	7219800	0	6345400	205530	2	0	1	2	0	1	2	0	1
1692	AT-rich interactive domain-containing protein 5B	Arid5b	Q8BM75-2;Q8BM75	0	0	120250	0.000394777	61120	0.000179924											2	2	2	2.8	2.8	2.8	104.01	0	3.4406	9249900	0	6016900	0	0	6132800	3117100	181370	1	2	1	1	2	1	1	2	1
731	ADP-ribosylation factor-like protein 8A	Arl8a	F6QKK2;Q8VEH3	0	0	344620	0.00113138	357870	0.00105349											2	2	1	20	20	5.5	18.756	0	5.5348	7024900	0	0	3288400	0	3446200	3578700	702490	1	1	2	1	1	2	0	1	1
2080	Armadillo repeat-containing protein 1	Armc1	Q9D7A8	0	0	0	0	875940	0.00257858											1	1	1	7.4	7.4	7.4	31.246	0.00099751	2.4279	9635400	0	0	8853800	0	0	9635400	875940	0	0	1	0	0	1	0	0	1
808	Armadillo repeat-containing protein 8	Armc8	G3X920;Q9DBR3-3;Q9DBR3-2;Q9DBR3	179090	0.000589831	59511	0.000195373	126160	0.000371388											1	1	1	1.6	1.6	1.6	75.401	0.003861	2.2459	14226000	0	0	4521300	6984700	2320900	4920400	364770	1	1	1	1	1	1	1	1	1
711	Aryl hydrocarbon receptor nuclear translocator	Arnt	Q8CEC2;E9QLT6;Q3ULM2;P53762-2;P53762	100010	0.000329382	0	0	0	0											1	1	1	1.8	1.8	1.8	83.601	0.0042593	2.1628	3400200	3400200	0	0	3400200	0	0	100010	1	0	0	1	0	0	1	0	0
2205	Actin-related protein 2/3 complex subunit 1A	Arpc1a	Q9R0Q6	216610	0.000713403	346440	0.00113735	240340	0.00070751											1	1	1	2.7	2.7	2.7	41.626	0.0050715	1.9895	16871000	0	0	4637700	4548900	7275300	5047100	803390	1	1	1	1	1	1	1	1	1
1891	Actin-related protein 2/3 complex subunit 1B	Arpc1b	Q9WV32;Q91Z25;F6THG2	425610	0.00140174	324680	0.00106591	1134400	0.00333943											2	2	2	6.2	6.2	6.2	41.063	0	5.6063	33925000	0	0	18764000	7661100	5844200	20420000	1884700	1	1	2	1	1	2	1	1	2
2002	Actin-related protein 2/3 complex subunit 2	Arpc2	Q9CVB6;D3YXG6;A0A087WRT2	2309400	0.00760598	769520	0.00252631	1329800	0.00391465											5	5	5	18.7	18.7	18.7	34.357	0	18.352	88175000	41191000	20835000	23701000	46189000	15390000	26596000	4408700	5	2	3	5	2	3	5	2	3
2176	Actin-related protein 2/3 complex subunit 3	Arpc3	Q9JM76;H7BWZ3;A0A0G2JFK7;D3Z2F7;D3Z2F8	4584800	0.0151	3890300	0.0127717	4498000	0.0132412											4	4	4	20.8	20.8	20.8	20.524	0	40.718	129730000	54353000	42527000	28468000	45848000	38903000	44980000	12973000	2	2	4	2	2	4	2	2	4
1210	Actin-related protein 2/3 complex subunit 4	Arpc4	P59999	979680	0.00322657	708520	0.00232605	1157100	0.00340626											1	1	1	6.5	6.5	6.5	19.667	0	3.5649	25608000	0	0	9569300	8817100	6376700	10414000	2845300	1	1	1	1	1	1	1	1	1
1163	Arylsulfatase A	Arsa	P50428	294320	0.00096934	334840	0.00109927	0	0											1	1	1	2.2	2.2	2.2	53.748	0.0050761	1.994	8808300	0	4599200	0	4120500	4687800	0	629160	1	1	0	1	1	0	1	1	0
329	Arsenite methyltransferase	As3mt	Q91WU5;A0A494B985;A0A494B9D3	225540	0.000742813	637520	0.00209296	698590	0.0020565											2	2	2	5.6	5.6	5.6	41.793	0	5.1697	40603000	0	16600000	16352000	5864000	16576000	18163000	1561600	1	2	2	1	2	2	1	2	2
2222	Acid ceramidase;Acid ceramidase subunit alpha;Acid ceramidase subunit beta	Asah1	Q9WV54	1950900	0.00642527	1806200	0.0059297	2618600	0.0077086											7	7	7	12.4	12.4	12.4	44.669	0	24.256	153020000	47960000	48893000	50247000	46823000	43349000	62845000	6375700	4	2	6	4	2	6	4	2	6
893	ATPase Asna1	Asna1	O54984	353180	0.00116319	1346500	0.00442052	90184	0.000265482											3	3	3	13.8	13.8	13.8	38.822	0	5.3173	26848000	0	19816000	0	5297700	20198000	1352800	1789900	1	2	1	1	2	1	1	2	1
1478	Asparagine synthetase [glutamine-hydrolyzing]	Asns	Q61024	42834	0.000141073	0	0	0	0											1	1	1	2.7	2.7	2.7	64.282	0.00052274	2.7948	1199300	1199300	0	0	1199300	0	0	42834	1	0	0	1	0	0	1	0	0
1806	Protein asunder homolog	Asun	Q8QZV7;F7BP94;A0A0N4SVS8;F6W761	263480	0.000867768	278820	0.000915357	222340	0.000654522											3	3	3	4.2	4.2	4.2	82.779	0	6.1474	35173000	15329000	10699000	8073100	12120000	12826000	10228000	764640	2	3	3	2	3	3	2	3	3
647		Atad2b	E9Q166;A0A1W2P7J4	114040	0.000375589	29444	9.66637e-05	173470	0.000510659											3	3	3	2.8	2.8	2.8	164.72	0	26.809	21870000	0	0	10999000	7869000	2031600	11970000	316960	2	2	2	2	2	2	2	2	2
20	Activating transcription factor 7-interacting protein 1	Atf7ip	A0A087WR75;Q7TT18	406480	0.00133874	310820	0.00102041	476940	0.00140401											3	3	3	7.6	7.6	7.6	102.81	0	37.873	42992000	17958000	14061000	9369300	14633000	11189000	17170000	1194200	2	2	3	2	2	3	2	2	3
1639	Autophagy-related protein 2 homolog B	Atg2b	Q80XK6;A0A1Y7VNP1	14996000	0.0493892	19025000	0.0624585	14648000	0.0431206											2	2	2	1.8	1.8	1.8	231.4	0	23.573	5207600000	0	2106899968	1330499968	1604600000	2035600000	1567400000	48669000	2	1	1	2	1	1	2	1	1
2007	Bifunctional purine biosynthesis protein PURH;Phosphoribosylaminoimidazolecarboxamide formyltransferase;IMP cyclohydrolase	Atic	Q9CWJ9	279220	0.000919608	283990	0.00093233	582680	0.00171529											5	5	5	12.7	12.7	12.7	64.217	0	15.281	40106000	0	0	18740000	9772600	9939600	20394000	1145900	2	2	2	2	2	2	2	2	2
720	Atlastin-2	Atl2	E9QND8;Q6PA06-2;Q6PA06	64089	0.000211076	271020	0.00088975	229030	0.000674216											2	2	2	7	7	7	46.875	0	5.077	11847000	1345900	0	0	1345900	5691300	4809500	564130	1	1	1	1	1	1	1	1	1
634	Atlastin-3	Atl3	E9PYT3;Q91YH5-2;Q91YH5	0	0	0	0	204150	0.000600974											1	1	1	3.5	3.5	3.5	60.231	0	3.2098	5103800	0	0	4689800	0	0	5103800	204150	0	0	1	0	0	1	0	0	1
869	Atrophin-1	Atn1	O35126	681120	0.00224326	881470	0.00289384	270330	0.000795794											5	5	5	7.1	7.1	7.1	123.72	0	22.627	67818000	28733000	28467000	0	25201000	32614000	10002000	1832900	3	5	1	3	5	1	3	5	1
1848	Sodium/potassium-transporting ATPase subunit alpha-1;Sodium/potassium-transporting ATPase subunit alpha-3;Sodium/potassium-transporting ATPase subunit alpha-2;Sodium/potassium-transporting ATPase subunit alpha-4	Atp1a1;Atp1a2;Atp1a3;Atp1a4	Q8VDN2;D3YYN7;A0A0G2JGX4;Q8VCE0;Q6PIC6;Q6PIE5;Q9WV27;Q91WH7;Q64436;Q9Z1W8	191890	0.000631988	215650	0.000707972	269090	0.000792144											3	3	3	3.4	3.4	3.4	112.98	0	6.4789	31125000	0	10364000	10743000	8826700	9919700	12378000	676620	1	2	3	1	2	3	1	2	3
901	Sarcoplasmic/endoplasmic reticulum calcium ATPase 2	Atp2a2	O55143;O55143-2;Q8R429	132800	0.000437375	507820	0.00166716	457870	0.00134787											3	3	3	4	4	4	114.86	0	12.852	51629000	0	22546000	20644000	6241800	23868000	21520000	1098500	1	3	2	1	3	2	1	3	2
1350	ATP synthase subunit alpha, mitochondrial;ATP synthase subunit alpha	Atp5a1	Q03265;D3Z6F5;D6RJ16	145150000	0.47805	153310000	0.503312	96835000	0.285062											32	32	32	49.7	49.7	49.7	59.752	0	323.31	12254000000	4109400064	4473800192	3324199936	4499500000	4752700000	3001900000	395290000	26	25	25	26	25	25	26	25	25
1198	ATP synthase subunit beta, mitochondrial	Atp5b	P56480	133290000	0.438989	111760000	0.366905	128930000	0.379542											23	23	23	53.3	53.3	53.3	56.3	0	323.31	10845000000	4148499968	3057400064	3189700096	3865400000	3241100000	3738900000	373980000	19	20	22	19	20	22	19	20	22
407	ATP synthase subunit gamma;ATP synthase subunit gamma, mitochondrial	Atp5c1	Q8C2Q8;A2AKU9;Q91VR2;A2AKV1;A2AKV2;A2AKV3;A2AKV0	12935000	0.0426013	6476000	0.0212605	14118000	0.0415604											7	7	7	23.4	23.4	23.4	30.255	0	36.329	368810000	122810000	114080000	117980000	142280000	71236000	155300000	33529000	6	4	6	6	4	6	6	4	6
1195	ATP synthase subunit epsilon, mitochondrial	Atp5e	P56382	0	0	0	0	3789000	0.011154											1	1	1	21.2	21.2	21.2	5.8378	0.0043311	2.2379	11367000	0	0	10445000	0	0	11367000	3789000	0	0	1	0	0	1	0	0	1
2126	ATP synthase subunit d, mitochondrial	Atp5h	Q9DCX2;B1ASE2	9965200	0.0328203	20394000	0.0669529	9159400	0.0269633											4	4	4	33.5	33.5	33.5	18.749	0	44.625	434700000	139980000	182510000	99800000	109620000	224330000	100750000	39518000	3	4	3	3	4	3	3	4	3
1329	ATP synthase-coupling factor 6, mitochondrial	Atp5j	P97450;E9QAD6	3013100	0.00992361	2477700	0.00813421	3912500	0.0115176											3	3	3	43.5	43.5	43.5	12.496	0	6.8895	47017000	18487000	15574000	11135000	15066000	12389000	19563000	9403400	2	2	3	2	2	3	2	2	3
1194	ATP synthase subunit f, mitochondrial	Atp5j2	P56135;F8WHP8	2229400	0.0073425	961740	0.00315736	0	0											2	2	2	23.9	23.9	23.9	10.344	0	3.8423	12765000	8917700	0	0	8917700	3846900	0	3191200	2	1	0	2	1	0	2	1	0
2098	ATP synthase subunit O, mitochondrial	Atp5o	Q9DB20;A0A338P776;A0A338P7G3;F7D3P8;F6XVM5	87838000	0.289293	81322000	0.266978	83546000	0.245942											17	17	17	67.6	67.6	67.6	23.363	0	127.24	3032500000	829030016	1074099968	945420032	1054100000	975860000	1002600000	252710000	14	13	12	14	13	12	14	13	12
1164	V-type proton ATPase catalytic subunit A	Atp6v1a	P50516-2;P50516;D3Z1B9;D3YWH3	529320	0.00174331	1005500	0.00330103	1225200	0.00360673											7	7	7	17.1	17.1	17.1	55.594	0	42.467	74519000	16765000	28859000	25699000	14292000	27148000	33080000	2760000	3	4	5	3	4	5	3	4	5
1259	V-type proton ATPase subunit B, brain isoform	Atp6v1b2	P62814;Q91YH6;A0A0U1RNU9	1901300	0.00626191	2037100	0.00668774	2025500	0.00596264											9	9	9	24.3	24.3	24.3	56.55	0	66.342	149100000	45871000	39784000	58371000	47533000	50927000	50637000	5963800	7	6	5	7	6	5	7	6	5
1200	V-type proton ATPase subunit D	Atp6v1d	P57746	0	0	0	0	513790	0.00151249											1	1	1	4.9	4.9	4.9	28.369	0.0043042	2.2124	6679200	0	0	6137400	0	0	6679200	513790	0	0	1	0	0	1	0	0	1
1165	V-type proton ATPase subunit E 1	Atp6v1e1	P50518;A0A0N4SW07;A0A0N4SWA3;A0A0N4SW34;Q9D593	205390	0.00067645	0	0	653780	0.00192459											3	3	3	14.2	14.2	14.2	26.157	0	5.3578	11169000	0	0	7809700	2670100	0	8499100	859170	2	0	2	2	0	2	2	0	2
1995	V-type proton ATPase subunit G 1	Atp6v1g1	Q9CR51	1726100	0.00568489	2185200	0.00717394	0	0											2	2	2	13.6	13.6	13.6	13.724	0	21.344	23468000	0	12863000	0	10357000	13111000	0	3911300	2	1	0	2	1	0	2	1	0
44	V-type proton ATPase subunit H	Atp6v1h	A0A0A6YWP6;A0A0A6YX18;Q8BVE3;A0A0A6YVU0	246420	0.000811581	0	0	116900	0.000344129											2	2	2	5.4	5.4	5.4	50.811	0.0046598	2.0782	8719600	5914000	0	0	5914000	0	2805600	363320	1	0	1	1	0	1	1	0	1
609	ATPase inhibitor, mitochondrial	Atpif1	E9PV44;O35143	0	0	1708800	0.00560994	657460	0.00193542											2	2	2	33.8	33.8	33.8	8.7887	0	3.6439	9465200	0	6706200	0	0	6835300	2629800	2366300	0	1	1	0	1	1	0	1	1
75	Transcriptional regulator ATRX	Atrx	Q3UY26;Q8C2S3;A0A0G2JFA5;F6RDB7;Q61687	218050	0.000718145	212220	0.000696712	355210	0.00104566											1	1	1	4	4	4	38.85	0.0059442	1.9548	13353000	0	0	5548800	3706800	3607700	6038600	785480	1	1	1	1	1	1	1	1	1
1081	Ataxin-10	Atxn10	P28658	1148700	0.00378323	1526300	0.0050108	1323700	0.00389669											5	5	5	10.1	10.1	10.1	53.706	0	15.731	111960000	0	42695000	33292000	32162000	42737000	37064000	3998700	3	3	3	3	3	3	3	3	3
712	Ataxin-2	Atxn2	F6U2C2;E9QM77;O70305-2;O70305;O70305-3;F7B6X4;F6V8M6;A0A286YDU2	448310	0.0014765	1359000	0.00446155	820390	0.00241505											6	6	6	9.6	9.6	9.6	100.09	0	28.894	84088000	27971000	29027000	24139000	14346000	43490000	26253000	2627800	2	4	5	2	4	5	2	4	5
1619	Ataxin-2-like protein	Atxn2l	Q7TQH0-2;A0A0U1RPL0;Q7TQH0-3;Q3TGG2;Q7TQH0;E9Q5Q0;J3QP59	5733500	0.0188832	10975000	0.0360306	10811000	0.0318253											22	22	22	23.2	23.2	23.2	113.04	0	98.172	1073200000	347809984	336449984	341089984	223610000	428010000	421610000	27519000	13	15	14	13	15	14	13	15	14
715		Auh	Q9JLZ3-2;E9QMT1	9874900	0.0325229	0	0	0	0											1	1	1	12.7	12.7	12.7	17.36	0.0076715	1.8807	98749000	98749000	0	0	98749000	0	0	9874900	1	0	0	1	0	0	1	0	0
904	Aurora kinase B;Aurora kinase A	Aurkb;Aurka	O70126;P97477;P97477-2	0	0	0	0	310430	0.00091384											2	2	2	7.8	7.8	7.8	39.384	0.00099701	2.4274	5587700	0	0	5134400	0	0	5587700	310430	0	0	2	0	0	2	0	0	2
949	Beta-2-microglobulin	B2m	P01887	19414000	0.0639398	8111000	0.0266282	22384000	0.0658937											2	2	2	16	16	16	13.779	0	4.4792	349360000	152040000	63654000	119890000	135900000	56777000	156690000	49909000	2	2	2	2	2	2	2	2	2
471	Beta-1,4-galactosyltransferase 1;Lactose synthase A protein;N-acetyllactosamine synthase;Beta-N-acetylglucosaminylglycopeptide beta-1,4-galactosyltransferase;Beta-N-acetylglucosaminyl-glycolipid beta-1,4-galactosyltransferase;Processed beta-1,4-galactosyltransferase 1	B4galt1	B1AXY5;P15535-2;P15535	0	0	0	0	89959	0.00026482											1	1	1	3.5	3.5	3.5	37.688	0	2.9775	1529300	0	0	1405300	0	0	1529300	89959	0	0	1	0	0	1	0	0	1
1885	BAG family molecular chaperone regulator 2	Bag2	Q91YN9;A0A087WNX9	1281200	0.00421962	726600	0.00238541	0	0											3	3	3	13.3	13.3	13.3	23.473	0	8.0668	28109000	0	9980200	0	17937000	10172000	0	2007800	2	2	0	2	2	0	2	2	0
2174	BAG family molecular chaperone regulator 3	Bag3	Q9JLV1	0	0	163850	0.000537914	0	0											1	1	1	1.7	1.7	1.7	61.859	0.0042513	2.1481	5734800	0	5626400	0	0	5734800	0	163850	0	1	0	0	1	0	0	1	0
1767	BAG family molecular chaperone regulator 4	Bag4	Q8CI61	0	0	620950	0.00203856	0	0											3	3	3	10.9	10.9	10.9	49.094	0	3.2517	9935200	0	9747400	0	0	9935200	0	620950	0	3	1	0	3	1	0	3	1
793	Large proline-rich protein BAG6	Bag6	G3UYQ2;G3UZT6;Q3UF95;Q9Z1R2;A0A1B0GX81;G3UXT8;S4R224;G3UYZ0;G3V013	938030	0.00308939	472440	0.00155101	1277600	0.00376098											5	5	5	6.2	6.2	6.2	113.37	0	21.071	80642000	25643000	19481000	32142000	28141000	14173000	38328000	2688100	4	3	4	4	3	4	4	3	4
472	Brain-specific angiogenesis inhibitor 1-associated protein 2	Baiap2	B1AZ46;Q8BKX1-4;Q8BKX1-3;Q8BKX1-2;Q8BKX1	229480	0.00075579	221080	0.000725799	301420	0.000887316											1	1	1	2.5	2.5	2.5	57.681	0.00053107	2.9146	26319000	0	0	9693900	8031900	7737800	10550000	751980	1	1	1	1	1	1	1	1	1
2108	Brain-specific angiogenesis inhibitor 1-associated protein 2-like protein 1	Baiap2l1	Q9DBJ3	87094	0.000286843	81366	0.000267122	61255	0.000180322											1	1	1	1.9	1.9	1.9	57.187	0.001007	2.499	7810300	0	0	1913700	2961200	2766400	2082700	229710	1	1	1	1	1	1	1	1	1
892	Barrier-to-autointegration factor;Barrier-to-autointegration factor, N-terminally processed	Banf1	O54962	0	0	0	0	896090	0.0026379											1	1	1	29.2	29.2	29.2	10.102	0	3.2852	5376500	0	0	4940400	0	0	5376500	896090	0	0	1	0	0	1	0	0	1
2254	Tyrosine-protein kinase BAZ1B	Baz1b	Q9Z277-2;Q9Z277	0	0	0	0	0	0											1	1	1	1.4	1.4	1.4	135.99	0.007668	1.8805	0	0	0	0	0	0	0	0	1	0	0	1	0	0	1	0	0
760	Tetratricopeptide repeat protein GNN	BC030307;Gnn	F8VPV8;Q692V3-3;Q692V3	0	0	112300	0.000368677	0	0											1	1	1	1.8	1.8	1.8	150.78	0.0010173	2.5409	9096400	0	8924500	0	0	9096400	0	112300	0	1	0	0	1	0	0	1	0
2068	Pre-mRNA-splicing factor SPF27	Bcas2	Q9D287	731180	0.00240813	122550	0.000402328	710440	0.00209138											2	2	2	11.6	11.6	11.6	26.131	0	24.987	20334000	0	0	8486600	9505400	1593200	9235700	1564200	1	1	2	1	1	2	1	1	2
211	Branched-chain-amino-acid aminotransferase;Branched-chain-amino-acid aminotransferase, mitochondrial	Bcat2	A0A1B0GST1;O88374;A0A1B0GX27;O35855	0	0	0	0	1227200	0.00361262											1	1	1	10.3	10.3	10.3	11.24	0	2.9452	7363100	0	0	6765900	0	0	7363100	1227200	0	1	1	0	1	1	0	1	1
183		Bckdha	A0A0U1RPK5;Q3U3J1	0	0	709270	0.00232851	0	0											1	1	1	10.1	10.1	10.1	11.042	0.0067966	1.9128	4255600	0	4175200	0	0	4255600	0	709270	0	1	0	0	1	0	0	1	0
2066	B-cell CLL/lymphoma 9 protein	Bcl9	Q9D219	63806	0.000210144	313710	0.0010299	191960	0.000565089											4	4	4	5	5	5	148.97	0	19.788	35877000	0	17426000	13077000	4019800	19764000	12094000	569480	1	3	2	1	3	2	1	3	2
1541	B-cell CLL/lymphoma 9-like protein	Bcl9l	Q67FY2-2;Q67FY2	255340	0.000840959	163880	0.000538013	168770	0.000496823											4	4	4	4.4	4.4	4.4	152.64	0	10.512	27048000	10871000	0	8008300	11746000	7538400	7763600	587990	3	2	2	3	2	2	3	2	2
1079	Biglycan	Bgn	P28653	1209400	0.00398315	840900	0.00276065	1632900	0.00480691		+	+				+				7	7	7	19.5	19.5	19.5	41.639	0	12.646	62615000	24830000	15728000	19535000	20560000	14295000	27760000	3683200	4	3	5	4	3	5	4	3	5
1895	Protein bicaudal D homolog 2	Bicd2	Q921C5-3;Q921C5;Q921C5-2	212370	0.000699438	314690	0.00103312	0	0											1	1	1	3.3	3.3	3.3	39.314	0.0010251	2.5941	10541000	0	6174800	0	4247400	6293700	0	527050	1	1	0	1	1	0	1	1	0
928	Baculoviral IAP repeat-containing protein 6	Birc6	S4R1L5;S4R2P8;O88738-3;O88738-2;O88738;S4R1S3;S4R268;J3QP64	343590	0.00113161	225990	0.000741918	274600	0.000808364											15	15	15	4.6	4.6	4.6	529.32	0	58.759	162080000	61745000	44180000	51061000	65969000	43390000	52723000	844180	8	7	8	8	7	8	8	7	8
1772	BMP-binding endothelial regulator protein	Bmper	Q8CJ69;A0A1L1SS01	1733600	0.00570959	4523600	0.0148508	3257900	0.00959056		+	+		+						11	11	11	21.6	21.6	21.6	76.147	0	38.517	361570000	85522000	140750000	122010000	65876000	171900000	123800000	9515100	6	11	8	6	11	8	6	11	8
755	Vesicle transport protein SEC20	Bnip1	F7C279;Q6QD59	254530	0.000838292	0	0	0	0											1	1	1	15.1	15.1	15.1	14.397	0	22.053	2036200	2036200	0	0	2036200	0	0	254530	1	0	0	1	0	0	1	0	0
1330	Ribosome biogenesis protein BOP1	Bop1	P97452	0	0	38218	0.000125469	158780	0.000467414											2	2	2	1.8	1.8	1.8	82.545	0	3.3243	6500900	0	0	4814700	0	1261200	5239700	197000	0	1	2	0	1	2	0	1	2
375		Bptf	E9Q6A7;A2A655;A2A654;A2A653	26736	8.80547e-05	45221	0.000148459	56631	0.00016671											3	3	3	1.5	1.5	1.5	321.59	0	7.6447	17360000	0	5989500	0	3609400	6104900	7645200	128590	1	2	2	1	2	2	1	2	2
1138	Lys-63-specific deubiquitinase BRCC36	Brcc3	P46737	509590	0.00167833	0	0	0	0											2	2	2	9.3	9.3	9.3	33.34	0	3.9004	8153400	8153400	0	0	8153400	0	0	509590	2	0	0	2	0	0	2	0	0
1410	Bromodomain-containing protein 4	Brd4	Q3UH70;Q9ESU6;A0A2R8VHW4;B0V2V6;A0A494BAK1;A2AKA9;Q9ESU6-2;Q8K2F0;Q8K2F0-2;Q91Y44	161190	0.000530877	341980	0.00112271	369470	0.00108764											4	4	4	3.6	3.6	3.6	156.05	0	5.6546	41887000	0	0	16296000	7737000	16415000	17735000	872640	2	2	2	2	2	2	2	2	2
927	Bromodomain-containing protein 7	Brd7	O88665	0	0	0	0	111560	0.000328409											1	1	1	1.8	1.8	1.8	73.999	0.0080863	1.8444	3793100	0	0	3485500	0	0	3793100	111560	0	0	1	0	0	1	0	0	1
547	Bromodomain-containing protein 8	Brd8	D3YZC7;D3YZC8;Q8R3B7-2;Q8R3B7	0	0	357310	0.00117304	164140	0.000483193											3	3	3	4.3	4.3	4.3	95.685	0	3.8596	19815000	0	13321000	0	0	13578000	6237400	521450	0	2	2	0	2	2	0	2	2
99	BRCA1-A complex subunit BRE	Bre	E9Q8Q1;A0A0J9YV56;E9Q0U3;D3Z7P0;Q8K3W0;Q8K3W0-1	553270	0.00182219	0	0	913080	0.00268791											1	1	1	32.6	32.6	32.6	4.6024	0	3.4348	4399000	0	0	2517000	1659800	0	2739200	1466300	1	0	1	1	0	1	1	0	1
850	Basigin	Bsg	J3QP71;K3W4Q8;P18572-2;P18572	819940	0.00270046	668920	0.00219604	1017500	0.0029953											2	2	2	11.2	11.2	11.2	21.602	0	3.667	30077000	10363000	7836700	10735000	9839300	8027000	12210000	2506400	2	2	2	2	2	2	2	2	2
185	Mitotic checkpoint protein BUB3	Bub3	A0A140LHA2;Q9WVA3	0	0	0	0	0	0											1	1	1	4.9	4.9	4.9	36.766	0.0042776	2.1802	0	0	0	0	0	0	0	0	0	0	1	0	0	1	0	0	1
941	Complement C3;Complement C3 beta chain;C3-beta-c;Complement C3 alpha chain;C3a anaphylatoxin;Acylation stimulating protein;Complement C3b alpha chain;Complement C3c alpha chain fragment 1;Complement C3dg fragment;Complement C3g fragment;Complement C3d fragment;Complement C3f fragment;Complement C3c alpha chain fragment 2	C3	P01027;P01027-2;H3BL60;H3BKW9;CON__Q2UVX4	17529000	0.0577316	13332000	0.0437685	17173000	0.0505537											61	61	61	40.3	40.3	40.3	186.48	0	323.31	4995600000	1739800064	1365799936	1676099968	1823100000	1386500000	1786000000	48035000	51	46	47	51	46	47	51	46	47
585	Protein CIP2A	C330027C09Rik;Kiaa1524	D3Z7B5;Q8BWY9	257030	0.000846525	667390	0.00219102	290400	0.000854876											5	5	5	6.1	6.1	6.1	102.13	0	9.3458	60741000	0	24980000	21101000	12851000	33370000	14520000	1214800	2	4	2	2	4	2	2	4	2
942	Complement C4-B;Complement C4 beta chain;Complement C4 alpha chain;C4a anaphylatoxin;Complement C4 gamma chain	C4b	P01029;CON__ENSEMBL:ENSBTAP00000007350;CON__P01030	3084800	0.0101598	1602500	0.00526096	3479100	0.0102417											16	16	16	12.4	12.4	12.4	192.91	0	323.31	628810000	213980000	160000000	230770000	237530000	123390000	267890000	8166400	10	6	13	10	6	13	10	6	13
973	C4b-binding protein	C4bpa;C4bp	P08607;F6QLW4;E9PUZ8	788800	0.0025979	996390	0.00327112	1104600	0.00325171											4	4	4	11.9	11.9	11.9	51.523	0	7.9332	66466000	22242000	24515000	17215000	18142000	22917000	25407000	2889800	2	3	4	2	3	4	2	3	4
1664	Complement component C8 beta chain	C8b	Q8BH35-2;Q8BH35	114640	0.000377566	0	0	0	0											1	1	1	3.8	3.8	3.8	58.449	0.0042755	2.1787	3439300	3439300	0	0	3439300	0	0	114640	1	0	0	1	0	0	1	0	0
118	Complement component C9	C9	A0A0R4J032;P06683	254340	0.000837666	0	0	61732	0.000181726											2	2	2	3.9	3.9	3.9	63.425	0	5.6689	9798300	7884600	0	0	7884600	0	1913700	316070	2	0	1	2	0	1	2	0	1
2016	Calcyclin-binding protein	Cacybp	Q9CXW3;A0A0A6YY29	0	0	208940	0.000685944	456950	0.00134516											2	2	2	16.2	16.2	16.2	26.51	0	5.1904	8656600	0	2664900	0	0	2716200	5940400	665890	0	1	1	0	1	1	0	1	1
478	CAD protein;Glutamine-dependent carbamoyl-phosphate synthase;Aspartate carbamoyltransferase;Dihydroorotase	Cad	E9QAI5;B2RQC6;G3UWN2;B2RQC6-2;E9QAT6;F6S3Z3	512610	0.00168828	293780	0.000964471	418080	0.00123074											16	16	16	9.1	9.1	9.1	236.25	0	31.948	132240000	44698000	38491000	44793000	55362000	31728000	45153000	1224500	9	5	8	9	5	8	9	5	8
86	Calcium-binding protein 8	Caln1	A0A0J9YTS0;Q9JJG7	0	0	0	0	10555000	0.0310717											1	1	1	22.4	22.4	22.4	8.4942	0.0038685	2.2578	52776000	0	0	48495000	0	0	52776000	10555000	0	0	1	0	0	1	0	0	1
1015	Calreticulin	Calr	P14211	19191000	0.0632053	19316000	0.0634138	25966000	0.0764384											19	19	19	38.5	38.5	38.5	47.994	0	93.172	1547300000	442700000	416209984	629120000	460580000	463590000	623180000	64473000	13	11	14	13	11	14	13	11	14
886	Calumenin	Calu	O35887;G3UY49;G3UWV3;G3UWR0;Q6XLQ8;G3UXA3;G3V004	1178600	0.00388171	0	0	239960	0.000706391											3	3	3	10.8	10.8	10.8	37.063	0	5.8801	22697000	0	0	3528000	18857000	0	3839400	1418500	2	0	1	2	0	1	2	0	1
274	Calcium/calmodulin-dependent protein kinase type II subunit beta;Calcium/calmodulin-dependent protein kinase type II subunit gamma	Camk2b;Camk2g	P28652;Q5SVJ1;Q5SVI1;A0A2I3BQP6;Q68EG2;Q5SVI2;Q5SVI0;Q5SVI3;Q5SVI9;A0A286YCW8;Q5SVJ0;Q923T9-2;Q923T9-3;Q923T9;A0A286YCH4;A0A286YDL6;A0A286YCB8;A0A286YDK9	176150	0.000580148	100450	0.000329774	788280	0.00232053											2	2	2	4.8	4.8	4.8	60.46	0	5.5475	28752000	0	0	19557000	4756100	2712100	21283000	1064900	1	1	2	1	1	2	1	1	2
80	Calcium/calmodulin-dependent protein kinase type II subunit delta	Camk2d	E9PXV3;F6RWZ9;E9Q1V9;E9Q1W0;E9Q1T1;A0A0G2JGS4;Q6PHZ2-2;Q6PHZ2-4;Q6PHZ2;Q6PHZ2-5	0	0	233850	0.000767722	323490	0.000952286											1	1	1	7.5	7.5	7.5	18.154	0.0014822	2.3773	5016000	0	0	2675300	0	2104600	2911400	557340	0	1	1	0	1	1	0	1	1
1592	Cullin-associated NEDD8-dissociated protein 1	Cand1	Q6ZQ38;D3YWC5	518840	0.00170879	312220	0.00102501	206210	0.000607038											4	4	4	3.9	3.9	3.9	136.33	0	22.07	64311000	25932000	20267000	16708000	32168000	19358000	12785000	1037300	3	3	3	3	3	3	3	3	3
1594	Cullin-associated NEDD8-dissociated protein 2	Cand2	Q6ZQ73	0	0	187360	0.000615097	128060	0.000376981											2	2	2	2.2	2.2	2.2	135.63	0	6.3629	18295000	0	10662000	0	0	10867000	7427500	315420	0	2	1	0	2	1	0	2	1
1108	Calnexin	Canx	P35564	855740	0.00281837	2527600	0.00829803	2201100	0.00647957											7	7	7	19	19	19	67.277	0	47.07	178700000	46373000	66047000	59039000	27384000	80882000	70434000	5584400	5	7	6	5	7	6	5	7	6
1117	Adenylyl cyclase-associated protein 1	Cap1	P40124	156060	0.000513982	182550	0.000599306	99599	0.000293198											1	1	1	3.8	3.8	3.8	51.564	0	3.0773	11832000	0	0	2471000	4213600	4928700	2689200	438200	1	1	1	1	1	1	1	1	1
1063	Macrophage-capping protein	Capg	Q99LB4;P24452	1125200	0.00370583	0	0	3099100	0.00912309											4	4	4	11.7	11.7	11.7	38.768	0	16.569	54915000	19574000	0	32073000	14627000	0	40288000	4224300	2	2	4	2	2	4	2	2	4
875	Calpain-1 catalytic subunit	Capn1	O35350;A0A494BAS0	449430	0.00148019	732960	0.00240628	640360	0.00188508											8	8	8	13.6	13.6	13.6	82.105	0	15.669	74732000	0	26570000	27038000	18427000	30051000	26255000	1822700	3	4	4	3	4	4	3	4	4
158	Calpain small subunit 2;Calpain small subunit 1	Capns2;Capns1	A0A0R4J1C2;Q9D7J7;O88456	420680	0.0013855	0	0	0	0											1	1	1	4	4	4	22.924	0.0067873	1.9098	4206800	4206800	0	0	4206800	0	0	420680	1	0	0	1	0	0	1	0	0
1474	Caprin-1	Caprin1	Q60865;F6YLI0	4394100	0.0144719	674400	0.00221403	1782300	0.00524671											5	5	5	6.4	6.4	6.4	78.168	0	59.288	143870000	90149000	23256000	27158000	92276000	14162000	37428000	6850800	4	2	4	4	2	4	4	2	4
1142	F-actin-capping protein subunit alpha-1	Capza1	P47753;Q5RKN9;A0A0G2JE27	3042600	0.0100208	1138800	0.00373865	1990900	0.00586079											3	2	2	15	11.5	11.5	32.939	0	35.751	80240000	38991000	14832000	24037000	39554000	14804000	25882000	6172300	3	3	3	2	2	2	2	2	2
1143	F-actin-capping protein subunit alpha-2	Capza2	P47754;A0A0N4SVM0;D6RCW7	1797200	0.00591906	1487200	0.00488243	1797600	0.00529175											3	3	2	15	15	11.5	32.967	0	58.61	66067000	22399000	20057000	21349000	23363000	19334000	23369000	5082000	3	3	3	3	3	3	2	2	2
413	F-actin-capping protein subunit beta	Capzb	A2AMW0;P47757-2;P47757-4;P47757;F7CAZ6;A0A0A0MQI9;F6YHZ8	2794900	0.00920497	1486600	0.00488046	5626200	0.0165623											6	6	6	31.5	31.5	31.5	29.295	0	93.35	148610000	0	32703000	66721000	41923000	22299000	84393000	9907600	4	3	4	4	3	4	4	3	4
524	Histone-arginine methyltransferase CARM1	Carm1	D3YUP1;Q9WVG6-2;Q9WVG6;D6RFA7	8147600	0.026834	6198200	0.0203485	7492900	0.0220575											13	13	13	31.8	31.8	31.8	70.322	0	323.31	524130000	199400000	153020000	154310000	195540000	148760000	179830000	21839000	7	6	7	7	6	7	7	6	7
1799	Protein CASC3	Casc3	Q8K3W3	2726100	0.00897838	1035900	0.00340083	2271000	0.00668534											6	6	6	12.6	12.6	12.6	75.769	0	27.611	162890000	55674000	53478000	48236000	73605000	27971000	61316000	6033000	3	5	4	3	5	4	3	5	4
1154	Carbonyl reductase [NADPH] 1	Cbr1	P48758;A0A338P684;A0A1B0GRG8	493910	0.00162669	977210	0.00320815	878040	0.00258476											3	3	3	11.2	11.2	11.2	30.641	0	9.5596	39936000	0	16299000	0	8396500	16613000	14927000	2349200	1	2	2	1	2	2	1	2	2
967	Carbonyl reductase [NADPH] 2	Cbr2	P08074;F6YNX9	0	0	185990	0.000610599	676190	0.00199056											3	3	3	12.3	12.3	12.3	25.958	0	4.9301	12933000	0	0	9320200	0	2789800	10143000	862180	0	1	2	0	1	2	0	1	2
1058	Chromobox protein homolog 3;Chromobox protein homolog 1	Cbx3;Cbx1	Q9DCC5;P23198;D3Z1A9;D3Z313;Q7TPM0;Q9CYJ8;P83917	5003300	0.0164783	728050	0.00239017	2547800	0.00750018											2	2	2	14.8	14.8	14.8	20.811	0	20.192	57954000	30746000	0	0	35023000	5096300	17834000	8279100	1	1	2	1	1	2	1	1	2
1760	Cell division cycle and apoptosis regulator protein 1	Ccar1	Q8CH18-3;Q8CH18;Q8CH18-2;A0A1W2P765;A0A1W2P7Q7	3792600	0.0124909	2771000	0.00909711	3648700	0.010741											12	12	12	11.7	11.7	11.7	124.74	0	130.24	439130000	157950000	131430000	134770000	163080000	119150000	156890000	10212000	9	7	10	9	7	10	9	7	10
1849	Cell cycle and apoptosis regulator protein 2	Ccar2	Q8VDP4	2320600	0.00764287	1392100	0.00457022	1438600	0.00423493											12	12	12	16.4	16.4	16.4	103	0	49.734	257560000	92397000	59177000	94972000	116030000	69604000	71932000	5151300	9	8	6	9	8	6	9	8	6
175	SAGA-associated factor 29 homolog	Ccdc101	A0A0U1RNH1;A0A0U1RPT9;Q9DA08	334450	0.00110151	0	0	276390	0.000813633											1	1	1	8.6	8.6	8.6	17.307	0.0010081	2.5009	4886800	0	0	2031800	2675600	0	2211100	610850	1	0	1	1	0	1	1	0	1
2149	Coiled-coil domain-containing protein 22	Ccdc22	Q9JIG7	261290	0.000860556	143670	0.000471664	164310	0.000483694											6	6	6	11	11	11	70.843	0	10.524	19925000	0	4933400	0	9145300	5028500	5750800	569270	1	2	4	1	2	4	1	2	4
775	Coiled-coil domain-containing protein 58	Ccdc58	Q8R3Q6;F8WJI3;E9Q4B5	6389100	0.0210424	6069700	0.0199266	12696000	0.0373743											5	5	5	32.6	32.6	32.6	16.665	0	50.732	176080000	61589000	43222000	63261000	44724000	42488000	88872000	25155000	4	3	3	4	3	3	4	3	3
549	Coiled-coil domain-containing protein 6	Ccdc6	D3YZP9;F7B4D5;F6SXB0	1518700	0.00500182	2647600	0.00869199	4014800	0.0118187											9	9	9	23.2	23.2	23.2	52.938	0	29.867	188170000	47323000	65768000	66436000	34931000	60896000	92341000	8181200	5	5	6	5	5	6	5	5	6
270	Coiled-coil domain-containing protein 85C	Ccdc85c	A0A217FL83;E9Q6B2	0	0	569770	0.00187054	306900	0.000903448											2	2	2	5.5	5.5	5.5	46.865	0.00052854	2.8769	16657000	0	10621000	0	0	10826000	5831000	876670	0	1	1	0	1	1	0	1	1
326	Coiled-coil domain-containing protein 88B	Ccdc88b	A0A494B939;A0A494BB08;Q4QRL3-2;Q4QRL3	0	0	143260	0.000470318	244820	0.000720698											2	2	2	9.8	9.8	9.8	23.172	0.00052966	2.8974	5045100	0	0	2924600	0	1862400	3182700	388080	0	1	2	0	1	2	0	1	2
2086	Coiled-coil domain-containing protein 91	Ccdc91	Q9D8L5	484240	0.00159484	85265	0.000279922	542200	0.00159612											4	4	4	8.4	8.4	8.4	50.006	0	20.29	22234000	0	0	9964500	9684900	1705300	10844000	1111700	3	1	2	3	1	2	3	1	2
526	Coiled-coil domain-containing protein 92	Ccdc92	D6RJ58;D3YUR9;Q8VDN4	737300	0.00242829	450930	0.00148039	0	0											1	1	1	21.9	21.9	21.9	7.4735	0	5.9087	7129400	0	2654400	0	4423800	2705600	0	1188200	1	1	0	1	1	0	1	1	0
698	Coiled-coil domain-containing protein 93	Ccdc93	E9QAD4;Q7TQK5	0	0	0	0	119170	0.000350811											1	1	1	1.9	1.9	1.9	72.474	0.00053079	2.9123	4290000	0	0	3942100	0	0	4290000	119170	0	0	1	0	0	1	0	0	1
1309	T-complex protein 1 subunit beta	Cct2	P80314;A0A1W2P7B7;A0A1W2P828;A0A1W2P6Q3;A0A1W2P871	1808600	0.0059566	4608300	0.0151289	3588700	0.0105644											10	10	10	19.1	19.1	19.1	57.477	0	79.226	320180000	108480000	95933000	103670000	57876000	147470000	114840000	10006000	4	8	8	4	8	8	4	8	8
1313	T-complex protein 1 subunit gamma	Cct3	P80318;E9Q133;Q3U0I3;F6Q609;F6ZVG8	6729000	0.0221619	5853900	0.0192182	7299900	0.0214894											17	17	17	38	38	38	60.629	0	106.21	636250000	201070000	207940000	201420000	215330000	187320000	233600000	19883000	10	10	16	10	10	16	10	10	16
1310	T-complex protein 1 subunit delta	Cct4	P80315;G5E839;G3UYW5;G3UXF3;G3UXG2	3723000	0.0122617	37092000	0.121772	36578000	0.107678											11	11	11	25.4	25.4	25.4	58.066	0	152.69	2554000000	668750016	746179968	1018000000	122860000	1224000000	1207100000	77393000	6	6	10	6	6	10	6	6	10
1311	T-complex protein 1 subunit epsilon	Cct5	P80316;E0CZA1	7853900	0.0258667	3771700	0.0123824	7520000	0.0221373											12	12	12	25.1	25.1	25.1	59.623	0	101.8	574370000	210520000	179900000	163510000	235620000	113150000	225600000	19146000	8	9	8	8	9	8	8	9	8
1312	T-complex protein 1 subunit zeta	Cct6a	Q52KG9;P80317;Q61390;B1AT05	6640600	0.0218707	5667900	0.0186075	6469700	0.0190454											12	12	12	28.6	28.6	28.6	58.076	0	164.15	488240000	173710000	150040000	148060000	172660000	147370000	168210000	18778000	9	7	8	9	7	8	9	7	8
1308	T-complex protein 1 subunit eta	Cct7	P80313;A0A0N4SV00;A0A0N4SV22	5773000	0.0190133	3885400	0.0127556	5828800	0.0171587											11	11	11	22.4	22.4	22.4	59.652	0	27.555	449130000	141820000	144350000	147110000	167420000	112680000	169030000	15487000	6	7	8	6	7	8	6	7	8
1125	T-complex protein 1 subunit theta	Cct8	P42932;H3BL49;H3BJB6;H3BKR8;H3BLL1;H3BKG2	6506100	0.0214278	5247400	0.0172271	5949800	0.0175149											18	18	18	36.3	36.3	36.3	59.555	0	145.78	637320000	221320000	207270000	187780000	234220000	188900000	214190000	17703000	15	13	13	15	13	13	15	13	13
165	Cell division cycle protein 23 homolog	Cdc23	A0A0R4J1W7;Q8BGZ4;G3X8W7;Q8BGZ4-2	565920	0.00186385	552910	0.00181519	1025700	0.00301944											3	3	3	8.2	8.2	8.2	68.564	0	29.261	66479000	0	19673000	26360000	17544000	17140000	31796000	2144500	1	2	3	1	2	3	1	2	3
237	Hsp90 co-chaperone Cdc37;Hsp90 co-chaperone Cdc37, N-terminally processed	Cdc37	A0A1L1STC0;Q61081	0	0	1275900	0.00418874	1196800	0.00352312											3	3	3	8.5	8.5	8.5	41.835	0	4.6577	34618000	0	14547000	18374000	0	17863000	16755000	2472700	0	3	2	0	3	2	0	3	2
2114	Pre-mRNA-processing factor 17	Cdc40	Q9DC48	388030	0.00127797	663660	0.00217878	0	0											1	1	1	2.4	2.4	2.4	65.46	0	3.0508	36809000	0	22789000	0	13581000	23228000	0	1051700	1	1	1	1	1	1	1	1	1
1216	Cell division control protein 42 homolog	Cdc42	P60766;P60766-1;A0A2R8VH29;A0A1B0GSL4;G3UZM2;D3Z3L1;F2Z463;D3YX61;P84096;Q9ER71-2;Q8R527;Q9ER71	1279500	0.00421402	1612300	0.00529313	1223900	0.0036029											3	2	2	22	16.2	16.2	21.258	0	25.07	37041000	11566000	14154000	10153000	11516000	14511000	11015000	4115700	2	2	3	2	2	2	2	2	2
1622	Serine/threonine-protein kinase MRCK beta	Cdc42bpb	Q7TT50;A0A1Y7VM95;F6YZJ7;F6S5Z6;F6Q5A5;H7BX44;D3YYN8;E9PVY0;A0A1D5RLQ9;Q3UU96-2;Q3UU96	0	0	89540	0.000293957	90143	0.000265362											3	3	3	2.6	2.6	2.6	194.75	0	3.9937	15093000	0	0	6957800	0	7521400	7572000	179680	1	1	1	1	1	1	1	1	1
143	Cdc42 effector protein 1	Cdc42ep1	A0A0R4J0S1;Q91W92	741360	0.00244166	791000	0.00259683	205440	0.000604772											4	4	4	15.2	15.2	15.2	43.063	0	7.3484	31281000	0	13969000	0	13345000	14238000	3698000	1737800	2	3	1	2	3	1	2	3	1
1543	Cell division cycle 5-like protein	Cdc5l	Q6A068;A0A1W2P7Z8;A0A1W2P7H4;A0A1W2P7S8;A0A1W2P855;A0A1W2P6Q8	736790	0.00242661	555660	0.00182421	1381600	0.00406714											8	8	8	14.3	14.3	14.3	92.188	0	30.168	101610000	33565000	25822000	37569000	27998000	21115000	52500000	2674000	4	3	6	4	3	6	4	3	6
1776	Parafibromin	Cdc73	Q8JZM7	0	0	0	0	59645	0.000175582											1	1	1	1.9	1.9	1.9	60.576	0.0076473	1.8534	1968300	0	0	1808600	0	0	1968300	59645	0	0	1	0	0	1	0	0	1
998	Cyclin-dependent kinase 1;Cyclin-dependent kinase 3	Cdk1;Cdk3	P11440;D3Z2T9;Q80YP0	0	0	1208800	0.00396845	0	0											3	3	1	10.1	10.1	3.7	34.106	0	7.2496	22967000	0	22532000	0	0	22967000	0	1208800	2	2	2	2	2	2	0	1	0
266	Cyclin-dependent kinase 13;Cyclin-dependent kinase 9;Cyclin-dependent kinase 12;Cyclin-dependent kinase 17;Cyclin-dependent kinase 18;Cyclin-dependent kinase 16;Cyclin-dependent kinase 15;Cyclin-dependent kinase 6;Cyclin-dependent-like kinase 5	Cdk13;Cdk15;Cdk9;Cdk12;Cdk17;Cdk18;Cdk16;Cdk6;Cdk5	Q69ZA1;A0A1Y7VLM0;Q69ZA1-2;E3W997;A0A0G2JDL3;Q99J95-3;Q14AX6;Q14AX6-3;Q14AX6-2;Q8K0D0;A0A1L1SUS7;Q04899;Q04735-2;Q3V3A1;Q3V3A1-3;Q8K0D0-2;Q99J95;Q64261;Q99J95-2;P49615;Q04735	55908	0.000184132	33888	0.000111253	64686	0.000190422											2	1	1	1.5	0.9	0.9	164.55	0.0063839	1.9363	10041000	0	0	3863500	3634000	2202700	4204600	154480	2	1	2	1	1	1	1	1	1
640	Cyclin-dependent kinase 4	Cdk4	E9Q9E4;E9PZX7;P30285;D6RHS5;D3YWB0	0	0	0	0	1234200	0.00363322											2	1	1	7.9	4.7	4.7	28.021	0	2.9796	17279000	0	0	15878000	0	0	17279000	1234200	1	0	2	0	0	1	0	0	1
1169	Cyclin-dependent kinase inhibitor 2A	Cdkn2a	P51480-2;P51480	0	0	0	0	548250	0.00161393											1	1	1	11.2	11.2	11.2	13.458	0.0042373	2.1336	3289500	0	0	3022700	0	0	3289500	548250	0	0	1	0	0	1	0	0	1
2065	CDKN2AIP N-terminal-like protein	Cdkn2aipnl	Q9D211	1070500	0.00352568	1554700	0.00510403	0	0											1	1	1	8.6	8.6	8.6	13.209	0.0043207	2.2293	15751000	0	9151700	0	6423000	9328000	0	2625200	1	1	0	1	1	0	1	1	0
378	Cerebellar degeneration-related protein 2-like	Cdr2l	A2A6T1	66149	0.000217861	186500	0.000612274	60972	0.000179489											2	2	2	4.7	4.7	4.7	53.212	0	4.0498	7840500	0	4574400	0	1653700	4662500	1524300	313620	1	1	1	1	1	1	1	1	1
144	CUGBP Elav-like family member 1	Celf1	A0A0R4J0T5;P28659-2;P28659-3;P28659;P28659-4	0	0	1554700	0.00510403	253730	0.000746927											2	2	2	4.5	4.5	4.5	52.178	0	3.3985	28934000	0	24404000	0	0	24875000	4059700	1808400	0	2	1	0	2	1	0	2	1
1678	Cell migration-inducing and hyaluronan-binding protein	Cemip	Q8BI06;Q8BI06-3;Q8BI06-2	559640	0.00184317	376000	0.0012344	784480	0.00230934											11	11	11	9.4	9.4	9.4	153.03	0	26.112	122130000	39496000	28588000	49022000	39734000	26696000	55698000	1720100	6	5	7	6	5	7	6	5	7
1157	Centromere protein C	Cenpc	P49452	179110	0.000589897	193020	0.000633679	143120	0.000421315											4	4	4	6.7	6.7	6.7	102.15	0	27.197	23701000	0	8711000	0	8238900	8878800	6583400	515240	2	3	1	2	3	1	2	3	1
662		Cenpf	E9Q3P4;E9Q776;E9PY14	34536	0.000113744	40375	0.00013255	0	0											2	2	2	0.9	0.9	0.9	342.47	0	5.6474	13559000	0	7169800	0	6251000	7307900	0	74911	1	2	0	1	2	0	1	2	0
468	Centrosomal protein of 131 kDa	Cep131	B1AXI9;J3QMP9;Q62036	155650	0.000512632	101050	0.000331744	127940	0.000376628											2	2	2	2.7	2.7	2.7	120.23	0	4.0231	23078000	9338900	0	0	9338900	6063200	7676200	384640	2	1	1	2	1	1	2	1	1
1565	Centrosomal protein of 135 kDa	Cep135	Q6P5D4	945140	0.00311281	52885	0.00017362	2590900	0.00762706											2	2	2	3.2	3.2	3.2	133.34	0	3.0045	229690000	0	0	152370000	60489000	3384600	165820000	3588900	1	1	1	1	1	1	1	1	1
1706	Centrosomal protein of 55 kDa	Cep55	Q8BT07;Q8BT07-2	385420	0.00126938	389760	0.00127957	140990	0.000415045											3	3	3	8.4	8.4	8.4	53.93	0	4.6743	26569000	11177000	0	0	11177000	11303000	4088700	916170	2	2	1	2	2	1	2	2	1
49	Choline/ethanolaminephosphotransferase 1	Cept1	D3Z5Y5;D3YX12;A0A0A6YXR0;Q8BGS7-2;Q8BGS7	0	0	0	0	3666300	0.0107928											1	1	1	18.3	18.3	18.3	6.7426	0.0085278	1.838	7332500	0	0	6737800	0	0	7332500	3666300	0	0	1	0	0	1	0	0	1
496	Complement factor B;Complement factor B Ba fragment;Complement factor B Bb fragment	Cfb;Gm20547	F6XQ00;B8JJM6;B8JJM5;F6VQX8;B8JJN0;P04186;H3BK95;B8JJM3;F6W2T4	274580	0.000904326	932160	0.00306025	77497	0.000228135											6	6	6	11.1	11.1	11.1	79.437	0	11.629	41096000	18648000	19404000	0	8786700	29829000	2479900	1284200	3	5	1	3	5	1	3	5	1
953	Complement factor D	Cfd	P03953-2;P03953	557150	0.00183497	1820400	0.00597632	1063100	0.00312954											1	1	1	3.5	3.5	3.5	27.985	0.0010086	2.5057	37847000	0	0	10746000	6128700	20024000	11695000	3440700	1	1	1	1	1	1	1	1	1
691	Complement factor H	Cfh	E9Q8I0;P06909;D6RGQ0;E9Q8H9;A0A0A6YVP8;A0A0A6YWP4	10808000	0.035596	16480000	0.0541033	13373000	0.0393673											38	38	29	35.9	35.9	28	141.27	0	323.31	2358300000	738929984	801289984	737139968	626870000	955850000	775620000	40661000	25	29	29	25	29	29	21	20	22
1428		Cfhr2	Q4LDF6;Q61405;A0A668KLU9;E9PUM5;E9Q8B6;E9Q8B5	8585600	0.0282766	9883500	0.0324472	7078100	0.0208364											14	5	5	47.9	24.7	24.7	37.932	0	35.748	383210000	146130000	135160000	90507000	128780000	148250000	106170000	25547000	6	14	9	2	5	2	2	5	2
480	Cingulin-like protein 1	Cgnl1	D3Z3H4;B2RSU6;Q6AW69-3;Q6AW69-5;Q6AW69-4;Q6AW69	0	0	149890	0.000492084	231890	0.000682635											2	2	2	1.6	1.6	1.6	139.89	0	6.2037	27107000	0	0	15129000	0	10642000	16464000	381780	0	1	2	0	1	2	0	1	2
1797	Chromosome alignment-maintaining phosphoprotein 1	Champ1	Q8K327	265580	0.000874685	427730	0.00140422	910950	0.00268164											9	9	9	14	14	14	87.56	0	22.741	91443000	23511000	28470000	34790000	15138000	24380000	51924000	1604300	4	6	7	4	6	7	4	6	7
699	Chromodomain-helicase-DNA-binding protein 4	Chd4	E9QAS4;E9QAS5;Q6PDQ2;F6WR45;E9PYU4;E9PYL1;A2A8L1;F7C528;E9Q614;B1AR17;F6V4V3	487710	0.00160627	517050	0.00169746	1337000	0.00393584											20	20	20	11.9	11.9	11.9	216.37	0	69.334	208420000	48994000	55239000	93661000	43406000	46017000	118990000	2341800	8	7	12	8	7	12	8	7	12
1365	Chromodomain-helicase-DNA-binding protein 8	Chd8	Q09XV5-2;Q09XV5	96804	0.000318823	341080	0.00111976	229880	0.000676718											3	3	3	7.1	7.1	7.1	80.949	0	5.2956	18698000	0	0	5914600	2710500	9550400	6436700	667770	1	2	2	1	2	2	1	2	2
218	Calcium homeostasis endoplasmic reticulum protein	Cherp	G5E8I8;A0A1D5RL92;Q8CGZ0	0	0	69487	0.000228124	633560	0.00186507											3	3	3	4	4	4	107.67	0	5.4913	23904000	0	0	19794000	0	2362600	21541000	703050	0	1	3	0	1	3	0	1	3
984	Chromosome transmission fidelity protein 8 homolog isoform 2	Chtf8	P0CG14	293350	0.000966145	457060	0.00150051	124520	0.00036656											5	5	5	14.6	14.6	14.6	52.244	0	8.602	27998000	0	14350000	0	9387100	14626000	3984600	874930	1	3	2	1	3	2	1	3	2
546	Chromatin target of PRMT1 protein	Chtop	D3YZA1;D3Z7T7;E9PW20;Q9CY57-5;Q9CY57-4;Q9CY57-3;Q9CY57-2;Q9CY57	23675000	0.0779733	19911000	0.0653672	35162000	0.103509											4	4	4	32.5	32.5	32.5	13.447	0	20.621	551240000	141730000	188140000	198780000	165730000	139380000	246140000	78749000	4	2	4	4	2	4	4	2	4
1820	Cirhin	Cirh1a	Q8R2N2	212010	0.000698253	400350	0.00131434	437860	0.00128897											3	3	3	6.4	6.4	6.4	76.908	0	7.6888	33607000	0	0	12875000	6784300	12811000	14011000	1050200	1	2	2	1	2	2	1	2	2
522	Citron Rho-interacting kinase	Cit	F6SBR5;D3Z1U0;E9QL53;D3YU89;P49025-4;P49025;P49025-5;P49025-3;P49025-2	145050	0.000477721	128890	0.000423142	370230	0.00108988											6	6	6	3.8	3.8	3.8	230.18	0	14.756	80521000	0	15807000	0	18131000	16111000	46279000	644170	3	5	2	3	5	2	3	5	2
1695	Cytoskeleton-associated protein 4	Ckap4	Q8BMK4	653710	0.00215299	1320300	0.0043345	1191100	0.00350634											5	5	5	12.9	12.9	12.9	63.691	0	34.468	107610000	21583000	43093000	38802000	22226000	44890000	40496000	3165100	3	4	2	3	4	2	3	4	2
139	Cytoskeleton-associated protein 5	Ckap5	Z4YL78;A0A0R4J0K2;K3W4R5;A2AGT5-2;A2AGT5-3;A2AGT5	0	0	37758	0.000123958	26058	7.67092e-05											3	3	3	2.1	2.1	2.1	218.71	0	4.8867	6573100	0	3815600	0	0	3889100	2684000	63816	0	2	1	0	2	1	0	2	1
1351	Creatine kinase B-type	Ckb	Q04447	4007500	0.0131987	4070000	0.0133617	1698700	0.00500061											10	10	10	38.1	38.1	38.1	42.713	0	40.896	175970000	64977000	72569000	34561000	72135000	73261000	30577000	9776200	7	5	3	7	5	3	7	5	3
694	CLIP-associating protein 2	Clasp2	Q8BRT1;E9Q8N5;Q08EB6;Q08EB5;F7DCH5;A0A0N4SUT7;A0A087WQ95;E9QKH0;A0A087WRE8;E9QNY9;A0A087WP42;A0A087WRK0;A0A087WNW8;A0A087WS18;A0A087WQF1;A0A0A6YXZ1;J3QP81;E9Q6L0;A0A087WQ31;Q80TV8-2;Q80TV8	32188	0.000106011	121460	0.000398749	160570	0.000472684											3	3	3	2.9	2.9	2.9	140.74	0	5.6495	23252000	0	9343100	10393000	2381900	8987900	11882000	314210	1	3	3	1	3	3	1	3	3
2247	Chloride intracellular channel protein 1	Clic1	Q9Z1Q5	2443600	0.00804797	0	0	154490	0.000454786											2	2	2	8.3	8.3	8.3	27.013	0	3.8581	38971000	0	0	2129300	36654000	0	2317300	2598100	1	0	1	1	0	1	1	0	1
1448	Clathrin interactor 1	Clint1	Q5SUH7;Q5SUH6;Q99KN9;Q99KN9-2	697040	0.00229569	156080	0.000512406	715030	0.0021049											3	3	3	6.6	6.6	6.6	67.73	0	6.2196	34499000	0	0	14455000	15335000	3433700	15731000	1568100	2	1	2	2	1	2	2	1	2
1573	ATP-dependent Clp protease ATP-binding subunit clpX-like, mitochondrial	Clpx	Q9JHS4;Q6P8N8;F7BB92	187620	0.000617924	237030	0.000778162	128240	0.000377511											2	2	2	3.6	3.6	3.6	69.228	0	4.7881	21563000	0	9069400	0	7317300	9244100	5001500	552900	2	2	1	2	2	1	2	2	1
466	Clathrin light chain A	Clta	B1AWE0;Q6PFA2;B1AWE1;B1AWD8;B1AWD9;O08585	24936000	0.0821264	20572000	0.0675372	14078000	0.0414426											7	7	7	33.8	33.8	33.8	23.478	0	80.742	417100000	123290000	154520000	128570000	174550000	144000000	98544000	59585000	7	5	3	7	5	3	7	5	3
1456	Clathrin heavy chain 1;Clathrin heavy chain	Cltc	Q68FD5;Q5SXR6;F6Z1R4	6540000	0.0215394	15815000	0.0519202	5417300	0.0159474											43	43	43	25.2	25.2	25.2	191.55	0	323.31	2499500000	733529984	1183800064	512380000	588600000	1423400000	487560000	27773000	30	38	29	30	38	29	30	38	29
2050	Cytosolic non-specific dipeptidase	Cndp2	Q9D1A2;A0A494B9S3	932440	0.00307098	2211300	0.00725963	257110	0.000756877											5	5	5	16	16	16	52.767	0	11.194	85021000	0	54238000	0	23311000	55283000	6427700	3400900	2	5	2	2	5	2	2	5	2
1361	Calponin-2;Calponin	Cnn2	Q08093;D3Z7R6	939580	0.0030945	892320	0.00292946	1790200	0.00526997											6	5	5	23.9	23.9	23.9	33.155	0	30.003	47087000	0	0	21384000	12214000	11600000	23272000	3622000	3	3	4	2	2	4	2	2	4
64	Calponin-3	Cnn3	A0A0G2JDV8;Q9DAW9;A0A0G2JFI6;A0A0G2JFC8;A0A0G2JFG3	3972400	0.0130831	8650900	0.0284006	10095000	0.0297175											8	8	7	30.3	30.3	30.3	31.395	0	78.627	318060000	86721000	87658000	126110000	55614000	121110000	141330000	22718000	7	6	6	7	6	6	6	5	6
1591	CCR4-NOT transcription complex subunit 1	Cnot1	Q6ZQ08;Q6ZQ08-4;B7ZWL1;A0A1D5RMJ8;Q6ZQ08-2;A0A1D5RMD8;Q6ZQ08-3;A0A1D5RML9;A0A1D5RM04;A0A1D5RM03	614320	0.00202326	616600	0.00202428	814360	0.0023973											20	20	20	10	10	10	266.8	0	76.8	249520000	79096000	78138000	82810000	74947000	75226000	99352000	2045300	15	10	13	15	10	13	15	10	13
1663	CCR4-NOT transcription complex subunit 10	Cnot10	Q8BH15-2;Q8BH15;Q8BH15-6;Q8BH15-4;Q8BH15-3	308410	0.00101574	499410	0.00163955	0	0											2	2	2	4.7	4.7	4.7	81.73	0	39.282	29890000	11451000	18090000	0	11411000	18478000	0	807830	2	2	0	2	2	0	2	2	0
40	CCR4-NOT transcription complex subunit 11	Cnot11	A0A0A6YW44;Q9CWN7	0	0	829610	0.00272358	1023900	0.00301414											1	1	1	13.4	13.4	13.4	16.998	0	4.5759	12975000	0	0	6586200	0	5807200	7167600	1853500	0	1	1	0	1	1	0	1	1
641	CCR4-NOT transcription complex subunit 2	Cnot2	E9Q027;Q8C5L3-3;Q8C5L3-2;Q8C5L3;E9Q8D5	1487400	0.00489874	4883500	0.0160324	3845100	0.0113192											9	9	9	20	20	20	54.92	0	43.533	234970000	66502000	77536000	81633000	34209000	112320000	88437000	10216000	6	6	5	6	6	5	6	6	5
1783	CCR4-NOT transcription complex subunit 3	Cnot3	Q8K0V4;F6UAW9;A0A0U1RNN8;F6YBV1	686240	0.00226012	1436100	0.00471467	1451200	0.00427202											4	4	4	6.1	6.1	6.1	81.945	0	49.225	67896000	20496000	25233000	19415000	13039000	27285000	27572000	3573500	2	3	4	2	3	4	2	3	4
160	CCR4-NOT transcription complex subunit 4	Cnot4	Q05BG1;E9QA19;A0A0R4J1K1;Q8BT14-2;Q8BT14;Q8BT14-3	270020	0.000889308	1660200	0.00545039	66970	0.000197145											5	5	5	11	11	11	70.332	0	8.9898	53925000	0	43980000	0	7290500	44827000	1808200	1997200	1	4	1	1	4	1	1	4	1
1469	CCR4-NOT transcription complex subunit 7	Cnot7	Q60809;Q3TLK9	0	0	867070	0.00284656	1082800	0.00318753											3	3	3	18.6	18.6	18.6	32.718	0	9.37	29248000	0	0	14924000	0	13006000	16242000	1949800	0	2	2	0	2	2	0	2	2
2091	CCR4-NOT transcription complex subunit 8	Cnot8	Q9D8X5	1004400	0.00330798	566920	0.00186118	660550	0.00194452											2	2	2	8.6	8.6	8.6	33.574	0	5.1579	35711000	16071000	0	0	16071000	9070700	10569000	2231900	2	1	1	2	1	1	2	1	1
250	Protein canopy homolog 2	Cnpy2	A0A1W2P729;Q9QXT0	773730	0.00254827	710360	0.00233209	1009000	0.00297028											3	3	3	27.2	27.2	27.2	15.316	0	7.2581	22437000	0	0	8344100	6963600	6393200	9080600	2493000	2	1	2	2	1	2	2	1	2
2095	Protein canopy homolog 3	Cnpy3	Q9DAU1	230370	0.000758721	0	0	655830	0.00193062											1	1	1	3.6	3.6	3.6	30.537	0.0010293	2.6268	15065000	0	0	10245000	3916400	0	11149000	886200	1	0	1	1	0	1	1	0	1
1898	Cytochrome c oxidase assembly factor 7	Coa7	Q921H9	513370	0.00169078	0	0	931440	0.00274196											2	2	2	8.2	8.2	8.2	25.617	0	3.2401	21672000	7700500	0	0	7700500	0	13972000	1444800	1	0	1	1	0	1	1	0	1
2240	Conserved oligomeric Golgi complex subunit 1	Cog1	Q9Z160;Q810S7;F6QQB5;A2A6N9;F6RK91;F6V3F1	245830	0.000809638	109460	0.000359354	260440	0.00076668											5	5	5	7.3	7.3	7.3	109.05	0	12.405	33250000	10765000	10304000	10928000	13275000	5910700	14064000	615740	4	2	3	4	2	3	4	2	3
140	Conserved oligomeric Golgi complex subunit 6	Cog6	Q8BRB0;A0A0R4J0L5;Q8R3I3	0	0	0	0	399230	0.00117525											2	2	2	3.5	3.5	3.5	69.413	0	6.0226	13174000	0	0	12106000	0	0	13174000	399230	0	0	2	0	0	2	0	0	2
624	Collagen alpha-1(XII) chain	Col12a1	E9PX70;Q60847-2;Q60847-5;Q60847;Q60847-4;Q60847-3;F6WIM8	780310	0.00256994	545180	0.00178981	610370	0.0017968		+	+			+					21	21	21	8.4	8.4	8.4	333.73	0	56.498	282640000	96055000	75148000	102700000	113930000	79596000	89113000	1935900	15	10	10	15	10	10	15	10	10
493	Collagen alpha-1(XIV) chain	Col14a1	B7ZNH7;K3W4R4;Q80X19-2;Q80X19;F7D5Y4	655970	0.00216043	746880	0.00245198	938980	0.00276416		+	+			+					11	11	11	7.9	7.9	7.9	192.75	0	111.53	182660000	54845000	52250000	68526000	51165000	58257000	73240000	2341800	6	8	8	6	8	8	6	8	8
406	Collagen alpha-1(XV) chain;Restin	Col15a1	A2AJY2;O35206;A2AJY7;A2AJY5	20932000	0.0689393	21178000	0.0695267	23867000	0.0702594		+	+			+					17	17	17	14	14	14	138.29	0	218.78	2903000000	999209984	842089984	927920000	920990000	931850000	1050200000	65977000	14	13	15	14	13	15	14	13	15
724	Collagen alpha-1(XVIII) chain;Endostatin	Col18a1	E9QPX1;P39061-1;P39061;P39061-2;A0A1W2P6N8	17791000	0.0585945	22585000	0.0741459	13521000	0.0398029		+	+			+					20	20	20	10.8	10.8	10.8	182.29	0	240.08	3934500000	945200000	1655600000	1222499968	1298800000	1648700000	987000000	53897000	17	15	15	17	15	15	17	15	15
993	Collagen alpha-1(I) chain	Col1a1	P11087;P11087-2;CON__Q862S4	194760	0.00064144	114520	0.000375966	178850	0.000526496		+	+			+					4	4	4	4.3	4.3	4.3	138.03	0	27.912	37586000	0	8651100	0	14997000	8817800	13772000	488130	1	2	2	1	2	2	1	2	2
1343	Collagen alpha-2(I) chain	Col1a2	Q01149	183380	0.00060396	136240	0.000447272	192280	0.000566031		+	+			+					2	2	2	1.7	1.7	1.7	129.56	0.002924	2.3043	34809000	0	0	12014000	12470000	9264600	13075000	511900	1	1	2	1	1	2	1	1	2
952	Collagen alpha-1(IV) chain;Arresten	Col4a1	P02463;A0A1B0GRC0;A0A1B0GSI7;F7CK55;Q63ZW6	8687400	0.0286119	10491000	0.0344416	8386200	0.0246872		+	+			+					9	9	9	7.4	7.4	7.4	160.68	0	246.84	2094900000	587030016	772520000	656150016	660240000	797300000	637350000	27564000	7	8	9	7	8	9	7	8	9
969	Collagen alpha-2(IV) chain;Canstatin	Col4a2	P08122	16590000	0.054639	24470000	0.0803343	20312000	0.0597942		+	+			+					13	13	13	11.5	11.5	11.5	167.32	0	177.09	5216700000	1601299968	1949900032	1480000000	1410200000	2079900000	1726500000	61372000	8	11	9	8	11	9	8	11	9
1353	Collagen alpha-1(VI) chain	Col6a1	Q04857	964750	0.00317739	968550	0.00317972	506420	0.00149079		+	+			+					9	9	9	11.7	11.7	11.7	108.49	0	68.598	124430000	41228000	42942000	37227000	49202000	49396000	25828000	2439700	7	8	4	7	8	4	7	8	4
1349	Collagen alpha-2(VI) chain	Col6a2	Q02788;D3Z7D5	2338400	0.00770149	1766500	0.00579936	2216600	0.0065252		+	+			+					8	8	8	11.4	11.4	11.4	110.33	0	55.002	309750000	104700000	95456000	99152000	114580000	86557000	108620000	6321500	7	7	7	7	7	7	7	7	7
620		Col6a3	E9PWQ3;J3QQ16;A0A087WS16;D3YWD1	835210	0.00275075	836520	0.00274627	943920	0.0027787		+	+			+					31	31	31	10.9	10.9	10.9	353.93	0	90.225	473430000	188820000	148210000	119680000	151170000	151410000	170850000	2615600	17	18	17	17	18	17	17	18	17
1529	Collagen alpha-1(VII) chain	Col7a1	Q63870	281770	0.000928006	301800	0.0009908	356780	0.00105028		+	+			+					7	7	7	2.4	2.4	2.4	295.23	0	13.049	140110000	53823000	46708000	34419000	41984000	44968000	53160000	940350	3	4	4	3	4	4	3	4	4
1787	Procollagen galactosyltransferase 1	Colgalt1	Q8K297	1375300	0.00452953	2418700	0.00794052	3557400	0.0104722											11	11	11	18.5	18.5	18.5	71.06	0	68.778	227890000	57929000	70420000	89180000	42634000	74978000	110280000	7351300	5	9	7	5	9	7	5	9	7
1526	COMM domain-containing protein 3	Commd3	Q63829	1133500	0.00373317	368230	0.00120889	916740	0.00269869											3	3	3	16.9	16.9	16.9	22.037	0	6.5866	24185000	11010000	0	8749300	11335000	3682300	9167400	2418500	2	2	2	2	2	2	2	2	2
84	COMM domain-containing protein 8	Commd8	A0A0G2JH18;Q9CZG3	160230	0.000527716	0	0	0	0											1	1	1	8.5	8.5	8.5	14.76	0.000998	2.4358	1442000	1442000	0	0	1442000	0	0	160230	1	0	0	1	0	0	1	0	0
764	Coatomer subunit alpha;Xenin;Proxenin;Coatomer subunit alpha	Copa	Q8CIE6;F8WHL2;D6RH55	1446800	0.00476502	1929200	0.0063335	1572000	0.00462763											15	15	15	14.5	14.5	14.5	138.43	0	118.38	346360000	110280000	118500000	106100000	101280000	135040000	110040000	4948000	11	11	11	11	11	11	11	11	11
2148	Coatomer subunit beta	Copb1	Q9JIF7	1992100	0.00656096	1457700	0.00478558	1660400	0.00488786											11	11	11	19.5	19.5	19.5	107.06	0	115.85	245290000	83416000	76855000	75491000	95621000	69971000	79701000	5110300	9	6	7	9	6	7	9	6	7
896	Coatomer subunit beta	Copb2	O55029	2605800	0.00858217	9051600	0.0297161	2329400	0.00685726											20	20	20	25.4	25.4	25.4	102.45	0	105.74	671370000	268500000	217300000	168280000	125080000	434470000	111810000	13987000	12	16	11	12	16	11	12	16	11
938	Coatomer subunit epsilon	Cope	O89079;F6YFR7;D3Z315;F6XIG5	2906600	0.00957285	3841800	0.0126125	2339900	0.00688817											6	6	6	26.3	26.3	26.3	34.567	0	60.506	136320000	48513000	39069000	44806000	43598000	57628000	35098000	9088300	4	5	5	4	5	5	4	5	5
2194	Coatomer subunit gamma-1	Copg1	Q9QZE5;Q7TNQ1	309970	0.00102088	893010	0.00293172	515740	0.00151823											4	4	4	6.4	6.4	6.4	97.512	0	19.952	79061000	0	31248000	30854000	14258000	41079000	23724000	1718700	2	3	2	2	3	2	2	3	2
2185	Coatomer subunit gamma-2	Copg2	Q9QXK3-4;Q9QXK3;Q9QXK3-2;Q9QXK3-3	167840	0.000552779	272620	0.000895003	343770	0.00101199											2	2	2	2.6	2.6	2.6	97.55	0	3.257	36075000	0	11425000	15409000	7720800	12540000	15814000	784230	1	2	2	1	2	2	1	2	2
1221	COP9 signalosome complex subunit 2	Cops2	P61202-2;P61202;A2AQE4	474310	0.00156213	424830	0.0013947	367100	0.00108066											5	5	5	13.3	13.3	13.3	52.404	0	7.7733	26591000	8529100	10184000	0	9960600	8921500	7709000	1266200	4	2	2	4	2	2	4	2	2
923	COP9 signalosome complex subunit 3	Cops3	O88543;F6YCA7	1457900	0.00480158	1248500	0.00409879	1719500	0.00506184											8	8	8	27	27	27	47.832	0	98.641	110650000	43348000	0	32601000	36448000	31213000	42987000	4425900	3	5	3	3	5	3	3	5	3
924	COP9 signalosome complex subunit 4	Cops4	O88544;F6QTS1;D3Z1R9;D3YV99	3024200	0.00996017	2014600	0.00661387	1845200	0.00543188											5	5	5	16.5	16.5	16.5	46.284	0	40.195	178980000	61860000	57678000	54564000	78630000	52379000	47974000	6884000	5	3	3	5	3	3	5	3	3
885	COP9 signalosome complex subunit 5	Cops5	O35864;A0A087WQA8;A0A087WRH6;A0A087WQ60	5260200	0.0173244	3087400	0.0101358	2190900	0.00644954											6	6	6	14.4	14.4	14.4	37.548	0	12.083	179160000	87397000	50525000	37221000	89424000	52486000	37245000	10539000	5	4	4	5	4	4	5	4	4
554	COP9 signalosome complex subunit 6	Cops6	O88545;D3Z0F5;F6QK86	1422300	0.00468433	848250	0.00278478	662740	0.00195097											2	2	2	9.6	9.6	9.6	35.88	0	5.9351	35200000	17068000	0	0	17068000	10179000	7952800	2933300	2	1	1	2	1	1	2	1	1
568	COP9 signalosome complex subunit 7a	Cops7a	D3Z440;Q9CZ04;Q9CZ04-2;D3Z0S0;D3YVI6	0	0	30258000	0.0993361	33450000	0.0984697											2	2	2	11.5	11.5	11.5	25.037	0	10.578	764500000	0	0	368849984	0	363100000	401410000	63709000	0	1	2	0	1	2	0	1	2
1716	COP9 signalosome complex subunit 7b	Cops7b	Q8BV13	0	0	0	0	1432500	0.00421697											2	2	2	7.2	7.2	7.2	29.689	0	2.9536	15757000	0	0	14479000	0	0	15757000	1432500	1	0	1	1	0	1	1	0	1
1835	COP9 signalosome complex subunit 8	Cops8	Q8VBV7;A0A087WPM5	3518600	0.0115885	705350	0.00231564	2727200	0.0080283											4	4	4	30.1	30.1	30.1	23.255	0	46.072	55610000	21960000	0	26237000	28149000	5642800	21818000	6951200	4	2	3	4	2	3	4	2	3
305	Coatomer subunit zeta-1	Copz1	A0A2R8VJV3;Q8R3M1;P61924	3284900	0.0108188	2421000	0.00794807	3016900	0.00888111											1	1	1	17.9	17.9	17.9	9.5418	0	12.383	43614000	16425000	0	0	16425000	12105000	15085000	8722900	1	1	1	1	1	1	1	1	1
1698	Ubiquinone biosynthesis O-methyltransferase, mitochondrial	Coq3	Q8BMS4	0	0	235390	0.000772778	0	0											1	1	1	4.3	4.3	4.3	40.956	0	3.9323	3766300	0	3695100	0	0	3766300	0	235390	0	1	0	0	1	0	0	1	0
937	Coronin-1A;Coronin	Coro1a	O89053;A0A0U1RPY8;G3UYK8	234960	0.000773838	0	0	1847300	0.00543806											2	2	2	3.9	3.9	3.9	50.989	0.00051921	2.6988	39563000	0	0	32252000	4464200	0	35099000	2082300	1	1	2	1	1	2	1	1	2
336	Coronin-1B;Coronin	Coro1b	Q9WUM3;A0A494B9Y4;D3YUG6	239530	0.000788889	434340	0.00142592	280300	0.000825143											2	2	2	3.9	3.9	3.9	53.912	0	3.1491	17175000	0	0	4636200	4311500	7818100	5045400	954170	1	1	1	1	1	1	1	1	1
2218	Coronin-1C	Coro1c	Q9WUM4	0	0	0	0	0	0											1	1	1	3.4	3.4	3.4	53.12	0	3.6263	0	0	0	0	0	0	0	0	1	0	0	1	0	0	1	0	0
1005	Cytochrome c oxidase subunit 5A, mitochondrial	Cox5a	P12787	14966000	0.0492904	11536000	0.0378723	4166400	0.012265											5	5	5	33.6	33.6	33.6	16.101	0	38.181	337350000	110650000	138130000	82458000	164630000	126890000	45831000	30668000	3	4	3	3	4	3	3	4	3
1044	Cytochrome c oxidase subunit 5B, mitochondrial	Cox5b	Q9D881;P19536	1905800	0.00627673	1033500	0.00339295	0	0											2	2	2	14.7	14.7	14.7	13.847	0	3.3804	23514000	15246000	0	0	15246000	8268400	0	2939300	2	1	0	2	1	0	2	1	0
1126	Cytochrome c oxidase subunit 6A, mitochondrial;Cytochrome c oxidase subunit 6A1, mitochondrial	Cox6a1	Q9DCW5;P43024	5168200	0.0170214	8617100	0.0282897	2490900	0.00733268											2	2	2	42	42	42	12.483	0	6.2184	81381000	0	42272000	0	25841000	43086000	12455000	16276000	1	1	1	1	1	1	1	1	1
1196	Cytochrome c oxidase subunit 6B1	Cox6b1	P56391;A0A140LIU3	5133100	0.0169058	10005000	0.0328461	8693400	0.0255915											4	4	4	30.2	30.2	30.2	10.071	0	10.277	142990000	38053000	60668000	38903000	30799000	60031000	52161000	23832000	3	3	4	3	3	4	3	3	4
799	Ceruloplasmin	Cp	G3X9T8;G3X8Q5;E9PZD8;Q61147;G3UXG1;G3UWP5;CON__ENSEMBL:ENSBTAP00000031900	11787000	0.0388204	7929000	0.0260307	10120000	0.0297911											25	25	25	28.7	28.7	28.7	121.08	0	251.32	1521600000	594870016	403580000	435929984	601120000	404380000	516130000	29836000	21	15	18	21	15	18	21	15	18
2159	Carboxypeptidase N catalytic chain	Cpn1	Q9JJN5;CON__Q2KJ83	455740	0.00150097	328780	0.00107937	743260	0.002188											4	4	4	11.4	11.4	11.4	51.845	0	15.879	30556000	9114800	0	0	9114800	6575700	14865000	1527800	2	1	2	2	1	2	2	1	2
1533	10 kDa heat shock protein, mitochondrial	Cpn10-rs1;Hspe1	Q9JI95;Q64433	42578000	0.14023	21862000	0.0717723	34638000	0.101967											6	6	6	60.8	60.8	60.8	10.978	0	60.65	792630000	331960000	199650000	235230000	340630000	174890000	277110000	99078000	4	5	6	4	5	6	4	5	6
2100	Carboxypeptidase N subunit 2	Cpn2	Q9DBB9	1339500	0.00441163	550320	0.00180668	843400	0.00248279		+		+					+		7	7	7	17.6	17.6	17.6	60.478	0	21.727	65597000	26505000	20438000	16763000	32148000	13208000	20242000	2733200	5	4	5	5	4	5	5	4	5
1730	Copine-1	Cpne1	Q8C166;F6R587;A3KGK7;B7ZCP4;B7ZCP7;V9GXM6;B7ZCP6;B7ZCP5;E9Q806	251960	0.000829827	374440	0.00122927	455780	0.00134172											3	3	3	6.5	6.5	6.5	58.886	0	10.911	23808000	0	10003000	7292400	5543200	8237600	10027000	1082200	2	2	3	2	2	3	2	2	3
1707	Copine-3	Cpne3	Q8BT60	547890	0.00180447	370550	0.0012165	934840	0.00275197											2	2	2	4.7	4.7	4.7	59.584	0	19.704	42625000	0	0	19757000	12602000	8522600	21501000	1853300	1	1	2	1	1	2	1	1	2
1112	Oxygen-dependent coproporphyrinogen-III oxidase, mitochondrial	Cpox	P36552	624980	0.00205836	893390	0.00293297	1135000	0.0033412											3	3	3	10.2	10.2	10.2	49.714	0	30.234	63681000	15343000	20518000	25205000	14999000	21441000	27240000	2653400	3	3	3	3	3	3	3	3	3
306	Cleavage and polyadenylation specificity factor subunit 1	Cpsf1	Q9EPU4;A0A2R8VK76;A0A2R8VI46	1731800	0.00570366	951370	0.00312332	1869500	0.00550341											16	16	16	12.5	12.5	12.5	160.82	0	33.421	318690000	101380000	94335000	111100000	121230000	66596000	130870000	4552700	11	7	13	11	7	13	11	7	13
870	Cleavage and polyadenylation specificity factor subunit 2	Cpsf2	O35218	174770	0.000575603	0	0	283730	0.000835241											3	3	3	2.9	2.9	2.9	88.382	0	3.4851	19716000	0	0	11211000	7515200	0	12201000	458510	2	0	2	2	0	2	2	0	2
2186	Cleavage and polyadenylation specificity factor subunit 3	Cpsf3	Q9QXK7;A0A1Y7VLY3	377870	0.00124451	1180700	0.0038762	1601600	0.00471477											5	5	5	6.6	6.6	6.6	77.504	0	22.689	110610000	0	40953000	51101000	13225000	41324000	56057000	3160200	2	4	4	2	4	4	2	4	4
836	Cleavage and polyadenylation specificity factor subunit 6	Cpsf6	H3BJ30;H3BJW3;Q6NVF9;H3BLM9;H3BKW0	1655300	0.00545171	3398200	0.0111562	1659300	0.00488463											6	6	6	12.5	12.5	12.5	59.308	0	157.05	120830000	39912000	50460000	26880000	29796000	61168000	29867000	6712900	2	6	4	2	6	4	2	6	4
1710	Cleavage and polyadenylation specificity factor subunit 7	Cpsf7	Q8BTV2-2;Q8BTV2;Q8BTV2-3;A0A494B9T0	1589300	0.00523434	3502600	0.0114989	4810500	0.0141611											7	7	7	19.3	19.3	19.3	51.056	0	13.443	188150000	42251000	67459000	69764000	30196000	66549000	91400000	9902400	2	6	6	2	6	6	2	6	6
1181	Carnitine O-palmitoyltransferase 2, mitochondrial	Cpt2	P52825;A2A8E7;A2A8E8	122730	0.00040421	554100	0.00181909	831150	0.00244673											5	5	5	10.2	10.2	10.2	73.98	0	10.715	52779000	14738000	13487000	21827000	4295400	19393000	29090000	1508000	2	3	4	2	3	4	2	3	4
72	Cysteine-rich protein 1	Crip1	A0A0G2JEK2;P63254	0	0	2849900	0.00935613	0	0											1	1	1	10.9	10.9	10.9	13.582	0.0014786	2.3662	14249000	0	13980000	0	0	14249000	0	2849900	0	1	0	0	1	0	0	1	0
2124	Cysteine-rich protein 2	Crip2	Q9DCT8;A0A0G2JF37	5337800	0.01758	4726000	0.0155153	4765000	0.0140271											4	4	4	36.1	36.1	36.1	22.727	0	158.88	148290000	52364000	46910000	44257000	53378000	47260000	47650000	14829000	3	2	3	3	2	3	3	2	3
1727	Cysteine-rich secretory protein LCCL domain-containing 2	Crispld2	Q8BZQ2-2;Q8BZQ2	0	0	6572800	0.0215783	4614700	0.0135847		+	+		+						1	1	1	3.2	3.2	3.2	55.361	0.004662	2.0829	324440000	0	0	109240000	0	190610000	133830000	11187000	0	1	1	0	1	1	0	1	1
1530	Adapter molecule crk	Crk	Q64010;Q8JZR2;F7D232;Q5ND50;Q64010-2	0	0	231000	0.000758366	857570	0.0025245											3	3	3	15.1	15.1	15.1	33.814	0	16.333	20683000	0	0	14972000	0	4389100	16294000	1088600	0	1	3	0	1	3	0	1	3
1149	Crk-like protein	Crkl	P47941;A0A338P6Q0;A0A338P675	701030	0.00230883	822430	0.00270001	1509300	0.00444306											4	4	4	16.2	16.2	16.2	33.83	0	10.865	48525000	11655000	12471000	0	11217000	13159000	24150000	3032800	2	2	3	2	2	3	2	2	3
1771	Rootletin	Crocc	Q8CJ40-2;Q8CJ40-3;Q8CJ40	592950	0.00195287	590620	0.00193899	250540	0.000737536											16	16	16	11.2	11.2	11.2	208.27	0	79.971	152020000	51735000	58342000	38601000	62853000	62606000	26557000	1434100	10	8	5	10	8	5	10	8	5
2022	Cartilage-associated protein	Crtap	Q9CYD3	8773600	0.0288958	5434000	0.0178397	8632000	0.0254108											15	15	15	35	35	35	46.169	0	72.621	525310000	149640000	183480000	173720000	201790000	124980000	198540000	22840000	11	9	11	11	9	11	11	9	11
1880	CREB-regulated transcription coactivator 3	Crtc3	Q91X84;Q91X84-2	222850	0.000733954	446230	0.00146496	343600	0.00101149											3	3	3	7.4	7.4	7.4	67.026	0	16.822	21266000	4679900	0	0	4679900	9370700	7215600	1012700	1	2	1	1	2	1	1	2	1
50	Quinone oxidoreductase	Cryz	D3YWU6;D3Z4Q4;D3Z2X0;D3YUG9;V9GXY8;A0A0A6YXR4;P47199	555380	0.00182914	0	0	0	0											1	1	1	18.6	18.6	18.6	10.494	0.0029112	2.2817	2221500	2221500	0	0	2221500	0	0	555380	1	0	0	1	0	0	1	0	0
579	Quinone oxidoreductase-like protein 1	Cryzl1	D3Z6I4;Q921W4	0	0	0	0	251870	0.000741452											1	1	1	6	6	6	37.007	0	4.0578	4281800	0	0	3934500	0	0	4281800	251870	1	0	1	1	0	1	1	0	1
2033	Citrate synthase, mitochondrial;Citrate synthase	Cs;Csl	Q9CZU6;Q80X68	4097500	0.0134951	6389100	0.0209752	4252200	0.0125176											12	12	12	22	22	22	51.736	0	36.492	294780000	102790000	104450000	78222000	81950000	127780000	85044000	14739000	7	7	8	7	7	8	7	7	8
74	Cold shock domain-containing protein E1	Csde1	A0A0G2JF72;Q8JZN2;Q91W50	100390	0.000330633	495510	0.00162674	1463000	0.00430676											6	6	6	7.8	7.8	7.8	74.482	0	9.8595	78239000	0	0	51085000	3815000	18829000	55594000	2058900	1	2	4	1	2	4	1	2	4
651	Exportin-2	Cse1l	E9Q1T9;Q9ERK4;F6ZEW4;E9QAX7	907970	0.00299039	884410	0.00290349	851760	0.0025074											6	6	6	8.5	8.5	8.5	103.89	0	13.834	126920000	47592000	42232000	32976000	43583000	42452000	40885000	2644100	4	4	4	4	4	4	4	4	4
618	Casein kinase I isoform alpha	Csnk1a1	H7BXB1;E9Q4G7;E9Q2U6;E9Q3W1;E9PWB2;Q8BK63-2;Q8BK63	0	0	0	0	81914	0.000241137											2	2	2	6.6	6.6	6.6	38.559	0	3.175	1556400	0	0	1430100	0	0	1556400	81914	1	1	1	1	1	1	1	1	1
1465	Casein kinase II subunit alpha	Csnk2a1	Q60737	0	0	0	0	0	0											1	1	1	4.6	4.6	4.6	45.133	0	3.1787	0	0	0	0	0	0	0	0	0	0	1	0	0	1	0	0	1
259	Cysteine and glycine-rich protein 2	Csrp2	A0A1W2P845;P97314;A0A1W2P6I3;A0A1W2P758;A0A1W2P780;A0A1W2P7N8	0	0	2437000	0.0080006	3580300	0.0105396											3	3	3	18.3	18.3	18.3	21.63	0	6.9644	72207000	0	31724000	36446000	0	29244000	42964000	6017300	0	2	3	0	2	3	0	2	3
1522	Cystatin-B	Cstb	Q62426	1843600	0.00607188	421450	0.00138361	0	0		+		+					+		2	2	2	32.7	32.7	32.7	11.045	0	3.4402	13590000	11062000	0	0	11062000	2528700	0	2265100	1	1	0	1	1	0	1	1	0
1942	Cleavage stimulation factor subunit 1	Cstf1	Q99LC2	988010	0.003254	1865200	0.00612339	541730	0.00159474											3	3	3	10	10	10	48.381	0	11.788	61109000	18910000	31813000	0	17784000	33573000	9751100	3394900	3	3	2	3	3	2	3	3	2
1680	Cleavage stimulation factor subunit 2	Cstf2	Q8BIQ5;Q8BIQ5-2;A2AEK1;A2AEK3;Q8C7E9;A2AEJ8;F6ZKC7	3934700	0.0129589	2966700	0.00973958	5326700	0.0156807											9	9	9	18.4	18.4	18.4	61.341	0	28.212	293480000	84134000	100240000	97389000	94434000	71201000	127840000	12228000	6	5	5	6	5	5	6	5	5
1947	Cleavage stimulation factor subunit 3	Cstf3	Q99LI7	70488	0.000232151	244210	0.000801734	374270	0.00110177											3	3	3	8.5	8.5	8.5	82.876	0	17.09	25492000	0	9994000	11596000	2608000	9035900	13848000	688970	1	1	2	1	1	2	1	1	2
249	Melanoma inhibitory activity protein 2	Ctage5;Mia2	H3BK44;E9PY90;H3BK48;E9Q3S2;H3BKH2;H3BJS0;A0A1W2P711;Q91ZV0-3;Q91ZV0;H3BKL6;H3BL19;H3BJI6;H3BJ35;H3BJ71	481500	0.00158581	578510	0.00189923	628280	0.00184952											4	4	4	6	6	6	85.621	0	15.091	82726000	23776000	28097000	27820000	23593000	28347000	30786000	1688300	3	3	4	3	3	4	3	3	4
90	C-terminal-binding protein 1	Ctbp1	A0A0J9YUM4;A0A0J9YU62;O88712-2;O88712;O88712-3;A0A0J9YTW3;A0A0J9YUR5;A0A0J9YVC3;A0A0J9YU66;A0A0J9YVI3	835540	0.00275184	243850	0.000800552	1129100	0.00332383											7	3	3	22	9.5	9.5	37.006	0	8.2884	37544000	0	0	17638000	14204000	4145400	19194000	2208500	3	2	7	1	1	3	1	1	3
1199	C-terminal-binding protein 2	Ctbp2	Q91YZ2;P56546;P56546-2;E9PWQ9;E9Q0T4	438240	0.00144334	2363000	0.00775766	2622700	0.00772067											8	8	4	21.9	21.9	11.9	45.971	0	14.123	103050000	0	40349000	49489000	8326500	44897000	49831000	5423900	3	5	7	3	5	7	1	4	3
1069	Catenin alpha-1	Ctnna1	P26231;A0A494BAM5;A0A494BAD0;A0A494BA24	51342	0.000169094	0	0	273030	0.000803742											3	3	3	4.5	4.5	4.5	100.11	0	5.867	15245000	0	0	11792000	2413100	0	12832000	324370	1	0	2	1	0	2	1	0	2
695	Catenin delta-1	Ctnnd1	P30999;P30999-3;P30999-2;E9Q8Z8;E9Q8Z6;E9Q8Z5;G3X9V2;E9Q903;E9Q904;E9Q901;E9Q8Z9;D3Z2H2;E9Q8Z4;E9Q986;E9Q905;E9Q907;E9Q906;D3Z7H6;D3Z2H7	1031500	0.00339723	866480	0.00284463	911580	0.0026835											12	12	12	13.2	13.2	13.2	104.92	0	39.704	137670000	46675000	45305000	41261000	50541000	42457000	44668000	2809500	7	6	5	7	6	5	7	6	5
1306	CTP synthase 1	Ctps1	P70698	314000	0.00103416	311220	0.00102173	0	0											1	1	1	1.7	1.7	1.7	66.682	0.0063927	1.9426	20007000	0	9770700	0	10048000	9958900	0	625220	1	1	0	1	1	0	1	1	0
802	Carboxypeptidase;Lysosomal protective protein;Lysosomal protective protein 32 kDa chain;Lysosomal protective protein 20 kDa chain	Ctsa	G3X8T3;P16675	3810000	0.0125482	2305800	0.00756987	6247300	0.0183907		+		+					+		6	6	6	12.4	12.4	12.4	55.726	0	17.22	259620000	78465000	73028000	96573000	80009000	48421000	131190000	12363000	5	3	6	5	3	6	5	3	6
989	Cathepsin B;Cathepsin B light chain;Cathepsin B heavy chain	Ctsb	P10605	884190	0.00291207	611570	0.00200777	724600	0.00213307		+		+					+		3	3	3	11.8	11.8	11.8	37.279	0	7.5091	42187000	0	11355000	12696000	16800000	11620000	13767000	2220400	2	2	2	2	2	2	2	2	2
563	Dipeptidyl peptidase 1;Dipeptidyl peptidase 1 exclusion domain chain;Dipeptidyl peptidase 1 heavy chain;Dipeptidyl peptidase 1 light chain	Ctsc	D3Z220;P97821	709990	0.00233834	0	0	1197500	0.00352518		+		+					+		1	1	1	4.7	4.7	4.7	29.178	0	4.5828	26705000	0	0	15405000	9939800	0	16765000	1907500	1	1	1	1	1	1	1	1	1
767	Cathepsin D	Ctsd	F8WIR1;P18242;A0A1B0GT66;F6Y6L6	5722100	0.0188457	3164300	0.0103883	6469000	0.0190434		+		+					+		7	7	7	23.8	23.8	23.8	44.215	0	34.018	276400000	97841000	91992000	76042000	103000000	56957000	116440000	15355000	4	3	5	4	3	5	4	3	5
743	Cathepsin S	Ctss	F6WR04;O70370	0	0	459740	0.00150931	0	0		+		+					+		1	1	1	5.6	5.6	5.6	38.63	0	4.7369	5976600	0	5863600	0	0	5976600	0	459740	0	1	0	0	1	0	0	1	0
2220	Cathepsin Z	Ctsz	Q9WUU7	1720100	0.00566513	0	0	0	0		+		+					+		2	2	2	7.2	7.2	7.2	33.996	0	4.0179	22361000	22361000	0	0	22361000	0	0	1720100	2	0	0	2	0	0	2	0	0
1460	Src substrate cortactin	Cttn	Q921L6;Q60598	762040	0.00250977	0	0	958370	0.00282124											5	5	5	12.4	12.4	12.4	57.086	0	8.4169	39569000	0	0	20254000	17527000	0	22042000	1720400	2	0	3	2	0	3	2	0	3
1948	CTTNBP2 N-terminal-like protein	Cttnbp2nl	Q99LJ0;A0A0G2JFS0	80337	0.000264589	105150	0.000345204	299280	0.000881017											3	3	3	6.3	6.3	6.3	69.84	0	5.0599	19390000	0	0	11000000	3213500	4205800	11971000	484760	1	1	3	1	1	3	1	1	3
1383	Cullin-1	Cul1	Q3TPM3;Q9WTX6;A0A0N4SUW1;D3Z2H3	600280	0.00197702	226540	0.000743724	856080	0.00252012											7	7	7	10.2	10.2	10.2	80.588	0	14.709	68999000	19020000	21238000	25719000	24612000	9288300	35099000	1682900	5	2	4	5	2	4	5	2	4
2073	Cullin-2	Cul2	Q9D4H8;Q9D4H8-2;E0CYT5	149870	0.000493595	160140	0.000525735	489140	0.00143992											5	5	5	7.4	7.4	7.4	86.876	0	14.724	34364000	10887000	10812000	10829000	6444500	6886000	21033000	799160	3	2	4	3	2	4	3	2	4
669	Cullin-3	Cul3	Q9JLV5;E9Q4T8;F6UY44	571690	0.00188285	795660	0.00261213	2675600	0.0078764											3	3	3	4.9	4.9	4.9	88.947	0	7.7151	177890000	45679000	62251000	59748000	25155000	35009000	117720000	4042900	2	2	3	2	2	3	2	2	3
606	Cullin-5	Cul5	E9Q6Z0;E9PV12;G3X914;Q9D5V5	45636	0.000150302	184280	0.000604986	191310	0.000563176											3	3	3	4.5	4.5	4.5	75.952	0	4.8231	16007000	0	0	6680100	1734200	7002700	7269800	421230	1	2	2	1	2	2	1	2	2
680	Cullin-7	Cul7	E9Q6H4;Q8VE73-3;Q8VE73	0	0	281790	0.000925108	63808	0.000187837											2	2	2	4.5	4.5	4.5	73.353	0	3.6001	10022000	0	8017400	0	0	8171900	1850400	345600	0	2	1	0	2	1	0	2	1
331	Cytochrome b5	Cyb5a	A0A494B9D8;G5E850;P56395	1910500	0.00629221	1609800	0.00528492	1121800	0.00330234											2	2	2	33.3	33.3	33.3	6.308	0	3.683	18568000	0	0	4123400	7641900	6439100	4487400	4642100	1	1	1	1	1	1	1	1	1
726	NADH-cytochrome b5 reductase;NADH-cytochrome b5 reductase 3;NADH-cytochrome b5 reductase 3 membrane-bound form;NADH-cytochrome b5 reductase 3 soluble form	Cyb5r3	F2Z456;Q9DCN2-2;Q9DCN2	293580	0.000966902	454440	0.00149191	489510	0.00144101											2	2	2	8.6	8.6	8.6	34.929	0	98.108	25988000	0	8850400	9958400	6165100	9543200	10280000	1237500	1	2	2	1	2	2	1	2	2
302	Cytochrome c1, heme protein, mitochondrial	Cyc1	A0A2R8VHK1;Q9D0M3-2;Q9D0M3	1653900	0.0054471	2172200	0.00713127	819570	0.00241264											2	2	2	17.6	17.6	17.6	17.861	0	5.1264	37166000	13665000	16615000	0	13231000	17378000	6556500	4645700	2	2	2	2	2	2	2	2	2
1265	Cytochrome c, somatic	Cycs	P62897;CON__P62894	1526800	0.0050285	863890	0.00283612	2452800	0.00722052											3	3	3	35.2	35.2	35.2	11.605	0	7.0912	29061000	9160600	0	0	9160600	5183400	14717000	4843500	2	1	2	2	1	2	2	1	2
152	Cytoplasmic FMR1-interacting protein 1;Cytoplasmic FMR1-interacting protein 2	Cyfip1;Cyfip2	A0A0R4J119;Q7TMB8-2;Q7TMB8;A0A0U1RQ05;F6QD74;Q5SQX6	154610	0.000509206	184360	0.000605248	1434100	0.00422168											4	4	4	3.1	3.1	3.1	144.92	0	10.414	113470000	9744500	11727000	0	9894700	11799000	91781000	1773000	2	2	3	2	2	3	2	2	3
255	ES1 protein homolog, mitochondrial	D10Jhu81e	A0A1W2P7B6;Q9D172	494470	0.00162853	322920	0.00106014	0	0											2	2	2	13.8	13.8	13.8	20.311	0	7.2978	7356500	4450300	0	0	4450300	2906300	0	817390	1	1	1	1	1	1	1	1	1
1028	Putative ATP-dependent RNA helicase Pl10;ATP-dependent RNA helicase DDX3X	D1Pas1;Ddx3x	P16381;Q62167	440120	0.00144953	910440	0.00298895	416180	0.00122515											15	14	3	22.1	20.5	5.6	73.14	0	63.218	70670000	0	35730000	0	17605000	36418000	16647000	1766800	9	9	10	8	8	9	1	3	1
150	Disabled homolog 2	Dab2	E9QL31;A0A0R4J104;P98078-2;P98078;E9PX84;Q3TRE6;P98078-3;F6TQN9;Q9DCE6;E0CXT5;E0CZ53;E0CYJ2	11154000	0.0367356	8990200	0.0295145	7916500	0.0233045											23	23	23	35.6	35.6	35.6	79.992	0	323.31	869890000	321840000	276649984	246230000	345780000	278700000	245410000	28061000	19	15	16	19	15	16	19	15	16
433	Disabled homolog 2-interacting protein	Dab2ip	F6QQP6;F6RK07;A2AUX5;A2AUX3;B7ZD29;Q3UHC7-2;Q3UHC7-4;Q3UHC7-3;Q3UHC7	0	0	235630	0.000773566	125020	0.000368032											1	1	1	1.8	1.8	1.8	77.545	0	5.4194	15508000	0	0	4939900	0	10132000	5375900	360650	0	1	1	0	1	1	0	1	1
157	28S ribosomal protein S29, mitochondrial	Dap3	A0A0R4J1B9;G3X9M0;Q9ER88-2;Q9ER88	0	0	0	0	0	0											1	1	1	4.1	4.1	4.1	42.123	0.0005322	2.9356	0	0	0	0	0	0	0	0	0	1	1	0	1	1	0	1	1
1906	Aspartate--tRNA ligase, cytoplasmic	Dars	Q922B2;Q8BJY7	15884000	0.0523138	8258200	0.0271114	14929000	0.0439478											18	18	18	39.7	39.7	39.7	57.147	0	323.31	1406600000	463860000	303329984	590160000	571830000	297290000	537440000	39071000	15	10	12	15	10	12	15	10	12
1406	DAZ-associated protein 1	Dazap1	Q3UGB5;Q9JII5-2;Q9JII5;D3Z4J1	1773900	0.00584232	4765100	0.0156437	4869100	0.0143336											4	4	4	13.1	13.1	13.1	43.157	0	34.034	114080000	0	46750000	0	17739000	47651000	48691000	11408000	2	2	2	2	2	2	2	2	2
1520	Drebrin-like protein	Dbnl	Q62418-3;Q62418-2;Q62418	871630	0.0028707	0	0	464840	0.00136839											3	3	3	7.9	7.9	7.9	48.341	0	7.1497	26729000	17433000	0	0	17433000	0	9296800	1336500	2	0	2	2	0	2	2	0	2
1182	Lipoamide acyltransferase component of branched-chain alpha-keto acid dehydrogenase complex, mitochondrial	Dbt	P53395	219590	0.000723217	210210	0.000690113	550990	0.001622											2	2	2	4.8	4.8	4.8	53.246	0	5.6124	28443000	0	0	14683000	6368000	6096100	15979000	980790	1	1	2	1	1	2	1	1	2
1229	DDB1- and CUL4-associated factor 7	Dcaf7	P61963	2346700	0.00772883	5108800	0.016772	1480700	0.00435887											6	6	6	23.1	23.1	23.1	38.926	0	29.69	134040000	32774000	59827000	38193000	35201000	76632000	22211000	8936300	4	5	3	4	5	3	4	5	3
1884	mRNA-decapping enzyme 1A	Dcp1a	Q91YD3;A0A286YDC8;A0A286YCN4	7632000	0.0251359	5448400	0.0178869	3436400	0.010116											12	12	12	29.7	29.7	29.7	65.218	0	252.89	396400000	164500000	129940000	92799000	183170000	130760000	82473000	16517000	10	8	8	10	8	8	10	8	8
661	Dynactin subunit 1	Dctn1	E9Q586;E9Q3M3;O08788-2;O08788;D3YX34;D3Z2M9;D3YYG9	276950	0.000912132	557220	0.00182934	1030400	0.00303328											10	10	10	8.6	8.6	8.6	136.85	0	68.76	113740000	26852000	28308000	52840000	16894000	33990000	62856000	1864600	3	3	9	3	3	9	3	3	9
1936	Dynactin subunit 2	Dctn2	Q99KJ8	5777500	0.0190281	5213300	0.0171151	8579600	0.0252565											11	11	11	34.1	34.1	34.1	44.116	0	129.05	391410000	146990000	98326000	130200000	115550000	104270000	171590000	19570000	6	6	9	6	6	9	6	6	9
2236	Dynactin subunit 3	Dctn3	Q9Z0Y1;E9Q919	443620	0.00146106	0	0	599890	0.00176595											2	2	2	8.6	8.6	8.6	20.978	0.0014778	2.365	11479000	0	0	6063500	4879800	0	6598800	1043500	1	0	1	1	0	1	1	0	1
1393	DNA damage-binding protein 1	Ddb1	Q3U1J4;A0A494BAF6;A0A494B987;A0A494BBJ6	362230	0.001193	130710	0.000429117	528970	0.00155717											6	6	6	5.3	5.3	5.3	126.85	0	11.11	56205000	0	0	26734000	19923000	7189200	29093000	1021900	3	2	4	3	2	4	3	2	4
592		Ddhd1	D6RH62;F8WHP5;E9QQ38;F8WIJ5	0	0	0	0	421420	0.00124057											1	1	1	3.1	3.1	3.1	37.882	0.0046361	2.0375	4635600	0	0	4259600	0	0	4635600	421420	0	0	1	0	0	1	0	0	1
889	Dolichyl-diphosphooligosaccharide--protein glycosyltransferase 48 kDa subunit	Ddost	O54734	67814	0.000223345	282120	0.000926191	118110	0.000347691											2	2	2	5	5	5	49.027	0	3.2983	10297000	0	6089300	0	1491900	6206600	2598500	468040	1	2	1	1	2	1	1	2	1
1869	ATP-dependent RNA helicase DDX1	Ddx1	Q91VR5	265820	0.000875475	0	0	0	0											2	2	2	3.8	3.8	3.8	82.499	0.0043083	2.2162	10367000	10367000	0	0	10367000	0	0	265820	2	0	0	2	0	0	2	0	0
1398	Probable ATP-dependent RNA helicase DDX17	Ddx17	Q3U741;Q501J6;Q3TU25;Q501J6-2	7922400	0.0260923	11715000	0.03846	11028000	0.0324641											28	28	21	37.9	37.9	30.1	72.584	0	257.09	981290000	291360000	316270016	330160000	253520000	374890000	352880000	30665000	17	22	21	17	22	21	14	17	15
2160	Probable ATP-dependent RNA helicase DDX20	Ddx20	Q9JJY4;A0A0G2JE88	315140	0.00103791	194220	0.000637618	312120	0.000918815											5	5	5	8.8	8.8	8.8	91.709	0	10.557	34502000	11635000	0	13647000	13236000	8157300	13109000	821480	4	2	2	4	2	2	4	2	2
2152	Nucleolar RNA helicase 2	Ddx21	Q9JIK5	35529	0.000117014	31398	0.000103079	124530	0.00036659											4	4	4	5.6	5.6	5.6	93.55	0	7.2496	9381500	0	0	5607100	1740900	1538500	6102000	191460	1	1	3	1	1	3	1	1	3
1903	Probable ATP-dependent RNA helicase DDX27	Ddx27	Q921N6;H3BLJ6;Q921N6-2	79569	0.00026206	148870	0.000488736	102940	0.000303033											3	3	3	4.7	4.7	4.7	85.938	0	5.9862	14249000	4807100	4894700	0	3421500	6401200	4426500	331380	2	3	1	2	3	1	2	3	1
1851	ATP-dependent RNA helicase DDX39A;Spliceosome RNA helicase Ddx39b	Ddx39a;Ddx39b	Q8VDW0;Q9Z1N5;D6RHT5;Q8VDW0-2;G3UXI6	1100100	0.00362317	2166000	0.00711091	3006400	0.0088502											7	7	7	14.3	14.3	14.3	49.067	0	21.573	119180000	28262000	37861000	47644000	20902000	41155000	57121000	6272500	4	5	5	4	5	5	4	5	5
1514	ATP-dependent RNA helicase DDX3Y	Ddx3y	Q62095	201220	0.000662716	188570	0.000619069	198270	0.000583665											13	1	1	18.1	1.5	1.5	73.427	0	3.2051	24698000	0	0	7651700	8451200	7919800	8327200	588050	9	7	10	1	1	1	1	1	1
730	Probable ATP-dependent RNA helicase DDX47	Ddx47	F6QKD2;Q9CWX9;A0A0N4SWC5;A0A0N4SVK2;A0A0N4SVT1	1031600	0.00339756	739740	0.00242854	699810	0.00206009											2	2	2	6.7	6.7	6.7	39.913	0	10.501	39539000	16506000	0	0	16506000	11836000	11197000	2471200	2	1	1	2	1	1	2	1	1
1500	Probable ATP-dependent RNA helicase DDX5	Ddx5	Q8BTS0;Q61656;S4R1I6;B1ARC0;B1ARB9;S4R1E3	9370800	0.0308626	19004000	0.0623895	12818000	0.0377335											24	17	17	35.6	27.3	27.3	69.265	0	111.63	1318200000	332560000	495800000	445060000	299860000	608130000	410190000	41193000	14	21	18	11	16	12	11	16	12
1802	ATP-dependent RNA helicase DDX54	Ddx54	Q8K4L0	47200	0.000155453	0	0	62402	0.000183698											2	2	2	2.6	2.6	2.6	97.747	0	3.0766	4932100	0	0	2580300	2124000	0	2808100	109600	1	0	1	1	0	1	1	0	1
1188	Probable ATP-dependent RNA helicase DDX6	Ddx6	P54823	175830	0.000579094	171920	0.000564408	182490	0.000537212											1	1	1	2.3	2.3	2.3	54.191	0	3.0882	14847000	0	0	4695200	4923400	4813600	5109700	530240	1	1	1	1	1	1	1	1	1
1974	2,4-dienoyl-CoA reductase, mitochondrial	Decr1	Q9CQ62	445670	0.00146781	181630	0.000596286	943310	0.0027769											4	4	4	18.8	18.8	18.8	36.213	0	9.3733	29841000	0	0	16469000	8467700	3450900	17923000	1570600	1	1	3	1	1	3	1	1	3
1616	Protein DEK	Dek	Q7TNV0	156910	0.000516781	0	0	0	0											1	1	1	3.4	3.4	3.4	43.158	0	3.1582	3295100	3295100	0	0	3295100	0	0	156910	1	0	0	1	0	0	1	0	0
102	Deoxyribose-phosphate aldolase	Dera	A0A0N4SUT8;A0A0N4SVH5;A0A0N4SVW1;A0A0N4SUV7;Q91YP3	0	0	638900	0.00209749	0	0											1	1	1	16.2	16.2	16.2	8.1432	0	4.8157	3194500	0	3134100	0	0	3194500	0	638900	0	1	0	0	1	0	0	1	0
1093	Desmin	Des	P31001	12507000	0.0411917	14236000	0.0467363	13283000	0.0391023											32	26	26	57.8	53.5	53.5	53.497	0	242.17	1280800000	412190016	421430016	404129984	400220000	455560000	425050000	40026000	27	25	22	23	20	18	23	20	18
906	Protein DGCR14	Dgcr14	Q3UFM6;O70279	215890	0.000711031	0	0	930870	0.00274028											2	2	2	5.4	5.4	5.4	52.674	0	9.8095	26375000	0	0	19673000	4965400	0	21410000	1146800	1	1	2	1	1	2	1	1	2
430	Probable 2-oxoglutarate dehydrogenase E1 component DHKTD1, mitochondrial	Dhtkd1	A2ATU0	481900	0.00158713	0	0	91574	0.000269574											2	2	2	3.4	3.4	3.4	102.79	0	16.67	19498000	16384000	0	0	16384000	0	3113500	573470	2	0	1	2	0	1	2	0	1
872	Pre-mRNA-splicing factor ATP-dependent RNA helicase DHX15	Dhx15	Q497W9;O35286;A0A0G2JG10;Q05BH3;G3X8X0;A2A4N9;A2A4P0	533530	0.00175718	517200	0.00169795	485660	0.00142968											5	5	5	7.1	7.1	7.1	79.97	0	7.972	53774000	20858000	14483000	16712000	18673000	18102000	16998000	1536400	3	4	3	3	4	3	3	4	3
79	Putative ATP-dependent RNA helicase DHX30	Dhx30	A0A0G2JGL8;Q99PU8-2;Q99PU8;Q99PU8-3;A0A0G2JGD9;A0A0G2JGY7;A0A0G2JE53	44764	0.00014743	190290	0.000624716	357030	0.00105102											8	8	8	7.2	7.2	7.2	133.03	0	20.098	44406000	0	18037000	20571000	3357300	14272000	26777000	592080	1	3	8	1	3	8	1	3	8
15	ATP-dependent RNA helicase A	Dhx9	A0A087WPL5;E9QNN1;O70133;O70133-2;Q3UR42;O70133-3;A0A0R4J2C3;A0A087WRT3	9278000	0.030557	10493000	0.0344482	10722000	0.0315633											31	31	31	23.4	23.4	23.4	149.62	0	188.58	1921100000	641710016	560480000	651609984	584520000	661080000	675480000	30493000	18	22	21	18	22	21	18	22	21
553	Protein diaphanous homolog 1	Diap1;Diaph1	F6XC54;D3Z074;E9PXV7;E9PV41;O08808	0	0	232900	0.000764603	0	0											2	2	2	1.4	1.4	1.4	135.84	0.0076439	1.847	13974000	0	13710000	0	0	13974000	0	232900	0	2	0	0	2	0	0	2	0
2000	Exosome complex exonuclease RRP44	Dis3	Q9CSH3;A0A2I3BR78	359510	0.00118404	792100	0.00260044	227070	0.000668446											7	7	7	7.9	7.9	7.9	108.84	0	11.399	71691000	0	40411000	0	18694000	41189000	11808000	1378700	4	5	3	4	5	3	4	5	3
488	H/ACA ribonucleoprotein complex subunit 4	Dkc1	B7ZCL7;Q9ESX5;F6S1S5;A2AN81;F6YUI5	90683	0.000298663	116370	0.000382039	171740	0.000505566											2	2	2	13.5	13.5	13.5	29.965	0	4.9198	6439600	0	0	2682800	1541600	1978400	2919600	378800	1	1	2	1	1	2	1	1	2
1693	Dihydrolipoyllysine-residue acetyltransferase component of pyruvate dehydrogenase complex, mitochondrial	Dlat	Q8BMF4	3847300	0.012671	6609000	0.0216971	4530900	0.013338											16	16	16	28.7	28.7	28.7	67.941	0	160.46	524550000	181670000	175050000	150600000	134660000	231310000	158580000	14987000	10	11	10	10	11	10	10	11	10
862	Dihydrolipoyl dehydrogenase, mitochondrial	Dld	O08749	9891300	0.0325769	2078000	0.00682201	11017000	0.0324317											7	7	7	20.8	20.8	20.8	54.272	0	278.28	482720000	108720000	145710000	208710000	207720000	43639000	231370000	22987000	4	4	7	4	4	7	4	4	7
132	Disks large-associated protein 5	Dlgap5	A0A2I3BQS1;A0A2I3BPW9;A0A0R4J0G7;Q8K4R9-3;Q8K4R9-2;Q8K4R9	0	0	161590	0.000530495	114190	0.000336151											1	1	1	2.8	2.8	2.8	68.292	0	4.9033	8824800	0	0	3357700	0	5170800	3654000	275780	0	1	1	0	1	1	0	1	1
2070	Dihydrolipoyllysine-residue succinyltransferase component of 2-oxoglutarate dehydrogenase complex, mitochondrial	Dlst	Q9D2G2-2;Q9D2G2	2544900	0.0083816	2995300	0.00983348	8597700	0.0253098											5	5	5	25.9	25.9	25.9	22.23	0	10.589	155520000	46274000	34622000	66327000	27994000	32948000	94575000	14138000	3	3	5	3	3	5	3	3	5
2145	DNA methyltransferase 1-associated protein 1	Dmap1	Q9JI44;Q9JI44-2	0	0	0	0	370620	0.00109103											2	2	2	5.6	5.6	5.6	53.129	0.00052826	2.8697	9265500	0	0	8513900	0	0	9265500	370620	0	0	2	0	0	2	0	0	2
2224	Dematin	Dmtn	Q9WV69-2;Q9WV69;A0A2I3BS01;Q9WV69-4;Q9WV69-3	0	0	194780	0.000639457	0	0											2	2	2	7	7	7	43.041	0.00148	2.3704	4285200	0	4204300	0	0	4285200	0	194780	1	1	0	1	1	0	1	1	0
1276	DnaJ homolog subfamily A member 1	Dnaja1	P63037;B1AXX9;B1AXY0;B1AXY1	4381300	0.0144298	2987800	0.00980885	4168500	0.0122712											4	4	4	16.4	16.4	16.4	44.868	0	62.331	242290000	76509000	74314000	83181000	92008000	62744000	87538000	11538000	3	2	4	3	2	4	3	2	4
2190	DnaJ homolog subfamily A member 2	Dnaja2	Q9QYJ0	764610	0.00251823	945740	0.00310484	1286100	0.003786											4	4	4	8.3	8.3	8.3	45.745	0	10.05	65922000	20949000	21687000	20598000	16821000	20806000	28294000	2996500	2	3	4	2	3	4	2	3	4
1953	DnaJ homolog subfamily A member 3, mitochondrial	Dnaja3	Q99M87-3;Q99M87-2;Q99M87	523760	0.001725	474300	0.00155711	346730	0.0010207											2	2	2	3	3	3	46.847	0	4.4137	28241000	11179000	9592600	0	10999000	9960400	7281400	1344800	2	2	1	2	2	1	2	2	1
2178	DnaJ homolog subfamily A member 4	Dnaja4	Q9JMC3	226550	0.00074614	0	0	0	0											1	1	1	2.3	2.3	2.3	44.901	0.0042413	2.1397	5437100	5437100	0	0	5437100	0	0	226550	1	0	0	1	0	0	1	0	0
1391	DnaJ homolog subfamily B member 1	Dnajb1	Q3TYL7;Q9QYJ3	4293800	0.0141416	4007200	0.0131555	3350900	0.00986434											7	7	7	37.5	37.5	37.5	27.123	0	14.988	163130000	57411000	49935000	50915000	60113000	56100000	46913000	11652000	6	3	3	6	3	3	6	3	3
1940	DnaJ homolog subfamily B member 11	Dnajb11	Q99KV1;A0A338P778	2343400	0.00771796	1498500	0.00491953	2987200	0.00879368											5	5	5	20.9	20.9	20.9	40.555	0	45.354	109260000	0	23522000	0	37494000	23975000	47796000	6829100	4	2	2	4	2	2	4	2	2
2113	DnaJ homolog subfamily C member 10	Dnajc10	Q9DC23	27589000	0.0908641	35632000	0.116979	33327000	0.0981076											33	33	33	38.1	38.1	38.1	90.582	0	323.31	3379200000	1054899968	1206200064	984240000	965620000	1247100000	1166400000	96548000	26	28	26	26	28	26	26	28	26
589		Dnajc13	D4AFX7;G3X922;A0A1L1STR9	258010	0.000849753	211970	0.000695891	282590	0.000831885											14	14	14	8.1	8.1	8.1	255.06	0	48.129	85040000	34374000	21461000	26162000	29155000	23952000	31932000	752570	7	6	8	7	6	8	7	6	8
574	Mitochondrial import inner membrane translocase subunit TIM14	Dnajc19	D3Z5K6;Q9CQV7;G3X8S1;Q9CQV7-3;Q9CQV7-2	558480	0.00183935	334590	0.00109845	887590	0.00261288											2	2	2	25.5	25.5	25.5	12.191	0	7.7339	16026000	0	0	7340400	5026300	3011300	7988300	1780700	1	1	2	1	1	2	1	1	2
1890	DnaJ homolog subfamily C member 3	Dnajc3	Q91YW3	0	0	543250	0.00178347	431400	0.00126995											3	3	3	4.2	4.2	4.2	57.463	0	5.7423	22417000	0	12259000	0	0	12495000	9922200	974650	0	2	2	0	2	2	0	2	2
364	DnaJ homolog subfamily C member 7	Dnajc7	F7BTP8;A0A6I8MWZ9;A0A6I8MWY7;A2A5E1;A0A6I8MX00;A0A6I8MWX8;Q9QYI3;A0A6I8MWZ5;A0A6I8MWW2;A0A6I8MX31;A0A6I8MWZ1	1057900	0.00348418	520920	0.00171016	1131300	0.00333031											4	4	4	16.4	16.4	16.4	30.506	0	11.392	48783000	13527000	0	24228000	19042000	9376500	20364000	2710200	4	1	2	4	1	2	4	1	2
411	DnaJ homolog subfamily C member 8	Dnajc8	A2ALF0;A2ALF3;F6TQL3;Q6NZB0	4407800	0.014517	0	0	0	0											1	1	1	7.8	7.8	7.8	25.835	0.0042333	2.1297	44078000	44078000	0	0	44078000	0	0	4407800	1	0	0	1	0	0	1	0	0
601	Dynamin-1-like protein	Dnm1l	E9PUD2;Q8K1M6-5;Q8K1M6-3;Q8K1M6-2;Q8K1M6	0	0	0	0	51263	0.000150907											1	1	1	1.4	1.4	1.4	79.532	0.0029268	2.3046	2563100	0	0	2355200	0	0	2563100	51263	0	0	1	0	0	1	0	0	1
815		Dnm2	G3X9G4;Q3TCR7;G3UXX2	0	0	0	0	0	0											14	14	0	16.7	16.7	0	98.073	0	41.686	0	0	0	0	0	0	0	0	11	7	9	11	7	9	0	0	0
770	Dynamin-2	Dnm2	Q3T9X3;F8WIV5;P39054-2;P39054;G3UZZ3;A0A0J9YUE9;A0A0J9YUN4;P39053-5;P39053-3;P39053-6;P39053-4;P39053;G3UY64	0	0	46332	0.000152107	56758	0.000167083											14	1	1	16.9	1.9	1.9	97.194	0.00052994	2.8982	4845200	0	0	2451300	0	2177600	2667600	103090	10	8	9	0	1	1	0	1	1
710	Dynamin-3	Dnm3	E9QLL2;Q8BZ98-2;Q8BZ98;F2Z460;E0CXZ8	140570	0.000462966	0	0	0	0											5	1	1	6	1.3	1.3	97.272	0.0043228	2.2331	7028300	7028300	0	0	7028300	0	0	140570	5	3	4	1	1	0	1	1	0
849	DNA (cytosine-5)-methyltransferase;DNA (cytosine-5)-methyltransferase 1	Dnmt1	J3QNW0;P13864-2;P13864	27943	9.203e-05	50209	0.000164835	0	0											2	2	2	1.9	1.9	1.9	169.95	0.00052438	2.8219	6095800	0	3842300	0	2179500	3916300	0	78151	1	1	0	1	1	0	1	1	0
920	DNA (cytosine-5)-methyltransferase 3A	Dnmt3a	O88508;O88508-2;G3UXY2;G3UX63;G3UZK0;G3UZH2;G3UZG8;G3UZF8;G3UZN5;P0DOY1	0	0	441800	0.00145042	676190	0.00199056											8	8	8	8.7	8.7	8.7	101.67	0	18.153	59253000	0	27545000	28358000	0	23415000	35838000	1118000	0	6	4	0	6	4	0	6	4
525	DNA (cytosine-5)-methyltransferase 3-like	Dnmt3l	D3YUQ4;Q9CWR8	672740	0.00221566	808990	0.00265589	959140	0.0028235											1	1	1	10.3	10.3	10.3	15.038	0	11.359	21968000	0	0	7932000	6054700	7280900	8632200	2440900	1	1	1	1	1	1	1	1	1
1388	Aspartyl aminopeptidase	Dnpep	Q3TVK3;Q9Z2W0;Q8BPW9;A0A087WRC1;A0A087WS31;A0A087WSE6	5356300	0.0176409	5607700	0.0184099	2979300	0.00877042											5	5	5	13.1	13.1	13.1	52.466	0	177.46	292810000	116040000	113120000	56355000	112480000	117760000	62566000	13943000	4	4	3	4	4	3	4	4	3
754	Deoxynucleotidyltransferase terminal-interacting protein 1	Dnttip1	F7B2G8;Q99LB0	225300	0.000742023	0	0	444320	0.00130798											1	1	1	5.7	5.7	5.7	23.379	0.0076611	1.8708	8035300	0	0	4899300	2703500	0	5331800	669610	1	0	1	1	0	1	1	0	1
209	Dedicator of cytokinesis protein 1	Dock1	A0A1B0GSI1;Q8BUR4-2;Q8BUR4	32399	0.000106706	34662	0.000113794	0	0											1	1	1	1.7	1.7	1.7	81.5	0.0038591	2.2458	2816600	0	1428300	0	1360800	1455800	0	67062	1	1	0	1	1	0	1	1	0
230	Dedicator of cytokinesis protein 6	Dock6	A0A1L1SQR4;Q8VDR9;Q8VDR9-3;Q8VDR9-2	175550	0.000578172	101040	0.000331711	108610	0.000319725											3	3	3	1.7	1.7	1.7	236.56	0	7.353	40061000	18257000	0	0	18257000	10508000	11296000	385210	2	2	2	2	2	2	2	2	2
178	Dedicator of cytokinesis protein 7	Dock7	A0A0U1RNK7;E9PX48;A2A9M5;A2A9M4;Q8R1A4-2;Q8R1A4;Q8C147	78848	0.000259685	120110	0.000394317	195490	0.000575481											4	4	4	2.1	2.1	2.1	238.09	0	5.5565	41811000	0	0	19041000	8357900	12731000	20722000	394440	1	2	3	1	2	3	1	2	3
350	Zinc finger protein ubi-d4	Dpf2	F8WIP7;A0A494BBF7;D3Z5N6;Q61103	0	0	0	0	0	0											1	1	1	7.5	7.5	7.5	24.279	0.0010147	2.5336	0	0	0	0	0	0	0	0	1	0	0	1	0	0	1	0	0
437	Dolichol-phosphate mannosyltransferase subunit 1	Dpm1	O70152;A2BDX2;F8WII3	336540	0.00110839	820970	0.00269522	988880	0.00291105											4	4	4	12.3	12.3	12.3	29.174	0	8.5528	36489000	8732800	0	12436000	5721200	13956000	16811000	2146400	2	2	3	2	2	3	2	2	3
1951	Protein dpy-30 homolog	Dpy30	Q99LT0	0	0	0	0	0	0											1	1	1	16.2	16.2	16.2	11.213	0.0014829	2.3802	0	0	0	0	0	0	0	0	0	0	1	0	0	1	0	0	1
857	Dihydropyrimidinase-related protein 2	Dpysl2	O08553;Q6P1J1;P97427;Q71H75;Q3TMU8;O35098	1088600	0.00358529	1217300	0.00399636	1630200	0.00479896											8	8	6	19.2	19.2	14.9	62.277	0	22.823	122020000	38783000	39609000	38812000	33745000	37736000	50535000	3936000	5	5	7	5	5	7	4	4	5
456	Dual specificity protein phosphatase 3	Dusp3	H3BKL8;B1AQF4;Q9D7X3	933500	0.00307447	0	0	855730	0.00251909											1	1	1	11.7	11.7	11.7	16.013	0	30.791	12525000	0	0	5504200	6534500	0	5990100	1789200	1	0	1	1	0	1	1	0	1
1615		Dusp9	Q7TNL7	677980	0.00223292	746860	0.00245192	0	0											2	2	2	6.6	6.6	6.6	48.657	0	3.7954	27072000	12882000	0	0	12882000	14190000	0	1424800	2	1	0	2	1	0	2	1	0
1470	Segment polarity protein dishevelled homolog DVL-2	Dvl2	Q60838	55235	0.000181916	390550	0.00128216	0	0											3	3	3	6.8	6.8	6.8	78.86	0	7.0328	13374000	0	11495000	0	1657100	11716000	0	445780	1	2	0	1	2	0	1	2	0
2143	Cytoplasmic dynein 1 heavy chain 1	Dync1h1	Q9JHU4;F6ZX84	3039200	0.0100096	3273400	0.0107465	5398800	0.0158929											102	102	102	24.6	24.6	24.6	532.04	0	323.31	3033300000	937260032	880880000	1085699968	787160000	847820000	1398300000	11711000	60	57	78	60	57	78	60	57	78
440	Cytoplasmic dynein 1 intermediate chain 2	Dync1i2	A2BFF8;Q3TPJ8;A2BFF5;A2BFF9;O88487	0	0	281140	0.000922974	0	0											1	1	1	3.6	3.6	3.6	68.265	0.0042735	2.1782	5622800	0	5516600	0	0	5622800	0	281140	0	1	0	0	1	0	0	1	0
1818	Cytoplasmic dynein 1 light intermediate chain 1	Dync1li1	Q8R1Q8	2272900	0.00748577	2705600	0.0088824	4043300	0.0119026											11	11	11	27.2	27.2	27.2	56.614	0	24.062	270650000	79562000	68313000	111410000	68187000	81169000	121300000	9021800	7	6	7	7	6	7	7	6	7
226	Cytoplasmic dynein 1 light intermediate chain 2	Dync1li2	A0A1D5RMC1;Q6PDL0;A0A1D5RM94	163230	0.000537596	0	0	131970	0.000388492											3	3	3	7.6	7.6	7.6	45.24	0	5.6222	6789800	0	0	2789200	3754400	0	3035400	295210	2	0	1	2	0	1	2	0	1
1280	Dynein light chain 1, cytoplasmic	Dynll1	P63168	1711600	0.00563714	2692900	0.00884071	4486400	0.013207											1	1	1	14.6	14.6	14.6	10.366	0	8.064	44454000	0	13640000	20182000	8557800	13464000	22432000	8890800	1	1	1	1	1	1	1	1	1
739	Dual specificity tyrosine-phosphorylation-regulated kinase 1A	Dyrk1a	F6U6X3;Q61214;A9C477;A9C478;Q9Z188-2;Q9Z188;Q9Z188-3	1726300	0.00568555	1416600	0.00465065	902230	0.00265597											6	6	6	9.8	9.8	9.8	81.508	0	22.691	117310000	30923000	49655000	33833000	50064000	41081000	26165000	4045200	4	3	2	4	3	2	4	3	2
1328	Eosinophil cationic protein 2	Ear2	P97425	0	0	922740	0.00302933	0	0											2	2	2	13.5	13.5	13.5	17.62	0.0042273	2.1233	5536400	0	5431800	0	0	5536400	0	922740	0	1	1	0	1	1	0	1	1
391	Probable rRNA-processing protein EBP2	Ebna1bp2	A2ACZ1;Q9D903	0	0	0	0	188800	0.000555787											2	2	2	11.8	11.8	11.8	21.611	0.00052301	2.8095	2454400	0	0	2255300	0	0	2454400	188800	0	0	2	0	0	2	0	0	2
753	Delta(3,5)-Delta(2,4)-dienoyl-CoA isomerase, mitochondrial	Ech1	F7B227;O35459	361350	0.0011901	0	0	584010	0.0017192											1	1	1	9	9	9	19.319	0	21.911	10399000	0	0	5903000	3974900	0	6424100	945360	1	0	1	1	0	1	1	0	1
1669	Enoyl-CoA hydratase, mitochondrial	Echs1	Q8BH95	0	0	888610	0.00291728	1513000	0.00445395											4	4	4	16.2	16.2	16.2	31.474	0	28.061	38426000	0	12062000	24132000	0	14218000	24208000	2401600	0	3	3	0	3	3	0	3	3
155	Evolutionarily conserved signaling intermediate in Toll pathway, mitochondrial	Ecsit	A0A0R4J174;Q9QZH6	147550	0.000485954	0	0	0	0											1	1	1	4.1	4.1	4.1	49.772	0.00099206	2.3916	3836300	3836300	0	0	3836300	0	0	147550	1	0	0	1	0	0	1	0	0
1791	Enhancer of mRNA-decapping protein 3	Edc3	Q8K2D3;D6RCX6;D3YYS4	269170	0.000886508	306210	0.00100528	318990	0.000939039											2	2	2	6.3	6.3	6.3	55.957	0	3.651	25937000	7900700	8543200	8574600	7805900	8880200	9250600	894370	2	2	2	2	2	2	2	2	2
825	Enhancer of mRNA-decapping protein 4	Edc4	G5E896;D6RE33;A0A0R4J1Q0;Q3UJB9;Q3UJB9-2;F6ZJ27;F6V5I7	1557800	0.0051306	2191500	0.00719463	824880	0.00242827											14	14	14	13.4	13.4	13.4	152.48	0	136.3	283600000	82950000	131490000	62446000	96586000	135870000	51143000	4574200	11	10	6	11	10	6	11	10	6
16	alpha-1,2-Mannosidase;ER degradation-enhancing alpha-mannosidase-like protein 3	Edem3	B7ZNP0;A0A087WQK5;A0A087WR24;Q2HXL6	0	0	0	0	0	0											2	2	2	3.1	3.1	3.1	102.22	0	3.4648	0	0	0	0	0	0	0	0	1	1	1	1	1	1	1	1	1
987	Elongation factor 1-alpha 1	Eef1a1	P10126;D3Z3I8;D3YZ68;P62631	94391000	0.310876	94098000	0.308921	127120000	0.374214											22	22	22	39.8	39.8	39.8	50.113	0	313.95	6627800000	2204499968	1938800000	2230599936	1982200000	1976000000	2669600000	315610000	13	16	20	13	16	20	13	16	20
23	Elongation factor 1-beta	Eef1b2;Eef1b	A0A087WS46;O70251;M0QWK5;M0QWH8;G3UX43;G3UZ47	6823500	0.0224731	4386000	0.0143991	9122100	0.0268535											5	5	5	23.9	23.9	23.9	20.136	0	107.55	243980000	65049000	77724000	91333000	81882000	52632000	109470000	20332000	5	2	3	5	2	3	5	2	3
161	Elongation factor 1-delta	Eef1d	A0A0R4J1L2;P57776-2;Q91VK2;F6ZFU0;D3Z7N2;D3YY68	0	0	0	0	0	0											12	1	1	47.5	8.2	8.2	28.728	0	3.3498	0	0	0	0	0	0	0	0	8	9	11	0	0	1	0	0	1
716	Elongation factor 1-delta	Eef1d	E9QN08;Q80T06;P57776;A0A0R4J1E2;P57776-3;D3YUQ9;D3YZT9	11091000	0.0365281	12521000	0.0411061	13141000	0.0386843											14	14	3	56.7	56.7	21.2	27.217	0	284.79	514540000	158210000	0	166110000	155270000	175300000	183970000	36753000	9	10	13	9	10	13	1	1	3
2059	Eukaryotic translation elongation factor 1 epsilon-1	Eef1e1	Q9D1M4	807670	0.00266005	581980	0.00191062	2157500	0.00635122											4	4	4	29.3	29.3	29.3	19.859	0	9.6973	42565000	0	0	23789000	9692100	6983700	25889000	3547100	2	1	3	2	1	3	2	1	3
2088	Elongation factor 1-gamma	Eef1g	Q9D8N0	8367100	0.0275569	8992200	0.0295211	13555000	0.039903											9	9	9	25.4	25.4	25.4	50.06	0	41.889	741950000	209860000	234490000	267130000	200810000	215810000	325330000	30915000	6	8	9	6	8	9	6	8	9
1203	Elongation factor 2	Eef2	P58252	7227400	0.0238034	6820000	0.0223898	11513000	0.0338918											18	17	17	20.9	19.7	19.7	95.313	0	205.46	1150200000	428000000	373420000	300990016	325230000	306900000	518090000	25561000	12	12	16	11	12	16	11	12	16
1702	EGF-containing fibulin-like extracellular matrix protein 1	Efemp1	Q8BPB5;F6ZFS0	69135	0.000227695	392740	0.00128935	515750	0.00151826		+	+		+						3	3	3	8.1	8.1	8.1	54.952	0	11.805	23463000	0	11919000	8702100	1659200	9425700	12378000	977620	1	2	3	1	2	3	1	2	3
349	EGF-containing fibulin-like extracellular matrix protein 2	Efemp2	E9Q3N9;A0A494BBF0;G5E8D6;Q9WVJ9;E9Q3F3;A0A494BAR1;F6Z1C2;E9Q2A0;E9Q2T8;F7AYH6;E9Q1U0	1299000	0.00427824	2754700	0.00904359	3969200	0.0116845		+	+		+						6	6	6	16.9	16.9	16.9	44.888	0	21.435	160460000	46626000	46421000	59932000	25981000	55094000	79384000	8022900	2	5	5	2	5	5	2	5	5
402	116 kDa U5 small nuclear ribonucleoprotein component	Eftud2	G3UZ34;A2AH85;O08810;G3UXK8	4925900	0.0162234	5909400	0.0194004	6265400	0.018444											26	26	25	28.1	28.1	27	108.34	0	166.02	855030000	305900000	259450000	258690000	246290000	295470000	313270000	17101000	19	17	19	19	17	19	18	17	19
783	Epidermal growth factor-like protein 7	Egfl7	G3UWX8;G3UY71;Q3UTJ7;Q9QXT5-2;Q9QXT5	2000800	0.00658961	1861600	0.00611157	1943000	0.00571978		+		+						+	1	1	1	21.2	21.2	21.2	7.4424	0	2.9992	23221000	0	0	7141700	8003100	7446300	7772100	5805400	1	1	1	1	1	1	1	1	1
1344	Epidermal growth factor receptor	Egfr	Q9WVF5;Q01279	526080	0.00173264	129780	0.000426064	0	0											2	2	2	3.2	3.2	3.2	72.906	0	7.9152	22955000	0	4456600	0	18413000	4542400	0	655860	2	1	0	2	1	0	2	1	0
2230	EH domain-containing protein 1	Ehd1	Q9WVK4;Q9EQP2	3305300	0.010886	4416000	0.0144976	3101500	0.00913016											14	14	11	35.4	35.4	31.1	60.602	0	109.12	313860000	103140000	114570000	82391000	95853000	128060000	89944000	10823000	10	11	9	10	11	9	7	9	8
1684	Eukaryotic translation initiation factor 2A;Eukaryotic translation initiation factor 2A, N-terminally processed	Eif2a	Q8BJW6;D3YZZ6;Q8BJW6-2;D6RFN2;D6RGA6	1575400	0.00518856	1471100	0.00482958	1134200	0.00333884											7	7	7	17.6	17.6	17.6	64.403	0	52.242	129600000	47834000	41789000	36265000	48837000	45605000	35160000	4180700	6	6	5	6	6	5	6	6	5
96	Translation initiation factor eIF-2B subunit delta	Eif2b4	A0A0J9YUY0;D3Z780;Q61749;Q61749-2	0	0	1285800	0.00422124	673680	0.00198317											2	2	2	11.8	11.8	11.8	26.689	0	4.9546	19595000	0	10442000	8363500	0	12858000	6736800	1959500	0	2	2	0	2	2	0	2	2
1600	Eukaryotic translation initiation factor 2 subunit 1	Eif2s1	Q6ZWX6	512070	0.0016865	0	0	806050	0.00237284											4	4	4	14	14	14	36.108	0	18.906	28999000	11266000	0	0	11266000	0	17733000	1318100	2	0	2	2	0	2	2	0	2
2234	Eukaryotic translation initiation factor 2 subunit 3, X-linked;Eukaryotic translation initiation factor 2 subunit 3, Y-linked	Eif2s3x;Eif2s3y	Q9Z0N1;A2AAW9;Q9Z0N2	4632800	0.0152581	1820700	0.0059773	2492700	0.00733798											8	8	8	24.2	24.2	24.2	51.065	0	44.917	187870000	74034000	54216000	54650000	97289000	38234000	52346000	8946100	6	4	3	6	4	3	6	4	3
1057	Eukaryotic translation initiation factor 3 subunit A	Eif3a	P23116;A0A494B9I0	2148300	0.0070754	2295500	0.00753606	3839800	0.0113036											25	25	25	16.8	16.8	16.8	161.93	0	89.416	480440000	174100000	113830000	171940000	124600000	133140000	222710000	8283500	13	17	21	13	17	21	13	17	21
1778	Eukaryotic translation initiation factor 3 subunit B	Eif3b	Q8JZQ9;A0A0G2JG48	1371700	0.00451768	1481300	0.00486306	2031800	0.00598119											13	13	13	19.2	19.2	19.2	91.369	0	41.463	180740000	47021000	57506000	69076000	50752000	54809000	75175000	4884800	7	8	7	7	8	7	7	8	7
1817	Eukaryotic translation initiation factor 3 subunit C	Eif3c	Q8R1B4;M0QWV3	2435400	0.00802096	2256300	0.00740736	2772800	0.00816253											12	12	12	15.1	15.1	15.1	105.53	0	38.198	313510000	102660000	89818000	106020000	102290000	94764000	116460000	7464500	8	9	10	8	9	10	8	9	10
905	Eukaryotic translation initiation factor 3 subunit D	Eif3d	O70194;A0A2R8VK20	1398000	0.0046043	1560100	0.00512176	1868400	0.00550017											7	7	7	12.2	12.2	12.2	63.988	0	35.363	120660000	25287000	37940000	52909000	34950000	39002000	46710000	4826500	5	5	4	5	5	4	5	5	4
1212	Eukaryotic translation initiation factor 3 subunit E	Eif3e	P60229	1698900	0.00559531	1059600	0.00347863	1572600	0.0046294											10	10	10	22.9	22.9	22.9	52.22	0	31.211	121270000	29105000	36447000	51585000	47570000	29668000	44032000	4331100	7	6	4	7	6	4	7	6	4
2119	Eukaryotic translation initiation factor 3 subunit F	Eif3f	Q9DCH4	9883100	0.0325499	7766600	0.0254975	11436000	0.0336651											10	10	10	31.3	31.3	31.3	37.984	0	78.782	436290000	128390000	135610000	139540000	148250000	116500000	171540000	29086000	9	5	7	9	5	7	9	5	7
2244	Eukaryotic translation initiation factor 3 subunit G	Eif3g	Q9Z1D1	0	0	573890	0.00188406	363670	0.00107057											3	3	3	14.1	14.1	14.1	35.638	0	3.2165	17814000	0	0	6349300	0	10904000	6909800	937560	0	1	2	0	1	2	0	1	2
1877	Eukaryotic translation initiation factor 3 subunit H	Eif3h	Q91WK2	3005200	0.00989759	1686100	0.00553541	3937900	0.0115923											6	6	6	21	21	21	39.832	0	49.337	172580000	57532000	43958000	64069000	60105000	33722000	78758000	8629200	6	2	5	6	2	5	6	2	5
2193	Eukaryotic translation initiation factor 3 subunit I	Eif3i	Q9QZD9;A2AE03	5159600	0.0169931	6120200	0.0200924	10115000	0.0297764											8	8	8	25.5	25.5	25.5	36.46	0	25.718	406500000	103720000	124720000	160280000	98033000	116280000	192180000	21395000	5	6	8	5	6	8	5	6	8
2112	Eukaryotic translation initiation factor 3 subunit K	Eif3k	Q9DBZ5;A0A140LJ59;Q3TY56;Q9DBZ5-2	1401900	0.00461714	1213500	0.00398388	1965100	0.00578484											4	4	4	16.5	16.5	16.5	25.086	0	10.031	50386000	16441000	0	18843000	15421000	13349000	21616000	4580500	3	2	4	3	2	4	3	2	4
1807	Eukaryotic translation initiation factor 3 subunit L	Eif3l	Q8QZY1	799350	0.00263265	1444800	0.00474323	2523400	0.00742835											10	10	10	21.1	21.1	21.1	66.612	0	50.63	138260000	32036000	35013000	64484000	23181000	41899000	73180000	4767600	2	5	9	2	5	9	2	5	9
380	Eukaryotic translation initiation factor 3 subunit M	Eif3m	A2A701;A2A702;Q99JX4	1619600	0.00533413	622300	0.00204299	785860	0.0023134											3	3	3	31.5	31.5	31.5	16.518	0	16.854	21194000	11337000	0	0	11337000	4356100	5501000	3027700	2	1	1	2	1	1	2	1	1
1217	Eukaryotic initiation factor 4A-I;Eukaryotic initiation factor 4A-II;Eukaryotic initiation factor 4A-II, N-terminally processed	Eif4a1;Eif4a2	P60843;Q8BTU6;P10630;P10630-2;E9Q561;A0A338P6X5	2563600	0.00844319	2736600	0.00898417	4047300	0.0119144											8	7	7	24.1	20.2	20.2	46.153	0	21.313	214990000	71776000	65695000	68782000	58964000	62941000	93089000	9347600	6	7	7	5	6	6	5	6	6
1863	Eukaryotic initiation factor 4A-III;Eukaryotic initiation factor 4A-III, N-terminally processed	Eif4a3;Gm8994	Q91VC3;A0A0N4SVP8;E9PV04;A2AFK7;A0A0N4SVM5;D6RJ60;D6RJ11	3734200	0.0122985	6473500	0.0212523	4954100	0.0145838											15	15	14	35.3	35.3	31.4	46.839	0	81.941	348720000	136400000	111190000	89078000	85886000	148890000	113940000	15162000	8	13	10	8	13	10	7	12	9
482	Eukaryotic translation initiation factor 4B	Eif4b	B2RWE8;Q8BGD9	577390	0.00190163	1452800	0.0047695	4012600	0.0118122											4	4	4	10.7	10.7	10.7	46.478	0	10.645	84600000	0	0	51620000	8083500	20340000	56177000	6042900	2	1	2	2	1	2	2	1	2
81	Eukaryotic translation initiation factor 4E	Eif4e	A0A0G2JGT5;P63073;A0A0G2JG98;A0A0G2JFB4;A0A0G2JH04	0	0	1028600	0.00337686	2299100	0.00676806											2	2	2	7.7	7.7	7.7	21.371	0.005966	1.9646	33277000	0	0	21126000	0	10286000	22991000	3327700	0	1	2	0	1	2	0	1	2
1366	Eukaryotic translation initiation factor 4E type 2	Eif4e2	Q0P688;Q8BMB3;M0QWD1;D3Z730;Q3UUT0;G3X9H1;D3Z729;D3YUV9	1729200	0.0056951	566120	0.00185855	1329600	0.00391406											3	3	3	20	20	20	27.66	0	12.692	47123000	21684000	0	16677000	22479000	7359500	17284000	3624800	2	2	3	2	2	3	2	2	3
451	Eukaryotic translation initiation factor 4E transporter	Eif4enif1	A8Y5K6;Q9EST3;Q5NBZ4;Q9EST3-2	129540	0.000426639	70706	0.000232126	0	0											2	2	2	4.5	4.5	4.5	87.881	0	33.124	6608100	0	2289200	0	4274700	2333300	0	200240	1	1	0	1	1	0	1	1	0
613		Eif4g1	E9PVC5;E9Q770	0	0	49393	0.000162156	25429	7.48576e-05											11	2	2	9.5	1.1	1.1	175.46	0.004298	2.2011	4938200	0	0	1542200	0	3259900	1678300	74822	5	4	10	0	1	1	0	1	1
614	Eukaryotic translation initiation factor 4 gamma 1	Eif4g1	E9PVC6;E9Q9E1;Q6NZJ6;A0A0J9YUS5;Q6NZJ6-2;A0A0J9YVC1;A0A0J9YUC1;A0A338P7C5;A0A0J9YUL1;D3Z439;A0A0J9YU44;A0A0J9YTV0;D3YWY7;D3YWM1	85476	0.000281514	85827	0.000281767	79788	0.000234879											11	11	2	9.7	9.7	1.1	171.28	0	48.283	16572000	0	5557500	0	5641400	5664600	5266000	251090	6	4	10	6	4	10	1	1	1
821	Eukaryotic translation initiation factor 4 gamma 2	Eif4g2	G3XA17;Q62448;F7CBP1;Q62448-2	352620	0.00116135	586530	0.00192556	139960	0.000412012											4	4	4	6.8	6.8	6.8	102.1	0	42.893	53955000	17186000	23190000	12457000	17631000	29326000	6998100	1079100	3	4	2	3	4	2	3	4	2
108	Eukaryotic translation initiation factor 4 gamma 3	Eif4g3	Z4YKC4;A0A0R4J112;A2AMI2;A0A0N4SVL0;Q80XI3-2;Q80XI3-4;Q80XI3;Q80XI3-3;A2AMI7;A2AMI6	635770	0.0020939	414530	0.00136089	589820	0.0017363											4	3	3	2.9	2.3	2.3	173.55	0	14.638	137770000	51424000	42466000	39204000	53404000	34821000	49545000	1640100	3	2	4	3	2	3	3	2	3
2216	Eukaryotic translation initiation factor 4H	Eif4h	Q9WUK2-2;Q9WUK2	0	0	0	0	413040	0.0012159											1	1	1	10.1	10.1	10.1	25.186	0	6.8181	4956500	0	0	4554400	0	0	4956500	413040	1	0	1	1	0	1	1	0	1
899	Eukaryotic translation initiation factor 6	Eif6	O55135;A6PWZ2	4826700	0.0158967	0	0	0	0											2	2	2	13.1	13.1	13.1	26.511	0	18.004	43440000	43440000	0	0	43440000	0	0	4826700	2	0	0	2	0	0	2	0	0
1302	ELAV-like protein 1	Elavl1	P70372;B1AXZ6;Q80UJ0;B1AXZ5;B1AXZ4;Q3UR02;B1AXZ0;Q80Y51;Q61701;Q61701-9;Q61701-4;Q61701-10;Q61701-5;Q61701-7;Q60899;Q61701-2;Q61701-6;Q61701-11	22607000	0.0744559	15656000	0.0513982	31085000	0.0915076											14	14	14	47.5	47.5	47.5	36.169	0	130.58	1109600000	407700000	234780000	422009984	361710000	250500000	497350000	69348000	10	11	13	10	11	13	10	11	13
288	ETS-related transcription factor Elf-1	Elf1	A0A2I3BPX9;Q60775	0	0	406720	0.00133525	0	0											1	1	1	2.6	2.6	2.6	62.29	0.0038629	2.246	5694000	0	5586400	0	0	5694000	0	406720	0	1	0	0	1	0	0	1	0
278	Elongator complex protein 3	Elp3	A0A286YDB8;Q9CZX0;Q9CZX0-2	0	0	352010	0.00115564	69323	0.000204072											3	3	3	6.3	6.3	6.3	63.053	0	4.0393	13483000	0	11052000	0	0	11264000	2218300	421340	0	3	1	0	3	1	0	3	1
858	Emerin	Emd	O08579;Q3THM8;B7FAU5;I7HJS1	949310	0.00312654	324060	0.00106388	340580	0.00100259											2	2	2	14.3	14.3	14.3	29.435	0	4.0379	19368000	11392000	0	0	11392000	3888700	4087000	1614000	2	1	1	2	1	1	2	1	1
1930	EMILIN-1	Emilin1	Q99K41	967280	0.00318573	1095700	0.00359715	549850	0.00161864		+	+		+						10	10	10	14.7	14.7	14.7	107.58	0	48.002	143710000	62509000	48842000	28763000	53200000	60265000	30242000	2612900	6	6	7	6	6	7	6	6	7
281	Echinoderm microtubule-associated protein-like 3	Eml3	A0A286YDN1;Q8VC03	349180	0.00115002	300160	0.000985416	261500	0.0007698											3	3	3	5.2	5.2	5.2	95.607	0	8.1429	40988000	15713000	0	0	15713000	13507000	11768000	910840	3	2	1	3	2	1	3	2	1
182	Protein EMSY	Emsy	A0A0U1RPW3;A0A0U1RPK1;Q8BMB0-2;Q8BMB0-3;Q8BMB0;A0A0U1RQ63;A0A0U1RPN4;A0A0U1RNQ4;A0A0U1RNN7	284990	0.000938611	731540	0.00240162	301300	0.000886963											7	7	7	13.6	13.6	13.6	77.548	0	29.073	51396000	17013000	19426000	13465000	11115000	28530000	11751000	1317800	3	5	4	3	5	4	3	5	4
39	Protein enabled homolog	Enah	A0A0A6YXC8;E9QKR1;A0A0A6YW06;J3QNM3;E9QKQ9;E9QLZ9;Q03173-6;Q03173-3;Q03173-4;Q03173-5;Q03173;Q03173-2	1186000	0.00390608	577810	0.00189693	1386000	0.00408009											4	4	4	8.2	8.2	8.2	58.35	0	10.383	72446000	20363000	19955000	0	27279000	13290000	31877000	3149800	2	2	3	2	2	3	2	2	3
860	Endonuclease G, mitochondrial	Endog	O08600	209170	0.000688899	492980	0.00161844	288990	0.000850725											4	4	4	16.3	16.3	16.3	32.19	0	4.4325	16849000	0	8222300	0	3555800	8380700	4912800	991140	2	2	1	2	2	1	2	2	1
1725	Cytosolic endo-beta-N-acetylglucosaminidase	Engase	Q8BX80;E9Q017;F7CXI4	0	0	0	0	42405	0.000124831											2	2	2	3.1	3.1	3.1	82.944	0.001	2.4453	1611400	0	0	1480700	0	0	1611400	42405	0	0	2	0	0	2	0	0	2
1031	Alpha-enolase	Eno1	P17182;Q6PHC1;B0QZL1;B1ARR7;B1ARR6;A0A0N4SUW8;A0A0N4SUI6;D3YVD3;D3Z2S4;J3QPZ9;D3Z6E4;A0A0N4SUX5;P17183;P21550	16726000	0.0550869	16670000	0.0547271	23735000	0.0698708											20	20	20	56.9	56.9	56.9	47.14	0	285.2	1256900000	437380000	328169984	442070016	367970000	366750000	522170000	57132000	12	13	17	12	13	17	12	13	17
733		Ep400	F6R9G0	0	0	350230	0.00114979	357570	0.00105261											5	2	2	18.8	8.3	8.3	34.56	0	4.5822	13448000	0	0	6242800	0	6654400	6793800	707800	1	2	4	0	2	1	0	2	1
1763	E1A-binding protein p400	Ep400	Q8CHI8-5;Q8CHI8-3;Q8CHI8-2;Q8CHI8-4;Q8CHI8	205680	0.000677405	196390	0.000644742	247000	0.000727115											11	11	8	5.3	5.3	4.2	318.23	0	83.108	70749000	22938000	21872000	23351000	22419000	21407000	26923000	649070	4	5	8	4	5	8	3	5	5
597	Ephrin type-B receptor 3;Ephrin type-A receptor 6;Receptor protein-tyrosine kinase;Ephrin type-A receptor 2;Ephrin type-A receptor 7;Ephrin type-B receptor 2;Ephrin type-B receptor 4;Ephrin type-B receptor 1	Ephb3;Epha6;Ephb4;Epha2;Epha7;Ephb2;Ephb1	E0CYA3;P54754;Q62413;E9PWK7;Q03145;A2BDQ4;Q8C8K1;Q61772;Q61772-3;Q61772-2;P54763-4;P54761;P54763-2;P54763;Q8CBF3;Q8CBF3-2;G1K381;E9PUP9;E9PUQ2;Q8BRB1;E9PUQ0;A2BDW0;Q6PFV6;E9PUQ4;P29319;B7ZNN5;Q60629;O09127;P35991;Q03137-2;Q03137	193410	0.000636994	117380	0.000385355	123350	0.000363116											4	4	4	5.3	5.3	5.3	81.562	0	4.538	18234000	0	4836700	0	8123100	4929800	5180700	434130	1	3	1	1	3	1	1	3	1
1438	Epsin-2	Epn2	Q5NCM6;Q8CHU3-2;Q8CHU3;Q5NCM5;J3QNT7;F7CUV7	3946100	0.0129964	3269800	0.0107347	2782200	0.0081902											5	5	5	14.2	14.2	14.2	61.648	0	98.554	229960000	85581000	71385000	66378000	90760000	75204000	63992000	9998100	5	5	4	5	5	4	5	5	4
1756	Bifunctional glutamate/proline--tRNA ligase;Glutamate--tRNA ligase;Proline--tRNA ligase	Eprs	Q8CGC7;A0A0A6YWH3;A0A0A6YWA4	15728000	0.0518	7987200	0.0262217	22367000	0.0658437											50	50	50	34.9	34.9	34.9	170.08	0	323.31	3870900000	1301400064	854380032	1550099968	1321100000	670920000	1878900000	46082000	39	28	41	39	28	41	39	28	41
839	Epidermal growth factor receptor substrate 15	Eps15	Q5JC28;H3BK65;P42567;F6W2Q5;H3BJB8;A0A0R4J0A0;P42567-2	1127800	0.0037144	775440	0.00254575	260750	0.000767592											9	9	9	17.5	17.5	17.5	86.677	0	318.47	84394000	35924000	37730000	0	43982000	30242000	10169000	2163900	7	4	2	7	4	2	7	4	2
1475	Epidermal growth factor receptor substrate 15-like 1	Eps15l1	Q60902-2;Q60902;A0A1D5RLS1;Q60902-3	193380	0.000636895	0	0	0	0											17	1	1	25.8	1.6	1.6	89.727	0.0089326	1.8023	9475400	9475400	0	0	9475400	0	0	193380	13	15	6	1	0	0	1	0	0
1476	Epidermal growth factor receptor substrate 15-like 1	Eps15l1	Q60902-4	67576	0.000222561	0	0	0	0											17	17	1	27.5	27.5	1.6	84.751	0	229.28	3108500	3108500	0	0	3108500	0	0	67576	13	16	6	13	16	6	1	1	0
1929	Epidermal growth factor receptor kinase substrate 8-like protein 2	Eps8l2	Q99K30;Q99K30-2	1400200	0.00461154	580030	0.00190422	1496500	0.00440538											8	8	8	16	16	16	82.228	0	156.22	121680000	47496000	29601000	39956000	49008000	20301000	52376000	3476700	5	3	5	5	3	5	5	3	5
1155	Eosinophil peroxidase;Eosinophil peroxidase light chain;Eosinophil peroxidase heavy chain	Epx	P49290;P11247	1348200	0.00444028	452230	0.00148466	1603700	0.00472095											12	12	12	17.6	17.6	17.6	81.379	0	48.553	139570000	62116000	27821000	43947000	55276000	18541000	65750000	3404100	6	5	11	6	5	11	6	5	11
758	ELKS/Rab6-interacting/CAST family member 1	Erc1	V9GXP8;F8VPM7;Q99MI1;Q99MI1-2;V9GX53;V9GXL1;Q3UHT7;Q6PH08;Q6PH08-3;A0A1B0GS69;Q6PH08-4;A0A1B0GSU7;Q6PH08-2	0	0	0	0	87724	0.000258241											11	11	1	12.3	12.3	1.5	127.94	0	39.744	4824800	0	0	4433500	0	0	4824800	87724	2	9	11	2	9	11	0	0	1
1317	Enhancer of rudimentary homolog	Erh	P84089;A0A1W2P7H9;A0A1W2P7T3;G3UW85	69906000	0.230235	44123000	0.144854	88537000	0.260634											5	5	5	39.4	39.4	39.4	12.259	0	76.3	1012800000	420860000	293790016	258100000	349530000	220620000	442680000	202570000	4	3	5	4	3	5	4	3	5
1654	Erlin-2;Erlin-1	Erlin2;Erlin1	Q8BFZ9;Q91X78	0	0	0	0	132880	0.00039117											1	1	1	3.5	3.5	3.5	37.872	0.001004	2.4643	2790500	0	0	2564200	0	0	2790500	132880	0	0	1	0	0	1	0	0	1
1816	ERO1-like protein alpha	Ero1l	Q8R180	299670	0.00098696	0	0	272040	0.000800828											2	2	2	4.3	4.3	4.3	54.084	0	4.7225	16579000	8690300	0	0	8690300	0	7889100	571700	2	0	1	2	0	1	2	0	1
1201	Endoplasmic reticulum resident protein 29	Erp29	P57759;F8WJI4;F8WIM7;D6RG87	75741000	0.249452	49214000	0.161568	55163000	0.162388											9	9	9	27.5	27.5	27.5	28.823	0	156.7	2161400000	913289984	568160000	615110016	908900000	590560000	661950000	180120000	8	7	7	8	7	7	8	7	7
2063	Endoplasmic reticulum resident protein 44	Erp44	Q9D1Q6	8625800	0.028409	8398500	0.027572	9041400	0.026616											16	16	16	46.8	46.8	46.8	46.852	0	150.46	495250000	163240000	165140000	149920000	163890000	159570000	171790000	26066000	9	11	11	9	11	11	9	11	11
1399	Extended synaptotagmin-1	Esyt1	Q3U7R1;Q3U7R1-2;A0A1W2P784	67146	0.000221145	0	0	20405	6.0068e-05											5	5	5	7	7	7	121.55	0	11.923	4202400	0	0	899990	3223000	0	979440	87551	2	1	3	2	1	3	2	1	3
1944	Electron transfer flavoprotein subunit alpha, mitochondrial	Etfa	Q99LC5	2172000	0.00715346	1488200	0.00488571	3659900	0.010774											8	8	8	27.9	27.9	27.9	35.009	0	39.077	146400000	38984000	52334000	48584000	43439000	29764000	73198000	7320000	6	5	7	6	5	7	6	5	7
2125	Electron transfer flavoprotein subunit beta	Etfb	Q9DCW4;A0A0U1RNP5;A0A0N4SVE0;A0A0N4SWE9;A0A0U1RNR3;A0A0U1RQB4;A0A0U1RNK9	3128000	0.010302	3931800	0.012908	5253000	0.0154637											7	7	7	31.4	31.4	31.4	27.623	0	40.971	160070000	47308000	49959000	50933000	40664000	51113000	68289000	12313000	5	5	5	5	5	5	5	5	5
1585	Electron transfer flavoprotein-ubiquinone oxidoreductase, mitochondrial	Etfdh	Q6PF96;Q921G7	5874800	0.0193486	5105700	0.0167619	3162400	0.00930943											12	12	12	27.7	27.7	27.7	61.16	0	39.765	410140000	137640000	165290000	96976000	170370000	148070000	91708000	14143000	9	12	9	9	12	9	9	12	9
692	Transcription factor ETV6	Etv6	E9Q8J8;P97360	740650	0.00243932	1707500	0.00560567	953800	0.00280778											1	1	1	4.5	4.5	4.5	46.018	0	22.635	64637000	13997000	31910000	16647000	14072000	32442000	18122000	3402000	1	1	1	1	1	1	1	1	1
1450	RNA-binding protein EWS	Ewsr1	Q5SUT0;Q5SUS9;Q61545	2935600	0.00966837	4259500	0.0139838	2705200	0.00796353											5	5	5	11.2	11.2	11.2	64.988	0	39.884	168310000	43099000	60371000	59738000	49905000	72412000	45989000	9900400	5	4	3	5	4	3	5	4	3
2071	Exocyst complex component 2	Exoc2	Q9D4H1	179790	0.000592136	0	0	0	0											1	1	1	3.2	3.2	3.2	103.96	0.0046816	2.1006	8809500	8809500	0	0	8809500	0	0	179790	1	0	0	1	0	0	1	0	0
1586	Exocyst complex component 8	Exoc8	Q6PGF7	0	0	149050	0.000489327	0	0											2	2	2	3.4	3.4	3.4	81.034	0	3.3275	6856500	0	6727000	0	0	6856500	0	149050	0	2	0	0	2	0	0	2	0
932	Coagulation factor X;Factor X light chain;Factor X heavy chain;Activated factor Xa heavy chain	F10	Q3U3V1;O88947	0	0	264070	0.000866934	0	0		+		+					+		1	1	1	4.5	4.5	4.5	55.255	0.0042857	2.1932	5545500	0	5440700	0	0	5545500	0	264070	0	1	0	0	1	0	0	1	0
1360	Coagulation factor XIII B chain	F13b	Q07968	70654	0.000232698	373990	0.0012278	173090	0.00050954		+		+					+		2	2	2	3	3	3	76.195	0.0005305	2.9077	19767000	0	11742000	0	2260900	11968000	5538800	617730	1	2	1	1	2	1	1	2	1
930	Coagulation factor V;Coagulation factor V heavy chain;Coagulation factor V light chain	F5	O88783	33058	0.000108876	0	0	0	0											1	1	1	0.7	0.7	0.7	247.23	0.0010272	2.605	3140500	3140500	0	0	3140500	0	0	33058	1	0	0	1	0	0	1	0	0
1026	Coagulation factor IX;Coagulation factor IXa light chain;Coagulation factor IXa heavy chain	F9	P16294	509740	0.00167882	236880	0.00077767	0	0		+		+					+		2	2	2	4.2	4.2	4.2	52.977	0	3.6049	14186000	9685100	0	0	9685100	4500800	0	746630	2	1	0	2	1	0	2	1	0
2067	Protein Noxp20	Fam114a1	Q9D281	0	0	0	0	0	0											1	1	1	2.6	2.6	2.6	61.012	0.0042453	2.1423	0	0	0	0	0	0	0	0	0	1	0	0	1	0	0	1	0
1853	Protein FAM114A2	Fam114a2	Q8VE88-2;Q8VE88	628510	0.00206999	727820	0.00238941	643310	0.00189377											1	1	1	3.3	3.3	3.3	53.375	0	12.666	53990000	0	0	15960000	16970000	19651000	17369000	1999600	1	1	1	1	1	1	1	1	1
1544	Constitutive coactivator of PPAR-gamma-like protein 1	FAM120A	Q6A0A9	431260	0.00142035	470390	0.00154428	1070100	0.00315015											7	7	7	9.5	9.5	9.5	121.64	0	22.518	112390000	0	0	56047000	24582000	26812000	60995000	1971700	3	3	5	3	3	5	3	3	5
1999	Protein FAM136A	Fam136a	Q9CR98;A0A0N4SWI4	2750500	0.00905874	1401300	0.00460042	2931000	0.00862824											4	4	4	20.3	20.3	20.3	15.674	0	5.0077	70828000	0	0	26932000	27505000	14013000	29310000	7082800	3	1	3	3	1	3	3	1	3
1749	Protein FAM160B1	Fam160b1	Q8CDM8-2;Q8CDM8	315080	0.00103771	137090	0.000450062	141900	0.000417723											1	1	1	2.9	2.9	2.9	58.532	0	3.1185	15446000	0	0	3390100	8192000	3564400	3689300	594060	1	1	1	1	1	1	1	1	1
570	BRISC complex subunit Abro1	Fam175b	D3Z4D8;Z4YJY0;Q3TCJ1	0	0	0	0	757260	0.00222921											1	1	1	4.5	4.5	4.5	33.527	0	4.2306	7572600	0	0	6958400	0	0	7572600	757260	0	0	1	0	0	1	0	0	1
1407	Protein FAM195B	Fam195b	Q3UGS4	762730	0.00251204	382610	0.0012561	771340	0.00227066											2	2	2	22.7	22.7	22.7	11.101	0	3.7699	13417000	0	2627700	0	5339100	2678300	5399400	1916700	1	1	1	1	1	1	1	1	1
100	WASH complex subunit FAM21	Fam21	A0A0N4SV74;A0A0N4SUJ0;Q6PGL7-2;Q6PGL7	104670	0.000344729	131450	0.000431546	107450	0.00031631											1	1	1	1.7	1.7	1.7	98.534	0	4.1161	14430000	0	0	4146800	4396200	5521100	4512900	343580	1	1	1	1	1	1	1	1	1
679	Protein FAM3C	Fam3c	E9Q8C5;E9Q6F0;G3X9I1;G5E911;Q91VU0	1053000	0.00346804	1404200	0.00460994	0	0											1	1	1	12.1	12.1	12.1	10.704	0	3.6411	12286000	0	6888400	0	5264900	7021100	0	2457200	1	1	0	1	1	0	1	1	0
1902	Protein FAM49B	Fam49b	Q921M7;A0A2I3BPH9;A0A2I3BRN5	0	0	0	0	1502400	0.00442275											2	2	2	10.2	10.2	10.2	36.776	0	3.5527	28546000	0	0	26231000	0	0	28546000	1502400	0	0	2	0	0	2	0	0	2
495		Fance	B8JJD2;B8JJD7;B8JJD5;F7DAL6;B8JJD3	0	0	764770	0.00251072	1029100	0.00302945											1	1	1	18.3	18.3	18.3	8.1424	0.00099059	2.3895	7175500	0	0	3782500	0	3059100	4116400	1793900	0	1	1	0	1	1	0	1	1
622	Phenylalanine--tRNA ligase alpha subunit	Farsa	Q8C0C7;E9PWY9;D6RIJ2	3598700	0.0118523	2565700	0.00842311	2889200	0.00850519											8	8	8	24	24	24	57.598	0	51.626	226340000	79976000	78368000	60926000	89969000	64143000	72230000	9053600	6	4	5	6	4	5	6	4	5
2215	Phenylalanine--tRNA ligase beta subunit	Farsb	Q9WUA2;A0A087WS80;A0A087WPV4;A0A087WQ15	819670	0.00269957	777010	0.0025509	721120	0.00212282											6	6	6	11	11	11	65.696	0	11.814	76487000	23698000	21163000	29212000	27049000	25641000	23797000	2317800	5	5	3	5	5	3	5	5	3
176	Fatty acid synthase;[Acyl-carrier-protein] S-acetyltransferase;[Acyl-carrier-protein] S-malonyltransferase;3-oxoacyl-[acyl-carrier-protein] synthase;3-oxoacyl-[acyl-carrier-protein] reductase;3-hydroxyacyl-[acyl-carrier-protein] dehydratase;Enoyl-[acyl-carrier-protein] reductase;Oleoyl-[acyl-carrier-protein] hydrolase	Fasn	P19096;A0A0U1RNJ1;A0A0U1RPP5	102780	0.000338505	85587	0.000280979	0	0											5	5	5	3.3	3.3	3.3	272.43	0	12.317	22227000	12128000	0	0	12128000	10099000	0	188370	3	2	1	3	2	1	3	2	1
703	Protocadherin Fat 3	Fat3	E9QK16;Q8BNA6-2;Q8BNA6	40461	0.000133258	0	0	0	0											1	1	1	0.5	0.5	0.5	501.59	0.006812	1.921	7525800	4074600	0	0	7525800	0	0	40461	1	0	0	1	0	0	1	0	0
1107	rRNA 2-O-methyltransferase fibrillarin	Fbl	P35550;A0A140LIR6	2868300	0.00944671	4852700	0.0159313	5189600	0.0152771											9	9	8	29.1	29.1	25.7	34.306	0	33.097	258210000	45144000	102330000	100480000	57367000	97053000	103790000	12911000	5	7	7	5	7	7	5	6	7
1363	Fibulin-1	Fbln1	Q08879;CON__ENSEMBL:ENSBTAP00000016046	10045000	0.0330831	13939000	0.0457613	6209500	0.0182794		+	+		+						21	21	8	32.9	32.9	12.3	78.032	0	295.42	935990000	321560000	420640000	164180000	311400000	432100000	192490000	30193000	15	16	13	15	16	13	6	6	5
1364	Fibulin-1	Fbln1	Q08879-2	4040900	0.0133087	21488000	0.0705444	21699000	0.0638772		+	+		+						20	7	7	36.4	15.2	15.2	75.283	0	49.685	1369600000	426470016	526929984	353380000	117190000	623140000	629280000	47228000	13	13	13	4	3	5	4	3	5
1114	Fibulin-2	Fbln2	P37889-2;P37889	486640	0.00160274	511120	0.00167799	197620	0.000581751		+	+		+						4	4	4	3.8	3.8	3.8	126.5	0	13.75	56183000	0	23569000	0	22872000	24023000	9287900	1195400	3	3	1	3	3	1	3	3	1
264	Fibulin-5	Fbln5	A0A1Y7VJW9;Q9WVH9	586300	0.00193097	416240	0.0013665	129580	0.000381456		+	+		+						3	3	3	8.5	8.5	8.5	51.769	0	6.0815	20378000	10553000	0	0	10553000	7492300	2332500	1132100	1	3	2	1	3	2	1	3	2
271	F-box only protein 15	Fbxo15	A0A286YCC7;A0A286YDM4;Q3TJW2;A0A494BAM1;Q9QZN0	353850	0.0011654	111500	0.000366051	466130	0.00137219											3	3	3	13.1	13.1	13.1	31.876	0	3.9983	13041000	0	0	5996500	4953900	1561000	6525900	931480	2	1	2	2	1	2	2	1	2
1631	F-box only protein 2	Fbxo2	Q80UW2	460080	0.00151527	1851200	0.00607743	887990	0.00261405											3	3	3	12.5	12.5	12.5	33.676	0	18.009	38391000	0	19953000	11633000	5520900	22214000	10656000	3199200	1	3	2	1	3	2	1	3	2
1423	F-BAR domain only protein 2	Fcho2	Q3UQN2;F6RG68;A0A286YDL7;J3QPQ1;Q3UQN2-2;Q3UQN2-3;A0A286YCL2	801150	0.00263858	358800	0.00117793	477200	0.00140478											7	7	7	11.2	11.2	11.2	88.733	0	69.856	65486000	26313000	0	23273000	32046000	14352000	19088000	1637100	5	2	3	5	2	3	5	2	3
2183	Fetuin-B	Fetub	Q9QXC1;Q6YJU1;A0A338P7B8	2118300	0.0069766	1613400	0.00529674	5159100	0.0151873											8	8	8	23.7	23.7	23.7	42.712	0	11.756	160030000	55367000	41382000	55204000	38129000	29042000	92863000	8890800	3	4	7	3	4	7	3	4	7
707	FYVE, RhoGEF and PH domain-containing protein 5	Fgd5	E9QKY4;E9QLU9;Q80UZ0	0	0	0	0	161240	0.000474656											1	1	1	0.9	0.9	0.9	166.85	0	3.6854	9674500	0	0	8889800	0	0	9674500	161240	0	0	1	0	0	1	0	0	1
1006	Fibroleukin	Fgl2	P12804	400090	0.00131769	0	0	900990	0.00265232		+	+		+						2	2	2	5.6	5.6	5.6	48.95	0	5.7628	29925000	0	0	19042000	9202100	0	20723000	1301100	1	0	2	1	0	2	1	0	2
1333	Fumarate hydratase, mitochondrial	Fh	P97807-2;P97807	1004300	0.00330765	1008500	0.00331087	1144000	0.00336769											5	5	5	12.6	12.6	12.6	50.052	0	27.012	78920000	25522000	25466000	25135000	25108000	25213000	28600000	3156800	4	4	3	4	4	3	4	4	3
2083	Pre-mRNA 3-end-processing factor FIP1	Fip1l1	Q9D824-3;Q9D824-2;Q9D824;D3Z3F1;Q9D824-4	3505500	0.0115453	3119300	0.0102406	3945000	0.0116132											7	7	7	16.8	16.8	16.8	60.187	0	40.375	221970000	78057000	61884000	74068000	73616000	65506000	82844000	10570000	5	5	6	5	5	6	5	5	6
818	Mitochondrial fission 1 protein	Fis1	G3X9U9;Q9CQ92	632760	0.00208399	741910	0.00243567	5033300	0.014817											1	1	1	9	9	9	16.265	0	17.417	38448000	0	0	27750000	3796600	4451400	30200000	6407900	1	1	1	1	1	1	1	1	1
1497	Peptidyl-prolyl cis-trans isomerase FKBP10	Fkbp10	Q61576;A2A4H9;F6W360	26741000	0.0880712	28487000	0.0935219	29178000	0.0858938											18	18	18	29.1	29.1	29.1	64.697	0	303.18	3038600000	1061699968	927310016	945009984	962670000	1025500000	1050400000	84406000	13	14	16	13	14	16	13	14	16
2060	Peptidyl-prolyl cis-trans isomerase FKBP11	Fkbp11	Q9D1M7	0	0	273150	0.000896743	300420	0.000884372											1	1	1	6	6	6	22.137	0.0010315	2.6448	4588600	0	0	2208400	0	2185200	2403400	573570	0	1	1	0	1	1	0	1	1
365	Peptidyl-prolyl cis-trans isomerase;FK506-binding protein 15	Fkbp15	Q80YW9;A0A6I8MWZ0;Q6P9Q6;Q6P9Q6-2;Q80YW6;Q80YW7	282960	0.000931926	0	0	273310	0.000804566											4	4	4	7.7	7.7	7.7	82.249	0	9.4019	17801000	0	0	8036600	9054600	0	8746000	556270	1	0	3	1	0	3	1	0	3
1074	Peptidyl-prolyl cis-trans isomerase FKBP1A;Peptidyl-prolyl cis-trans isomerase	Fkbp1a	P26883;F6X9I3	6665900	0.0219541	6702800	0.0220051	20419000	0.0601092											4	4	4	38.9	38.9	38.9	11.922	0	8.6876	101360000	0	24693000	51323000	19998000	20108000	61256000	33787000	2	3	3	2	3	3	2	3	3
1132	Peptidyl-prolyl cis-trans isomerase FKBP2	Fkbp2	P45878	0	0	0	0	615210	0.00181105											1	1	1	9.3	9.3	9.3	15.344	0	3.012	4306500	0	0	3957200	0	0	4306500	615210	0	0	1	0	0	1	0	0	1
263	Peptidyl-prolyl cis-trans isomerase FKBP3	Fkbp3	A0A1Y7VJ86;A0A1Y7VP01;A0A1Y7VLK0;Q62446	393770	0.00129688	0	0	1157900	0.00340861											2	2	2	15.9	15.9	15.9	9.727	0.0009995	2.4441	6206500	0	0	4255700	1575100	0	4631400	1551600	1	0	2	1	0	2	1	0	2
1091	Peptidyl-prolyl cis-trans isomerase FKBP4;Peptidyl-prolyl cis-trans isomerase FKBP4, N-terminally processed;Peptidyl-prolyl cis-trans isomerase	Fkbp4	P30416;F6S2D5;F7CAT1	2906300	0.00957187	3536300	0.0116096	4960400	0.0146024											12	12	12	22.3	22.3	22.3	51.572	0	44.149	353490000	118170000	124430000	90585000	90095000	109620000	153770000	11403000	7	8	7	7	8	7	7	8	7
742	Peptidyl-prolyl cis-trans isomerase FKBP8	Fkbp8	F6WP10;O35465;O35465-2	4800900	0.0158117	5983400	0.0196433	0	0											1	1	1	44.4	44.4	44.4	4.0346	0	17.878	10784000	0	5870400	0	4800900	5983400	0	10784000	1	1	0	1	1	0	1	1	0
2253	Peptidyl-prolyl cis-trans isomerase FKBP9	Fkbp9	Q9Z247	32617000	0.107424	50141000	0.164611	29280000	0.0861941											14	14	14	34.2	34.2	34.2	62.995	0	167.27	2801000000	1015200000	848649984	845030016	815430000	1253500000	732000000	112040000	11	12	11	11	12	11	11	12	11
2154	Protein flightless-1 homolog	Flii	Q9JJ28	120540	0.000396997	110980	0.000364344	195930	0.000576776											2	2	2	1.7	1.7	1.7	144.8	0	7.6942	26501000	7592000	6815500	10979000	7473300	6880600	12147000	427440	2	2	2	2	2	2	2	2	2
1637	Filamin-B	Flnb	Q80X90	4592500	0.0151253	5214100	0.0171177	6556300	0.0193004											63	63	61	31	31	30.2	277.82	0	323.31	2323500000	782840000	691470016	759720000	652140000	740410000	931000000	16363000	41	44	48	41	44	48	40	42	46
1858	Filamin-C	Flnc	Q8VHX6-2;Q8VHX6	651540	0.00214584	215280	0.000706758	242100	0.000712691											13	11	11	5.5	4.7	4.7	287.36	0	39.921	161900000	70512000	45531000	42399000	95125000	31431000	35347000	1108900	11	6	6	10	4	4	10	4	4
795	Flotillin-1	Flot1	G3UYU4;O08917	1375100	0.00452888	683550	0.00224407	275790	0.000811867											5	5	5	15	15	15	42.238	0	12.623	56027000	20039000	22307000	12834000	33003000	16405000	6618900	2334400	4	3	2	4	3	2	4	3	2
1445	Flotillin-2	Flot2	Q5SS83;Q60634-3;Q60634-2;Q60634	201150	0.000662485	51489	0.000169037	43322	0.000127531											1	1	1	3.3	3.3	3.3	47.116	0	8.6179	7991000	5431100	0	0	5431100	1390200	1169700	295960	1	1	1	1	1	1	1	1	1
1662		Flrt3	Q8BGT1	0	0	81297	0.000266896	493970	0.00145414											3	3	3	6.5	6.5	6.5	72.878	0	5.2625	20134000	0	0	15887000	0	2845400	17289000	575270	0	1	3	0	1	3	0	1	3
421	Formin-like protein 3;Formin-like protein 2	Fmnl3;Fmnl2	D3Z7A7;E9PXE6;F8VPR2;A2AQW2;Q6ZPF4-2;Q6ZPF4;A2APV2-2;A2APV2;A2APV2-3	0	0	199560	0.000655149	284650	0.000837949											1	1	1	1	1	1	116.92	0.00099404	2.407	25663000	0	0	13863000	0	10577000	15086000	484210	0	1	1	0	1	1	0	1	1
582	Fragile X mental retardation protein 1 homolog	Fmr1	E9QAS8;E9QAT0;Q6AXB7;E9QNF5;D3Z6U8;E9QAS9;P35922;P35922-2;P35922-7;P35922-11;P35922-10;P35922-8;P35922-9;P35922-6;P35922-12;P35922-4;P35922-5;P35922-3	416470	0.00137164	336770	0.00110561	256250	0.000754345											4	4	4	8.7	8.7	8.7	70.81	0	15.275	32304000	12125000	10703000	8606900	13327000	10777000	8200100	1009500	3	3	2	3	3	2	3	3	2
24		Fn1	A0A087WSN6;B9EHT6;B7ZNJ1	0	0	52278	0.000171627	0	0		+	+		+						75	75	1	46.4	46.4	1	253.01	0	323.31	5489200	0	5385500	0	0	5489200	0	52278	52	61	47	52	61	47	0	1	0
19	Fibronectin;Anastellin	Fn1	Q3UHL6;A0A087WR50;P11276;A0A087WS56;A0A087WS99;Q4KL80;A0A087WQE0;A0A087WQW8	63835	0.00021024	0	0	0	0		+	+		+						75	1	1	44.7	0.5	0.5	260.13	0	3.2717	6894100	6894100	0	0	6894100	0	0	63835	53	60	47	1	0	0	1	0	0
1786	Ketosamine-3-kinase	Fn3krp	Q8K274	0	0	620030	0.00203554	413390	0.00121693											2	2	2	7.1	7.1	7.1	34.468	0.0024486	2.3176	14468000	0	8182000	5652400	0	8680500	5787500	1033400	0	2	2	0	2	2	0	2	2
134	Fibronectin type III domain-containing protein 3B	Fndc3b	Q6NWW9;A0A0R4J0H8;A0A0A6YX88	128200	0.000422225	120970	0.000397141	277600	0.000817195											2	2	2	2.7	2.7	2.7	132.76	0	6.0063	23178000	0	0	11224000	5641000	5322500	12214000	526770	1	1	2	1	1	2	1	1	2
1488	Protein farnesyltransferase/geranylgeranyltransferase type-1 subunit alpha	Fnta	Q61239	214580	0.000706717	277450	0.00091086	252120	0.000742188											1	1	1	2.4	2.4	2.4	44.013	0.0050785	1.9972	11906000	0	0	3706700	3433300	4439200	4033900	744150	1	1	1	1	1	1	1	1	1
779	N-acetylated-alpha-linked acidic dipeptidase 2;Glutamate carboxypeptidase 2	Folh1;Naalad2	Q0VDM6;G3UWC2;Q9CZR2;O35409	48409	0.000159434	0	0	0	0											1	1	1	1.5	1.5	1.5	81.232	0.0046729	2.0963	1936300	1936300	0	0	1936300	0	0	48409	1	0	0	1	0	0	1	0	0
1148	Fos-related antigen 2	Fosl2	P47930-2;P47930	140670	0.000463295	208460	0.000684368	0	0											1	1	1	8.7	8.7	8.7	32.687	0	3.1214	3840400	0	2249700	0	1547300	2293000	0	349130	1	1	0	1	1	0	1	1	0
828	Hepatocyte nuclear factor 3-beta	Foxa2	G5E8P5;G3UYH0;P35583	3358900	0.0110625	3400900	0.011165	725300	0.00213513											2	2	2	8.6	8.6	8.6	49.099	0	35.527	67366000	19429000	26447000	0	30230000	30608000	6527700	7485100	2	2	1	2	2	1	2	2	1
1123	Forkhead box protein K1	Foxk1	P42128;A0A0G2JG71	196790	0.000648126	279680	0.000918181	152890	0.000450076											3	3	3	7.8	7.8	7.8	74.919	0	4.1293	21398000	0	9329300	0	6690900	9509000	5198200	629360	1	2	1	1	2	1	1	2	1
1403	Forkhead box protein K2	Foxk2	Q3UCQ1-2;Q3UCQ1	696790	0.00229487	99660	0.000327181	169050	0.000497647											3	3	3	6.5	6.5	6.5	61.21	0	37.19	27034000	19510000	0	0	19510000	2790500	4733300	965500	2	1	1	2	1	1	2	1	1
688	Forkhead box protein M1	Foxm1	E9Q7Y0;Q6P1H7;O08696	0	0	102380	0.00033611	74765	0.000220092											1	1	1	1.3	1.3	1.3	81.588	0.0059743	1.977	6377200	0	0	2473200	0	3685600	2691500	177140	0	1	1	0	1	1	0	1	1
1325	Protein FRG1	Frg1	P97376	0	0	0	0	321110	0.000945279											1	1	1	5	5	5	29.127	0	4.9732	4174500	0	0	3835900	0	0	4174500	321110	0	0	1	0	0	1	0	0	1
834	FERM domain-containing protein 4A	Frmd4a	Q3TB04;H3BIZ7;Q8BIE6;Q8BIE6-2	0	0	112590	0.000369629	122720	0.000361262											1	1	1	2.6	2.6	2.6	80.788	0	8.2386	7765100	0	0	3721300	0	3715300	4049800	235310	1	1	1	1	1	1	1	1	1
1496	Fascin	Fscn1	Q61553;A0A0G2JDU7;F7BDR1	2280000	0.00750915	2299500	0.00754919	1682900	0.0049541											9	9	9	18.5	18.5	18.5	54.507	0	18.238	175350000	86558000	56788000	26961000	63839000	64387000	47121000	6262400	4	6	5	4	6	5	4	6	5
2102	pre-rRNA processing protein FTSJ3	Ftsj3	Q9DBE9	0	0	0	0	170540	0.000502033											2	2	2	3.1	3.1	3.1	95.531	0	4.0762	5968900	0	0	5484700	0	0	5968900	170540	0	1	1	0	1	1	0	1	1
82	Far upstream element-binding protein 1	Fubp1	Q3TUE1;A0A0G2JGW9;A0A0G2JFY5;Q3UUU2;Q91WJ8;Q91WJ8-2;A0A0G2JG00;A0A0G2JFK2;A0A0G2JE55;A0A0G2JGT1	12073000	0.0397623	11883000	0.0390115	14430000	0.0424788											21	20	17	38.8	37.7	33.2	67.443	0	103.37	1190000000	328940000	400049984	417729984	374250000	368370000	447340000	38386000	14	16	17	14	15	16	13	14	13
405		Fubp3	A2AJ72;Q3TIX6;A0A0A6YVV5;A2AJ71;A0A0A6YY39;A0A0A6YX76;F7AM43	3868900	0.0127422	7136500	0.0234289	4054100	0.0119344											18	18	18	40.9	40.9	40.9	61.447	0	240.49	481900000	144500000	182250000	140310000	123810000	228370000	129730000	15060000	14	17	13	14	17	13	14	17	13
787	RNA-binding protein FUS	Fus	G3UXT7;Q8CFQ9;P56959;G3UZD2;Q91VQ2	37846000	0.124645	30028000	0.098581	31970000	0.0941129											9	9	8	57.7	57.7	57.7	13.897	0	184.05	798740000	345680000	202130000	220230000	302770000	240220000	255760000	99843000	7	5	6	7	5	6	6	5	5
73	Fragile X mental retardation syndrome-related protein 1	Fxr1	A0A0G2JEP0;Q61584-4;Q61584-7;Q61584-3;Q61584;A0A0H2UH27;Q61584-2;Q61584-5;Q61584-6	587530	0.00193502	50185	0.000164756	281660	0.000829147											6	6	4	13.7	13.7	11.4	63.915	0	42.437	25743000	16451000	0	0	16451000	1405200	7886400	919380	4	2	3	4	2	3	2	1	2
1564		Fxr2	Q6P5B5;Q9WVR4	498610	0.00164217	73320	0.000240707	253270	0.000745573											5	3	3	7.3	5.3	5.3	74.252	0	28.341	28882000	12957000	0	12640000	17451000	2566200	8864600	825200	5	2	3	3	1	2	3	1	2
1842	FYVE and coiled-coil domain-containing protein 1	Fyco1	Q8VDC1;A0A140T8V9	24989	8.2301e-05	92049	0.000302194	0	0											3	3	3	2.8	2.8	2.8	162.33	0	3.8932	8309700	0	6412000	0	1774200	6535500	0	117040	1	2	0	1	2	0	1	2	0
1892	UAP56-interacting factor	Fyttd1	Q91Z49-2;Q91Z49;D3Z591;Q91Z49-3	389920	0.0012842	2263300	0.00743034	1006900	0.0029641											4	4	4	12.7	12.7	12.7	32.29	0	13.187	47581000	0	28867000	0	5068900	29423000	13090000	3660100	1	3	2	1	3	2	1	3	2
1334	Ras GTPase-activating protein-binding protein 1	G3bp1	P97855	947950	0.00312206	1021300	0.0033529	1959300	0.00576776											5	5	4	12	12	9.5	51.828	0	14.287	86428000	23065000	0	37398000	20855000	22468000	43105000	3928500	3	3	4	3	3	4	2	2	3
85	Ras GTPase-activating protein-binding protein 2	G3bp2	A0A0J9YTQ8;P97379-2;P97379;A0A0J9YUY8	431400	0.00142081	180540	0.000592707	1074500	0.0031631											4	3	3	39.1	30.1	30.1	15.157	0	25.091	15178000	0	0	8886000	3882600	1624800	9670400	1686400	3	2	3	2	1	2	2	1	2
1307	Lysosomal alpha-glucosidase	Gaa	P70699;F6VEG4;A2AFL5;F6R5R5;A2AFL3	932770	0.00307207	213190	0.000699896	797800	0.00234855											8	8	8	12	12	12	106.25	0	39.037	77751000	28431000	18621000	27949000	37311000	8527700	31912000	1943800	7	4	7	7	4	7	7	4	7
1997	Growth arrest and DNA damage-inducible proteins-interacting protein 1	Gadd45gip1	Q9CR59	3926100	0.0129306	3306300	0.0108545	4786300	0.0140898											4	4	4	21.6	21.6	21.6	25.82	0	41.336	144220000	55628000	47908000	35280000	47113000	39676000	57435000	12019000	3	3	4	3	3	4	3	3	4
129	Cyclin-G-associated kinase	Gak	A0A0R4J0F6;Q99KY4-2;Q99KY4;F7BG02	60060	0.000197807	275490	0.000904425	0	0											2	2	2	1.5	1.5	1.5	143.67	0	4.8693	20133000	0	16217000	0	3603600	16529000	0	335550	1	2	0	1	2	0	1	2	0
269	Galactocerebrosidase	Galc	A0A1Y7VM63;P54818	211670	0.000697133	260300	0.000854557	348620	0.00102626											1	1	1	3.9	3.9	3.9	55.717	0	6.9492	14771000	0	0	5766200	3810000	4685300	6275200	820590	1	1	1	1	1	1	1	1	1
2204	Galactokinase	Galk1	Q9R0N0	8499300	0.0279923	4256500	0.013974	6514800	0.0191782											11	11	11	27.3	27.3	27.3	42.295	0	91.493	308330000	119810000	82118000	96656000	135990000	68105000	104240000	19271000	9	5	8	9	5	8	9	5	8
1582	Polypeptide N-acetylgalactosaminyltransferase 2;Polypeptide N-acetylgalactosaminyltransferase 2 soluble form	Galnt2	Q6PB93-2;Q6PB93	1172600	0.00386194	1431500	0.00469957	1230000	0.00362086											6	6	6	11.4	11.4	11.4	60.985	0	11.975	118860000	32608000	43953000	38363000	36351000	44376000	38129000	3834000	5	4	5	5	4	5	5	4	5
1632	N-acetylgalactosaminyltransferase 7	Galnt7	Q80VA0-2;Q80VA0	0	0	0	0	185860	0.000547132											1	1	1	1.8	1.8	1.8	75.499	0.0046773	2.0963	6876700	0	0	6318900	0	0	6876700	185860	0	0	1	0	0	1	0	0	1
1674	Neutral alpha-glucosidase AB	Ganab	Q8BHN3-2;Q8BHN3;Q8BHN3-3	8284500	0.0272849	10514000	0.0345171	13061000	0.0384488											21	21	21	29.7	29.7	29.7	109.4	0	202.92	1497400000	471870016	491860000	474540000	389370000	494150000	613890000	31860000	16	16	19	16	16	19	16	16	19
745	GTPase-activating protein and VPS9 domain-containing protein 1	Gapvd1	F7ADS7;F6X819;Q6PAR5-5;Q6PAR5-2;Q6PAR5-6;Q6PAR5;Q6PAR5-4	0	0	0	0	100850	0.000296881											1	1	1	2.1	2.1	2.1	90.004	0.00052056	2.7317	3025500	0	0	2780100	0	0	3025500	100850	0	0	1	0	0	1	0	0	1
2028	Glycine--tRNA ligase	Gars	Q9CZD3	698420	0.00230024	268860	0.000882659	252650	0.000743748											6	6	6	12.5	12.5	12.5	81.877	0	24.036	50017000	23418000	12934000	12617000	28635000	11023000	10359000	1219900	6	3	2	6	3	2	6	3	2
1540	Trifunctional purine biosynthetic protein adenosine-3;Phosphoribosylamine--glycine ligase;Phosphoribosylformylglycinamidine cyclo-ligase;Phosphoribosylglycinamide formyltransferase	Gart	Q64737	0	0	0	0	52034	0.000153177											1	1	1	1.1	1.1	1.1	107.5	0.002934	2.3116	2445600	0	0	2247200	0	0	2445600	52034	0	0	1	0	0	1	0	0	1
1362	Transcription factor GATA-4	Gata4	Q08369;E9PXW9;Q3UYJ1	57107000	0.188081	44716000	0.146801	45554000	0.134101											6	6	6	22.9	22.9	22.9	44.58	0	250.06	1326400000	520760000	350510016	414260000	513970000	402440000	409990000	147380000	5	5	2	5	5	2	5	5	2
1482	Transcription factor GATA-6	Gata6	Q61169;Q61169-2;A0A3Q4L2W4;P97489	743220	0.00244779	2458500	0.00807118	1038000	0.00305565											5	5	5	10.9	10.9	10.9	59.306	0	63.045	72076000	0	41005000	0	12635000	41795000	17647000	4239800	1	4	3	1	4	3	1	4	3
63	GATA zinc finger domain-containing protein 1	Gatad1	F7CAN4;A0A0G2JDS4;Q920S3	796480	0.0026232	0	0	481990	0.00141888											1	1	1	32.7	32.7	32.7	5.4962	0.00052029	2.7292	5113900	0	0	1771600	3185900	0	1928000	1278500	1	0	1	1	0	1	1	0	1
714	Transcriptional repressor p66 alpha	Gatad2a	E9QMN5;Q8CHY6;A0A1I7Q4G8;A0A1D5RM07;A0A1D5RM58	262340	0.000864014	776260	0.00254844	1295100	0.0038125											11	11	10	25.4	25.4	23.8	67.461	0	34.282	86348000	0	32881000	39332000	9706500	28722000	47920000	2333700	2	6	8	2	6	8	2	6	7
370	Transcriptional repressor p66-beta	Gatad2b	A1L3S7;Q8VHR5;A0A0U1RNM2;Q8VHR5-2	486610	0.00160264	533400	0.00175114	1457800	0.00429145											7	6	6	18.3	16.6	16.6	63.638	0	32.512	71856000	27193000	0	25765000	14112000	15469000	42276000	2477800	2	2	6	2	2	5	2	2	5
1034	Glucosylceramidase	Gba	P17439;A0A0G2JDK2	665310	0.00219119	0	0	241570	0.000711131											3	3	3	9.1	9.1	9.1	57.621	0	6.6165	20858000	15302000	0	0	15302000	0	5556100	906880	3	0	1	3	0	1	3	0	1
1545		Gbf1	Q6DFZ1;H3BLN1	49005	0.000161397	30536	0.000100249	28508	8.39215e-05											2	2	2	1.3	1.3	1.3	206.78	0	6.2586	9940500	4508500	0	0	4508500	2809300	2622700	108050	1	1	1	1	1	1	1	1	1
1051	Vitamin D-binding protein	Gc	P21614;A0A0G2JGM6	10404000	0.0342655	6364600	0.0208948	9780400	0.0287914											12	12	12	28.2	28.2	28.2	53.6	0	42.236	637170000	219570000	202250000	193420000	249690000	152750000	234730000	26549000	10	6	9	10	6	9	10	6	9
2072	GRIP and coiled-coil domain-containing protein 1	Gcc1	Q9D4H2	221780	0.00073043	194930	0.000639949	326390	0.000960823											5	5	5	7.2	7.2	7.2	87.676	0	11.154	31953000	10346000	10838000	9472900	9536600	8381900	14035000	743100	3	3	4	3	3	4	3	3	4
481	GRIP and coiled-coil domain-containing protein 2	Gcc2	E0CYI9;E9PWI6;B2RSU7;Q8CHG3;F6UT01	288890	0.000951456	16906	5.55019e-05	116330	0.000342451											8	8	8	6.2	6.2	6.2	183.01	0	23.53	40946000	18957000	0	19434000	28022000	1639900	11284000	422120	7	1	4	7	1	4	7	1	4
265	Rab GDP dissociation inhibitor beta	Gdi2	A0A1Y7VLG4;Q61598-2;Q61598	421900	0.00138952	351150	0.00115281	224860	0.00066194											1	1	1	10.6	10.6	10.6	11.441	0.00053135	2.9245	5987400	0	0	1239700	2531400	2106900	1349100	997900	1	1	1	1	1	1	1	1	1
1572		Gemin4	Q6P6L6	140210	0.00046178	0	0	169460	0.000498854											1	1	1	1.1	1.1	1.1	120.18	0.00052192	2.7622	14245000	0	0	7163000	6449500	0	7795300	309670	1	0	1	1	0	1	1	0	1
398	Gem-associated protein 5	Gemin5	A2AFQ9;E9PUU4;Q8BX17	238580	0.000785761	348600	0.00114444	344670	0.00101464											11	11	11	8.7	8.7	8.7	166.52	0	28.793	73616000	0	26715000	25324000	18848000	27539000	27229000	931850	4	6	5	4	6	5	4	6	5
1780	Elongation factor G, mitochondrial	Gfm1	Q8K0D5	495690	0.00163255	704240	0.002312	0	0											2	2	2	2.8	2.8	2.8	83.549	0	4.1383	49197000	0	28328000	0	20323000	28874000	0	1199900	1	2	0	1	2	0	1	2	0
1145	Glutamine--fructose-6-phosphate aminotransferase [isomerizing] 1	Gfpt1	P47856-2;P47856	253730	0.000835657	739380	0.00242736	129690	0.00038178											3	3	3	5.6	5.6	5.6	76.722	0	8.5172	47158000	12068000	29056000	0	10657000	31054000	5447000	1122800	2	3	1	2	3	1	2	3	1
1569	ADP-ribosylation factor-binding protein GGA2	Gga2	Q6P5E6-2;Q6P5E6	0	0	0	0	215960	0.00063574											1	1	1	5.1	5.1	5.1	38.178	0.0042654	2.1688	3023400	0	0	2778200	0	0	3023400	215960	0	0	1	0	0	1	0	0	1
781	PERQ amino acid-rich with GYF domain-containing protein 2	Gigyf2	G3UWR2;Q6Y7W8;G3UYG6;G3UZX7;G3UYR9;Q6Y7W8-2;E9Q2M5;G3UZM3;G3UXF2;G3UYH4;G3UZS9;G3UZW5	1865600	0.00614433	1745600	0.00573075	1778500	0.00523553											11	11	11	12.5	12.5	12.5	129.64	0	138.06	247920000	88858000	84234000	66678000	85819000	80295000	81809000	5389600	8	5	8	8	5	8	8	5	8
1435	ARF GTPase-activating protein GIT1	Git1	Q5F258;Q68FF6	168290	0.000554261	337310	0.00110738	248820	0.000732473											5	5	4	8.4	8.4	6.4	84.194	0	16.268	29422000	0	12907000	0	6563200	13155000	9704000	754420	1	2	2	1	2	2	1	2	1
612		Git2	E9PVA6;F6U8T2;F6SLJ2;Q80XR8;J3QK07;D3Z1I2;D3Z409;F6WV69;F7BIK4	364920	0.00120186	157950	0.000518545	1139600	0.00335474											5	4	2	6.5	4.5	3.2	84.456	0	10.492	59849000	0	0	37698000	13137000	5686300	41026000	1662500	1	2	5	1	2	4	1	1	2
2173	ARF GTPase-activating protein GIT2	Git2	Q9JLQ2	0	0	52536	0.000172474	0	0											4	1	1	8.3	3	3	78.765	0.0024582	2.3341	1733700	0	1700900	0	0	1733700	0	52536	0	2	3	0	1	0	0	1	0
1170	Alpha-galactosidase A	Gla	P51569;Q8BGZ6;A2BDV6	2015000	0.00663638	2067400	0.00678721	2135700	0.00628705											6	6	6	15.3	15.3	15.3	47.642	0	31.136	136800000	42151000	38578000	51399000	44331000	45483000	46984000	6218100	5	5	4	5	5	4	5	5	4
1059	Beta-galactosidase	Glb1	P23780;A0A1L1SSJ7;A0A087WPH5;Q8VC60	1643400	0.00541252	1100200	0.00361192	2380100	0.00700651											9	9	9	16.7	16.7	16.7	73.12	0	41.741	128090000	40823000	27324000	54598000	41084000	27504000	59503000	5123600	6	5	7	6	5	7	6	5	7
2024	Golgi-associated plant pathogenesis-related protein 1	Glipr2	Q9CYL5;B1AWD6	6408500	0.0211063	5654300	0.0185629	8279100	0.0243719											7	7	7	59.7	59.7	59.7	17.09	0	63.791	162730000	51835000	53163000	51510000	51268000	45234000	66233000	20342000	4	4	7	4	4	7	4	4	7
587	Glutaminase kidney isoform, mitochondrial	Gls	D3Z7P3-2;F6RDM4;D3Z7P4;D3Z7P3	753470	0.00248154	1012500	0.00332401	1410100	0.00415103											4	4	4	8.1	8.1	8.1	65.994	0	53.136	98457000	0	33392000	37569000	23357000	31386000	43713000	3176000	2	3	4	2	3	4	2	3	4
559	Glycolipid transfer protein	Gltp	D3Z1H8;D3Z1H9;Q9JL62	817500	0.00269243	901590	0.00295989	982880	0.00289339											1	1	1	8.4	8.4	8.4	20.275	0	14.47	32424000	0	0	10838000	9810000	10819000	11795000	2702000	1	1	1	1	1	1	1	1	1
761		Gltscr1	F8VPZ9	206010	0.000678492	0	0	41938	0.000123457											3	3	3	2.4	2.4	2.4	161.35	0	3.9055	10910000	9064600	0	0	9064600	0	1845300	247950	2	0	1	2	0	1	2	0	1
1686		Gltscr2	Q8BK35	1512600	0.00498173	475660	0.00156158	621780	0.00183039											6	6	6	18.6	18.6	18.6	55.792	0	27.479	52200000	23324000	0	18354000	30251000	9513200	12436000	2610000	5	2	3	5	2	3	5	2	3
1071	Glutamate dehydrogenase 1, mitochondrial	Glud1	P26443;F7CFA5	884620	0.00291349	755840	0.0024814	606180	0.00178446											5	5	5	9.5	9.5	9.5	61.336	0	6.6255	74139000	26915000	23031000	22099000	29193000	24943000	20004000	2246600	3	3	3	3	3	3	3	3	3
528	Glutamine synthetase	Glul	D3YVK1;P15105	1103000	0.00363272	0	0	0	0											1	1	1	5.1	5.1	5.1	22.368	0	3.0236	9926700	9926700	0	0	9926700	0	0	1103000	1	0	0	1	0	0	1	0	0
539	Putative oxidoreductase GLYR1	Glyr1	D3YYT1;Q922P9	0	0	0	0	117190	0.000344982											1	1	1	3.1	3.1	3.1	60.435	0	3.8087	3281400	0	0	3015200	0	0	3281400	117190	0	0	1	0	0	1	0	0	1
748	40S ribosomal protein S18	Gm10260;Rps18	F6YVP7;P62270;A0A1Y7VKY1;S4R1N6;A0A3Q4EGP3	57774000	0.190278	49821000	0.163561	82070000	0.241597											12	12	12	67.1	67.1	67.1	17.671	0	119.41	2086300000	523920000	630049984	848760000	635520000	548030000	902770000	189670000	11	9	11	11	9	11	11	9	11
944	Ig kappa chain V-V region L7	Gm10881	P01642	1501500	0.00494517	0	0	0	0											1	1	1	10.4	10.4	10.4	12.615	0	4.4804	6005900	6005900	0	0	6005900	0	0	1501500	1	0	0	1	0	0	1	0	0
392		Gm15127;Gm15114;Gm10439;Ott;Luzp4;Gm15097;Gm15107;Gm15091;Gm15093;Gm15080;Gm15128	L7N236;B1B0X6;A2AJU2;Q62012;L7N278;L7MU67;E9QA14;E9Q1L3;B1B0X0;B1AZM2;B1AVZ5;B1AV09;A2BI72;A2BI02;A2ADW8	1771500	0.00583442	1290700	0.00423733	2008500	0.0059126											7	7	7	16.4	16.4	16.4	50.972	0	40.844	167330000	56349000	49697000	55106000	58459000	42593000	66280000	5070700	5	5	4	5	5	4	5	5	4
747	RNA-binding protein 12	Gm28036;Rbm12	F6YJB6;V9GXJ1;Q8R4X3;V9GX58	7036600	0.023175	2908600	0.00954884	1465400	0.00431383											9	9	9	15.8	15.8	15.8	61.553	0	40.033	273860000	146400000	67138000	52522000	168880000	69807000	35171000	11411000	8	6	4	8	6	4	8	6	4
1909	Mannose-1-phosphate guanyltransferase alpha	Gmppa	Q922H4	161900	0.000533216	0	0	0	0											1	1	1	3.6	3.6	3.6	46.244	0.0050832	1.9982	3238000	3238000	0	0	3238000	0	0	161900	1	0	0	1	0	0	1	0	0
974	Guanine nucleotide-binding protein G(i) subunit alpha-2;Guanine nucleotide-binding protein G(t) subunit alpha-1;Guanine nucleotide-binding protein G(i) subunit alpha-1;Guanine nucleotide-binding protein G(t) subunit alpha-2;Guanine nucleotide-binding protein G(t) subunit alpha-3;Guanine nucleotide-binding protein G(k) subunit alpha	Gnai2;Gnat1;Gnai1;Gnat2;Gnat3;Gnai3	P08752;A0A0A6YWA9;P20612;B2RSH2;P50149;Q3V3I2;Q9DC51;A2AE32;A2A610;Z4YKV1;Q8BHK8;F6QPU5;Q66L47;A2AE31;P63094;Q6R0H7-4;Q8C040;Q8CGK7;P63094-2;P18872;P18872-2;Q6R0H7	2122000	0.00698878	342380	0.00112402	2118100	0.00623524											4	4	4	16.6	16.6	16.6	40.489	0	8.4377	77901000	31145000	0	38015000	36073000	5820500	36007000	4582400	4	1	2	4	1	2	4	1	2
843	Guanine nucleotide-binding protein G(I)/G(S)/G(T) subunit beta-1	Gnb1	H3BLF7;H3BKR2;P62874	7042300	0.0231937	6029700	0.0197953	10240000	0.0301444											7	7	2	52.8	52.8	16.7	12.285	0	187.99	186500000	62220000	0	69397000	56338000	48237000	81924000	23312000	5	6	5	5	6	5	2	2	2
560	Guanine nucleotide-binding protein G(I)/G(S)/G(T) subunit beta-2;Guanine nucleotide-binding protein subunit beta-4	Gnb2;Gnb4	D3Z1T4;D3Z1M1;P62880;D3YZX3;E9QKR0;P29387;Q61011;A0A0A6YVN9;V9GWY1	18606000	0.0612787	7211900	0.0236764	2403600	0.00707569											6	1	1	28.2	7.4	7.4	20.785	0	7.83	225770000	0	0	17669000	148850000	57695000	19228000	28221000	4	5	4	1	1	1	1	1	1
1287	Guanine nucleotide-binding protein subunit beta-2-like 1;Guanine nucleotide-binding protein subunit beta-2-like 1, N-terminally processed	Gnb2l1	P68040	13380000	0.0440669	17557000	0.0576391	21013000	0.0618578											15	15	15	47	47	47	35.076	0	161.78	1039000000	318769984	341630016	337889984	267600000	351150000	420270000	51951000	9	13	12	9	13	12	9	13	12
1624	Guanine nucleotide-binding protein G(I)/G(S)/G(O) subunit gamma-5	Gng5	Q80SZ7;A0A3B2WD42	2350800	0.00774233	0	0	1679200	0.00494321											2	2	2	26.5	26.5	26.5	7.3184	0	3.7562	16120000	0	0	6172100	9403100	0	6716900	4030000	1	0	1	1	0	1	1	0	1
1113	Guanine nucleotide-binding protein-like 1	Gnl1	P36916	0	0	100590	0.000330234	0	0											1	1	1	2.1	2.1	2.1	68.77	0.0098039	1.7772	3118200	0	3059300	0	0	3118200	0	100590	0	1	0	0	1	0	0	1	0
459	Nucleolar GTP-binding protein 2	Gnl2	B1ASC2;Q99LH1	0	0	0	0	1324100	0.00389787											1	1	1	12	12	12	11.469	0.0014815	2.3761	3972300	0	0	3650100	0	0	3972300	1324100	0	0	1	0	0	1	0	0	1
1766	Guanine nucleotide-binding protein-like 3	Gnl3	Q8CI11-2;Q8CI11;A0A2I3BR82;A0A2I3BRV9;A0A2I3BPZ6	1804000	0.00594145	1035900	0.00340083	1973600	0.00580986											5	5	5	13.9	13.9	13.9	57.187	0	29.321	144410000	49618000	39812000	49586000	54121000	31078000	59207000	4813500	2	1	5	2	1	5	2	1	5
933	Glucosamine-6-phosphate isomerase 1	Gnpda1	O88958;A0A494B9X2	0	0	0	0	634720	0.00186848											2	2	2	7.3	7.3	7.3	32.549	0	3.3161	9520800	0	0	8748500	0	0	9520800	634720	0	0	2	0	0	2	0	0	2
261	N-acetylglucosamine-6-sulfatase	Gns	A0A1W2P8D3;Q8BFR4	978460	0.00322255	0	0	998210	0.00293852											1	1	1	7.3	7.3	7.3	18.639	0.0010178	2.5461	19767000	0	0	9172400	9784600	0	9982100	1976700	1	0	1	1	0	1	1	0	1
367	Golgin subfamily A member 2	Golga2	E9PUQ5;A0A6I8MX07;Z4YJU8;A0A6I8MWY5;Q921M4-2;Q921M4;A2AN46;A2AN45;A2AN48;A2AN42	8351800	0.0275066	5700900	0.0187159	5423800	0.0159665											22	22	22	28	28	28	114.86	0	323.31	798540000	282020000	265570000	228500000	342430000	233740000	222380000	19477000	17	15	12	17	15	12	17	15	12
1193	Golgin subfamily A member 3	Golga3	P55937-1;P55937;A0A0R4J1H6;E9QP99	2613400	0.0086072	2895300	0.00950518	2237700	0.00658731											27	27	27	21.1	21.1	21.1	162.82	0	261.4	619710000	221210000	219370000	160240000	209070000	231630000	179010000	7746400	16	18	14	16	18	14	16	18	14
222	Golgin subfamily A member 4	Golga4	A0A1D5RLV4;Q91VW5	0	0	216060	0.000709318	531130	0.00156353											4	4	4	4.2	4.2	4.2	143.21	0	5.5959	56040000	0	0	36604000	0	16205000	39835000	747200	0	2	4	0	2	4	0	2	4
2189	Golgin subfamily A member 5	Golga5	Q9QYE6	0	0	0	0	69634	0.000204988											1	1	1	1.6	1.6	1.6	82.367	0.0043145	2.2214	2924600	0	0	2687400	0	0	2924600	69634	0	0	1	0	0	1	0	0	1
617		Golgb1	E9QAH1;E9PVZ8	23485	7.73476e-05	108220	0.000355283	124360	0.000366089											5	5	5	1.7	1.7	1.7	365.29	0	28.665	46604000	0	0	20797000	4274200	19697000	22633000	256070	1	2	4	1	2	4	1	2	4
1705	RAB6-interacting golgin	Gorab	Q8BRM2;Q8BRM2-2	0	0	0	0	275230	0.000810218											2	2	2	5.7	5.7	5.7	41.486	0	3.6995	5779900	0	0	5311100	0	0	5779900	275230	0	0	2	0	0	2	0	0	2
1878	Golgi reassembly-stacking protein 1	Gorasp1	Q91X51	0	0	1431500	0.00469957	709740	0.00208932											2	2	2	8.5	8.5	8.5	46.882	0	5.7412	17130000	0	0	5217400	0	11452000	5677900	2141300	0	1	1	0	1	1	0	1	1
428	Golgi reassembly-stacking protein 2	Gorasp2	A2ATI9;Q99JX3;Q99JX3-2;A2ATI8;A2ATI6	0	0	1667900	0.00547566	587400	0.00172918											3	3	3	8.6	8.6	8.6	45.026	0	9.4197	29319000	0	21273000	0	0	21683000	7636100	2255300	0	2	2	0	2	2	0	2	2
926	Golgi SNAP receptor complex member 1	Gosr1	O88630	278980	0.000918817	320630	0.00105262	371440	0.00109344											1	1	1	5.2	5.2	5.2	28.489	0	6.1399	15537000	0	0	5461000	4463600	5130100	5943100	971050	1	1	1	1	1	1	1	1	1
385	Golgi SNAP receptor complex member 2	Gosr2	A2A9I0;O35166	306110	0.00100817	0	0	0	0											1	1	1	7.3	7.3	7.3	19.571	0.0068337	1.934	2448900	2448900	0	0	2448900	0	0	306110	1	0	0	1	0	0	1	0	0
958	Aspartate aminotransferase, mitochondrial	Got2	P05202	1389000	0.00457466	3583200	0.0117635	2962700	0.00872156											10	10	10	28.8	28.8	28.8	47.411	0	84.667	206310000	58584000	84469000	55245000	36113000	93163000	77031000	7934900	4	7	8	4	7	8	4	7	8
376	G patch domain-containing protein 8	Gpatch8	A2A6A1	0	0	118960	0.000390542	121570	0.000357876											1	1	1	1.1	1.1	1.1	164.99	0	3.5923	14913000	0	0	6925900	0	7375700	7537200	240530	0	1	1	0	1	1	0	1	1
423	Glycerol-3-phosphate dehydrogenase;Glycerol-3-phosphate dehydrogenase, mitochondrial	Gpd2	A2AQR0;Q64521	447200	0.00147285	0	0	366060	0.0010776											4	4	4	7.2	7.2	7.2	82.829	0	9.5616	35783000	18538000	0	15939000	19677000	0	16107000	813260	3	0	3	3	0	3	3	0	3
368	Gephyrin;Molybdopterin adenylyltransferase;Molybdopterin molybdenumtransferase	Gphn	A0JNY3;Q8BUV3	0	0	102990	0.000338113	158750	0.000467326											4	4	4	8.9	8.9	8.9	83.665	0	10.066	10208000	0	3940800	0	0	4016700	6191300	261740	0	2	3	0	2	3	0	2	3
188	COP9 signalosome complex subunit 1	Gps1	A0A140LJB7;Q3MIA8;B1ATU4;G3UXW9;Q99LD4;Q99LD4-2	1141800	0.00376051	496110	0.00162871	359060	0.001057											4	4	4	9.1	9.1	9.1	55.034	0	7.8691	35946000	20553000	0	0	20553000	8930000	6463000	1997000	3	2	1	3	2	1	3	2	1
37	Glutathione peroxidase;Glutathione peroxidase 1	Gpx1	A0A0A6YY34;A0A0A6YVV2;P11352	1104500	0.00363766	0	0	654710	0.00192733											1	1	1	8.3	8.3	8.3	16.353	0	3.1029	17592000	0	0	6016000	11045000	0	6547100	1759200	1	0	1	1	0	1	1	0	1
1134	Glutathione peroxidase 3	Gpx3	P46412;A0A1C7ZMZ5;A0A1C7ZMZ7;P21765	15706000	0.0517275	17964000	0.0589753	11722000	0.0345071											6	6	6	27.9	27.9	27.9	25.424	0	14.121	499310000	179140000	186100000	117430000	172770000	197610000	128940000	45392000	4	6	4	4	6	4	4	6	4
908	Glutathione peroxidase;Phospholipid hydroperoxide glutathione peroxidase, mitochondrial	Gpx4	S4R1E5;O70325-2;O70325;O70325-3	2231000	0.00734777	3641800	0.0119559	2426600	0.00714339											2	2	2	15.9	15.9	15.9	17.937	0	4.0986	91292000	24541000	0	0	24541000	40060000	26692000	8299300	2	1	1	2	1	1	2	1	1
1949	Glutathione peroxidase 7	Gpx7	Q99LJ6	1046100	0.00344532	1247400	0.00409518	0	0											3	3	3	21.5	21.5	21.5	21.061	0	8.1052	27522000	14141000	13099000	0	12554000	14969000	0	2293500	2	3	0	2	3	0	2	3	0
461	Growth factor receptor-bound protein 2	Grb2	B1AT92;Q60631;Q60631-2;B1AT95	8578500	0.0282532	1093300	0.00358927	2748900	0.00809218											10	10	10	47.8	47.8	47.8	23.587	0	17.868	173890000	106480000	0	48985000	120100000	15306000	38484000	12421000	8	2	5	8	2	5	8	2	5
909	Gremlin-2;Gremlin-1	Grem2;Grem1	O88273;O70326	1629400	0.00536641	1942800	0.00637815	1544100	0.0045455		+		+				+			1	1	1	7.7	7.7	7.7	19.334	0	18.371	46047000	0	0	12770000	14665000	17485000	13897000	5116400	1	1	1	1	1	1	1	1	1
1840	GRIP1-associated protein 1	Gripap1	Q8VD04;A2AEW9;A2AEW8;A2AEW6;A2AEW5	1265600	0.00416824	1402800	0.00460535	1709600	0.0050327											13	13	13	18.2	18.2	18.2	92.714	0	35.929	205770000	69305000	60870000	67827000	59484000	65930000	80352000	4378000	6	9	7	6	9	7	6	9	7
1083	Granulins;Acrogranin;Granulin-1;Granulin-2;Granulin-3;Granulin-4;Granulin-5;Granulin-6;Granulin-7	Grn	Q3U9N4;P28798;H3BJE0;H3BLC9;H3BJ90	14928000	0.0491652	24370000	0.080006	18640000	0.0548722											13	13	13	30.6	30.6	30.6	65.018	0	58.121	1274700000	366980000	395820000	468460000	328420000	536150000	410080000	57939000	10	7	10	10	7	10	10	7	10
1950	GrpE protein homolog 1, mitochondrial	Grpel1	Q99LP6	1000600	0.00329546	212230	0.000696744	0	0											2	2	2	6	6	6	24.307	0	4.1059	16979000	0	2915100	0	14008000	2971200	0	1212800	1	1	0	1	1	0	1	1	0
918	GrpE protein homolog 2, mitochondrial	Grpel2	O88396	0	0	0	0	303960	0.000894793											1	1	1	4.9	4.9	4.9	25.029	0.0046904	2.1115	3951400	0	0	3630900	0	0	3951400	303960	0	0	1	0	0	1	0	0	1
1810	Eukaryotic peptide chain release factor GTP-binding subunit ERF3A;Eukaryotic peptide chain release factor GTP-binding subunit ERF3B	Gspt1;Gspt2	Q8R050;Q8R050-2;Q149F3	583950	0.00192323	0	0	121350	0.000357229											2	2	2	5.5	5.5	5.5	68.625	0	4.328	19748000	16350000	0	0	16350000	0	3397900	705300	2	0	1	2	0	1	2	0	1
1041	Glutathione S-transferase P 1;Glutathione S-transferase P 2	Gstp1;Gstp2	P19157;A0A494B908;A0A494BAW2;A0A494BAM8;P46425;A0A494BAS3;A0A494BAU3	13068000	0.0430393	9663300	0.0317243	18294000	0.0538536											4	4	4	31	31	31	23.609	0	106.57	492300000	159440000	115810000	197050000	156820000	115960000	219520000	41025000	3	2	3	3	2	3	3	2	3
181	General transcription factor 3C polypeptide 1	Gtf3c1	A0A0U1RPD8;Q8K284-2;Q8K284	0	0	87968	0.000288796	0	0											1	1	1	0.5	0.5	0.5	226.76	0.0046339	2.037	9500600	0	9321100	0	0	9500600	0	87968	0	1	0	0	1	0	0	1	0
859	GTP-binding protein 1	Gtpbp1	O08582	85569	0.000281821	0	0	96986	0.000285506											1	1	1	2.4	2.4	2.4	72.3	0	18.293	5476600	0	0	2673600	2567100	0	2909600	182550	1	0	1	1	0	1	1	0	1
1955	Nucleolar GTP-binding protein 1	Gtpbp4	Q99ME9;A0A217FL53	1741100	0.00573429	3189700	0.0104717	4855700	0.0142941											15	15	15	20.7	20.7	20.7	74.112	0	53.636	332740000	81502000	105760000	130040000	59198000	108450000	165090000	9786500	7	10	14	7	10	14	7	10	14
1811	G2 and S phase-expressed protein 1	Gtse1	Q8R080	0	0	119050	0.000390837	141640	0.000416958											2	2	2	2.6	2.6	2.6	78.751	0.0005176	2.6912	8863400	0	3971100	0	0	4047600	4815800	260690	0	1	1	0	1	1	0	1	1
1003	Beta-glucuronidase	Gusb	P12265;D3YY48;Q99KJ6	466880	0.00153766	277110	0.000909744	281530	0.000828764											5	5	5	8.2	8.2	8.2	74.194	0	8.7456	31791000	14473000	0	0	14473000	8590400	8727300	1025500	3	2	2	3	2	2	3	2	2
983	Histone H2A.V;Histone H2A.Z;Histone H2A	H2afv;H2afz	Q3THW5;P0C0S6;Q8R029;G3UWL7;Q3UA95	1609600	0.0053012	1545900	0.00507514	30427000	0.0895706											7	7	5	56.2	56.2	49.2	13.509	0	323.31	167910000	51486000	0	96355000	8048200	7729500	152130000	33582000	4	2	7	4	2	7	2	1	5
2196	Core histone macro-H2A.1	H2afy	Q9QZQ8-2;Q9QZQ8	0	0	296110	0.00097212	0	0											3	3	2	13	13	8.4	39.289	0	6.3454	4737700	0	4648200	0	0	4737700	0	296110	0	3	1	0	3	1	0	2	1
951	H-2 class I histocompatibility antigen, D-D alpha chain	H2-D1	P01900	0	0	453780	0.00148975	342400	0.00100795											2	1	1	6.8	4.1	4.1	41.11	0.0033948	2.2808	18312000	0	0	7236300	0	10437000	7875100	796180	1	1	2	0	1	1	0	1	1
798	H-2 class I histocompatibility antigen, D-B alpha chain;H-2 class I histocompatibility antigen, Q8 alpha chain;H-2 class I histocompatibility antigen, Q7 alpha chain	H2-D1;H2-Q7;H2-Q6;H2-Q8	G3UZP7;P01899;E9PWT4;E9QJR9;P79568;P14430;P14429;L7N260;P14431	175020	0.000576426	298610	0.000980327	468160	0.00137816											4	3	2	9.2	6.6	6.6	42.78	0	5.8048	22603000	0	0	10324000	4200500	7166600	11236000	941780	3	1	3	2	1	2	1	1	2
950	H-2 class I histocompatibility antigen, Q10 alpha chain	H2-Q10	P01898	1169900	0.00385305	674250	0.00221354	802880	0.00236351											6	6	3	22.2	22.2	11.7	37.251	0	13.2	50294000	22228000	0	0	22228000	12811000	15255000	2647000	4	3	4	4	3	4	2	2	1
1775		H2-Q4	Q8HWB2	0	0	0	0	580230	0.00170807											3	1	1	13	7.1	7.1	39.617	0.002457	2.3322	11605000	0	0	10663000	0	0	11605000	580230	2	1	3	0	0	1	0	0	1
1492	Hydroxyacyl-coenzyme A dehydrogenase, mitochondrial	Hadh	Q61425	235100	0.000774299	497970	0.00163482	1288500	0.00379307											3	3	3	12.1	12.1	12.1	34.463	0	19.637	28302000	0	9737500	13678000	3291300	6971600	18039000	2021600	2	2	3	2	2	3	2	2	3
1697	Trifunctional enzyme subunit alpha, mitochondrial;Long-chain enoyl-CoA hydratase;Long chain 3-hydroxyacyl-CoA dehydrogenase	Hadha	Q8BMS1	1743900	0.00574351	1839600	0.00603935	2704700	0.00796206											9	9	9	12.7	12.7	12.7	82.669	0	110.16	238950000	62964000	75639000	90689000	66269000	69904000	102780000	6288200	8	7	8	8	7	8	8	7	8
1926	Trifunctional enzyme subunit beta, mitochondrial;3-ketoacyl-CoA thiolase	Hadhb	Q99JY0;D3YXU1	1048700	0.00345388	1432200	0.00470187	1172600	0.00345188											8	8	8	21.3	21.3	21.3	51.386	0	32.957	91339000	27589000	24275000	36421000	26219000	35806000	29315000	3653600	5	6	4	5	6	4	5	6	4
823	Probable histidine--tRNA ligase, mitochondrial;Histidine--tRNA ligase, cytoplasmic	Hars2;Hars	G5E823;Q99KK9;Q61035	139840	0.000460561	0	0	100520	0.000295909											2	2	2	4.5	4.5	4.5	48.277	0	3.1945	6489600	0	0	2493800	3775600	0	2714000	240360	1	0	2	1	0	2	1	0	2
431	Histone acetyltransferase type B catalytic subunit	Hat1	A2ATU9;Q8BY71	0	0	88220	0.000289624	0	0											2	2	2	8.3	8.3	8.3	50.182	0	3.3135	1499700	0	1471400	0	0	1499700	0	88220	1	1	1	1	1	1	1	1	1
1676	HAUS augmin-like complex subunit 1	Haus1	Q8BHX1;A0A494BB26	184000	0.000606002	392490	0.00128853	314990	0.000927263											2	2	2	9	9	9	31.379	0	4.6987	16047000	0	7026200	5115200	3312000	7064900	5669900	891490	1	2	2	1	2	2	1	2	2
1649	HAUS augmin-like complex subunit 4	Haus4	Q8BFT2;A0A2I3BQW1	135060	0.000444819	690860	0.00226807	93391	0.000274923											3	3	3	10.5	10.5	10.5	42.196	0	8.6557	20225000	0	14912000	0	2971200	15199000	2054600	919310	1	3	1	1	3	1	1	3	1
2079	HAUS augmin-like complex subunit 5	Haus5	Q9D786-2;Q9D786	0	0	691520	0.00227024	278330	0.000819344											4	4	4	10.6	10.6	10.6	58.181	0	9.0252	20367000	0	14248000	0	0	14522000	5845000	969860	0	3	2	0	3	2	0	3	2
1553		Haus6	Q6NV99	47734	0.000157211	101940	0.000334666	66193	0.000194858											2	2	2	2.7	2.7	2.7	105.6	0	5.8252	11873000	0	5559500	3286400	2625400	5606600	3640600	215870	1	2	2	1	2	2	1	2	2
1486	Host cell factor 1;HCF N-terminal chain 1;HCF N-terminal chain 2;HCF N-terminal chain 3;HCF N-terminal chain 4;HCF N-terminal chain 5;HCF N-terminal chain 6;HCF C-terminal chain 1;HCF C-terminal chain 2;HCF C-terminal chain 3;HCF C-terminal chain 4;HCF C-terminal chain 5;HCF C-terminal chain 6	Hcfc1	Q61191;B1AUX2;F6SJS2;F6T088;Q9D968	1336400	0.00440142	828040	0.00271843	3117500	0.00917726		+		+						+	23	23	23	15.6	15.6	15.6	210.43	0	76.215	380300000	104350000	71132000	185480000	96224000	59619000	224460000	5281900	11	10	19	11	10	19	11	10	19
868	Histone deacetylase 1	Hdac1	O09106	126660	0.000417153	866440	0.0028445	801970	0.00236083											6	6	2	15.4	15.4	5.8	55.074	0	21.977	37696000	0	15939000	17387000	2659800	18195000	16841000	1795100	3	4	5	3	4	5	1	2	2
117	Histone deacetylase 2	Hdac2	P70288;A0A0R4J008;Q8BQ10	0	0	206870	0.000679148	232740	0.000685137											5	1	1	13.3	3.9	3.9	55.302	0.0010157	2.5359	8792300	0	0	4277300	0	4137500	4654900	439620	2	3	4	0	1	1	0	1	1
1558	Histone deacetylase 4	Hdac4	Q6NZM9;A0A087WSF0;Q6NZM9-2	301670	0.000993547	198160	0.000650553	229410	0.000675334											2	2	2	3.1	3.1	3.1	118.56	0	25.109	35003000	16196000	7616000	0	14480000	9511600	11012000	729240	2	2	1	2	2	1	2	2	1
1845	Vigilin	Hdlbp	Q8VDJ3;A0A087WP83;A0A087WS92;A0A087WQY9;A0A087WPC5	368440	0.00121345	559910	0.00183817	528570	0.001556											8	8	8	7.7	7.7	7.7	141.74	0	20.214	96156000	34921000	32339000	25369000	24317000	36954000	34886000	1456900	3	4	6	3	4	6	3	4	6
814		Heatr1	G3X9B1;A0A1Y7VNG8;A0A1Y7VNI1	140690	0.000463361	138630	0.000455118	144840	0.000426378											3	3	3	1.5	1.5	1.5	242.07	0	8.9422	49626000	16718000	0	15313000	16460000	16220000	16946000	424160	2	2	2	2	2	2	2	2	2
191	Heme-binding protein 1	Hebp1	A0A140T8J4;Q9R257	321480	0.00105879	4934400	0.0161995	3469000	0.010212											4	4	4	39.5	39.5	39.5	21.053	0	19.966	95973000	3536300	0	0	3536300	54278000	38159000	8724800	1	2	2	1	2	2	1	2	2
1397	E3 ubiquitin-protein ligase HECTD3	Hectd3	Q3U487	79759	0.000262685	50093	0.000164454	73062	0.000215079											1	1	1	1.9	1.9	1.9	97.346	0	4.8031	8928200	0	0	2954000	3509400	2204100	3214700	202910	1	1	1	1	1	1	1	1	1
1471	Lymphocyte-specific helicase	Hells	Q60848;Q60848-2;D3Z414	149870	0.000493595	246170	0.000808168	0	0											2	2	2	2.3	2.3	2.3	95.125	0	3.035	16634000	0	10144000	0	6294500	10339000	0	396040	1	2	0	1	2	0	1	2	0
425	Helicase with zinc finger domain 2	Helz2	A2AS05;A2AS03;E9QAM5	36953	0.000121704	0	0	44511	0.000131031											1	1	1	0.4	0.4	0.4	326.59	0	3.845	11894000	0	0	5971500	5395100	0	6498700	81464	1	0	1	1	0	1	1	0	1
1579	Probable E3 ubiquitin-protein ligase HERC4	Herc4	Q6PAV2-2;Q6PAV2	35674	0.000117492	76420	0.000250884	92153	0.000271279											2	2	2	2.1	2.1	2.1	117.59	0.0010055	2.4773	10008000	0	0	4149200	1748000	3744600	4515500	204250	1	1	1	1	1	1	1	1	1
1046	Beta-hexosaminidase subunit beta	Hexb	P20060	0	0	93708	0.00030764	93236	0.000274467											2	2	2	3.5	3.5	3.5	61.115	0.0029226	2.2989	5047500	0	2482300	0	0	2530100	2517400	186940	0	1	1	0	1	1	0	1	1
1419	Hepatocyte growth factor-regulated tyrosine kinase substrate	Hgs	Q3UMA3;Q99LI8;F6VV02;B1ATY9	2366600	0.00779437	3505100	0.0115071	3759700	0.0110678											6	6	6	7.7	7.7	7.7	86.142	0	61.951	240790000	47978000	101300000	82232000	59166000	87627000	93993000	9631500	4	3	5	4	3	5	4	3	5
1941	3-hydroxyisobutyrate dehydrogenase, mitochondrial	Hibadh	Q99L13	390800	0.0012871	502730	0.00165045	622260	0.0018318											3	3	3	14.6	14.6	14.6	35.44	0	14.962	21221000	0	6905200	0	5471200	7038200	8711700	1515800	2	2	2	2	2	2	2	2	2
2175	Hypermethylated in cancer 2 protein	Hic2	Q9JLZ6-2;Q9JLZ6	1145900	0.00377401	1618400	0.00531316	833450	0.0024535											4	4	4	6.9	6.9	6.9	60.186	0	10.525	64759000	24804000	24820000	13368000	20625000	29132000	15002000	3597700	2	3	4	2	3	4	2	3	4
1300	Histidine triad nucleotide-binding protein 1	Hint1	P70349;B0R1E3	0	0	963000	0.0031615	4846300	0.0142665											3	3	3	50.8	50.8	50.8	13.777	0	11.11	46475000	0	0	35626000	0	7704000	38771000	5809300	0	2	1	0	2	1	0	2	1
91	Huntingtin-interacting protein 1	Hip1	A0A0J9YUA3;Q8VD75	350660	0.00115489	1230300	0.00403904	388880	0.00114478											4	4	4	9.4	9.4	9.4	68.138	0	34.251	76825000	0	41341000	19671000	13676000	47983000	15166000	1969900	2	3	2	2	3	2	2	3	2
76	Huntingtin-interacting protein 1-related protein	Hip1r	A0A0G2JFU3;Q9JKY5	0	0	637060	0.00209145	0	0											1	1	1	9.7	9.7	9.7	17.896	0.0043062	2.2135	8281800	0	8125300	0	0	8281800	0	637060	0	1	0	0	1	0	0	1	0
1501	Protein HIRA	Hira	Q61666	0	0	257050	0.000843887	263610	0.000776012											1	1	1	2	2	2	111.77	0	9.3909	22909000	0	0	10658000	0	11310000	11599000	520660	0	1	1	0	1	1	0	1	1
1128	Histone H1.5	Hist1h1b	P43276	0	0	0	0	550300	0.00161997											3	2	2	17.9	12.6	12.6	22.576	0.0014808	2.3741	4952700	0	0	4551000	0	0	4952700	550300	0	0	3	0	0	2	0	0	2
1022	Histone H1.2	Hist1h1c	P15864;I7HFT9;Q07133;P43275	0	0	0	0	1154700	0.00339919											8	8	2	36.8	36.8	12.7	21.266	0	26.094	10392000	0	0	9549400	0	0	10392000	1154700	3	2	8	3	2	8	0	0	2
1129	Histone H1.3	Hist1h1d	P43277	0	0	0	0	715640	0.00210669											7	1	1	32.6	9.5	9.5	22.099	0.0029197	2.2963	7156400	0	0	6576000	0	0	7156400	715640	3	2	7	0	0	1	0	0	1
1127	Histone H1.4	Hist1h1e	P43274	823190	0.00271117	418400	0.00137359	1607100	0.00473096											6	3	3	32	15.1	15.1	21.977	0	7.4545	25638000	7408700	0	0	7408700	3765600	14464000	2848700	4	3	6	2	2	3	2	2	3
105	Histone H2A type 1-H;Histone H2A type 3;Histone H2A type 1-F;Histone H2A type 1-K;Histone H2A.J;Histone H2A	Hist1h2ah;Hist3h2a;Hist1h2af;Hist1h2ak;H2afj;Hist1h2aa	A0A0N4SV66;C0HKE3;C0HKE8;C0HKE9;C0HKE7;C0HKE4;C0HKE5;C0HKE2;C0HKE1;C0HKE6;Q8CGP6;Q8BFU2;Q8CGP5;Q8CGP7;Q8R1M2;Q8CGP4;P27661;Q64522	74639000	0.245823	12852000	0.0421927	16086000	0.0473538											7	5	3	60.3	53.2	37.3	13.66	0	277.09	517890000	331280000	92441000	0	373190000	64262000	80431000	103580000	4	3	5	2	2	3	2	2	1
992	Histone H2B;Histone H2B type 1-P;Histone H2B type 1-K;Histone H2B type 1-C/E/G;Histone H2B type 2-B;Histone H2B type 1-H;Histone H2B type 1-B;Histone H2B type 1-M;Histone H2B type 1-F/J/L;Histone H2B type 3-A;Histone H2B type 3-B;Histone H2B type 2-E;Histone H2B type 1-A	Hist1h2br;Hist1h2bp;Hist1h2bk;Hist1h2bc;Hist2h2bb;Hist1h2bh;Hist1h2bb;Hist1h2bm;Hist1h2bf;Hist3h2ba;Hist3h2bb;Hist2h2be;Hist1h2ba	Q8CBB6;Q8CGP2;Q8CGP1;Q6ZWY9;Q64525;Q64478;Q64475;P10854;P10853;Q8CGP2-2;Q9D2U9;Q8CGP0;Q64524;P70696	156930000	0.516847	116060000	0.381021	293490000	0.863972											9	9	9	51.5	51.5	51.5	14.888	0	190.4	4531900000	1421900032	798040000	2046499968	1255500000	928500000	2347900000	566490000	6	7	9	6	7	9	6	7	9
252	Histone H3.2;Histone H3.1;Histone H3;Histone H3.3;Histone H3.3C	Hist1h3b;Hist1h3a;H3f3a;H3f3c	A0A1W2P768;P84228;P68433;E0CZ27;F8WI35;A0A8I4SYN6;P84244;P02301;E0CYR7	53949000	0.17768	63983000	0.210054	123200000	0.362675											7	7	7	25.4	25.4	25.4	20.246	0	25.938	1687900000	433449984	415400000	760680000	377640000	447880000	862420000	241140000	3	4	5	3	4	5	3	4	5
1258	Histone H4	Hist1h4a	P62806	179590000	0.591478	314110000	1.03121	291380000	0.857761											16	16	16	68.9	68.9	68.9	11.367	0	113.65	4710500000	1113699968	1574599936	1714499968	1077500000	1884700000	1748300000	785080000	13	12	12	13	12	12	13	12	12
1536	Histone H2A type 2-C;Histone H2A type 2-A	Hist2h2ac;Hist2h2aa1	Q64523;Q6GSS7	21140000	0.0696244	17583000	0.0577244	46453000	0.136748											6	2	2	36.4	14	14	13.988	0	27.54	425880000	133340000	65095000	206950000	105700000	87914000	232260000	85175000	4	3	6	2	2	2	2	2	2
668	Holliday junction recognition protein	Hjurp	E9Q4T0;E9QKG8;Q6PG16-3;Q6PG16-2;Q6PG16	0	0	0	0	75908	0.000223457											1	1	1	2.5	2.5	2.5	65.714	0	3.336	2353200	0	0	2162300	0	0	2353200	75908	0	0	1	0	0	1	0	0	1
673	Hexokinase;Hexokinase-2	Hk2	E9Q5B5;O08528;E9Q9M6;D3YYR4;D3Z365;G3UVV4;P17710-3;P17710-4;P17710-2;P17710	111130	0.000366005	0	0	0	0											4	2	2	4.9	2.9	2.9	99.213	0	4.9281	5334200	5334200	0	0	5334200	0	0	111130	3	1	3	2	0	1	2	0	1
1875	Putative hexokinase HKDC1	Hkdc1	Q91W97	213300	0.000702501	199230	0.000654066	216170	0.000636358											5	5	3	5.5	5.5	3.5	102.26	0	10.427	32692000	0	10164000	0	11091000	10360000	11241000	628690	2	3	4	2	3	4	1	2	2
97	High mobility group protein B1	Hmgb1	A0A0J9YUZ4;P63158;A0A0J9YUD8;D3YZ18;D3YVC6	10650000	0.0350757	12268000	0.0402755	12969000	0.038178											8	8	7	35.5	35.5	31.3	24.233	0	35.902	251210000	83098000	97283000	61844000	74553000	85873000	90786000	35887000	4	3	5	4	3	5	3	3	5
1092	High mobility group protein B2	Hmgb2	P30681	4987400	0.0164259	3358200	0.0110249	1637700	0.00482104											3	2	2	19	14.8	14.8	24.162	0	6.0868	59900000	29924000	0	0	29924000	20149000	9826100	9983300	3	1	1	2	1	1	2	1	1
1115	Hydroxymethylglutaryl-CoA lyase, mitochondrial	Hmgcl	P38060;V9GXD2;V9GWZ9;D3YVU9;Q8JZS7	182490	0.000601029	0	0	689840	0.00203074											3	3	3	10.2	10.2	10.2	34.238	0	10.001	14829000	0	0	10776000	3102200	0	11727000	872320	1	0	2	1	0	2	1	0	2
1019	Heme oxygenase 1	Hmox1	P14901	2655400	0.00874553	2715200	0.00891392	3508100	0.0103271											3	3	3	9	9	9	32.928	0	9.162	106550000	23525000	27476000	51514000	31865000	32583000	42097000	8878800	3	3	2	3	3	2	3	3	2
2012	Heterogeneous nuclear ribonucleoprotein A0	Hnrnpa0	Q9CX86	831650	0.00273903	1324800	0.00434928	4471500	0.0131631											5	5	5	21.3	21.3	21.3	30.53	0	8.8384	92791000	0	0	52737000	11643000	18547000	62601000	6627900	1	2	4	1	2	4	1	2	4
1156	Heterogeneous nuclear ribonucleoprotein A1;Heterogeneous nuclear ribonucleoprotein A1, N-terminally processed	Hnrnpa1	Q5EBP8;P49312;P49312-2	3200400	0.0105405	466830	0.00153259	7516500	0.022127											6	6	6	26.3	26.3	26.3	38.833	0	54.852	201310000	39250000	61191000	89733000	57606000	8403000	135300000	11184000	5	2	3	5	2	3	5	2	3
925	Heterogeneous nuclear ribonucleoproteins A2/B1	Hnrnpa2b1	O88569;O88569-2;O88569-3;A0A0N4SUM2	75723000	0.249393	56923000	0.186876	102500000	0.301738											24	24	24	70	70	70	37.402	0	323.31	4702900000	1708800000	1141100032	1665200000	1514500000	1138500000	2049900000	235140000	18	19	23	18	19	23	18	19	23
408	Heterogeneous nuclear ribonucleoprotein A3	Hnrnpa3	A2AL12;Q8BG05;Q8BG05-2;A2AL13	10427000	0.0343412	9062400	0.0297516	22368000	0.0658466											11	11	11	41.5	41.5	41.5	34.476	0	93.584	711580000	295120000	169660000	213040000	177260000	154060000	380260000	41857000	10	9	9	10	9	9	10	9	9
1369	Heterogeneous nuclear ribonucleoprotein A/B	Hnrnpab	Q20BD0;Q80XR6;Q99020	5616000	0.0184962	5708300	0.0187402	4743000	0.0139624											6	6	6	21.4	21.4	21.4	36.21	0	12.542	192810000	66556000	70072000	50268000	67392000	68499000	56916000	16067000	4	4	6	4	4	6	4	4	6
2252	Heterogeneous nuclear ribonucleoproteins C1/C2	Hnrnpc	Q9Z204-2;Q9Z204;Q9Z204-4;Q9Z204-3;Q9Z204-5;A0A2I3BRM6;A0A2I3BQH3;A0A2I3BQW7	18203000	0.0599514	14309000	0.046976	23461000	0.0690642											10	10	10	33.3	33.3	33.3	33.056	0	66.244	1063500000	357200000	237730000	417870016	345850000	271870000	445750000	55972000	8	8	8	8	8	8	8	8	8
1461	Heterogeneous nuclear ribonucleoprotein D0	Hnrnpd	Q60668-3;Q60668;F6ZV59;G5E8G0;G3X9W0;Q60668-4;Q60668-2;E9Q5B6;F6SHF3;A0A0G2JFL4;Q9D3U4	3156300	0.0103952	3688900	0.0121105	4244700	0.0124955											7	7	5	24.2	24.2	20.9	32.754	0	26.496	155260000	50346000	41979000	57137000	44189000	51645000	59425000	11090000	6	7	5	6	7	5	4	5	3
2260	Heterogeneous nuclear ribonucleoprotein F;Heterogeneous nuclear ribonucleoprotein F, N-terminally processed	Hnrnpf	Q9Z2X1;Q9Z2X1-2;J3QM80;J3QMT0;J3QNH2;J3QMV8;J3QP45	44803000	0.147558	41228000	0.13535	44667000	0.13149											10	10	9	31.8	31.8	29.4	45.729	0	315.58	1960500000	705150016	626870016	562409984	672050000	618420000	670000000	130700000	9	8	10	9	8	10	8	7	9
883	Heterogeneous nuclear ribonucleoprotein H;Heterogeneous nuclear ribonucleoprotein H, N-terminally processed	Hnrnph1	Q8C2Q7;O35737	1485900	0.00489379	775230	0.00254506	792600	0.00233325											7	6	5	16.9	14.8	11.4	51.217	0	51.938	58020000	19067000	19224000	18230000	28232000	14729000	15059000	3053700	6	6	4	5	5	3	4	4	2
1298	Heterogeneous nuclear ribonucleoprotein H2	Hnrnph2	P70333	1710700	0.00563417	689000	0.00226197	1146200	0.00337417											5	3	3	13.8	8	8	49.279	0	35.064	60282000	30132000	13282000	15065000	29082000	11713000	19486000	3546000	4	4	4	2	2	2	2	2	2
476	Heterogeneous nuclear ribonucleoprotein K	Hnrnpk	B2M1R6;P61979-3;P61979;P61979-2;H3BLL4;H3BKD0;A0A286YDM3;H3BK96;H3BKI8;H3BLP7;A0A286YCM2;Q8BT23;A0A286YDH1;A0A286YEC4;H3BJS9;H3BJ43	19733000	0.0649904	15014000	0.0492905	27831000	0.0819285											14	14	14	35	35	35	48.562	0	323.31	1564500000	631699968	365980000	500510016	493320000	375360000	695780000	62578000	9	11	13	9	11	13	9	11	13
831	Heterogeneous nuclear ribonucleoprotein L	Hnrnpl	Q8R081;G5E924;G3UY38	11952000	0.0393638	9403300	0.0308707	15233000	0.0448427											14	14	14	31.4	31.4	31.4	63.963	0	126.61	731760000	227550000	215580000	260370000	239040000	188070000	304660000	36588000	7	12	7	7	12	7	7	12	7
1897	Heterogeneous nuclear ribonucleoprotein L-like	Hnrnpll	Q921F4;V9GXB6;Q921F4-4	99148	0.000326543	0	0	199780	0.00058811											2	2	2	4.4	4.4	4.4	64.124	0	4.3948	8668900	2875300	0	0	2875300	0	5793600	298930	1	0	1	1	0	1	1	0	1
497	Heterogeneous nuclear ribonucleoprotein M	Hnrnpm	B8JK33;B8JK32;Q9D0E1-2;Q9D0E1;A0A3Q4EH91;F6W322;F7C9U3;A0A3Q4L2X3;G3X924;Q91VC4	90889000	0.299342	98563000	0.323579	131500000	0.387108											40	40	40	62.3	62.3	62.3	68.161	0	323.31	14764000000	4324700160	4443700224	4520699904	4180900000	4533900000	6049200000	320960000	29	29	35	29	29	35	29	29	35
1856		Hnrnpr	Q8VHM5;F7B5B5;A2AW41;S4R1E9;A2AW40;V9GWW3	575470	0.0018953	1496600	0.00491329	1615500	0.00475569											8	8	6	16.5	16.5	13.3	70.887	0	40.237	125380000	0	50491000	49903000	19566000	50885000	54927000	3687600	1	4	7	1	4	7	1	3	5
1854	Heterogeneous nuclear ribonucleoprotein U	Hnrnpu	Q8VEK3-2;Q8VEK3	2977900	0.00980768	2921300	0.00959054	4457300	0.0131213											12	12	12	14.5	14.5	14.5	86.805	0	143.16	352120000	95668000	121000000	121280000	101250000	99324000	151550000	10356000	9	7	7	9	7	7	9	7	7
1847	Heterogeneous nuclear ribonucleoprotein U-like protein 1	Hnrnpul1	Q8VDM6;Q8VDM6-2;Q8VDM6-3	282880	0.000931662	146840	0.000482071	776060	0.00228456											6	6	6	8.8	8.8	8.8	96.001	0	8.5234	40997000	0	0	24246000	9618100	4992400	26386000	1205800	2	2	5	2	2	5	2	2	5
1342	Heterogeneous nuclear ribonucleoprotein U-like protein 2	Hnrnpul2	Q00PI9	960130	0.00316218	645310	0.00211853	1602600	0.00471771											7	7	7	9	9	9	84.939	0	51.115	109070000	27973000	36385000	39882000	32644000	21941000	54488000	3208000	3	4	5	3	4	5	3	4	5
1923	Homer protein homolog 3	Homer3	Q99JP6;Q99JP6-2;Q501M9;J3QQ00	544470	0.00179321	216400	0.000710434	434870	0.00128016											3	3	3	11.2	11.2	11.2	39.694	0	8.6217	26306000	8748000	0	12021000	11978000	4760800	9567100	1195700	3	1	3	3	1	3	3	1	3
216	Protein Hook homolog 2	Hook2	A0A1B0GT78;Q7TMK6	0	0	182160	0.000598026	219780	0.000646986											1	1	1	1.7	1.7	1.7	80.457	0.0076404	1.8462	14470000	0	0	7270300	0	6557700	7912000	401940	0	1	1	0	1	1	0	1	1
1499	Haptoglobin;Haptoglobin alpha chain;Haptoglobin beta chain	Hp	Q61646	2429000	0.00799988	675690	0.00221827	915760	0.0026958											6	6	6	23.3	23.3	23.3	38.752	0	34.317	80409000	33141000	0	32269000	48580000	13514000	18315000	4020500	5	1	2	5	1	2	5	1	2
1879	Hemopexin	Hpx	Q91X72;A0A1B0GS57	5270500	0.0173583	3906900	0.0128262	3408800	0.0100348		+		+				+			10	10	10	23	23	23	51.317	0	27.381	339830000	133400000	96779000	95492000	142300000	105490000	92039000	12586000	6	7	5	6	7	5	6	7	5
121	Histidine-rich glycoprotein	Hrg	Q9ESB3;A0A0R4J039;A0A338P6H8	4236700	0.0139535	6874600	0.0225691	6886200	0.0202715		+		+					+		8	8	8	15.2	15.2	15.2	59.162	0	16.331	413940000	149100000	123260000	125760000	97443000	158120000	158380000	17998000	5	8	6	5	8	6	5	8	6
873	Heparan sulfate glucosamine 3-O-sulfotransferase 1;Sulfotransferase	Hs3st1	O35310;D3YUR4	1197300	0.00394329	2024500	0.00664637	1497500	0.00440832											5	5	5	18	18	18	35.899	0	42.139	56632000	0	23835000	0	14368000	24294000	17970000	4719300	2	3	3	2	3	3	2	3	3
1171	Peroxisomal multifunctional enzyme type 2;(3R)-hydroxyacyl-CoA dehydrogenase;Enoyl-CoA hydratase 2	Hsd17b4	P51660	483330	0.00159184	924210	0.00303415	1336700	0.00393496											6	6	6	10.1	10.1	10.1	79.481	0	17.233	107020000	28509000	32589000	41017000	18850000	36044000	52130000	2744200	3	5	5	3	5	5	3	5	5
1161	Estradiol 17-beta-dehydrogenase 8	Hsd17b8;H2-Ke6	P50171;P50171-2;A0A494BA51;A0A494BAF4;G3UX44	341380	0.00112433	329460	0.00108161	701500	0.00206507											2	2	2	10.4	10.4	10.4	26.588	0	4.7149	17840000	0	0	8379800	4437900	4282900	9119500	1372300	1	1	2	1	1	2	1	1	2
965	Heat shock protein HSP 90-alpha	Hsp90aa1	P07901	6553400	0.0215835	3281300	0.0107724	2918000	0.00858997											16	10	10	23.1	14.5	14.5	84.787	0	106.99	420840000	180680000	128750000	101550000	216260000	108280000	96295000	12753000	10	12	11	7	7	5	7	7	5
999	Heat shock protein HSP 90-beta	Hsp90ab1	P11499;E9Q3D6;E9Q0C3;D3Z1R1;E9PX27;B7ZC50	29185000	0.0961205	25080000	0.0823369	18552000	0.0546131											31	31	23	37.3	37.3	26.7	83.28	0	226.54	2402900000	875920000	855180032	580369984	963100000	827620000	612210000	72816000	23	26	23	23	26	23	19	19	15
968	Endoplasmin	Hsp90b1	P08113;F7C312	12836000	0.0422752	18953000	0.0622221	11765000	0.0346337											26	24	24	33.2	31.4	31.4	92.475	0	323.31	1698600000	543240000	653000000	444600000	500600000	739180000	458840000	43554000	19	22	21	18	20	19	18	20	19
557	Heat shock 70 kDa protein 13	Hspa13	D3Z0Y0;Q8BM72-2;Q8BM72	0	0	278690	0.000914931	0	0											1	1	1	6.5	6.5	6.5	28.122	0.00052356	2.8191	2508200	0	2460800	0	0	2508200	0	278690	0	1	0	0	1	0	0	1	0
1037	Heat shock 70 kDa protein 1A;Heat shock 70 kDa protein 1B	Hspa1a;Hspa1b	Q61696;P17879	670340	0.00220776	792900	0.00260307	944010	0.00277896											11	8	6	17.6	12.8	9.2	70.078	0	37.735	79439000	22022000	25971000	28424000	22121000	26166000	31152000	2407200	8	6	9	6	5	6	4	3	5
1030	Heat shock-related 70 kDa protein 2	Hspa2	P17156	0	0	0	0	224590	0.000661145											13	1	1	18	1.7	1.7	69.641	0.0010199	2.5658	7860700	0	0	7223100	0	0	7860700	224590	8	8	11	0	0	1	0	0	1
1394	Heat shock 70 kDa protein 4	Hspa4	Q3U2G2;Q61316;E0CY23;P48722-2;P48722	155510	0.00051217	287250	0.000943033	91333	0.000268865											6	6	5	9.5	9.5	7.8	94.208	0	11.541	26705000	11746000	10121000	0	7775500	14363000	4566700	534090	3	5	1	3	5	1	2	5	1
1045	78 kDa glucose-regulated protein	Hspa5	P20029	219260000	0.72213	294310000	0.966211	300500000	0.884608											48	48	46	56.3	56.3	56.3	72.421	0	323.31	24422000000	6811700224	7930200064	8667599872	6577700000	8829200000	9014900000	814060000	40	41	43	40	41	43	38	40	41
1116	Stress-70 protein, mitochondrial	Hspa9	P38647	46052000	0.151672	43114000	0.141542	37891000	0.111543											35	35	35	57	57	57	73.46	0	323.31	4828200000	1592800000	1571000064	1516600064	1750000000	1638400000	1439900000	127060000	29	26	26	29	26	26	29	26	26
541	Heat shock protein beta-1	Hspb1	D3YZ06;P14602-3;P14602-2;P14602	0	0	0	0	0	0											1	1	1	10.9	10.9	10.9	16.818	0.0068275	1.9305	0	0	0	0	0	0	0	0	1	0	0	1	0	0	1	0	0
1277	60 kDa heat shock protein, mitochondrial	Hspd1	P63038;P63038-2;D3Z2F2;D3Z7J9	87615000	0.288559	74693000	0.245215	95894000	0.282292											41	41	41	54.6	54.6	54.6	60.955	0	323.31	8520700000	2748999936	2647800064	2793499904	2891300000	2464900000	3164500000	258200000	31	33	34	31	33	34	31	33	34
1356	Basement membrane-specific heparan sulfate proteoglycan core protein;Endorepellin;LG3 peptide	Hspg2	Q05793	7325800	0.0241274	12501000	0.0410404	13566000	0.0399354		+	+				+				173	10	10	52.9	3.8	3.8	398.29	0	192.52	5008800000	1579000064	1777100032	1452199936	1098900000	1875100000	2034900000	33392000	145	151	146	8	8	9	8	8	9
645	Heat shock protein 105 kDa	Hsph1	E9Q0U7;Q61699-2;Q61699;D3Z027;D3Z3I9	323290	0.00106475	486710	0.00159785	710870	0.00209265											4	3	3	6.9	5.1	5.1	91.677	0	21.398	66918000	0	0	28741000	14225000	21415000	31278000	1520900	2	2	1	1	2	1	1	2	1
534	Serine protease HTRA2, mitochondrial	Htra2	S4R1A8;F6XUR8;F6TCV0;S4R1B3;D3YX27;Q9JIY5	2038900	0.00671509	2152100	0.00706528	2944300	0.00866739											1	1	1	10.2	10.2	10.2	14.658	0	2.9565	21406000	0	0	8116300	6116800	6456300	8832800	7135300	1	1	1	1	1	1	1	1	1
397	E3 ubiquitin-protein ligase HUWE1	Huwe1	A2AFQ0;Q7TMY8-2;Q7TMY8-4;Q7TMY8-3;Q7TMY8;F6XP90	20319	6.69204e-05	43133	0.000141604	81656	0.000240378											4	4	4	1.2	1.2	1.2	482.69	0	10.111	26410000	0	0	13656000	3698100	7850300	14861000	145110	1	2	3	1	2	3	1	2	3
2166	Hypoxia up-regulated protein 1	Hyou1	Q9JKR6;A0A1L1SQ34;E0CYZ2;F6TRP3	2988300	0.00984193	6482400	0.0212815	4249700	0.0125102											18	18	18	20.4	20.4	20.4	111.18	0	214.25	644860000	186970000	250890000	182830000	140450000	304670000	199740000	13720000	10	14	13	10	14	13	10	14	13
954	IgE-binding protein	Iap	P03975	2104700	0.00693181	1304500	0.00428263	1476300	0.00434591											6	6	6	16.5	16.5	16.5	62.747	0	71.923	131910000	53821000	37062000	37125000	56826000	35222000	39859000	4885500	6	3	3	6	3	3	6	3	3
1715	Isoleucine--tRNA ligase, cytoplasmic	Iars	Q8BU30;E9Q866;F6Q6R1	7839900	0.0258206	5795500	0.0190264	9330800	0.0274679											39	39	39	31.9	31.9	31.9	144.27	0	286.44	1400900000	522150016	376249984	449680000	478230000	353530000	569180000	22966000	25	21	28	25	21	28	25	21	28
1809	Peptidyl-tRNA hydrolase ICT1, mitochondrial	Ict1	Q8R035;Q8R035-2;A2A6T4	187630	0.000617957	0	0	176680	0.000520108											3	3	3	18.4	18.4	18.4	23.477	0	4.0202	4007400	0	0	1785900	2063900	0	1943500	364310	2	0	1	2	0	1	2	0	1
1184	Isocitrate dehydrogenase [NADP], mitochondrial	Idh2	P54071;D6RIL6;A0A0U1RPR1;A0A0U1RP68	3778900	0.0124458	1803400	0.00592051	1790600	0.00527114											7	7	7	17.9	17.9	17.9	50.906	0	21.693	176950000	66253000	62880000	43513000	90693000	43282000	42975000	7372900	5	4	4	5	4	4	5	4	4
239	Isocitrate dehydrogenase [NAD] subunit alpha, mitochondrial	Idh3a	A0A1L1STE6;Q9D6R2;Q9D6R2-2	3535200	0.0116431	3349500	0.0109963	5903300	0.0173781											9	9	9	19.8	19.8	19.8	41.52	0	30.763	281330000	91965000	79314000	98129000	77775000	73688000	129870000	12788000	5	6	6	5	6	6	5	6	6
362	Isocitrate dehydrogenase [NAD] subunit, mitochondrial	Idh3b	A0A668KL51;Q91VA7	0	0	0	0	158720	0.000467238											1	1	1	3.2	3.2	3.2	41.7	0.0093666	1.7815	2857000	0	0	2625200	0	0	2857000	158720	0	0	1	0	0	1	0	0	1
467	Intraflagellar transport protein 74 homolog	Ift74	B1AWG1;Q8BKE9	0	0	0	0	442170	0.00130165											1	1	1	3.9	3.9	3.9	43.937	0.0038666	2.2524	10170000	0	0	9345000	0	0	10170000	442170	0	0	1	0	0	1	0	0	1
586	Insulin-like growth factor I	Igf1	D3Z7M4;E9Q138;E9PU89;Q4VJB9;Q8CAR0;P05017;P05017-2	701330	0.00230982	0	0	1432500	0.00421697		+		+						+	1	1	1	11.1	11.1	11.1	15.075	0.0059853	1.9837	10669000	0	0	6581500	3506700	0	7162500	2133800	1	0	1	1	0	1	1	0	1
919	Insulin-like growth factor 2 mRNA-binding protein 1	Igf2bp1	O88477	2323600	0.00765275	1929800	0.00633547	2426600	0.00714339											9	9	8	16.8	16.8	16.8	63.45	0	50.733	200400000	65206000	62983000	65213000	69709000	57893000	72799000	6680000	5	6	7	5	6	7	4	5	6
1441	Insulin-like growth factor 2 mRNA-binding protein 2	Igf2bp2	Q5SF07;A6X8Z3;Q5SF07-2	125080	0.00041195	0	0	223410	0.000657671											4	3	3	8.8	6.6	6.6	65.583	0	17.317	9757600	0	0	5748100	3502100	0	6255500	348490	3	1	3	2	0	2	2	0	2
1966	Insulin-like growth factor 2 mRNA-binding protein 3	Igf2bp3	Q9CPN8	0	0	564110	0.00185196	0	0											5	4	3	10.5	8.8	6.6	63.574	0	9.0086	16359000	0	16050000	0	0	16359000	0	564110	2	5	2	1	4	1	0	3	0
11		Igha	A0A075B6A3;A0A0A6YXW6	836220	0.00275408	1807300	0.00593331	615450	0.00181175											2	2	2	8.1	8.1	8.1	36.718	0	6.8773	45626000	0	24824000	0	11707000	25302000	8616400	3259000	1	2	1	1	2	1	1	2	1
4	Ig gamma-1 chain C region secreted form;Ig gamma-1 chain C region, membrane-bound form	Ighg1	A0A075B5P4;A0A0A6YWR2;P01868;P01869	5944200	0.0195772	10545000	0.0346189	12394000	0.0364853											4	4	4	19.8	19.8	19.8	35.633	0	73.065	375480000	88523000	118310000	152990000	77274000	137080000	161120000	28883000	3	4	4	3	4	4	3	4	4
3	Ig gamma-2B chain C region	Ighg2b;Igh-3	A0A075B5P3;A0A0A6YVP0;P01867-2;P01867;P01863;P01865	10636000	0.0350295	12575000	0.0412833	1563800	0.00460349											8	6	6	22.3	16.7	16.7	36.568	0	15.665	297300000	92326000	133090000	67504000	127630000	150900000	18766000	24775000	4	8	5	2	6	3	2	6	3
52	Ig gamma-2A chain C region secreted form	Ighg2c	F6TQW2;A0A0A6YY53;P01864	5265700	0.0173425	10667000	0.0350194	7254400	0.0213554											9	9	7	29	29	24.3	44.095	0	151.48	278240000	104620000	91441000	72701000	63189000	128000000	87053000	23187000	9	9	4	9	9	4	7	7	2
5	Ig gamma-3 chain C region	Ighg3	A0A075B5P5;A0A1Y7VJN6;P03987-2;P03987	8252300	0.0271789	6115200	0.020076	3078500	0.00906245											9	9	9	45.2	45.2	45.2	36.198	0	28.736	244240000	110730000	80530000	47869000	115530000	85613000	43100000	17446000	7	7	5	7	7	5	7	7	5
6	Ig mu chain C region	Ighm	A0A075B5P6;A0A075B6A0;P01872;P01872-2	2714100	0.00893886	2077900	0.00682168	1211700	0.00356699											5	5	5	20.9	20.9	20.9	49.943	0	56.255	126080000	48988000	39197000	35003000	56995000	43636000	25445000	6003700	4	5	3	4	5	3	4	5	3
9	Ig heavy chain V region J558;Ig heavy chain V region MOPC 104E;Ig heavy chain V region AC38 205.12	Ighv1-42;Ighv1-31	A0A075B5V6;A0A075B5V1;P01757;P01756;P06330	1848300	0.00608736	1879000	0.0061687	2839400	0.00835859											1	1	1	19.4	19.4	19.4	10.776	0	11.924	39400000	0	0	15654000	11090000	11274000	17036000	6566700	1	1	1	1	1	1	1	1	1
948	Ig heavy chain V region 186-1;Ig heavy chain V region 1-62-3;Ig heavy chain V region VH558 B4;Ig heavy chain V region 102;Ig heavy chain V region 23	Ighv1-62-3;Ighv1-7;Ighv1-59;Ighv1-52;Ighv1-64;Ighv1-82;Ighv1-69;Ighv1-74;Ighv1-53	P01753;P01754;P06328;A0A075B5T7;A0A0G2JGK2;A0A0G2JFS5;A0A0A6YXE0;A0A0A6YXC3;A0A075B5X3;A0A075B5X0;A0A0B4J1J7;A0A0G2JEU7;A0A075B5W2;A0A075B5X7;A0A075B5Y1;P01750;P01748;A0A075B5W3	2661500	0.00876562	651940	0.0021403	836760	0.00246324											2	2	2	18.8	18.8	18.8	12.89	0	3.084	12451000	0	0	2306700	7984600	1955800	2510300	4150200	1	1	1	1	1	1	1	1	1
58		Ighv1-76	A0A0B4J1N0;A0A0G2JFE9	769980	0.00253592	818300	0.00268645	1126300	0.00331559											1	1	1	12.2	12.2	12.2	10.879	0	5.9997	16287000	0	0	6209400	4619900	4909800	6757500	2714500	1	1	1	1	1	1	1	1	1
10		Ighv1-81	A0A075B5Y4	0	0	0	0	0	0											1	1	1	12	12	12	12.989	0.0089566	1.8188	0	0	0	0	0	0	0	0	0	1	1	0	1	1	0	1	1
8		Ighv4-1	A0A075B5R5	0	0	360720	0.00118423	0	0											1	1	1	13.8	13.8	13.8	12.874	0	11.876	2885800	0	2831200	0	0	2885800	0	360720	0	1	0	0	1	0	0	1	0
7		Ighv5-9-1	A0A075B5Q6;A0A0A6YVS4	625990	0.00206169	0	0	0	0											1	1	1	13.8	13.8	13.8	13.067	0.00051948	2.7258	3755900	3755900	0	0	3755900	0	0	625990	1	0	0	1	0	0	1	0	0
56		Ighv9-3	A0A0B4J1J5	0	0	883450	0.00290034	811420	0.00238865											1	1	1	17.9	17.9	17.9	12.996	0	6.1465	6779500	0	0	2982400	0	3533800	3245700	1694900	0	1	1	0	1	1	0	1	1
945	Ig kappa chain V-V region MOPC 173	Igkv10-94	P01643;A0A075B5L1	1086500	0.00357838	1360400	0.00446615	932880	0.0027462											2	1	1	31.5	14.8	14.8	11.217	0	3.9583	10139000	0	0	2571600	3259400	4081300	2798600	3379800	2	2	1	1	1	1	1	1	1
947	Ig kappa chain V-III region 50S10.1;Ig kappa chain V-III region MOPC 70;Ig kappa chain V-III region PC 2880/PC 1229;Ig kappa chain V-III region PC 7132	Igkv3-2	P03977;P01656;P01654;P01655;A0A075B5P0	0	0	0	0	0	0											2	1	1	30.6	14.4	14.4	12.042	0.0042433	2.1421	0	0	0	0	0	0	0	0	1	1	2	0	0	1	0	0	1
2	Ig kappa chain V-III region PC 2154;Ig kappa chain V-III region PC 7210;Ig kappa chain V-III region PC 2485/PC 4039;Ig kappa chain V-III region PC 7940;Ig kappa chain V-III region PC 7175;Ig kappa chain V-III region PC 6684;Ig kappa chain V-III region PC 7769;Ig kappa chain V-III region PC 6308;Ig kappa chain V-III region PC 7183;Ig kappa chain V-III region PC 7043;Ig kappa chain V-III region CBP…	Igkv3-7	A0A075B5N9;A0A0G2JE31;P01674;P01668;P01673;P01672;P01671;P01670;P01669;P01667;P01666;P01665;P01664;P01660;P01659	0	0	6238700	0.0204815	14086000	0.0414662											2	2	1	30.3	30.3	12.1	10.856	0	138.17	60975000	0	0	38831000	0	18716000	42259000	20325000	1	2	2	1	2	2	0	1	1
55	Ig kappa chain V-VI region NQ2-6.1	Igkv4-55;Igkv4-72;Igkv4-57	A0A0B4J1I9;A0A0B4J1I4;A0A0A6YYE7;P04945	0	0	0	0	0	0											2	2	2	27.4	27.4	27.4	12.736	0	3.4163	0	0	0	0	0	0	0	0	1	1	0	1	1	0	1	1	0
1		Igkv5-39;Igkv5-43;Igkv5-45	A0A075B5M7;A0A0G2JDV4;A0A0B4J1J2;A0A0B4J1J1	8128700	0.0267718	9188500	0.0301656	12263000	0.0360997											2	2	2	28.4	28.4	28.4	10.345	0	13.943	88741000	21158000	28328000	35749000	24386000	27565000	36789000	29580000	2	2	2	2	2	2	2	2	2
193		Igkv8-27	A0A140T8N5;A0A075B5N4;A0A140T8M4;A0A140T8P7;A0A0G2JF28;A0A140T8M3;A0A0G2JFN8	1695600	0.00558444	2530100	0.00830624	0	0											2	2	1	26.1	26.1	18.3	12.787	0	11.797	21129000	0	12412000	0	8478000	12651000	0	4225700	2	2	1	2	2	1	1	1	0
46	Immunoglobulin superfamily member 3	Igsf3	A0A0A6YX40;Q6ZQA6	0	0	0	0	156830	0.000461674											1	1	1	1.3	1.3	1.3	137.03	0	3.1462	9566600	0	0	8790600	0	0	9566600	156830	0	0	1	0	0	1	0	0	1
1827	Immunoglobulin superfamily member 8	Igsf8	Q8R366;G3UYZ1;A0A0R4J117	216640	0.000713501	0	0	128580	0.000378512											2	2	2	4.3	4.3	4.3	65.01	0	4.3284	9320800	5849200	0	0	5849200	0	3471600	345210	2	0	1	2	0	1	2	0	1
2245	Protein Red	Ik	Q9Z1M8;A0A494BAW7	341110	0.00112344	160700	0.000527573	446050	0.00131308											2	2	2	3.2	3.2	3.2	65.615	0	3.7503	20853000	7521800	0	8999800	7504500	3535300	9813000	947860	2	1	2	2	1	2	2	1	2
594		Il16	D6RI15	0	0	6912400	0.0226932	2430600	0.00715517		+		+						+	1	1	1	5.9	5.9	5.9	26.047	0.0067751	1.8968	102770000	0	74599000	0	0	76036000	26736000	9342900	0	1	1	0	1	1	0	1	1
2018	Interleukin enhancer-binding factor 2	Ilf2	Q9CXY6	2200800	0.00724831	2452700	0.00805214	1615200	0.0047548											6	6	6	18.5	18.5	18.5	43.062	0	43.641	119110000	46327000	37096000	32312000	41815000	46601000	30689000	6268700	4	5	3	4	5	3	4	5	3
238	Interleukin enhancer-binding factor 3	Ilf3	A0A1L1STE4;Q9Z1X4;Q9Z1X4-3;Q45VK5;Q9Z1X4-2;A0A1L1SU19;A0A1L1SR62;A0A1L1SQ69;A0A1L1SSU8;A0A1L1SQR7	569800	0.00187663	2630300	0.00863519	2012800	0.00592525											7	7	7	13.5	13.5	13.5	97.452	0	14.754	198090000	0	90139000	78206000	21653000	99952000	76486000	5212900	3	5	3	3	5	3	3	5	3
903	Integrin-linked protein kinase	Ilk	O55222	86807	0.000285898	114420	0.000375637	86680	0.000255167											1	1	1	2.2	2.2	2.2	51.373	0.0010005	2.4467	6909800	0	0	1911600	2083400	2746100	2080300	287910	1	1	1	1	1	1	1	1	1
1813	Integrin-linked kinase-associated serine/threonine phosphatase 2C	Ilkap	Q8R0F6;A0A087WQ55;Q8R0F6-2	659390	0.00217169	466850	0.00153265	641660	0.00188891											2	2	2	5.4	5.4	5.4	42.774	0.0010188	2.5513	37126000	13847000	0	0	13847000	9803800	13475000	1767900	2	1	2	2	1	2	2	1	2
179	MICOS complex subunit Mic60	Immt	E9QAY6;A0A0U1RP81;E9Q800;Q8CAQ8-3;Q8CAQ8-2;Q8CAQ8;Q8CAQ8-5;E9PVS5;A0A1B0GX08;Q8CAQ8-4	0	0	285490	0.000937255	88985	0.000261953											2	2	2	5.7	5.7	5.7	52.009	0	14.984	11983000	0	8963000	0	0	9135600	2847500	374470	0	1	2	0	1	2	0	1	2
590	U3 small nucleolar ribonucleoprotein protein IMP4	Imp4	D6RCI8;F6VY64;Q8VHZ7	0	0	3712600	0.0121884	0	0											1	1	1	14.4	14.4	14.4	11.127	0.0010215	2.5791	3712600	0	3642400	0	0	3712600	0	3712600	0	1	0	0	1	0	0	1	0
595	Inosine-5-monophosphate dehydrogenase;Inosine-5-monophosphate dehydrogenase 1	Impdh1	E0CXK0;E0CYE2;F7DEU6;P50096	491590	0.00161905	711860	0.00233701	621740	0.00183027											1	1	1	8.2	8.2	8.2	24.868	0.0005291	2.8883	12776000	0	0	3999200	3441100	4983000	4352200	1825200	1	1	1	1	1	1	1	1	1
1065	Inosine-5-monophosphate dehydrogenase 2	Impdh2	P24547;A0A0A6YY72;A0A0A6YXS4	2428100	0.00799692	2117900	0.006953	1383200	0.00407185											7	7	7	16.3	16.3	16.3	55.814	0	53.291	130440000	28175000	43237000	55684000	53419000	46595000	30430000	5929300	6	4	3	6	4	3	6	4	3
1562	Phosphatidylinositol 3,4,5-trisphosphate 5-phosphatase 2	Inppl1	Q6P549;A0A1B0GR64;A0A087WPT7	68870	0.000226823	131190	0.000430693	105270	0.000309892											2	2	2	2.1	2.1	2.1	138.97	0	3.4122	20457000	0	8623700	0	4614300	8789800	7053100	305330	1	2	1	1	2	1	1	2	1
83	Integrator complex subunit 1	Ints1	K3W4P2;A0A0G2JH17;Q6P4S8;A0A0G2JDG8;A0A0G2JFR3	100630	0.000331424	77079	0.000253048	223090	0.000656729											6	6	6	4	4	4	247.71	0	18.262	47294000	0	0	24190000	11874000	9095300	26325000	400800	3	2	4	3	2	4	3	2	4
146	Integrator complex subunit 10	Ints10	E9Q361;E9Q360;A0A0R4J0V1;Q8K2A7	0	0	135850	0.000445991	0	0											2	2	2	2.9	2.9	2.9	76.129	0.0010225	2.5867	4890700	0	4798300	0	0	4890700	0	135850	0	2	0	0	2	0	0	2	0
1764	Integrator complex subunit 5	Ints5	Q8CHT3	71255	0.000234678	0	0	443390	0.00130525											4	4	4	6.3	6.3	6.3	108.35	0	34.244	20586000	0	0	16297000	2850200	0	17736000	514650	1	0	4	1	0	4	1	0	4
1583	Integrator complex subunit 6	Ints6	Q6PCM2-2;Q6PCM2;Q6PCM2-3;F6WNG1;Q8BND4	37953	0.000124998	684210	0.00224624	617350	0.00181735											4	4	4	5.6	5.6	5.6	98.634	0	7.558	64296000	0	30936000	28515000	1821800	32842000	29633000	1339500	2	2	2	2	2	2	2	2	2
128	Integrator complex subunit 7	Ints7	A0A0R4J0E4;Q7TQK1	0	0	110180	0.000361718	98059	0.000288665											2	2	2	3.2	3.2	3.2	106.87	0	5.4651	10828000	0	5620900	0	0	5729200	5099100	208240	0	1	1	0	1	1	0	1	1
1794	Importin-11	Ipo11	Q8K2V6;Q8K2V6-2	116630	0.00038412	0	0	0	0											1	1	1	1.2	1.2	1.2	112.41	0.0010127	2.5251	4781700	4781700	0	0	4781700	0	0	116630	1	0	0	1	0	0	1	0	0
1859	Importin-4	Ipo4	Q8VI75;Q5U4C5	211020	0.000694992	399790	0.0013125	565020	0.0016633											3	3	3	3.5	3.5	3.5	119.27	0	54.347	54088000	0	18231000	23694000	9707100	18390000	25991000	1175800	1	3	3	1	3	3	1	3	3
1688	Importin-5	Ipo5	Q8BKC5;Q8BKC5-2	98121	0.00032316	143970	0.000472649	264230	0.000777837											5	5	5	5.6	5.6	5.6	123.59	0	20.698	27848000	7132100	6033300	0	5396700	7918400	14533000	506320	2	4	2	2	4	2	2	4	2
2130	Importin-7	Ipo7	Q9EPL8	1037400	0.00341667	868860	0.00285244	853650	0.00251296											2	2	2	2.1	2.1	2.1	119.49	0	5.2036	115920000	40436000	39611000	32270000	43570000	36492000	35853000	2759900	2	2	2	2	2	2	2	2	2
708	Importin-9	Ipo9	E9QKZ2;Q91YE6;E0CY46;F6TLX3;E0CXB2	0	0	0	0	31847	9.37508e-05											2	2	2	2.9	2.9	2.9	115.95	0	34.538	1337600	0	0	1229100	0	0	1337600	31847	0	0	2	0	0	2	0	0	2
2164	Ras GTPase-activating-like protein IQGAP1	Iqgap1	Q9JKF1;A0A0U1RNG5;Q3UQP1;F8VQ29;Q3UQ44	1129600	0.00372032	738570	0.0024247	1114100	0.00327967											14	14	14	11.2	11.2	11.2	188.74	0	50.802	247520000	87381000	71594000	79891000	93757000	61301000	92467000	2982200	11	6	9	11	6	9	11	6	9
1548	Immunoglobulin superfamily containing leucine-rich repeat protein	Islr	Q6GU68;A0A1L1STF4	601680	0.00198163	0	0	1904000	0.00560497											5	5	5	15	15	15	45.614	0	9.6394	45102000	17387000	0	24936000	10830000	0	34272000	2505700	2	0	5	2	0	5	2	0	5
231	Immunoglobulin superfamily containing leucine-rich repeat protein 2	Islr2	A0A1L1SS00;A0A1L1SQV1;A0A1L1SV86;A0A1L1SVD6;A0A1L1SSI6;A0A1L1SSZ4;E9Q9N7;Q5RKR3	87780	0.000289102	0	0	0	0											1	1	1	11	11	11	13.807	0.0093625	1.7793	702240	702240	0	0	702240	0	0	87780	1	0	0	1	0	0	1	0	0
101	Pre-mRNA-splicing factor ISY1 homolog	Isy1	A0A0N4SUM8;Q69ZQ2;A0A0N4SUJ7;A0A0N4SV90	1589700	0.00523566	1166300	0.00382893	2841200	0.00836389											4	4	4	19.1	19.1	19.1	25.698	0	7.9351	55972000	0	0	26108000	15897000	11663000	28412000	5597200	1	1	4	1	1	4	1	1	4
976	Integrin beta-1	Itgb1	P09055;P09055-2	0	0	407660	0.00133834	549430	0.0016174											2	2	2	3.6	3.6	3.6	88.231	0	21.749	32541000	0	13439000	17325000	0	13861000	18681000	957090	0	2	2	0	2	2	0	2	2
1502	Inter-alpha-trypsin inhibitor heavy chain H1	Itih1	Q61702;F8WJ05;CON__Q0VCM5	3348400	0.0110279	2517200	0.00826389	2792100	0.00821935		+		+					+		15	15	15	20.2	20.2	20.2	101.07	0	183.22	363630000	120200000	129920000	101990000	140630000	105720000	117270000	8657700	13	10	11	13	10	11	13	10	11
813	Inter-alpha-trypsin inhibitor heavy chain H2	Itih2	G3X977;Q61703;Q3UEG7;CON__Q9TRI1	1471200	0.00484538	486930	0.00159858	969160	0.002853		+		+					+		7	7	7	8.7	8.7	8.7	106.36	0	68.414	137580000	56649000	36683000	38316000	69147000	22885000	45550000	2927300	5	4	4	5	4	4	5	4	4
296	Inter-alpha-trypsin inhibitor heavy chain H3	Itih3	A0A2I3BRQ3;Q61704;CON__Q0V8M9	739980	0.00243712	2012400	0.00660665	4443400	0.0130804		+		+					+		8	8	8	15.6	15.6	15.6	78.016	0	34.812	201480000	69415000	48277000	72633000	20719000	56347000	124420000	7195800	4	5	5	4	5	5	4	5	5
448	Inter alpha-trypsin inhibitor, heavy chain 4	Itih4	E9Q5L2;E9PVD2;A6X935;A0A2K6EDJ7;A6X935-2;CON__Q3T052	10182000	0.0335343	8697600	0.028554	7415400	0.0218294		+		+					+		19	19	19	22.7	22.7	22.7	102.82	0	112.36	1157000000	387830016	376529984	358889984	447990000	382700000	326280000	26295000	13	15	12	13	15	12	13	15	12
1293	Inositol 1,4,5-trisphosphate receptor type 3	Itpr3	P70227	0	0	43823	0.00014387	93953	0.000276578											1	1	1	0.3	0.3	0.3	304.27	0.0089686	1.8304	19151000	0	0	12000000	0	6091400	13060000	137780	0	1	1	0	1	1	0	1	1
644	Intersectin-1	Itsn1	E9Q3I8;E9Q3I9;E9Q3I4;E9Q3I5;E9Q0N0;Q9Z0R4-2;Q9Z0R4;Q6NZJ5;CON__ENSEMBL:ENSBTAP00000001528;F6ZLP6;Q6J1S9;F6R6C8;D3Z6P4	4254400	0.0140118	5088000	0.0167037	4514600	0.01329											19	19	19	24.3	24.3	24.3	128.97	0	221.04	706710000	225480000	235700000	221950000	216970000	259490000	230250000	13857000	16	15	12	16	15	12	16	15	12
721	Intersectin-2	Itsn2	E9QNG1;Q9Z0R6-2;Q9Z0R6;B2RR82;A0A1W2P775	570210	0.00187798	737160	0.00242007	497980	0.00146595											13	13	13	9.2	9.2	9.2	188.78	0	40.179	144430000	0	53241000	41224000	45617000	58973000	39838000	1805300	5	9	6	5	9	6	5	9	6
2141	Isovaleryl-CoA dehydrogenase, mitochondrial	Ivd	Q9JHI5	412870	0.00135978	817170	0.00268274	148170	0.000436181											2	2	2	4.2	4.2	4.2	46.325	0	3.3611	30321000	0	17638000	0	9083100	17978000	3259700	1378200	1	2	1	1	2	1	1	2	1
221	Protein IWS1 homolog	Iws1	A0A1D5RMB4;A0A1D5RLV0;Q8C1D8	0	0	210160	0.000689949	164090	0.000483046											1	1	1	8.6	8.6	8.6	22.57	0	5.2063	4865300	0	0	1960200	0	2732100	2133200	374260	0	1	1	0	1	1	0	1	1
1434	Junctional protein associated with coronary artery disease	Jcad	Q5DTX6	77002	0.000253605	106030	0.000348093	0	0											3	3	3	4.4	4.4	4.4	144.8	0	6.076	12995000	0	7385900	0	5467100	7528100	0	183030	2	2	0	2	2	0	2	2	0
654		Kank1	E9Q944;E9Q238	0	0	30421	9.98712e-05	0	0											1	1	1	1.3	1.3	1.3	126.13	0.0043103	2.2167	1642700	0	1611700	0	0	1642700	0	30421	0	1	0	0	1	0	0	1	0
1721	KN motif and ankyrin repeat domain-containing protein 2	Kank2	Q8BX02-2;Q8BX02	758420	0.00249785	2180200	0.00715753	1423800	0.00419136											7	7	7	12.9	12.9	12.9	64.62	0	49.87	143960000	44164000	60209000	34415000	25028000	71946000	46984000	4362400	3	3	5	3	3	5	3	3	5
1821	Lysine--tRNA ligase	Kars	Q8R2P8;Q99MN1	0	0	0	0	167690	0.000493644											2	2	2	2.9	2.9	2.9	71.29	0.0046404	2.0499	5198500	0	0	4776900	0	0	5198500	167690	0	0	2	0	0	2	0	0	2
820		Kbtbd2	G3X9X1	188670	0.000621383	162440	0.000533285	0	0											1	1	1	3.9	3.9	3.9	71.285	0	4.4584	11236000	0	5099800	0	6037500	5198100	0	351110	1	1	0	1	1	0	1	1	0
444	Lysine-specific histone demethylase 1A	Kdm1a	A3KG93;Q6ZQ88;G8JL40;F6ZC60;F6Z4I3	721550	0.00237642	633830	0.00208084	850230	0.0025029											6	6	6	8.9	8.9	8.9	94.658	0	18.649	81608000	26639000	24887000	27086000	26697000	23452000	31458000	2205600	3	3	4	3	3	4	3	3	4
1590	Lysine-specific demethylase 3B	Kdm3b	Q6ZPY7;A0A286YDJ6;Q6ZPY7-3;Q3UI14	20880	6.8768e-05	309590	0.00101637	624340	0.00183792											9	9	9	7.2	7.2	7.2	191.46	0	28.942	78294000	0	32924000	39025000	1712200	25387000	51196000	954810	1	4	8	1	4	8	1	4	8
234	Kelch-like ECH-associated protein 1	Keap1	A0A1L1SS10;Q9Z2X8	0	0	0	0	271860	0.000800298											2	2	2	2.6	2.6	2.6	69.126	0.000999	2.4433	9515200	0	0	8743400	0	0	9515200	271860	0	0	2	0	0	2	0	0	2
1466	KH domain-containing, RNA-binding, signal transduction-associated protein 1	Khdrbs1	Q60749;A0A087WSL3;A0A087WR32;Q9WU01-2;Q9WU01	8431400	0.0277687	13189000	0.0432991	16683000	0.0491112											5	5	5	7.7	7.7	7.7	48.37	0	8.2009	421340000	0	131880000	179090000	92746000	145080000	183520000	38304000	1	4	3	1	4	3	1	4	3
318	Far upstream element-binding protein 2	Khsrp	Q3U0V1;A0A3B2WCD8;A0A3B2W465	16384000	0.0539605	14863000	0.0487948	22815000	0.0671625											24	24	23	41.2	41.2	40.2	76.775	0	189.88	1784000000	560950016	494030016	644329984	540670000	490470000	752900000	54062000	13	20	20	13	20	20	13	19	19
70	UPF0469 protein KIAA0907	Kiaa0907	A0A0G2JEG2;Q3TCX3-3;Q3TCX3-2;Q3TCX3	222100	0.000731484	352320	0.00115666	213000	0.000627027											1	1	1	3.5	3.5	3.5	45.423	0.0010256	2.5998	13386000	0	0	3327300	3775700	5989400	3621000	787420	1	1	1	1	1	1	1	1	1
1793	Shootin-1	Kiaa1598	Q8K2Q9-2;Q8K2Q9	0	0	0	0	391130	0.0011514											2	2	2	5.5	5.5	5.5	52.592	0	3.8512	10169000	0	0	9344500	0	0	10169000	391130	0	0	2	0	0	2	0	0	2
1575	Kinesin-like protein KIF11	Kif11	Q6P9P6	0	0	198180	0.000650619	22081	6.50018e-05											4	4	4	4.5	4.5	4.5	118.03	0	7.7251	14097000	0	12444000	0	0	12683000	1413200	220260	0	3	1	0	3	1	0	3	1
273	Kinesin-like protein	Kif13b	E9Q4K7;A0A286YCV9	23066	7.59676e-05	0	0	0	0											1	1	1	0.8	0.8	0.8	204.57	0.0010336	2.6842	1891400	1891400	0	0	1891400	0	0	23066	1	0	0	1	0	0	1	0	0
1574	Kinesin-like protein KIF15	Kif15	Q6P9L6;A0A1L1SU97;A0A1L1SVE8;A0A1L1SS78;A0A1L1SR51;A0A1L1SUV4	300140	0.000988508	573770	0.00188367	318080	0.00093636											9	9	9	7.7	7.7	7.7	160.12	0	28.577	100130000	22371000	40658000	34020000	25212000	48196000	26719000	1192000	6	5	4	6	5	4	6	5	4
1323	Kinesin-like protein KIF20A	Kif20a	P97329	135730	0.000447025	0	0	0	0											1	1	1	1.1	1.1	1.1	99.875	0.0059606	1.9619	6379300	6379300	0	0	6379300	0	0	135730	1	0	0	1	0	0	1	0	0
675	Kinesin-like protein KIF23	Kif23	E9Q5G3;A0A1L1SRP4	77090	0.000253895	261610	0.000858858	0	0											5	5	5	6.9	6.9	6.9	108.77	0	15.742	17274000	0	13090000	0	3931600	13342000	0	338700	2	5	1	2	5	1	2	5	1
1100	Chromosome-associated kinesin KIF4	Kif4	P33174	93555	0.000308122	27907	9.16178e-05	66766	0.000196545											3	3	3	2.9	2.9	2.9	139.52	0	3.3569	11105000	0	0	3619700	5519800	1646500	3939200	188230	1	1	2	1	1	2	1	1	2
1505	Kinesin-1 heavy chain;Kinesin-like protein;Kinesin heavy chain isoform 5C	Kif5b;Kif5c	Q61768;E9QAK5;P28738;P33175	326280	0.0010746	946970	0.00310887	872360	0.00256804											10	10	10	12.3	12.3	12.3	109.55	0	101.44	128740000	35031000	40137000	48249000	19577000	56818000	52342000	2145600	4	7	7	4	7	7	4	7	7
600	Kinesin-like protein;Kinesin-like protein KIFC1	Kifc5b;Kifc1	E9PUA5;Q9QWT9-3;Q9QWT9-2;Q9QWT9;G3UXN2	175560	0.000578205	0	0	97698	0.000287602											3	3	3	4.5	4.5	4.5	73.681	0	5.5749	11750000	7548900	0	0	7548900	0	4201000	273250	2	1	2	2	1	2	2	1	2
2161	Krueppel-like factor 13	Klf13	Q9JJZ6	182310	0.000600436	0	0	0	0											1	1	1	5.9	5.9	5.9	31.136	0.0038647	2.2481	2187800	2187800	0	0	2187800	0	0	182310	1	0	0	1	0	0	1	0	0
1468	Krueppel-like factor 4	Klf4	Q60793;B7ZCH2	1438400	0.00473735	2701200	0.00886796	1275700	0.00375539											4	4	4	12.4	12.4	12.4	51.88	0	130.95	86645000	28758000	29495000	25920000	23014000	43219000	20412000	5415300	2	4	2	2	4	2	2	4	2
2237	Krueppel-like factor 5	Klf5	Q9Z0Z7;Q923C0	1158000	0.00381386	1108500	0.00363917	403160	0.00118682											4	4	4	15.7	15.7	15.7	49.753	0	24.117	40045000	18240000	15443000	0	17370000	16628000	6047400	2669700	3	3	1	3	3	1	3	3	1
1190	Histone-lysine N-methyltransferase 2A;MLL cleavage product N320;MLL cleavage product C180	Kmt2a	P55200-2;P55200;S4R199;D3Z5H5	0	0	31657	0.000103929	34668	0.000102055											2	2	2	0.7	0.7	0.7	429.36	0	4.9535	10811000	0	0	5192600	0	5160200	5650900	66326	0	2	2	0	2	2	0	2	2
772	Histone-lysine N-methyltransferase 2B;Histone-lysine N-methyltransferase	Kmt2b	O08550;F8WJ40;F6W623	46158	0.000152021	61892	0.00020319	71334	0.000209992											2	2	2	0.8	0.8	0.8	294.82	0	5.2009	21885000	0	0	7996800	5631200	7550800	8702700	179380	1	1	2	1	1	2	1	1	2
26	Histone-lysine N-methyltransferase;Histone-lysine N-methyltransferase 2D	Kmt2d	A0A0A0MQ73;Q6PDK2	52774	0.000173811	67532	0.000221705	23114	6.80427e-05											6	6	6	1.7	1.7	1.7	600.3	0	15.077	29832000	0	13781000	0	10977000	14047000	4807800	143420	3	3	1	3	3	1	3	3	1
120	Kininogen-1;Kininogen-1 heavy chain;Bradykinin;Kininogen-1 light chain	Kng1	D3YTY9;A0A0R4J038;O08677-3;O08677;O08677-2;D3Z2B2;A0A338P699;CON__P01045-1;CON__Q2KJ62;CON__P01044-1	126310000	0.416001	98369000	0.322942	104660000	0.308097		+		+					+		21	21	18	44.8	44.8	42.9	53.204	0	205.74	7904200000	3100100096	2245799936	2294599936	3031400000	2360900000	2511900000	329340000	19	16	17	19	16	17	16	14	15
1589		Kng2	Q6S9I0;Q6S9I2;Q6S9I3;E0CYI5;A0A338P7D0	5001000	0.0164707	4164400	0.0136716	4088100	0.0120345		+		+					+		5	2	2	13.6	4.6	4.6	47.887	0	4.7188	278320000	105020000	0	0	105020000	87453000	85849000	13254000	5	3	3	2	1	1	2	1	1
706	Lysine-rich nucleolar protein 1	Knop1	E9QKQ3;F6ZLH4;K4DI66;H7BX94;Q9Z2Q2-3;Q9Z2Q2-2;Q9Z2Q2	0	0	483190	0.0015863	0	0											1	1	1	7.9	7.9	7.9	21.109	0.0042898	2.1967	5798300	0	5688700	0	0	5798300	0	483190	0	1	0	0	1	0	0	1	0
1175	Importin subunit alpha-1	Kpna2	P52293;A2A600;A2A601;A6PW68	611160	0.00201285	1040800	0.00341691	1072300	0.00315662											3	3	3	7.6	7.6	7.6	57.927	0	24.113	59934000	18553000	17333000	21701000	13446000	22897000	23591000	2724300	2	3	3	2	3	3	2	3	3
54	Importin subunit alpha-4;Importin subunit alpha-3	Kpna4;Kpna3	D3YTN1;A0A0B4J1E7;O35344;O35343	0	0	1167800	0.00383385	2133300	0.00627998											1	1	1	14.4	14.4	14.4	12.675	0.0038722	2.266	19807000	0	0	11762000	0	7006800	12800000	3301100	0	1	1	0	1	1	0	1	1
1292	Importin subunit beta-1	Kpnb1	P70168	1411500	0.00464876	1382100	0.00453739	2005700	0.00590435											9	9	9	11.6	11.6	11.6	97.183	0	15.553	191970000	63247000	63189000	57982000	56461000	55282000	80228000	4799300	4	6	6	4	6	6	4	6	6
68	GTPase HRas;GTPase HRas, N-terminally processed;GTPase KRas;GTPase KRas, N-terminally processed;GTPase NRas	Kras;Nras;Hras	B2KGV5;E9Q8V2;E9PVD5;A0A0G2JGM2;A0A0N4SVY1;C0H5X4;A0A0G2JE25;A0A0G2JGP4;Q9D091;Q61411-2;P32883-2;Q61411;P32883;P08556	0	0	5919700	0.0194342	7772600	0.0228809											1	1	1	32.4	32.4	32.4	3.6932	0.0067843	1.9081	27385000	0	0	14284000	0	11839000	15545000	13692000	0	1	1	0	1	1	0	1	1
797	KRR1 small subunit processome component homolog	Krr1	G3UZA0;Q8BGA5	125070	0.000411917	219120	0.000719364	2202200	0.00648281											2	2	2	6.5	6.5	6.5	36.66	0	9.3398	43289000	0	0	34401000	2126200	3725000	37438000	2546400	1	1	2	1	1	2	1	1	2
17		Ktn1	F8VQC7;A0A087WQQ5;A0A087WQ25;A0A087WPX0;A0A087WS29;A0A087WP14;A0A087WP85;A0A087WNW3;A0A087WQI3;A0A087WRS1;A0A087WQF8;A0A087WS23;A0A087WP48;A0A087WQD0;A0A087WQG4;A0A087WS04;A0A087WPW5	0	0	236430	0.000776192	974540	0.00286884											41	41	2	33.9	33.9	2	152.54	0	323.31	96877000	0	0	71639000	0	18914000	77963000	1211000	20	26	34	20	26	34	0	1	2
1498	Kinectin	Ktn1	Q61595-5;Q61595;Q61595-3;Q61595-6;Q61595-9;Q61595-15;Q61595-10;Q61595-7;Q61595-11;Q61595-2;Q61595-12;Q61595-16;Q61595-14;Q61595-4;Q61595-8;Q61595-13	0	0	79176	0.000259932	91317	0.000268818											40	1	1	34.7	1.6	1.6	146.48	0.0046707	2.0923	13298000	0	0	6545000	0	6175700	7122700	170490	20	26	33	0	1	1	0	1	1
792	LINE-1 type transposase domain-containing protein 1	L1td1	G3UYN0;Q587J6	280880	0.000925075	167760	0.000550751	100610	0.000296174											5	5	5	7.3	7.3	7.3	95.434	0	32.893	23618000	12078000	0	0	12078000	7213500	4326100	549250	4	2	1	4	2	1	4	2	1
1040	Laminin subunit alpha-1	Lama1	P19137	4561300000	15.0226	4777300000	15.6837	5194300000	15.2909		+	+		+						297	297	296	69.1	69.1	69.1	338.14	0	323.31	2049100000000	565420032000	567539990528	560089989120	643150000000	673590000000	732400000000	14533000000	253	269	267	253	269	267	252	268	266
1462	Laminin subunit alpha-2	Lama2	Q60675;A0A087WRP2;A0A1W2P7N3;A0A5F8MPG7	4149200	0.0136653	2390600	0.00784827	3097700	0.00911897		+	+		+						31	30	30	11.8	11.8	11.8	343.81	0	152.08	1561300000	397110016	378000000	306440000	672170000	387280000	501830000	9637600	20	24	20	19	23	19	19	23	19
1336	Laminin subunit alpha-4	Lama4	P97927	7366700	0.0242621	4404100	0.0144585	4672100	0.0137537		+	+		+						36	36	36	21.8	21.8	21.8	201.82	0	237.72	1430500000	428320000	483889984	468510016	640900000	383160000	406470000	16443000	22	23	25	22	23	25	22	23	25
1477	Laminin subunit alpha-5	Lama5	Q61001	23383000	0.0770116	20523000	0.0673764	20480000	0.0602888		+	+		+						91	91	91	34.1	34.1	34.1	404.05	0	323.31	10302000000	3411399936	3751399936	2799099904	3741300000	3283700000	3276800000	64386000	63	67	68	63	67	68	63	67	68
719	Laminin subunit beta-1	Lamb1	E9QN70;P02469	3880200000	12.7794	3742900000	12.2878	3472400000	10.222		+	+		+						194	194	192	72.4	72.4	72.4	202.44	0	323.31	854350000000	259649994752	249459998720	231790002176	298770000000	288210000000	267370000000	11095000000	165	162	171	165	162	171	164	160	170
1491	Laminin subunit beta-2	Lamb2	Q61292;A0A0A6YY71;A0A0A6YWY6;A0A0A6YWI2	91706000	0.302033	104260000	0.342282	83842000	0.246813		+	+		+						97	95	95	54.3	53.3	53.3	196.58	0	323.31	26581000000	8923700224	10263000064	6272699904	8712100000	9904200000	7965000000	279800000	81	75	76	80	73	75	80	73	75
762	Laminin subunit gamma-1	Lamc1	F8VQJ3;P02468;F6TLW1;F6SFQ3	3028800000	9.97532	3009300000	9.87944	3495200000	10.2891		+	+		+						193	193	190	81.2	81.2	80.3	177.19	0	323.31	734060000000	223200002048	216490000384	200070004736	233210000000	231720000000	269130000000	9533300000	157	165	169	157	165	169	154	162	166
2200	Laminin subunit gamma-3	Lamc3	Q9R0B6;A2ATM9	58247	0.000191836	274490	0.000901142	328400	0.00096674		+	+		+						8	5	5	5.2	4.2	4.2	172.32	0	24.607	50907000	0	21052000	22920000	4485000	21136000	25287000	661130	4	7	7	1	4	4	1	4	4
997	Lysosome-associated membrane glycoprotein 1	Lamp1	P11438	1134700	0.00373712	1238300	0.0040653	1212400	0.00356905											1	1	1	2.7	2.7	2.7	43.865	0	3.4846	60952000	0	0	18938000	19290000	21052000	20610000	3585400	1	1	1	1	1	1	1	1	1
778	Ragulator complex protein LAMTOR5	Lamtor5	G3UW70;Q9D1L9	2385000	0.00785497	0	0	1746600	0.00514162											1	1	1	13.8	13.8	13.8	15.354	0	22.896	28921000	0	0	11234000	16695000	0	12226000	4131500	1	0	1	1	0	1	1	0	1
1970	Cytosol aminopeptidase	Lap3	Q9CPY7;Q9CPY7-2;A0A0G2JEM7	1064200	0.00350493	299370	0.000982822	599760	0.00176557											6	6	6	15.6	15.6	15.6	56.141	0	17.646	54974000	29798000	0	0	29798000	8382500	16793000	1963300	3	2	4	3	2	4	3	2	4
1593	La-related protein 1	Larp1	Z4YJT3;Q6ZQ58	136240	0.000448705	239870	0.000787486	473850	0.00139491											6	6	6	5.8	5.8	5.8	121.15	0	22.921	49298000	9746300	16341000	18427000	7901900	13913000	27483000	849960	2	3	5	2	3	5	2	3	5
1694	Leucine--tRNA ligase, cytoplasmic	Lars	Q8BMJ2;A0A494BA30;A0A494BBF9;A0A494BA98	5068300	0.0166924	2378900	0.00780985	4950100	0.014572											30	30	30	24.7	24.7	24.7	134.19	0	183.77	781030000	318620000	158420000	275860000	319300000	149870000	311860000	12397000	24	15	19	24	15	19	24	15	19
1841	Probable leucine--tRNA ligase, mitochondrial	Lars2	Q8VDC0;A0A1L1SQK2;A0A1L1SSW1	15960	5.25641e-05	0	0	0	0											2	2	2	2.4	2.4	2.4	101.48	0	3.0427	734140	734140	0	0	734140	0	0	15960	1	0	1	1	0	1	1	0	1
438	Ribosomal biogenesis protein LAS1L	Las1l	A2BE28-2;A2BE28	423940	0.00139624	47154	0.000154805	240340	0.00070751											5	5	5	5.9	5.9	5.9	87.577	0	8.781	27746000	12816000	0	12330000	16534000	1839000	9373200	711430	4	1	3	4	1	3	4	1	3
377	LIM and SH3 domain protein 1	Lasp1	A2A6H1;A2A6G5;E9Q0N6;A2A6G6;A2A6G7;A2A6G8;A2A6G9;A2A6H0;Q61792	0	0	1471500	0.00483089	0	0											1	1	1	21.4	21.4	21.4	6.5092	0.0046948	2.1197	5886000	0	5774800	0	0	5886000	0	1471500	0	1	0	0	1	0	0	1	0
1402	Lamin-B receptor	Lbr	Q3U9G9	245650	0.000809045	0	0	0	0											1	1	1	4	4	4	71.439	0.0046296	2.0259	5649900	5649900	0	0	5649900	0	0	245650	1	0	0	1	0	0	1	0	0
1027	Phosphatidylcholine-sterol acyltransferase	Lcat	P16301	262450	0.000864376	0	0	0	0											2	2	2	6.2	6.2	6.2	49.746	0	14.071	6298700	6298700	0	0	6298700	0	0	262450	2	0	0	2	0	0	2	0	0
42	Neutrophil gelatinase-associated lipocalin	Lcn2	A0A0A6YW77;P11672	187870	0.000618748	0	0	0	0											2	2	2	8.9	8.9	8.9	31.006	0	3.0287	1878700	1878700	0	0	1878700	0	0	187870	2	0	0	2	0	0	2	0	0
1487	Plastin-2	Lcp1	Q61233	226930	0.000747391	0	0	162760	0.000479131											3	3	2	5.3	5.3	3.2	70.148	0	7.3327	14419000	0	0	5533600	8396400	0	6022100	389690	1	1	3	1	1	3	1	0	2
558	LIM domain-binding protein 1	Ldb1	D3Z1C5;P70662-2;P70662-3;P70662	0	0	442880	0.00145396	318700	0.000938185											1	1	1	4.8	4.8	4.8	42.583	0	3.0415	11424000	0	0	4392700	0	6643200	4780500	761580	0	1	1	0	1	1	0	1	1
631	LIM domain-binding protein 3	Ldb3	E9PYJ9;Q9JKS4-4;Q9JKS4-3;Q9JKS4-2;Q9JKS4	359460	0.00118388	0	0	0	0											1	1	1	2.5	2.5	2.5	72.312	0	7.4217	9346000	9346000	0	0	9346000	0	0	359460	1	0	0	1	0	0	1	0	0
210	L-lactate dehydrogenase A chain;L-lactate dehydrogenase	Ldha	A0A1B0GSR9;P06151;A0A1B0GSX0;D3YZQ9;A0A1B0GT41;A0A1B0GQX5;A0A1B0GSL7;A0A1B0GRC1;A0A1B0GRS2;A0A1B0GRW9;A0A1B0GS79;D3YVR7;D3YZE4;P00342;A0A1B0GSR2;A0A1B0GRE9	11725000	0.0386162	9463700	0.031069	11401000	0.0335621											10	10	9	34	34	30.2	34.599	0	166.73	554030000	192430000	205700000	137140000	199330000	160880000	193810000	32590000	7	4	9	7	4	9	6	4	8
232	Low-density lipoprotein receptor	Ldlr	A0A1L1SRE8;P35951	0	0	77948	0.000255901	64412	0.000189615											2	2	2	2.8	2.8	2.8	89.44	0	3.5829	5979100	0	0	2485900	0	3273800	2705300	142360	0	2	1	0	2	1	0	2	1
521	Inner nuclear membrane protein Man1	Lemd3	E9QP59;D3YU56;Q9WU40;Q9WU40-2	0	0	0	0	0	0											1	1	1	2.5	2.5	2.5	100.16	0.0046685	2.0887	0	0	0	0	0	0	0	0	0	0	1	0	0	1	0	0	1
1754	Prolyl 3-hydroxylase 2	Leprel1	Q8CG71	897820	0.00295696	1293400	0.00424619	1883400	0.00554433		+		+					+		7	7	7	12.7	12.7	12.7	80.153	0	38.735	154840000	45009000	52049000	51045000	34117000	49151000	71569000	4074700	4	4	6	4	4	6	4	4	6
1753	Prolyl 3-hydroxylase 3	Leprel2	Q8CG70	536020	0.00176538	763020	0.00250497	840960	0.00247561		+		+					+		5	5	3	9.6	9.6	5.9	81.7	0	30.004	64200000	0	22730000	22911000	16080000	22891000	25229000	2140000	3	4	3	3	4	3	2	2	2
1789	Synaptonemal complex protein SC65	Leprel4	Q8K2B0;H3BK18	2447900	0.00806213	2410800	0.00791458	3956700	0.0116477											7	7	7	16.3	16.3	16.3	51.131	0	15.835	193940000	54610000	66814000	64450000	53853000	53037000	87046000	8815300	6	4	5	6	4	5	6	4	5
2256	LETM1 and EF-hand domain-containing protein 1, mitochondrial	Letm1	Q9Z2I0	49079	0.000161641	145330	0.000477114	0	0											2	2	2	4.7	4.7	4.7	82.988	0	10.138	8165100	0	5988400	0	2061300	6103700	0	194410	1	2	0	1	2	0	1	2	0
1023	Galectin-1	Lgals1	P16045;A0A2R8VHJ0	49768000	0.16391	10998000	0.0361061	40128000	0.118128		+		+				+			8	8	8	50.4	50.4	50.4	14.866	0	171.08	908050000	371190016	135980000	369710016	447920000	98980000	361150000	100890000	6	5	7	6	5	7	6	5	7
1024	Galectin;Galectin-3	Lgals3	Q8C253;P16110	135300000	0.445609	189690000	0.622746	240610000	0.708305		+		+				+			8	8	8	31.1	31.1	31.1	27.414	0	71.558	4524800000	1213799936	1258599936	1798400000	1082400000	1517500000	1924900000	565600000	8	8	8	8	8	8	8	8	8
457	Galectin;Galectin-9	Lgals9	B1AQR8;G3X9T7;O08573-3;O08573-2;O08573	344060	0.00113316	574080	0.00188469	653850	0.0019248		+		+				+			1	1	1	6	6	6	39.907	0	47.765	23580000	0	0	9012200	5160900	8611200	9807800	1572000	1	1	1	1	1	1	1	1	1
2136	LIM domain and actin-binding protein 1	Lima1	Q9ERG0;Q9ERG0-2;A0A2R8VI67;B2BBR6;A0A5F8MPJ5;Q4U4S6	1030500	0.00339394	1099600	0.00360995	1044900	0.00307596											9	9	9	15.8	15.8	15.8	84.059	0	17.756	146050000	0	43075000	50718000	47402000	50582000	48065000	3175000	3	8	4	3	8	4	3	8	4
2184	LIM domain-containing protein 1	Limd1	Q9QXD8	286300	0.000942926	381300	0.0012518	383490	0.00112891											4	4	4	12.4	12.4	12.4	71.421	0	16.608	38891000	13512000	0	10120000	10593000	14108000	14189000	1051100	2	2	3	2	2	3	2	2	3
1433	Protein lin-54 homolog	Lin54	Q571G4;A0A7P0A153;Q571G4-3	100890	0.00033228	290050	0.000952225	0	0											3	3	3	9.1	9.1	9.1	79.565	0	35.275	14074000	0	10244000	0	3632000	10442000	0	390940	1	3	0	1	3	0	1	3	0
2228	Endothelial lipase	Lipg	Q9WVG5	1691600	0.00557127	1603200	0.00526326	1688800	0.00497147											3	3	3	6	6	6	56.628	0	28.439	114620000	45773000	29819000	35185000	38906000	36874000	38843000	4983700	3	2	2	3	2	2	3	2	2
2039	Protein ERGIC-53	Lman1	Q9D0F3	866220	0.00285289	233630	0.000767	1309800	0.00385577		+		+				+			2	2	2	7.5	7.5	7.5	57.788	0	13.837	45784000	18119000	0	21208000	16458000	4439000	24887000	2409700	2	1	2	2	1	2	2	1	2
2106	Vesicular integral-membrane protein VIP36	Lman2	Q9DBH5	141440	0.000465831	144170	0.000473306	183030	0.000538801											2	2	2	5.6	5.6	5.6	40.429	0	3.3567	9372800	0	0	3363700	2828800	2883300	3660600	468640	1	1	1	1	1	1	1	1	1
1153	Prelamin-A/C;Lamin-A/C	Lmna	P48678;P48678-2;P48678-3;D3YUF7	22210000	0.0731484	17860000	0.0586338	27177000	0.0800033											52	52	52	71.9	71.9	71.9	74.237	0	323.31	2891600000	997340032	818289984	966680000	955030000	767960000	1168600000	67247000	33	30	38	33	30	38	33	30	38
1017	Lamin-B1	Lmnb1	P14733	82060000	0.270264	62724000	0.205921	106120000	0.312395											57	57	52	66.7	66.7	60.7	66.785	0	323.31	9032600000	3214599936	2430500096	2993499904	2954200000	2258100000	3820400000	250910000	39	39	48	39	39	48	34	34	43
1052	Lamin-B2	Lmnb2	P21619;A0A0R4J0Q5;P21619-2	4683700	0.0154257	4339300	0.0142458	6543700	0.0192633											23	18	18	40.1	34.2	34.2	67.317	0	131.7	575970000	172350000	157750000	223200000	173300000	160550000	242120000	15567000	16	13	17	11	8	12	11	8	12
737		Lmo7	F6TFN2	126020	0.000415045	131990	0.000433319	66843	0.000196772											5	5	1	7.7	7.7	1.3	133.84	0	23.172	22415000	0	0	4238100	8695300	9107400	4612200	324850	3	3	1	3	3	1	1	1	1
426	Protein lunapark	Lnp	A2ASL8;Q7TQ95	0	0	0	0	213100	0.000627321											1	1	1	3.5	3.5	3.5	41.984	0	7.5649	3835800	0	0	3524600	0	0	3835800	213100	0	0	1	0	0	1	0	0	1
1758	Lon protease homolog, mitochondrial	Lonp1	Q8CGK3	129180	0.000425453	127250	0.000417758	746970	0.00219892											8	8	8	8.7	8.7	8.7	105.84	0	17.843	43146000	0	0	29514000	5554900	5471600	32120000	1003400	3	2	5	3	2	5	3	2	5
1202	Lysyl oxidase homolog 2	Loxl2	P58022-2;P58022	10284000	0.0338702	16477000	0.0540935	16701000	0.0491642		+		+					+		15	15	15	20.5	20.5	20.5	81.167	0	57.966	1477700000	400660000	529900000	490520000	349670000	560230000	567830000	43463000	11	12	12	11	12	12	11	12	12
2241	Lysyl oxidase homolog 3	Loxl3	Q9Z175;E9Q0X7	7106200	0.0234042	5146000	0.0168942	10663000	0.0313896		+		+					+		17	17	17	25.9	25.9	25.9	83.739	0	45.699	870790000	274900000	208150000	351180000	270030000	195550000	405210000	22916000	12	12	13	12	12	13	12	12	13
629	Lysyl oxidase homolog 4	Loxl4	E9PY86;E9Q600;Q924C6	0	0	248390	0.000815457	0	0		+		+					+		1	1	1	9.5	9.5	9.5	16.24	0.0097996	1.7771	2235500	0	2193300	0	0	2235500	0	248390	0	1	0	0	1	0	0	1	0
267	Phosphatidate phosphatase LPIN1	Lpin1	A0A1Y7VLN4;E9QKQ5;A0A5F8MPG1;Q91ZP3-2;Q91ZP3;A0A5F8MQ53	468500	0.001543	468180	0.00153702	90739	0.000267116											2	2	2	1.9	1.9	1.9	98.535	0.0010325	2.6587	51371000	23425000	0	0	23425000	23409000	4537000	1027400	2	1	1	2	1	1	2	1	1
994	Lipoprotein lipase	Lpl	P11152	0	0	172890	0.000567593	249930	0.000735741											2	2	2	3	3	3	53.109	0.008524	1.8363	8879200	0	0	4822800	0	3630600	5248500	422820	0	1	1	0	1	1	0	1	1
1652	Lipoma-preferred partner homolog	Lpp	Q8BFW7-5;Q8BFW7;Q8BFW7-4;Q8BFW7-3;Q8BFW7-2	3594800	0.0118394	6597400	0.0216591	4495100	0.0132326											11	11	11	41.5	41.5	41.5	39.834	0	68.391	235000000	66055000	97880000	63232000	57516000	105560000	71921000	14687000	6	10	9	6	10	9	6	10	9
1232	Leucine-rich repeat and calponin homology domain-containing protein 1	Lrch1	P62046;A0A2I3BQ16;A0A6I8MX29	752880	0.0024796	130660	0.000428953	189760	0.000558613											5	5	5	8.6	8.6	8.6	79.075	0	17.295	36492000	25598000	0	0	25598000	4442400	6452000	1073300	4	1	2	4	1	2	4	1	2
1882		Lrg1	Q91XL1	0	0	0	0	396930	0.00116848		+	+		+						2	2	2	7.9	7.9	7.9	37.431	0	9.6914	4763200	0	0	4376800	0	0	4763200	396930	0	1	1	0	1	1	0	1	1
136	Prolow-density lipoprotein receptor-related protein 1;Low-density lipoprotein receptor-related protein 1 85 kDa subunit;Low-density lipoprotein receptor-related protein 1 515 kDa subunit;Low-density lipoprotein receptor-related protein 1 intracellular domain	Lrp1	A0A0R4J0I9;Q91ZX7	0	0	0	0	28445	8.3736e-05											2	2	2	0.5	0.5	0.5	504.77	0	4.9932	6457100	0	0	5933300	0	0	6457100	28445	0	1	2	0	1	2	0	1	2
424	Low-density lipoprotein receptor-related protein 2	Lrp2	A2ARV4;A2ARV5;Q3V346	2745200	0.00904129	2303600	0.00756265	4095600	0.0120566											59	59	59	14.7	14.7	14.7	519.2	0	323.31	1966000000	601720000	534929984	744070016	590210000	495270000	880560000	9144400	40	36	43	40	36	43	40	36	43
127	Low-density lipoprotein receptor-related protein 6	Lrp6	A0A0R4J0A9;O88572	151520	0.000499029	117390	0.000385388	318390	0.000937272											4	4	4	3.2	3.2	3.2	180.31	0	26.306	43460000	11379000	13175000	16830000	11212000	8686800	23561000	587300	3	2	3	3	2	3	3	2	3
1192	Alpha-2-macroglobulin receptor-associated protein	Lrpap1	P55302;F6WMD1	481810	0.00158684	254760	0.000836369	279330	0.000822288											3	3	3	8.3	8.3	8.3	42.215	0	6.779	19302000	9154400	0	0	9154400	4840400	5307300	1015900	2	1	1	2	1	1	2	1	1
1581	Leucine-rich PPR motif-containing protein, mitochondrial	Lrpprc	Q6PB66	170690	0.000562166	439460	0.00144273	230250	0.000677807											5	5	5	4.1	4.1	4.1	156.61	0	16.549	73956000	0	37942000	0	15021000	38673000	20262000	840400	1	5	1	1	5	1	1	5	1
607	Leucine-rich repeat-containing protein 47	Lrrc47	E9PV22;Q505F5	90309	0.000297432	0	0	191660	0.000564206											3	3	3	6.5	6.5	6.5	65.903	0	12.474	9022900	0	0	5635600	2889900	0	6133100	281970	2	0	2	2	0	2	2	0	2
1911	Leucine-rich repeat-containing protein 59	Lrrc59	Q922Q8	44005000	0.14493	47932000	0.157359	46158000	0.135879											5	5	5	16.9	16.9	16.9	34.877	0	132.6	1933300000	648040000	675500032	544700032	616070000	671050000	646210000	138090000	5	5	5	5	5	5	5	5	5
2045	Protein LSM12 homolog	Lsm12	Q9D0R8;A0A0A0MQC9	895000	0.00294767	1003400	0.00329413	1078200	0.00317399											4	4	4	27.7	27.7	27.7	21.701	0	16.281	26790000	8378600	8536800	0	8055000	9031000	9703800	2976600	2	2	3	2	2	3	2	2	3
744	Protein LSM14 homolog A	Lsm14a	F6X2V9;Q8K2F8	0	0	0	0	557000	0.00163969											1	1	1	3.5	3.5	3.5	31.292	0.0042694	2.1775	6127000	0	0	5630000	0	0	6127000	557000	0	0	1	0	0	1	0	0	1
1249	U6 snRNA-associated Sm-like protein LSm3	Lsm3	P62311	2974000	0.00979484	1491300	0.00489589	2725900	0.00802447											1	1	1	11.8	11.8	11.8	11.845	0.00053277	2.9384	21573000	0	0	7514300	8921900	4473800	8177600	7191100	1	1	1	1	1	1	1	1	1
1064	Leukotriene A-4 hydrolase	Lta4h	P24527	0	0	664750	0.00218235	151220	0.000445159											4	4	4	10	10	10	69.05	0	16.562	30191000	0	24131000	0	0	24596000	5595100	815970	0	3	2	0	3	2	0	3	2
122	Putative RNA-binding protein Luc7-like 1	Luc7l	D3Z765;A0A0R4J047;Q9CYI4-2;Q9CYI4	1419700	0.00467577	2187000	0.00717985	1615200	0.0047548											3	1	1	20.3	5.2	5.2	20.113	0.0024498	2.325	52219000	0	21231000	15067000	14197000	21870000	16152000	5221900	3	2	2	1	1	1	1	1	1
1612	Putative RNA-binding protein Luc7-like 2	Luc7l2	Q7TNC4-2;Q7TNC4-3;Q7TNC4-4;Q7TNC4;E9Q715;Q05CX5	1008400	0.00332115	1465100	0.00480988	1560400	0.00459349											5	5	3	18.8	18.8	10.8	38.611	0	21.948	64543000	19523000	20188000	22363000	16135000	23442000	24966000	4033900	4	4	3	4	4	3	2	3	2
1173	Lumican	Lum	P51885	304630	0.0010033	0	0	431900	0.00127142		+	+				+				3	3	3	6.5	6.5	6.5	38.265	0	5.4636	11785000	0	0	6349900	4874100	0	6910400	736530	1	0	2	1	0	2	1	0	2
975	Lysozyme C-2;Lysozyme C-1	Lyz2;Lyz1	P08905;P17897	4316100	0.014215	0	0	9458100	0.0278426											5	5	5	49.3	49.3	49.3	16.689	0	6.9266	82645000	0	0	52146000	25897000	0	56749000	13774000	2	0	4	2	0	4	2	0	4
751	Microtubule-actin cross-linking factor 1	Macf1	F7ACR9;Q9QXZ0-2;A0A571BF93;B1ARU4;E9QA63;A0A0A0MQA6;E9PVY8;A0A571BGC6;Q9QXZ0-3;Q9QXZ0;E9QNP1;Q9QXZ0-4;F6Q750;F6XCT0;F6SHS0;Q69ZZ9;A0A5F8MP99;A0A286YD76	83751	0.000275833	80664	0.000264817	47082	0.000138599											10	10	10	2.3	2.3	2.3	608.23	0	33.783	65353000	17291000	27164000	19247000	25879000	24925000	14548000	211500	8	8	4	8	8	4	8	8	4
2213	Mitotic spindle assembly checkpoint protein MAD1	Mad1l1	Q9WTX8;Q9WTX8-2	569640	0.0018761	663820	0.0021793	581280	0.00171116											9	9	9	13.8	13.8	13.8	83.54	0	29.41	85293000	24594000	26044000	31849000	26773000	31200000	27320000	1814700	4	6	3	4	6	3	4	6	3
2243	Mitotic spindle assembly checkpoint protein MAD2A	Mad2l1	Q9Z1B5	0	0	112000	0.000367693	445390	0.00131113											2	2	2	8.8	8.8	8.8	23.598	0.0010163	2.5383	7803400	0	0	5729600	0	1567900	6235400	557380	0	1	1	0	1	1	0	1	1
0	Protein mago nashi homolog 2;Protein mago nashi homolog	Magohb;Magoh	A0A023T778;Q9CQL1;P61327;G3UZW7	1294900	0.00426474	0	0	0	0											2	2	2	16.2	16.2	16.2	17.31	0	4.5792	12949000	12949000	0	0	12949000	0	0	1294900	2	1	0	2	1	0	2	1	0
1661	Protein MAK16 homolog	Mak16	Q8BGS0-2;Q8BGS0	139700	0.0004601	334280	0.00109743	868500	0.00255668											3	3	3	13.4	13.4	13.4	34.424	0	12.873	16110000	0	0	9576700	1676400	4011300	10422000	1342500	1	1	2	1	1	2	1	1	2
1382	Mesencephalic astrocyte-derived neurotrophic factor	Manf	Q80ZP8;Q3TMX5;F7C1S6;F6USD5;F6T4L3;Q9CXI5	3027200	0.00997005	3527500	0.0115807	679900	0.00200148											2	2	2	17	17	17	19.012	0	4.9204	65111000	27869000	30523000	0	27244000	31747000	6119100	7234600	2	2	1	2	2	1	2	2	1
225	Microtubule-associated protein 1S;MAP1S heavy chain;MAP1S light chain	Map1s	A0A1D5RLY6;Q8C052	0	0	72267	0.00023725	64146	0.000188832											1	1	1	1.7	1.7	1.7	91.025	0.00052549	2.8431	4501600	0	0	1945100	0	2384800	2116800	136410	0	1	1	0	1	1	0	1	1
854	Dual specificity mitogen-activated protein kinase kinase 1;Dual specificity mitogen-activated protein kinase kinase 2	Map2k2;Map2k1	M0QWN2;Q91YS7;P31938;Q63932	0	0	1434400	0.00470909	1262900	0.00371771											1	1	1	4.9	4.9	4.9	22.45	0.0010137	2.5316	18881000	0	0	8123400	0	10041000	8840500	2697300	0	1	1	0	1	1	0	1	1
419	Mitogen-activated protein kinase kinase kinase 7	Map3k7	A2AP92;Q923A8;A2AP93;Q62073	271030	0.000892634	362680	0.00119067	602370	0.00177325											2	2	2	4.8	4.8	4.8	56.716	0	7.3643	29666000	0	8223300	13601000	6504600	8704300	14457000	1236100	1	2	2	1	2	2	1	2	2
62	Microtubule-associated protein;Microtubule-associated protein 4	Map4	A0A140T8T5;A0A0G2JDN7;E9PZ43;P27546-4;P27546-3;P27546-2;P27546;A0A0G2JFT4;A0A0G2JG35;A0A0G2JFH2;A0A0G2JE57;A0A0G2JDU1;A0A0G2JFK3;A0A0G2JDY5	0	0	426560	0.00140038	2032100	0.00598207											3	3	3	10.1	10.1	10.1	41.784	0	4.0991	59008000	0	0	44815000	0	10237000	48770000	2458700	0	2	2	0	2	2	0	2	2
1278	Mitogen-activated protein kinase 1	Mapk1	P63085;A0A338P736;A0A338P781;E9PXX5;E9Q3I6;Q6P5G0;Q61532	16736000	0.0551198	15076000	0.049494	15509000	0.0456552											16	16	12	34.1	34.1	27.1	41.275	0	64.268	1041100000	400780000	290110016	316240000	368190000	331670000	341210000	47321000	12	12	13	12	12	13	8	9	10
297	MAPK-interacting and spindle-stabilizing protein-like	Mapk1ip1l	A0A2I3BRS9;Q8BH93	4998000	0.0164609	8933100	0.0293271	3735000	0.010995											1	1	1	18	18	18	13.698	0	58.2	52998000	15088000	25944000	10551000	14994000	26799000	11205000	17666000	1	1	1	1	1	1	1	1	1
1527	Mitogen-activated protein kinase 3;Mitogen-activated protein kinase	Mapk3	Q63844;D3Z3G6;D3Z6D8;A0A0U1RPX4;A0A0U1RPZ0	2812200	0.00926195	1915600	0.00628886	2880100	0.0084784											12	8	8	31.8	25.3	25.3	43.066	0	18.52	167370000	53450000	52743000	55245000	61868000	42144000	63362000	7607900	11	8	8	7	5	5	7	5	5
1481	Microtubule-associated protein RP/EB family member 1	Mapre1	Q61166	356950	0.00117561	0	0	0	0											2	2	2	12.3	12.3	12.3	30.016	0.0009985	2.4359	5354200	5354200	0	0	5354200	0	0	356950	2	0	0	2	0	0	2	0	0
701	Methionine--tRNA ligase, cytoplasmic	Mars	Q68FL6;E9QB02;F6W0G8	5287300	0.0174137	2504400	0.00822187	7747700	0.0228076											19	19	19	22	22	22	101.43	0	179.71	699270000	252090000	140280000	276489984	237930000	112700000	348650000	15539000	11	8	17	11	8	17	11	8	17
177	S-adenosylmethionine synthase isoform type-2	Mat2a	A0A0U1RNT6;A0A0U1RNK6;Q3THS6;A0A0U1RQB0;A0A0U1RQ95;Q91X83	0	0	373640	0.00122665	90230	0.000265618											4	4	4	11.6	11.6	11.6	39.738	0	5.6221	7421900	0	5865300	0	0	5978300	1443700	463870	0	2	2	0	2	2	0	2	2
162	Non-specific protein-tyrosine kinase;Tyrosine-protein kinase CSK;Megakaryocyte-associated tyrosine-protein kinase	Matk;Csk	A0A1L1SQQ5;D3YVQ8;A0A1L1SR46;A0A1L1STA1;D6RGA0;A0A0R4J1P8;D3Z4T5;A0A0R4J1N6;P41241;P41242-3;P41242;P41242-2	0	0	288440	0.00094694	377180	0.00111034											1	1	1	11	11	11	10.137	0.0010152	2.5347	3328100	0	0	1732900	0	1442200	1885900	665620	0	1	1	0	1	1	0	1	1
1796	Matrin-3	Matr3	Q8K310;A0A494BAZ2;A0A494BAZ7;A0A494BAD4;A0A494B9X1;A0A494B9B1;A0A494BAC5;A0A494BAL7;A0A494BB50;A0A494B968;A0A494B9C9;A0A494B8Y5;A0A494B9Q4	36484000	0.12016	32942000	0.108148	33653000	0.0990673											28	28	28	35.3	35.3	35.3	94.629	0	323.31	3813900000	1199500032	1317900032	1117400064	1349900000	1218800000	1245100000	103080000	20	20	22	20	20	22	20	20	22
583	Protein MB21D2	Mb21d2	D3Z742;Q8C525	245800	0.00080954	261470	0.000858398	210150	0.000618637											1	1	1	3.5	3.5	3.5	55.656	0	13.207	20088000	6913500	7151700	0	6882400	7321200	5884200	717420	1	1	1	1	1	1	1	1	1
2255	Methyl-CpG-binding domain protein 2	Mbd2	Q9Z2E1	144080	0.000474526	0	0	198450	0.000584195											3	2	2	9.9	7	7	43.5	0.0043269	2.2355	5822900	0	0	3100000	2449300	0	3373600	342520	2	1	2	1	0	1	1	0	1
520	Methyl-CpG-binding domain protein 3	Mbd3	D3YTR5;Q9Z2D8-2;Q9Z2D8;F6WZH1;D3YTR4;F6UPR7	327630	0.00107905	666750	0.00218892	1380900	0.00406508											4	4	3	23	23	18.4	29.07	0	14.344	30879000	0	9513700	15486000	4259200	8667800	17952000	2375300	2	3	4	2	3	4	1	2	3
38	Muscleblind-like protein 1	Mbnl1	A0A0A6YWB0;A0A0A6YVV8;A0A0A6YXE3;G3X9Q0;Q9JKP5;A0A0A6YXP3;A0A0A6YWG1;A0A0A6YXQ4;A0A0A6YXL7;A0A0A6YWJ5;Q3U570;Q3U581;S4R267;Q8R003	1253400	0.00412806	4513300	0.014817	3833200	0.0112841											7	2	2	22.5	11.5	11.5	37.8	0	10.752	105600000	0	53156000	34296000	13787000	49646000	42165000	9599800	4	3	6	1	2	2	1	2	2
299	Muscleblind-like protein 2	Mbnl2	A0A2K6EDM5;Q8C181;Q8C181-4;Q8C181-3	2211500	0.00728355	3954200	0.0129815	708300	0.00208508											11	11	3	32.2	32.2	14.3	41.317	0	52.789	75614000	30002000	36999000	0	24326000	43497000	7791300	6874000	6	6	7	6	6	7	2	3	1
1731	Muscleblind-like protein 2	Mbnl2	Q8C181-2;A0A2I3BRX8	300460	0.000989562	0	0	0	0											9	1	1	29.3	9.9	9.9	38.232	0.0029326	2.3112	2704100	2704100	0	0	2704100	0	0	300460	5	3	6	1	0	0	1	0	0
1957	Methylcrotonoyl-CoA carboxylase subunit alpha, mitochondrial	Mccc1	Q99MR8;A0A0G2JF64;A0A0G2JFQ5	515970	0.00169934	316150	0.00103791	1358000	0.00399766											5	5	5	9.8	9.8	9.8	79.343	0	15.976	85417000	0	0	48668000	20123000	12330000	52964000	2190200	2	2	3	2	2	3	2	2	3
1417	Methylcrotonoyl-CoA carboxylase beta chain, mitochondrial	Mccc2	Q3ULD5;Q6PD20	602210	0.00198337	722190	0.00237093	1287300	0.00378954											6	6	6	11.9	11.9	11.9	61.378	0	27.337	73126000	26971000	14887000	27962000	16862000	20221000	36043000	2611700	3	4	4	3	4	4	3	4	4
2056	Methylmalonyl-CoA epimerase, mitochondrial	Mcee	Q9D1I5	0	0	0	0	461000	0.00135709											1	1	1	10.7	10.7	10.7	19.017	0.0063898	1.9404	4610000	0	0	4236100	0	0	4610000	461000	0	0	1	0	0	1	0	0	1
1321	DNA replication licensing factor MCM2	Mcm2	P97310	450650	0.00148421	811410	0.00266383	1783500	0.00525024											5	5	5	6.5	6.5	6.5	102.08	0	13.816	134000000	28616000	47084000	51263000	19828000	35702000	78473000	3045500	2	4	5	2	4	5	2	4	5
1066	DNA replication licensing factor MCM3	Mcm3	P25206	528010	0.00173899	306220	0.00100531	544160	0.00160189											10	10	10	12.9	12.9	12.9	91.545	0	21.812	68919000	0	15021000	0	26400000	15311000	27208000	1378400	3	7	3	3	7	3	3	7	3
1158	DNA replication licensing factor MCM4	Mcm4	P49717	482800	0.0015901	399590	0.00131184	396960	0.00116857											8	8	8	11.7	11.7	11.7	96.735	0	120.04	53733000	0	16466000	0	20278000	16783000	16672000	1279400	4	4	3	4	4	3	4	4	3
1159	DNA replication licensing factor MCM5	Mcm5	P49718	708240	0.00233258	531860	0.00174608	723650	0.00213027											7	7	7	11.2	11.2	11.2	82.406	0	18.732	82478000	24841000	31662000	23087000	29746000	22338000	30393000	1963800	4	3	5	4	3	5	4	3	5
1322	DNA helicase;DNA replication licensing factor MCM6	Mcm6	Q3ULG5;P97311	282230	0.000929521	419770	0.00137809	441860	0.00130074											7	7	7	10.3	10.3	10.3	89.783	0	14.171	54906000	14019000	20266000	18520000	13547000	20149000	21209000	1143900	4	3	6	4	3	6	4	3	6
1510	DNA replication licensing factor MCM7	Mcm7	Q61881;D3Z6N3;D3Z335;D3Z0J6;D3Z2K9	477460	0.00157251	513320	0.00168521	1292500	0.00380484											6	6	6	12	12	12	81.21	0	43.304	84483000	21622000	23886000	34737000	17666000	18993000	47824000	2283300	3	4	5	3	4	5	3	4	5
358	Malate dehydrogenase, cytoplasmic	Mdh1	A0A5F8MPN8;P14152	576330	0.00189814	594840	0.00195284	1513100	0.00445424											3	3	3	10.4	10.4	10.4	38.885	0	7.2387	34895000	0	0	18075000	7492300	7732900	19670000	2684200	1	1	3	1	1	3	1	1	3
972	Malate dehydrogenase, mitochondrial	Mdh2	P08249;A0A0G2JF23;A0A0G2JGY4	10356000	0.0341074	11425000	0.0375079	10705000	0.0315132											15	15	15	43.2	43.2	43.2	35.611	0	224.85	682200000	237080000	228170000	194170000	217470000	239920000	224810000	32486000	10	11	14	10	11	14	10	11	14
417		Mdn1	J3QMC5;A2ANY6	0	0	9334.7	3.06455e-05	0	0											1	1	1	0.3	0.3	0.3	629.58	0.0029126	2.2832	2660400	0	2610100	0	0	2660400	0	9334.7	0	1	0	0	1	0	0	1	0
2092	Magnesium-dependent phosphatase 1	Mdp1	Q9D967	1107300	0.00364688	1328900	0.00436274	2138400	0.00629499											1	1	1	7.9	7.9	7.9	18.582	0.0068182	1.927	45747000	0	0	19649000	11073000	13289000	21384000	4574700	1	1	1	1	1	1	1	1	1
1933	NAD-dependent malic enzyme, mitochondrial	Me2	Q99KE1	209270	0.000689228	679360	0.00223032	1364600	0.00401709											4	4	4	7.8	7.8	7.8	65.798	0	35.026	67596000	0	0	37617000	6278000	20381000	40937000	2253200	1	2	3	1	2	3	1	2	3
399	Mediator of RNA polymerase II transcription subunit 12	Med12	A2AGH8;A2AGH9;A2AGH6-3;A2AGH6-2;A2AGH6	0	0	19134	6.28163e-05	0	0											1	1	1	0.6	0.6	0.6	240.87	0.0067812	1.902	2028200	0	1989900	0	0	2028200	0	19134	0	1	0	0	1	0	0	1	0
313	Mediator of RNA polymerase II transcription subunit 15	Med15	A0A338P730;E9Q7C1;Q3TE00;Q924H2;A0A338P6A9;A0A338P6V8	1317200	0.00433818	1519300	0.00498781	2074200	0.006106											2	2	2	4.5	4.5	4.5	71.918	0	63.476	88394000	23562000	28443000	32844000	23710000	27348000	37336000	4910800	2	1	2	2	1	2	2	1	2
1732	Mediator of RNA polymerase II transcription subunit 19	Med19	Q8C1S0	471190	0.00155186	0	0	0	0											2	2	2	15.2	15.2	15.2	26.263	0	3.7639	4711900	4711900	0	0	4711900	0	0	471190	1	0	1	1	0	1	1	0	1
1973	Mediator of RNA polymerase II transcription subunit 21	Med21	Q9CQ39	764070	0.00251646	1526900	0.00501277	1837400	0.00540891											1	1	1	9.7	9.7	9.7	15.588	0	8.4712	24770000	0	0	10130000	4584400	9161200	11024000	4128300	1	1	1	1	1	1	1	1	1
410	Mediator of RNA polymerase II transcription subunit 22	Med22	A2ALA4;Q62276-2;Q62276	0	0	0	0	353090	0.00103942											1	1	1	6.5	6.5	6.5	19.562	0	3.6845	3177800	0	0	2920000	0	0	3177800	353090	0	0	1	0	0	1	0	0	1
674	Myocyte-specific enhancer factor 2D	Mef2d	E9Q5E0;Q921S6;Q63943;E9QKT0;Q63943-2	2602100	0.00856999	3724800	0.0122284	1833700	0.00539802											4	4	4	7.5	7.5	7.5	54.11	0	13.748	138730000	36153000	57577000	41274000	44236000	63321000	31172000	8160600	3	3	2	3	3	2	3	3	2
794		Mex3a	G3UYU0	0	0	76159	0.000250028	0	0											2	1	1	5.2	3.5	3.5	54.224	0.001023	2.591	1675500	0	1643800	0	0	1675500	0	76159	1	1	0	0	1	0	0	1	0
519	RNA-binding protein MEX3D;RNA-binding protein MEX3B;RNA-binding E3 ubiquitin-protein ligase MEX3C	Mex3d;Mex3b;Mex3c	D3YTR3;Q3UE17;F8WJD6;Q69Z36;Q3UE17-2;Q05A36	109060	0.000359188	0	0	0	0											2	2	1	4.6	4.6	3.3	72.312	0	14.313	2399300	2399300	0	0	2399300	0	0	109060	2	0	0	2	0	0	1	0	0
1053	Lactadherin	Mfge8	P21956-2;P21956	933670	0.00307503	832830	0.00273416	1784700	0.00525378		+	+		+						5	5	5	16.4	16.4	16.4	47.169	0	22.842	74574000	22455000	18636000	30112000	19607000	17489000	37478000	3551200	3	3	4	3	3	4	3	3	4
576	Mitofusin-1	Mfn1	D3Z5P8;Q811U4	0	0	163200	0.000535781	0	0											1	1	1	5	5	5	26.783	0.005988	1.9853	1958400	0	1921400	0	0	1958400	0	163200	0	1	0	0	1	0	0	1	0
174	Melanoma inhibitory activity protein 3	Mia3	A0A0R4J2D3;Q8BI84;Q8BI84-2;Q8BI84-3	26675	8.78538e-05	36805	0.00012083	0	0											3	3	3	2.1	2.1	2.1	213.74	0	3.4303	6411400	0	3647000	0	2694100	3717300	0	63479	1	2	0	1	2	0	1	2	0
1101	Macrophage migration inhibitory factor	Mif	P34884	8166200	0.0268953	0	0	7111900	0.0209359											2	2	2	17.4	17.4	17.4	12.504	0	5.1332	91668000	52313000	0	35895000	48997000	0	42671000	15278000	2	0	2	2	0	2	2	0	2
616		Mki67	E9PVX6-2;E9PVX6	0	0	54803	0.000179917	68533	0.000201747											5	5	5	3.1	3.1	3.1	324.71	0	8.4717	17514000	0	0	8942300	0	7782100	9731700	123340	0	3	3	0	3	3	0	3	3
801	MKL/myocardin-like protein 2	Mkl2	Q5DTZ3;G3X8R8;P59759	0	0	280990	0.000922481	202920	0.000597353											2	2	2	3	3	3	117.52	0	7.1232	15969000	0	9365300	5885300	0	9272700	6696300	483910	0	2	2	0	2	2	0	2	2
689	Afadin	Mllt4	E9Q852;E9Q9C3;Q9QZQ1-2;Q9QZQ1;E9PYX7;F7C3I9;A0A668KLE6;D3Z7L2;D3YUD2	519890	0.00171225	1028200	0.00337555	1243100	0.00365942											17	17	17	10.6	10.6	10.6	204.52	0	80.712	254000000	79293000	82928000	80836000	47310000	93568000	113120000	2791200	9	10	11	9	10	11	9	10	11
863	Max-binding protein MNT	Mnt	O08789	0	0	0	0	245340	0.000722229											1	1	1	1.9	1.9	1.9	63.273	0.0043124	2.2185	4170800	0	0	3832500	0	0	4170800	245340	0	0	1	0	0	1	0	0	1
1630	Mannosyl-oligosaccharide glucosidase	Mogs	Q80UM7	1324000	0.00436058	789760	0.00259276	1454800	0.00428262											10	10	10	13.8	13.8	13.8	91.83	0	58.044	142740000	58829000	35978000	42618000	52959000	31591000	58193000	3568600	6	4	8	6	4	8	6	4	8
529	Putative helicase MOV-10	Mov10	D3Z3E8;E9PW39;D3YVL0;P23249	2153200	0.00709154	1756900	0.00576785	2413500	0.00710483											21	21	21	24.3	24.3	24.3	113.6	0	92.318	347800000	116590000	105690000	112920000	118420000	96632000	132740000	6323600	15	10	11	15	10	11	15	10	11
2169	MAGUK p55 subfamily member 5	Mpp5	Q9JLB2	31502	0.000103751	37327	0.000122543	0	0											1	1	1	2.7	2.7	2.7	77.229	0.0068027	1.918	2615500	0	1391600	0	1197100	1418400	0	68829	1	1	0	1	1	0	1	1	0
1453	Myosin phosphatase Rho-interacting protein	Mprip	Q5SWZ5;F6S5I0;F6RND9;P97434-4;P97434-3;P97434;P97434-5;P97434-2;F6XZM9	156990	0.000517045	982600	0.00322585	88599	0.000260817											5	5	5	2.8	2.8	2.8	257.28	0	11.797	153520000	17291000	0	12509000	19623000	122830000	11075000	1228200	3	3	3	3	3	3	3	3	3
1507	Macrophage mannose receptor 1	Mrc1	Q61830	378010	0.00124497	245460	0.000805838	962580	0.00283363											13	13	13	10.9	10.9	10.9	164.98	0	25.982	115780000	27740000	24913000	57091000	27595000	17919000	70269000	1586100	7	5	11	7	5	11	7	5	11
2094	MRG/MORF4L-binding protein	Mrgbp	Q9DAT2;Q9DAT2-2	369650	0.00121744	310170	0.00101828	0	0											1	1	1	6.4	6.4	6.4	22.436	0.0046275	2.0229	6118400	0	2738700	0	3326900	2791500	0	679820	1	1	0	1	1	0	1	1	0
332	39S ribosomal protein L11, mitochondrial	Mrpl11	A0A494B9H5;A0A494B9R3;Q9CQF0	686230	0.00226009	1021500	0.00335355	0	0											1	1	1	11.3	11.3	11.3	16.047	0.0010101	2.5169	17078000	0	10022000	0	6862300	10215000	0	1707800	1	1	0	1	1	0	1	1	0
2097	39S ribosomal protein L12, mitochondrial	Mrpl12	Q9DB15	9046100	0.0297932	5771600	0.018948	4153500	0.012227											4	4	4	22.9	22.9	22.9	21.708	0	9.616	132800000	69042000	33919000	0	63323000	40401000	29075000	18971000	2	4	1	2	4	1	2	4	1
2062	39S ribosomal protein L13, mitochondrial	Mrpl13	Q9D1P0;F7CXG9;G5E909	294790	0.000970888	1141600	0.00374784	925430	0.00272427											5	5	5	33.7	33.7	33.7	20.677	0	9.4288	30704000	0	14561000	0	3832200	14841000	12031000	2361900	3	3	2	3	3	2	3	3	2
2057	39S ribosomal protein L14, mitochondrial	Mrpl14	Q9D1I6	0	0	773660	0.0025399	957250	0.00281794											2	2	2	18.6	18.6	18.6	15.874	0	3.6395	15578000	0	0	7916500	0	6962900	8615300	1730900	0	1	1	0	1	1	0	1	1
1969	39S ribosomal protein L15, mitochondrial	Mrpl15	Q9CPR5;A0A0A6YVP4;Q9CPR5-2;F8WHN1	2471000	0.00813821	2474600	0.00812403	2522100	0.00742453											5	5	5	21.4	21.4	21.4	33.541	0	14.039	134420000	40860000	49906000	39127000	44477000	44542000	45397000	7467600	4	2	3	4	2	3	4	2	3
1960	39S ribosomal protein L16, mitochondrial	Mrpl16	Q99N93	131470	0.000432995	0	0	158190	0.000465678											1	1	1	4	4	4	28.803	0.0046555	2.0679	2896700	0	0	1453600	1314700	0	1581900	289670	1	0	1	1	0	1	1	0	1
213	39S ribosomal protein L17, mitochondrial	Mrpl17	A0A1B0GSV1;Q9D8P4	1113200	0.00366631	1963600	0.00644644	837850	0.00246645											2	2	2	21.3	21.3	21.3	13.856	0.0010045	2.4685	23488000	0	11559000	0	6679300	11782000	5027100	3914700	1	2	1	1	2	1	1	2	1
2061	39S ribosomal protein L21, mitochondrial	Mrpl21	Q9D1N9;Q9D1N9-2	398860	0.00131364	171540	0.00056316	275850	0.000812044											3	3	3	18.2	18.2	18.2	23.366	0	7.2531	11001000	0	0	3295200	5185200	2230000	3586100	846250	1	2	1	1	2	1	1	2	1
1971	39S ribosomal protein L24, mitochondrial	Mrpl24	Q9CQ06	1006800	0.00331588	1461600	0.00479839	1644100	0.00483988											1	1	1	6.9	6.9	6.9	24.944	0	3.941	49350000	0	0	18129000	12082000	17539000	19729000	4112500	1	1	1	1	1	1	1	1	1
1959	39S ribosomal protein L27, mitochondrial	Mrpl27	Q99N92	4187400	0.0137912	3650100	0.0119832	2724600	0.00802064											2	2	2	16.2	16.2	16.2	15.944	0	18.678	84497000	0	0	20029000	33499000	29201000	21797000	10562000	1	1	2	1	1	2	1	1	2
2051	39S ribosomal protein L28, mitochondrial	Mrpl28	Q9D1B9;A0A494BBN2	2714300	0.00893952	1061900	0.00348618	842200	0.00247926											3	3	3	13.6	13.6	13.6	30.169	0	7.0966	55421000	29117000	15957000	0	32571000	12743000	10106000	4618400	3	2	2	3	2	2	3	2	2
569	39S ribosomal protein L3, mitochondrial	Mrpl3	D3Z456;Q99N95	293440	0.000966441	0	0	308000	0.000906686											1	1	1	3.9	3.9	3.9	33.994	0.0010283	2.6125	11427000	0	0	5377400	5575300	0	5852000	601440	1	0	1	1	0	1	1	0	1
1904	39S ribosomal protein L37, mitochondrial	Mrpl37	Q921S7	0	0	0	0	131650	0.00038755											1	1	1	4.3	4.3	4.3	48.34	0.0010304	2.6353	3949500	0	0	3629100	0	0	3949500	131650	0	0	1	0	0	1	0	0	1
1792	39S ribosomal protein L38, mitochondrial	Mrpl38	Q8K2M0-2;Q8K2M0	1153800	0.00380003	456510	0.00149871	718030	0.00211373											4	4	4	10.1	10.1	10.1	41.278	0	4.7974	39582000	19615000	0	0	19615000	7760600	12206000	2328300	3	1	2	3	1	2	3	1	2
2165	39S ribosomal protein L39, mitochondrial	Mrpl39	Q9JKF7	606560	0.0019977	411960	0.00135245	747820	0.00220142											4	4	4	15.5	15.5	15.5	38.549	0	20.239	38859000	13421000	11322000	12611000	13344000	9063200	16452000	1766300	3	2	4	3	2	4	3	2	4
233	39S ribosomal protein L4, mitochondrial	Mrpl4	A0A1L1SU24;A0A1L1STN5;A0A1L1SRY8;A0A1L1SSY9;Q9DCU6;A0A1L1SV70	1192900	0.0039288	1313400	0.00431185	727940	0.0021429											4	4	4	25	25	25	18.081	0	9.6179	32343000	11369000	13446000	0	11929000	13134000	7279400	3234300	3	3	1	3	3	1	3	3	1
1986	39S ribosomal protein L41, mitochondrial	Mrpl41	Q9CQN7	1146900	0.0037773	1402600	0.00460469	1468100	0.00432177											3	3	3	25.9	25.9	25.9	15.261	0	6.2898	32141000	0	10970000	10831000	9175500	11221000	11745000	4017600	2	2	2	2	2	2	2	2	2
1440	39S ribosomal protein L43, mitochondrial	Mrpl43	Q5RL20;Q99N89	1808500	0.00595627	749290	0.0024599	1446300	0.0042576											2	2	2	13.8	13.8	13.8	17.877	0	5.2114	44045000	0	0	14618000	19894000	8242200	15909000	4004100	1	1	2	1	1	2	1	1	2
2043	39S ribosomal protein L45, mitochondrial	Mrpl45	Q9D0Q7	164900	0.000543096	195370	0.000641394	139240	0.000409893											2	2	2	7.5	7.5	7.5	35.41	0	3.969	10490000	3462900	0	0	3462900	4102800	2924000	499510	1	1	1	1	1	1	1	1	1
1795	39S ribosomal protein L47, mitochondrial	Mrpl47	Q8K2Y7	0	0	0	0	0	0											1	1	1	4.8	4.8	4.8	29.725	0.0059688	1.9745	0	0	0	0	0	0	0	0	0	0	1	0	0	1	0	0	1
1850	39S ribosomal protein L50, mitochondrial	Mrpl50	Q8VDT9	1976100	0.00650826	1764800	0.00579378	1987700	0.00585137											2	2	2	16.4	16.4	16.4	18.213	0	5.2198	45829000	15595000	13826000	14850000	15809000	14118000	15902000	5728600	2	2	2	2	2	2	2	2	2
2055	39S ribosomal protein L53, mitochondrial	Mrpl53	Q9D1H8	1421500	0.00468169	0	0	1344100	0.00395674											3	3	3	41.5	41.5	41.5	12.737	0	4.6507	22125000	0	0	9880800	11372000	0	10753000	2765700	2	1	2	2	1	2	2	1	2
1982	Ribosomal protein 63, mitochondrial	Mrpl57	Q9CQF8	0	0	0	0	2328600	0.0068549											2	2	2	21.6	21.6	21.6	11.952	0	7.0062	11643000	0	0	10698000	0	0	11643000	2328600	0	0	2	0	0	2	0	0	2
1401	28S ribosomal protein S11, mitochondrial	Mrps11	Q3U8Y1;Q9DCA2	356060	0.00117268	0	0	0	0											1	1	1	5.2	5.2	5.2	20.251	0.0042614	2.1634	3916700	3916700	0	0	3916700	0	0	356060	1	0	0	1	0	0	1	0	0
2115	28S ribosomal protein S15, mitochondrial	Mrps15	Q9DC71	221970	0.000731056	274680	0.000901766	451100	0.00132794											1	1	1	5.8	5.8	5.8	29.463	0.00099602	2.418	16112000	0	0	7046700	3773400	4669500	7668700	947750	1	1	1	1	1	1	1	1	1
784	28S ribosomal protein S18b, mitochondrial	Mrps18b	G3UYQ9;G3UYX8;G3UX79;Q99N84	0	0	2033600	0.00667625	0	0											1	1	1	10.4	10.4	10.4	12.034	0	2.9815	12202000	0	11971000	0	0	12202000	0	2033600	0	1	0	0	1	0	0	1	0
2015	28S ribosomal protein S22, mitochondrial	Mrps22	Q9CXW2	575540	0.00189553	1860700	0.00610862	1432800	0.00421786											6	6	6	13.1	13.1	13.1	41.192	0	8.3099	92856000	25205000	33139000	30879000	13813000	44656000	34387000	3869000	3	5	4	3	5	4	3	5	4
449	28S ribosomal protein S23, mitochondrial	Mrps23	F7ARZ1;A7M7Q8;Q3TI14;Q8VE22;Q5SXC9	2139300	0.00704576	1164800	0.003824	0	0											2	2	2	16.7	16.7	16.7	13.295	0	5.1437	26433000	17115000	0	0	17115000	9318600	0	3304100	2	1	0	2	1	0	2	1	0
2049	28S ribosomal protein S25, mitochondrial	Mrps25	Q9D125	616350	0.00202994	629300	0.00206597	1382600	0.00407008											2	2	2	10.5	10.5	10.5	19.92	0.004649	2.0589	23654000	0	0	11434000	5547200	5663700	12443000	2628200	1	1	2	1	1	2	1	1	2
1642	28S ribosomal protein S26, mitochondrial	Mrps26	Q80ZS3	838810	0.00276261	1263700	0.00414869	1811200	0.00533179											3	3	3	15	15	15	23.443	0	3.2543	43051000	0	0	18307000	9226900	13901000	19923000	3913700	1	1	3	1	1	3	1	1	3
1687	28S ribosomal protein S27, mitochondrial	Mrps27	Q8BK72	336400	0.00110793	361500	0.00118679	231490	0.000681457											4	4	4	10.4	10.4	10.4	47.778	0	8.6675	20447000	7400700	0	0	7400700	7953000	5092800	929390	2	2	2	2	2	2	2	2	2
2019	28S ribosomal protein S28, mitochondrial	Mrps28	Q9CY16	0	0	0	0	794240	0.00233807											1	1	1	5.4	5.4	5.4	20.52	0.0029297	2.3069	7148200	0	0	6568400	0	0	7148200	794240	0	0	1	0	0	1	0	0	1
2041	28S ribosomal protein S30, mitochondrial	Mrps30	Q9D0G0	0	0	213200	0.000699929	0	0											1	1	1	2.5	2.5	2.5	49.939	0.0046232	2.0153	4903500	0	4810900	0	0	4903500	0	213200	0	1	0	0	1	0	0	1	0
1503	28S ribosomal protein S31, mitochondrial	Mrps31	Q61733	0	0	290870	0.000954917	689450	0.00202959											2	2	2	5.5	5.5	5.5	43.88	0	7.3184	21567000	0	0	13938000	0	6399200	15168000	980320	0	1	2	0	1	2	0	1	2
2153	28S ribosomal protein S34, mitochondrial	Mrps34	Q9JIK9	0	0	0	0	199710	0.000587904											1	1	1	6.4	6.4	6.4	25.826	0	3.5694	2596300	0	0	2385700	0	0	2596300	199710	0	0	1	0	0	1	0	0	1
141	28S ribosomal protein S35, mitochondrial	Mrps35	A0A0R4J0L6;Q8BJZ4	146470	0.000482397	286880	0.000941818	316620	0.000932062											1	1	1	4.7	4.7	4.7	35.917	0	11.064	14250000	0	0	5527800	2782900	5450800	6015800	749970	1	1	1	1	1	1	1	1	1
1958	28S ribosomal protein S5, mitochondrial	Mrps5	Q99N87	424290	0.00139739	0	0	0	0											1	1	1	2.3	2.3	2.3	48.206	0.00099552	2.4165	10607000	10607000	0	0	10607000	0	0	424290	1	0	0	1	0	0	1	0	0
89	28S ribosomal protein S9, mitochondrial	Mrps9	A0A0J9YU02;Q9D7N3	548140	0.00180529	0	0	0	0											1	1	1	9.3	9.3	9.3	14.941	0.0029211	2.2972	3837000	3837000	0	0	3837000	0	0	548140	1	0	0	1	0	0	1	0	0
623	Metastasis-associated protein MTA1	Mta1	F8WHY8;E9PX23;Q8K4B0;Q3U3A7;E9Q794;Q3UII8;Q924K8-2;Q924K8	0	0	38114	0.000125127	404990	0.0011922											5	4	4	10	8.9	8.9	79.189	0	25.934	19054000	0	0	16002000	0	1638900	17415000	443110	0	2	4	0	1	4	0	1	4
2206	Metastasis-associated protein MTA2	Mta2	Q9R190	1268200	0.0041768	526120	0.00172724	2461100	0.00724495											12	12	11	24.1	24.1	22.9	75.029	0	64.068	191490000	64538000	46842000	70682000	57071000	23676000	110750000	4255400	6	4	9	6	4	9	6	3	9
1975	S-methyl-5-thioadenosine phosphorylase	Mtap	Q9CQ65	433570	0.00142796	1274800	0.00418513	1654800	0.00487138											4	4	4	18.4	18.4	18.4	31.062	0	43.296	63900000	19490000	19860000	21542000	8237800	24221000	31441000	3363200	2	4	4	2	4	4	2	4	4
940	Cytochrome c oxidase subunit 2	Mtco2	P00405	378580	0.00124685	381520	0.00125252	361040	0.00106282											2	2	2	13.2	13.2	13.2	25.976	0	3.94	8969100	0	0	2654000	3028600	3052100	2888300	1121100	1	1	2	1	1	2	1	1	2
729	Protein LYRIC	Mtdh	F6ZSG0;F6QHD1;Q80WJ7;F6ZQL0	251560	0.00082851	0	0	148040	0.000435798											2	2	2	7.3	7.3	7.3	38.407	0	6.311	6393700	4025000	0	0	4025000	0	2368700	399610	2	0	1	2	0	1	2	0	1
545	Mitochondrial fission regulator 1	Mtfr1	D3YZ89;Q99MB2	0	0	0	0	267590	0.000787728											1	1	1	7.1	7.1	7.1	18.59	0	3.3658	1873200	0	0	1721200	0	0	1873200	267590	0	0	1	0	0	1	0	0	1
2005	Mitochondrial fission regulator 1-like	Mtfr1l	Q9CWE0;D6RCX5;D3Z0X8;D3YW54;Q9CWE0-2	2655200	0.00874487	7501600	0.0246275	9379500	0.0276112											4	4	4	22.8	22.8	22.8	31.726	0	48.783	234440000	43389000	87078000	93138000	31862000	90019000	112550000	19536000	2	3	4	2	3	4	2	3	4
1907	C-1-tetrahydrofolate synthase, cytoplasmic;Methylenetetrahydrofolate dehydrogenase;Methenyltetrahydrofolate cyclohydrolase;Formyltetrahydrofolate synthetase;C-1-tetrahydrofolate synthase, cytoplasmic, N-terminally processed	Mthfd1	Q922D8;A0A1W2P733;A0A1W2P7L5	2078300	0.00684486	1079800	0.00354495	2508300	0.0073839											18	18	17	20	20	18.9	101.2	0	45.886	283320000	96269000	77186000	98670000	103920000	53988000	125410000	5666400	12	9	12	12	9	12	11	8	11
1425	Monofunctional C1-tetrahydrofolate synthase, mitochondrial	Mthfd1l	Q3V3R1	142450	0.000469157	88525	0.000290625	282080	0.000830383											4	3	3	4.9	3.9	3.9	105.73	0	8.6655	27705000	8829300	0	12860000	7692200	4780300	15232000	513050	3	2	4	2	1	3	2	1	3
2172	Serine/threonine-protein kinase mTOR	Mtor	Q9JLN9	0	0	0	0	38101	0.000112161											1	1	1	0.5	0.5	0.5	288.79	0.0042939	2.1973	4991300	0	0	4586400	0	0	4991300	38101	0	0	1	0	0	1	0	0	1
366	Metaxin-1	Mtx1	G3UXX9;D3YVW0;G3XA66;Q8R5C0;A0A6I8MWZ8;P47802	1732600	0.0057063	1841600	0.00604592	1386400	0.00408127											1	1	1	8.6	8.6	8.6	21.092	0	18.024	54566000	0	0	14014000	19058000	20258000	15251000	4960600	1	1	1	1	1	1	1	1	1
1082	Murinoglobulin-1;Murinoglobulin-2	Mug1;Mug2	P28665;P28666;A0A0N4SVU1	16592000	0.0546456	17278000	0.0567231	23133000	0.0680986		+		+					+		34	34	34	30.1	30.1	30.1	165.3	0	323.31	3819200000	1167399936	1234700032	1269500032	1111600000	1157600000	1549900000	57003000	25	27	28	25	27	28	25	27	28
1605	Multivesicular body subunit 12A	Mvb12a	Q78HU3	0	0	381790	0.0012534	515340	0.00151705											1	1	1	5.5	5.5	5.5	28.705	0	3.8185	9868500	0	0	5209000	0	4199700	5668800	897130	0	1	1	0	1	1	0	1	1
1550	Multivesicular body subunit 12B	Mvb12b	Q6KAU4	227640	0.00074973	1249000	0.00410043	1145700	0.0033727											2	2	2	7.9	7.9	7.9	35.411	0	11.662	44579000	0	23079000	15649000	3869800	21232000	19477000	2622300	1	2	2	1	2	2	1	2	2
665	Major vault protein	Mvp	Q9EQK5;E9Q3X0;D3Z2N7	4124800	0.013585	2334900	0.0076654	3926300	0.0115582											19	19	19	26.5	26.5	26.5	95.923	0	253.09	467370000	184260000	129200000	137590000	185620000	105070000	176680000	10386000	12	11	17	12	11	17	12	11	17
1617	Myb-binding protein 1A	Mybbp1a	Q7TPV4	705790	0.00232451	1037600	0.00340641	928730	0.00273398											12	12	12	11.3	11.3	11.3	152.04	0	53.698	189720000	63892000	67103000	51988000	50111000	73672000	65940000	2672200	8	8	9	8	8	9	8	8	9
381	C-Myc-binding protein	Mycbp	A2A7K5;Q9EQS3	1737900	0.00572375	1131100	0.00371337	2541100	0.00748046											2	2	2	19.9	19.9	19.9	16.614	0	16.779	48690000	0	0	21015000	15641000	10180000	22870000	5410000	1	1	2	1	1	2	1	1	2
734	E3 ubiquitin-protein ligase MYCBP2	Mycbp2	F7CZG3;F6SMY7;Q7TPH6-2;Q7TPH6	0	0	237670	0.000780263	0	0											2	2	2	3	3	3	95.07	0	6.522	10933000	0	10726000	0	0	10933000	0	237670	0	2	1	0	2	1	0	2	1
832	Myelin expression factor 2	Myef2	G8JL68;Q8C854-3;Q8C854;A2ATP5;A2ATP6;F6XJA1;Q8C854-2;Q8C854-1	11598000	0.0381979	11915000	0.0391166	14448000	0.0425318											17	17	17	27.5	27.5	27.5	57.033	0	107.64	797170000	207480000	289140000	271209984	243550000	250210000	303400000	37960000	11	10	12	11	10	12	11	10	12
1409	Myosin-10	Myh10	Q3UH59;Q61879;Q5SV64;Q8BXF2	2218400	0.00730628	3405800	0.0111811	2366000	0.006965											37	27	24	19.4	16	14.4	233.45	0	323.31	838970000	251510000	303329984	257230000	232940000	357610000	248430000	7990200	28	23	23	20	18	14	18	15	11
619	Myosin light chain 1/3, skeletal muscle isoform	Myl1	E9PWG4;P05977-2;P05977;E0CZ30	598950	0.00197264	0	0	160290	0.00047186											2	1	1	16.8	6.8	6.8	17.689	0	3.0134	8351600	0	0	1620200	6588400	0	1763200	759240	2	1	2	1	0	1	1	0	1
66		Myl10	A0A0G2JDZ4;E9QNY3	803700	0.00264698	745430	0.00244722	656880	0.00193371											1	1	1	7.5	7.5	7.5	15.442	0	7.4894	19854000	0	0	5432400	7233300	6708800	5911900	2206000	1	1	1	1	1	1	1	1	1
1378	Myosin regulatory light chain 12B	Myl12a;Myl12b	Q6ZWQ9;Q3THE2;D3YV37;D3Z249	16387000	0.0539704	20621000	0.0676981	24399000	0.0718255											7	7	3	43.6	43.6	20.9	19.895	0	44.269	552660000	166810000	192430000	172100000	147480000	185590000	219590000	61407000	5	6	4	5	6	4	2	3	2
60	Myosin light chain 3	Myl3	A0A0G2JDM3;A0A0G2JDW2;P09542;A0A087WRZ7;A2A6Q8;Q9CZ19;P09541	2494800	0.0082166	2080700	0.00683087	2012000	0.0059229											4	4	3	44.1	44.1	31.5	14.227	0	14.001	59288000	22453000	0	0	22453000	18726000	18108000	6587500	4	2	2	4	2	2	3	1	1
672	Unconventional myosin-Ib	Myo1b	E9QNH6;E9Q580;Q7TQD7;P46735-2;P46735;D3YV80;O88329	332370	0.00109466	591470	0.00194178	374000	0.00110098											9	9	9	10.2	10.2	10.2	125.03	0	114.09	79168000	26933000	29890000	19812000	20274000	36080000	22814000	1297800	5	9	5	5	9	5	5	9	5
2209	Unconventional myosin-Ic	Myo1c	Q9WTI7-3;Q9WTI7;Q9WTI7-4;Q9WTI7-2;Q5ND45	643880	0.00212061	164920	0.000541427	513960	0.00151299											10	10	10	12.5	12.5	12.5	119.88	0	21.403	71429000	31863000	0	28409000	34769000	8905700	27754000	1322800	6	4	6	6	4	6	6	4	6
678	Unconventional myosin-Ie	Myo1e	E9Q634;A0A1L1STM1	591880	0.00194935	437070	0.00143489	926050	0.00272609											10	10	10	11.6	11.6	11.6	126.82	0	25.629	115350000	25939000	35461000	49026000	34921000	25787000	54637000	1955000	6	3	6	6	3	6	6	3	6
543	Unconventional myosin-Va	Myo5a	D3YZ62;D3Z4J3;Q99104;B8JK05;F6Z2S4;F6TDE5;D6RFU0;A0A1L1SUF0;E9Q1F5	344080	0.00113322	490050	0.00160882	217490	0.000640244											10	10	10	6.3	6.3	6.3	212.33	0	18.867	98853000	25423000	48045000	22856000	32344000	46065000	20444000	1051600	7	7	5	7	7	5	7	7	5
2188	Unconventional myosin-IXb	Myo9b	Q9QY06-3;Q9QY06;Q9QY06-2;A0A1D5RLW4;E9QKV6;A0A1D5RLD1;E9PWZ6;E9PZW8	46784	0.000154083	0	0	0	0											2	2	2	1.3	1.3	1.3	222.44	0	3.7839	4912300	4912300	0	0	4912300	0	0	46784	2	0	0	2	0	0	2	0	0
279	Myoferlin	Myof	E9Q390;A0A286YDF5;Q69ZN7;Q69ZN7-3;Q69ZN7-2;Q69ZN7-4	0	0	0	0	34624	0.000101926											2	2	2	1.4	1.4	1.4	233.32	0.00053022	2.9018	4258700	0	0	3913300	0	0	4258700	34624	0	0	2	0	0	2	0	0	2
95		N4bp2	A0A0J9YUP5;F8VQG7	52063	0.000171469	438880	0.00144083	30751	9.05244e-05											4	4	4	4	4	4	164.3	0	8.9722	32345000	0	0	1751900	3227900	27210000	1906600	521690	1	3	1	1	3	1	1	3	1
807	N-alpha-acetyltransferase 15, NatA auxiliary subunit	Naa15	G3X8Y3;Q80UM3;A0A0A6YW80;A0A0A6YXF4;A0A0A6YX86;E9PZ53;Q9DBB4	95740	0.000315319	126260	0.000414508	1188600	0.00349899											3	3	3	3.7	3.7	3.7	101.09	0	5.8772	73354000	0	0	56796000	4978500	6565700	61810000	1410600	1	1	3	1	1	3	1	1	3
916		Naglu	O88325	450030	0.00148217	981110	0.00322095	1744000	0.00513396											6	6	6	10.7	10.7	10.7	82.595	0	24.167	98430000	0	31779000	47740000	13951000	30415000	54065000	3175200	4	4	6	4	4	6	4	4	6
1938	Nicotinamide phosphoribosyltransferase	Nampt	Q99KQ4	51121	0.000168366	0	0	0	0											1	1	1	3.1	3.1	3.1	55.446	0.0068151	1.9266	1482500	1482500	0	0	1482500	0	0	51121	1	0	0	1	0	0	1	0	0
1919		Nans	Q99J77	0	0	1303300	0.00427869	562750	0.00165662											3	3	3	11.1	11.1	11.1	40.024	0	15.848	29857000	0	20459000	0	0	20853000	9003900	1866000	0	3	2	0	3	2	0	3	2
1080	Nucleosome assembly protein 1-like 1	Nap1l1	Q3TF41;Q8BSH9;P28656;A0A140LJB5;B7ZNL2;Q78ZA7	4684600	0.0154287	3143200	0.010319	3782500	0.0111349											5	5	5	15.5	15.5	15.5	42.732	0	64.252	150930000	62417000	42465000	41292000	60900000	40861000	49173000	11610000	3	3	4	3	3	4	3	3	4
2096	Alpha-soluble NSF attachment protein	Napa	Q9DB05	244640	0.000805719	0	0	0	0											1	1	1	4.4	4.4	4.4	33.189	0	6.74	4403500	4403500	0	0	4403500	0	0	244640	1	0	0	1	0	0	1	0	0
339	Gamma-soluble NSF attachment protein	Napg	A0A494BAE3;A0A494BA20;D3Z4B2;Q9CWZ7	477330	0.00157208	0	0	495880	0.00145977											1	1	1	5.8	5.8	5.8	25.015	0.00051867	2.6968	12652000	0	0	5923600	6205200	0	6446500	973210	1	0	1	1	0	1	1	0	1
345	Asparagine--tRNA ligase, cytoplasmic	Nars	A0A494BAX5;A0A494BB89;A0A498WGK2;Q8BP47;A0A494B927	87192	0.000287166	0	0	180140	0.000530294											2	2	2	4.2	4.2	4.2	57.222	0	3.6944	4544700	0	0	2814000	1482300	0	3062400	267330	1	0	2	1	0	2	1	0	2
1785	N-acetyltransferase 10	Nat10	Q8K224	38658	0.00012732	186300	0.000611617	196710	0.000579072											2	2	2	2.4	2.4	2.4	115.42	0	3.9368	22770000	0	9743800	9886700	2087500	10060000	10622000	421660	1	2	2	1	2	2	1	2	2
666		Nbas	E9Q411	70507	0.000232214	0	0	14758	4.34444e-05											2	2	2	0.8	0.8	0.8	265.77	0.0033915	2.2771	9123400	7544300	0	0	7544300	0	1579100	85266	1	0	1	1	0	1	1	0	1
133	Condensin complex subunit 1	Ncapd2	A0A0R4J0H7;Q8K2Z4;Q8K2Z4-2;A0A087WRK6;A0A087WNQ1	0	0	169090	0.000555117	79082	0.000232801											2	2	2	1.8	1.8	1.8	155.59	0	4.7044	17621000	0	11779000	0	0	12006000	5614800	248180	0	2	1	0	2	1	0	2	1
1952	Cytoplasmic protein NCK1	Nck1	Q99M51;Q8BH99;A0A087WQD1;A0A087WSB1	1924800	0.00633931	235990	0.000774748	1379300	0.00406037											5	5	5	14.9	14.9	14.9	42.89	0	12.313	74342000	35027000	0	32010000	40422000	4955800	28965000	3540100	4	2	2	4	2	2	4	2	2
897	Cytoplasmic protein NCK2	Nck2	O55033	0	0	243880	0.00080065	0	0											2	2	2	3.4	3.4	3.4	42.879	0.0067904	1.9106	5609100	0	5503100	0	0	5609100	0	243880	0	2	0	0	2	0	0	2	0
978	Nucleolin	Ncl	P09405	5355000	0.0176366	2261200	0.00742345	3122400	0.00919168											13	13	13	20.9	20.9	20.9	76.722	0	109.46	386590000	157010000	109680000	109240000	192780000	81402000	112410000	10739000	11	8	10	11	8	10	11	8	10
256	Nuclear receptor coactivator 1	Ncoa1	A0A1W2P7C1;P70365-4;P70365-2;P70365-3;P70365	0	0	99709	0.000327342	71382	0.000210133											2	2	2	3.4	3.4	3.4	99.954	0.00051787	2.6932	7528000	0	4304300	0	0	4387200	3140800	171090	0	2	1	0	2	1	0	2	1
610	Nuclear receptor coactivator 2	Ncoa2	E9PV80;Q61026	74012	0.000243758	206850	0.000679082	0	0											1	1	1	0.9	0.9	0.9	151.35	0	7.8667	16009000	0	11568000	0	4218700	11791000	0	280860	1	1	0	1	1	0	1	1	0
371	Nuclear receptor coactivator 3	Ncoa3	Q05BA5;A2A468;O09000	488410	0.00160857	674910	0.00221571	487020	0.00143368											7	7	7	8	8	8	151.95	0	38.606	97370000	28704000	34650000	30933000	28816000	39820000	28734000	1650300	6	6	4	6	6	4	6	6	4
1873	Nuclear receptor coactivator 5	Ncoa5	Q91W39;B7ZC24;B7ZC23	5377700	0.0177114	6396400	0.0209992	5674100	0.0167033											13	13	13	36.6	36.6	36.6	65.318	0	180.47	401310000	144820000	140580000	102540000	123690000	147120000	130500000	17448000	8	8	10	8	8	10	8	8	10
655	Nuclear receptor corepressor 1	Ncor1	F7C134;E9Q9Y2;Q8CHB6;E9Q2B2;Q5RIM6;Q60974-2;Q60974	61545	0.000202698	168600	0.000553509	158170	0.000465619											4	4	4	4.1	4.1	4.1	150.33	0	11.744	30676000	0	11932000	12617000	4862100	13319000	12495000	388310	1	4	3	1	4	3	1	4	3
697	Nuclear receptor corepressor 2	Ncor2	F6Z4B2;E9Q9V3;F8VQL9;E9PY55;E9Q701;Q9WU42-2;Q9WU42;D3Z2J5;F6YAU7	432430	0.0014242	256460	0.00084195	152510	0.000448957											10	10	10	9.5	9.5	9.5	165.55	0	16.446	74885000	23149000	28863000	21341000	38486000	22825000	13574000	841400	6	6	4	6	6	4	6	6	4
1523	Protein NDRG1	Ndrg1	Q62433;F6VLR8;E9Q514;E9Q5I8;E9Q3F9;E9PVF3	497530	0.00163861	0	0	2842600	0.00836801											4	4	4	16.8	16.8	16.8	43.008	0	30.682	43422000	0	0	33956000	6467800	0	36954000	3340100	1	2	4	1	2	4	1	2	4
1943	NADH dehydrogenase [ubiquinone] 1 alpha subcomplex subunit 10, mitochondrial	Ndufa10	Q99LC3;A0A087WR38	603620	0.00198802	821060	0.00269551	1110700	0.00326966											7	7	7	22	22	22	40.603	0	23.582	53244000	16726000	12866000	0	12676000	17242000	23326000	2535400	3	3	5	3	3	5	3	3	5
173	NADH dehydrogenase [ubiquinone] 1 alpha subcomplex subunit 12	Ndufa12	Q7TMF3;A0A0R4J275;F6RBR6	1527400	0.00503047	1129500	0.00370811	0	0											2	2	2	20.7	20.7	20.7	17.086	0	21.924	23912000	0	9973800	0	13746000	10166000	0	2656900	1	1	0	1	1	0	1	1	0
1976	NADH dehydrogenase [ubiquinone] 1 alpha subcomplex subunit 2	Ndufa2	Q9CQ75	4725600	0.0155637	8282400	0.0271909	943240	0.0027767											4	4	4	49.5	49.5	49.5	10.916	0	15.163	97658000	31889000	58071000	0	33079000	57977000	6602700	13951000	2	3	1	2	3	1	2	3	1
110	Cytochrome c oxidase subunit NDUFA4	Ndufa4	A0A0N4SVQ1;Q62425	4699300	0.0154771	4541800	0.0149106	9340300	0.0274959											3	3	3	46.9	46.9	46.9	5.8765	0	6.3367	74326000	18797000	0	0	18797000	18167000	37361000	18581000	2	1	2	2	1	2	2	1	2
1968	NADH dehydrogenase [ubiquinone] 1 alpha subcomplex subunit 5	Ndufa5	Q9CPP6	6036700	0.0198818	1504900	0.00494054	6946600	0.0204493											2	2	2	14.7	14.7	14.7	13.36	0	3.67	72441000	30166000	0	31933000	30184000	7524500	34733000	14488000	2	1	2	2	1	2	2	1	2
2246	NADH dehydrogenase [ubiquinone] 1 alpha subcomplex subunit 7	Ndufa7	Q9Z1P6	2305700	0.0075938	16115000	0.052905	10537000	0.0310187											5	5	5	46	46	46	12.575	0	8.8199	173750000	0	86261000	66697000	13834000	96692000	63222000	28958000	1	5	2	1	5	2	1	5	2
2120	NADH dehydrogenase [ubiquinone] 1 alpha subcomplex subunit 8	Ndufa8	Q9DCJ5	1845300	0.00607747	1918700	0.00629903	1030200	0.00303269											3	3	3	26.7	26.7	26.7	19.992	0	11.529	43148000	14566000	0	10562000	16608000	17268000	9272200	4794200	3	2	2	3	2	2	3	2	2
113	NADH dehydrogenase [ubiquinone] 1 alpha subcomplex subunit 9, mitochondrial	Ndufa9	A0A0R3P9C8;Q9DC69	188540	0.000620954	0	0	0	0											1	1	1	3.8	3.8	3.8	42.121	0	4.1095	4713600	4713600	0	0	4713600	0	0	188540	1	0	0	1	0	0	1	0	0
2054	NADH dehydrogenase [ubiquinone] 1 alpha subcomplex assembly factor 4	Ndufaf4	Q9D1H6	297410	0.000979516	0	0	0	0											1	1	1	8.1	8.1	8.1	20.082	0.0010121	2.519	3568900	3568900	0	0	3568900	0	0	297410	1	0	0	1	0	0	1	0	0
2006	NADH dehydrogenase [ubiquinone] complex I, assembly factor 7	Ndufaf7	Q9CWG8;A0A3B2WD28;Q9CWG8-2	0	0	0	0	323270	0.000951638											2	2	2	4.8	4.8	4.8	48.384	0.00052715	2.8557	8405100	0	0	7723300	0	0	8405100	323270	0	0	2	0	0	2	0	0	2
1979	NADH dehydrogenase [ubiquinone] 1 beta subcomplex subunit 4	Ndufb4	Q9CQC7	0	0	1320100	0.00433385	0	0											1	1	1	19.4	19.4	19.4	15.081	0	9.7663	6600300	0	6475600	0	0	6600300	0	1320100	0	1	0	0	1	0	0	1	0
1864	NADH-ubiquinone oxidoreductase 75 kDa subunit, mitochondrial	Ndufs1	Q91VD9;A0A087WQR0;A0A087WP77;A0A087WQ77;A0A087WR47	2981700	0.0098202	2832700	0.00929967	1876000	0.00552254											14	14	14	21.2	21.2	21.2	79.776	0	50.914	323000000	139670000	107820000	66868000	125230000	118980000	78792000	7690400	9	10	7	9	10	7	9	10	7
538	NADH dehydrogenase [ubiquinone] iron-sulfur protein 2, mitochondrial	Ndufs2	D3YXT0;Q91WD5;A0A0A6YW30;A0A0A6YXD3	2055400	0.00676944	2604100	0.00854918	2511600	0.00739362											7	7	7	16.9	16.9	16.9	49.573	0	18.188	179280000	69469000	63907000	39576000	51384000	65102000	62789000	7171000	3	5	5	3	5	5	3	5	5
2123	NADH dehydrogenase [ubiquinone] iron-sulfur protein 3, mitochondrial	Ndufs3	Q9DCT2	4392900	0.014468	1689400	0.00554625	854100	0.00251429											7	7	7	27.8	27.8	27.8	30.149	0	81.583	110980000	53873000	31812000	23679000	70286000	27031000	13666000	6936400	6	3	2	6	3	2	6	3	2
1179	NADH dehydrogenase [ubiquinone] iron-sulfur protein 6, mitochondrial	Ndufs6	P52503	2715600	0.0089438	1847200	0.0060643	1084600	0.00319283											1	1	1	8.6	8.6	8.6	13.02	0.00099108	2.39	39532000	0	0	6976400	19009000	12930000	7592200	5647400	1	1	1	1	1	1	1	1	1
1798	NADH dehydrogenase [ubiquinone] iron-sulfur protein 8, mitochondrial	Ndufs8	Q8K3J1;A0A494BAW8	0	0	805300	0.00264377	504660	0.00148561											2	2	2	12.7	12.7	12.7	24.038	0	21.097	17029000	0	10271000	0	0	10469000	6560600	1310000	0	2	1	0	2	1	0	2	1
523	NADH dehydrogenase [ubiquinone] flavoprotein 1, mitochondrial	Ndufv1	D3YUM1;Q91YT0;D6RG60;D3YXX5;D3Z0K1;D3Z1U9	887370	0.00292254	622020	0.00204207	235790	0.000694116											3	3	3	6.6	6.6	6.6	49.913	0	12.63	36649000	9848400	21602000	0	18635000	13062000	4951700	1745200	3	2	1	3	2	1	3	2	1
2077	NADH dehydrogenase [ubiquinone] flavoprotein 2, mitochondrial	Ndufv2	Q9D6J6;M0QWP9;Q9D6J6-2;D6RGN4	1109700	0.00365478	1200000	0.00393956	446470	0.00131431											4	4	4	24.2	24.2	24.2	27.285	0	24.739	38586000	17677000	12420000	0	15536000	16800000	6250600	2756200	3	4	3	3	4	3	3	4	3
1396		Ndufv3	Q3U422	485250	0.00159817	0	0	592530	0.00174428											2	2	2	5.8	5.8	5.8	50.498	0.001022	2.5833	23711000	10676000	0	0	10676000	0	13036000	1077800	1	0	1	1	0	1	1	0	1
355		Neb	A2AQA9;E9Q1W3;A0A571BF46;A0A571BF58;A2AQB2	170740	0.00056233	68684	0.000225487	133070	0.00039173											2	2	2	0.3	0.3	0.3	800.56	0	3.4623	164640000	0	0	54045000	75468000	30358000	58815000	372490	1	1	2	1	1	2	1	1	2
1139	E3 ubiquitin-protein ligase NEDD4	Nedd4	P46935;A0A571BEP7;A0A571BDN7;Q3V335;V9GWV8;V9GXK3;A0A494BAE4	2883900	0.00949809	1995800	0.00655215	1976600	0.00581869											16	16	14	22.7	22.7	20.2	102.71	0	106.85	274250000	102250000	88849000	75229000	115360000	79832000	79065000	6856300	12	11	7	12	11	7	10	10	6
328	E3 ubiquitin-protein ligase NEDD4-like	Nedd4l	A0A494BA39;A0A494B9F0;A0A494B953;A0A494BAG2;A0A494BAX0;Q8CFI0-3;Q8CFI0;A0A286YCR1;A0A494B9L5;E9PXB7;G3X9H8;Q8CFI0-2;A0A286YDV4;A0A494BAD8	278310	0.000916611	178370	0.000585583	178180	0.000524524											5	3	3	5	2.5	2.5	100.9	0	5.7165	27934000	12234000	8491200	6424600	12246000	7848300	7839900	634860	4	3	4	2	2	3	2	2	3
1571	Nestin	Nes	Q6P5H2-2;Q6P5H2	325690	0.00107266	495990	0.00162832	654550	0.00192686											8	8	8	4.8	4.8	4.8	201.77	0	43.982	126960000	40683000	39529000	41372000	28009000	42655000	56291000	1476200	5	5	5	5	5	5	5	5	5
881	Sialidase-1	Neu1	O35657	0	0	179820	0.000590343	163190	0.000480397											2	2	2	6.8	6.8	6.8	44.591	0	4.3505	7203200	0	3707300	3146500	0	3776200	3427000	343010	0	2	2	0	2	2	0	2	2
337	Nuclear factor NF-kappa-B p100 subunit;Nuclear factor NF-kappa-B p52 subunit	Nfkb2	A0A494BAQ2;A0A494B9Y5;Q9WTK5	0	0	0	0	225360	0.000663412											2	2	2	5.4	5.4	5.4	84.186	0	12.588	8563800	0	0	7869100	0	0	8563800	225360	0	0	2	0	0	2	0	0	2
1467	NF-kappa-B inhibitor beta	Nfkbib	Q60778	381300	0.00125581	619550	0.00203396	0	0											1	1	1	4.5	4.5	4.5	37.965	0	7.4431	16014000	0	9725500	0	6100900	9912800	0	1000900	1	1	0	1	1	0	1	1	0
1588	Nuclear factor related to kappa-B-binding protein	Nfrkb	Q6PIJ4	0	0	50650	0.000166282	67337	0.000198226											2	2	2	2.1	2.1	2.1	138.76	0	4.0363	6843300	0	0	3588800	0	2937700	3905600	117990	0	1	2	0	1	2	0	1	2
861	Neutrophilic granule protein	Ngp	O08692	2066400	0.00680567	1028900	0.00337785	911710	0.00268388											4	4	4	27.5	27.5	27.5	19.331	0	77.896	44077000	20475000	13360000	0	22731000	11318000	10029000	4007000	3	1	2	3	1	2	3	1	2
2046	NHP2-like protein 1;NHP2-like protein 1, N-terminally processed	Nhp2l1	Q9D0T1	0	0	991440	0.00325487	966300	0.00284458											1	1	1	9.4	9.4	9.4	14.173	0.0043165	2.2214	15662000	0	0	7103300	0	7931500	7730400	1957700	0	1	1	0	1	1	0	1	1
988	Nidogen-1	Nid1	P10493	4234200000	13.9453	4209100000	13.8183	4549500000	13.3928		+	+		+						94	94	93	73.7	73.7	73.7	136.54	0	323.31	649640000000	194999992320	197800001536	182279995392	211710000000	210450000000	227480000000	12993000000	84	86	85	84	86	85	83	85	84
915	Nidogen-2	Nid2	O88322;A0A286YCQ5	39709000	0.130781	80128000	0.263058	64585000	0.190124		+	+		+						59	58	58	46.3	46.3	46.3	153.91	0	323.31	10696000000	2780199936	4100600064	3403000064	2303100000	4647400000	3745900000	184420000	45	50	51	44	49	50	44	49	50
1865	MKI67 FHA domain-interacting nucleolar phosphoprotein	Nifk	Q91VE6-2;Q91VE6	1509200	0.00497053	837330	0.00274893	3919900	0.0115394											4	4	4	20.4	20.4	20.4	30.645	0	49.69	106530000	30628000	31416000	38811000	25656000	14235000	66638000	6266400	2	2	4	2	2	4	2	2	4
1625	Nischarin	Nisch	Q80TM9;Q80TM9-3;Q80TM9-2;Q80TM9-4;Q80TM9-6;F6YR29;F6ZL69;Q80TM9-7;Q80TM9-5	127480	0.000419854	69151	0.000227021	80478	0.00023691											6	6	6	5.5	5.5	5.5	175.01	0	9.7	18566000	8540900	0	0	8540900	4633100	5392000	277110	4	2	2	4	2	2	4	2	2
1021	Nucleoside diphosphate kinase A;Nucleoside diphosphate kinase	Nme1	P15532;Q5NC80	0	0	0	0	817080	0.00240531											4	4	2	38.2	38.2	19.1	17.208	0	12.709	8170800	0	0	7508000	0	0	8170800	817080	1	1	4	1	1	4	0	0	2
1644	Normal mucosa of esophagus-specific gene 1 protein	Nmes1	Q810Q5	848320	0.00279393	0	0	650540	0.00191505											1	1	1	19.3	19.3	19.3	9.5842	0.00052576	2.8443	8993200	0	0	3586600	5089900	0	3903300	1498900	1	0	1	1	0	1	1	0	1
907	Glycylpeptide N-tetradecanoyltransferase 2	Nmt2	O70311	0	0	226060	0.000742148	560410	0.00164973											1	1	1	2.3	2.3	2.3	60.484	0	5.2831	19662000	0	0	12874000	0	5651600	14010000	786470	0	1	1	0	1	1	0	1	1
1511	NAD(P) transhydrogenase, mitochondrial	Nnt	Q61941;E9Q8F4;Q8C9V5;Q8BGK0	115710	0.00038109	0	0	0	0											2	2	2	2.4	2.4	2.4	113.84	0.0046468	2.0553	5554100	5554100	0	0	5554100	0	0	115710	2	0	0	2	0	0	2	0	0
2157	Bifunctional lysine-specific demethylase and histidyl-hydroxylase NO66	No66	Q9JJF3	6204200	0.0204335	5022500	0.0164887	9412500	0.0277084											11	11	11	24	24	24	67.556	0	35.294	577900000	190810000	180350000	182700000	173720000	140630000	263550000	20639000	8	7	11	8	7	11	8	7	11
1719	RNA-binding protein NOB1	Nob1	Q8BW10;F6YBB8;E9PW56	0	0	786260	0.00258127	461750	0.00135929											3	3	3	6.7	6.7	6.7	45.463	0	5.5157	24960000	0	11617000	12297000	0	15725000	9234900	1248000	0	3	2	0	3	2	0	3	2
1439	Nucleolar protein 10	Nol10	Q5RJG1	0	0	52106	0.000171062	0	0											2	2	2	3.8	3.8	3.8	80.076	0	3.5394	1771600	0	1738100	0	0	1771600	0	52106	1	1	1	1	1	1	1	1	1
1834	Nucleolar protein 6	Nol6	Q8R5K4-2;Q8R5K4	0	0	67405	0.000221289	0	0											1	1	1	1	1	1	119.52	0	3.8294	3235500	0	3174300	0	0	3235500	0	67405	0	1	0	0	1	0	0	1	0
705	Nucleolar protein 8	Nol8	E9QKD1;Q3UHX0;Q3UHX0-2	0	0	50866	0.000166991	48227	0.00014197											3	3	3	3.3	3.3	3.3	130.66	0	5.705	6639200	0	0	2969100	0	3408000	3231200	99093	0	1	2	0	1	2	0	1	2
184	Polynucleotide 5-hydroxyl-kinase NOL9	Nol9	A0A0U1RPV7;Q3TZX8-3;Q3TZX8-2;Q3TZX8	586270	0.00193087	0	0	0	0											2	2	2	6.9	6.9	6.9	40.905	0.0010288	2.6184	7035300	7035300	0	0	7035300	0	0	586270	2	0	0	2	0	0	2	0	0
272		Nolc1	A0A286YDZ1;A0A286YCD1;E9Q5C9-2;A0A286YDA2;A0A286YDT3;E9Q5C9;A0A286YDV7	1509100	0.0049702	757730	0.0024876	1368700	0.00402916											2	2	2	69.4	69.4	69.4	3.8694	0.00052247	2.7793	10906000	0	0	3773000	4527200	2273200	4106000	3635500	1	1	1	1	1	1	1	1	1
1931	Non-POU domain-containing octamer-binding protein	Nono	Q99K48;Q99K48-2;B1AXT0	31764000	0.104614	34783000	0.114192	41616000	0.122509											30	28	28	58.1	58.1	58.1	54.54	0	323.31	2271400000	704009984	779020032	696360000	667050000	730450000	873930000	108160000	15	19	23	14	17	21	14	17	21
717	Probable 28S rRNA (cytosine-C(5))-methyltransferase	Nop2	E9QN31;Q922K7	160130	0.000527386	266680	0.000875502	113880	0.000335238											2	2	2	2.3	2.3	2.3	86.906	0	3.4409	15680000	0	7587500	0	4643700	7733600	3302600	540690	1	2	1	1	2	1	1	2	1
2078	Nucleolar protein 56	Nop56	Q9D6Z1;F7CHQ7;A2APD7;E0CXZ0;F6U250;F6V095;F7CHP9;F6USW7	3140200	0.0103422	4288500	0.014079	5947000	0.0175067											17	17	17	33.3	33.3	33.3	64.464	0	52.661	414650000	124700000	145870000	126610000	97345000	132940000	184360000	13376000	10	12	11	10	12	11	10	12	11
27	Nucleolar protein 58	Nop58	A0A0A0MQ76;Q6DFW4;A0A087WQ46;A0A087WP00;A0A087WSU5;A0A087WSL8	1287400	0.00424004	522530	0.00171545	1674500	0.00492937											6	6	6	18.2	18.2	18.2	50.063	0	20.962	66205000	0	0	29235000	24462000	9928000	31816000	3484500	2	2	4	2	2	4	2	2	4
643	Puromycin-sensitive aminopeptidase	Npepps	F6QYF8;E9Q039;Q11011;E9Q6F4	264810	0.000872149	0	0	86228	0.000253837											3	3	3	3.7	3.7	3.7	98.409	0	7.522	15446000	11652000	0	0	11652000	0	3794000	351040	2	0	1	2	0	1	2	0	1
1214	Nuclear protein localization protein 4 homolog	Nploc4	P60670-2;P60670	0	0	326110	0.00107061	713630	0.00210077											1	1	1	2.3	2.3	2.3	64.378	0	5.6694	29113000	0	0	18361000	0	9131100	19982000	1039700	0	1	1	0	1	1	0	1	1
1444	Nucleophosmin	Npm1	Q5SQB0;Q61937;Q9DAY9;Q5SQB5	5188100	0.0170869	8069100	0.0264906	5561800	0.0163728											8	8	8	34.5	34.5	34.5	29.524	0	80.628	225830000	79372000	64689000	74524000	62257000	96829000	66741000	18819000	5	5	6	5	5	6	5	5	6
566	Nuclear respiratory factor 1	Nrf1	G3XA39;D3Z3B4;E9Q7X0;Q3UXF4;Q99K73;Q9WU00-2;Q9WU00;D3YV66	0	0	568260	0.00186558	368810	0.0010857											3	3	3	5.8	5.8	5.8	49.126	0	4.3706	10308000	0	0	3727900	0	6250800	4056900	937070	0	2	1	0	2	1	0	2	1
1135	Vesicle-fusing ATPase	Nsf	P46460	0	0	0	0	285290	0.000839833											3	3	3	4.7	4.7	4.7	82.613	0	5.9771	13409000	0	0	12321000	0	0	13409000	285290	0	0	3	0	0	3	0	0	3
2027	NSFL1 cofactor p47	Nsfl1c	Q9CZ44-2;Q9CZ44;Q9CZ44-3;A2AT02	397050	0.00130768	0	0	567030	0.00166922											4	4	4	20.5	20.5	20.5	29.213	0	7.4716	15425000	6352800	0	0	6352800	0	9072500	964080	1	0	3	1	0	3	1	0	3
335	Cytosolic purine 5-nucleotidase	Nt5c2	A0A494BBP6;A0A494B9X3;E9Q9M1;Q3V1L4	484060	0.00159425	0	0	194910	0.000573774											3	3	3	8.1	8.1	8.1	61.052	0	7.3715	18332000	11137000	0	6768600	13070000	0	5262600	678970	3	0	2	3	0	2	3	0	2
2036	Cytosolic 5-nucleotidase 3A	Nt5c3a	Q9D020;Q9D020-1;A0A0N4SW80	152790	0.000503212	246410	0.000808956	267490	0.000787434											2	2	2	7.6	7.6	7.6	37.252	0	2.9923	14667000	0	5312100	5414000	3361400	5421100	5884800	666700	1	2	2	1	2	2	1	2	2
295		Nt5dc2	A0A2I3BRL0;A0A2I3BR81;Q91X76;A0A2I3BQR1;A0A2I3BPH8	508590	0.00167504	139760	0.000458828	1165300	0.00343039											7	7	7	15	15	15	57.897	0	15.559	45340000	18559000	0	20924000	12715000	3494000	29131000	1813600	5	1	5	5	1	5	5	1	5
217	Nucleobindin-1	Nucb1	A0A1C7CYU3;Q02819;A0A1B0GR41;A0A1B0GT83;A0A1B0GS16;A0A1B0GR92	589700	0.00194217	413090	0.00135616	841860	0.00247826											5	5	5	14.1	14.1	14.1	52.997	0	9.0914	51650000	15940000	11920000	0	16512000	11567000	23572000	1844600	3	2	3	3	2	3	3	2	3
1314	Nucleobindin-2;Nesfatin-1	Nucb2	Q3UKN6;P81117	502700	0.00165564	762000	0.00250162	830040	0.00244346											3	3	3	9	9	9	50.353	0	5.6391	43989000	0	15754000	15962000	10557000	16002000	17431000	2094700	2	2	3	2	2	3	2	2	3
1857	Protein syndesmos	Nudt16l1	Q8VHN8;A0A2R8VH99;Q8VHN8-3;Q8VHN8-2	152530	0.000502356	170300	0.00055909	0	0											2	2	2	9.5	9.5	9.5	23.414	0.00052743	2.8572	4842500	0	2506300	0	2288000	2554500	0	322830	2	1	0	2	1	0	2	1	0
1980	Cleavage and polyadenylation specificity factor subunit 5	Nudt21	Q9CQF3;A0A1D5RLS2;A0A1D5RM23;A0A1D5RLT7	7724800	0.0254415	8323100	0.0273245	8671000	0.0255256											8	8	8	30.4	30.4	30.4	26.24	0	55.595	346060000	106720000	118990000	103030000	108150000	116520000	121390000	24719000	6	5	6	6	5	6	6	5	6
2167	ADP-sugar pyrophosphatase	Nudt5	Q9JKX6;A0A0A6YVU1;A2ATT5	1034900	0.00340843	686260	0.00225297	899300	0.00264735											2	2	2	10.1	10.1	10.1	23.984	0	6.5305	28826000	11384000	0	0	11384000	7548900	9892300	2620500	2	1	1	2	1	1	2	1	1
1436	Nuclear fragile X mental retardation-interacting protein 2	Nufip2	Q5F2E7;Q5F2E7-2	1790700	0.00589765	2598300	0.00853014	834080	0.00245535											10	10	10	17.8	17.8	17.8	75.656	0	38.334	135800000	50558000	54719000	27487000	46557000	67557000	21686000	5223100	8	6	4	8	6	4	8	6	4
686		Numa1	E9Q7G0;A0A1B0GSW3;A0A1B0GT61;A0A1B0GT38;A0A1B0GSH2	1588700	0.00523237	1524100	0.00500357	2026600	0.00596588											54	54	26	33.9	33.9	17.3	235.63	0	323.31	591020000	201590000	206690000	160520000	182700000	175270000	233060000	5139300	40	32	30	40	32	30	20	15	14
750		Numa1	F6ZQA3	464810	0.00153085	0	0	0	0											30	2	2	48.9	2	2	82.882	0	18.911	20452000	20452000	0	0	20452000	0	0	464810	22	17	16	2	0	0	2	0	0
2197	Protein numb homolog	Numb	Q9QZS3-4;Q9QZS3-2;Q9QZS3-3;Q9QZS3;Q05BE7	542010	0.0017851	438980	0.00144116	327990	0.000965533											2	2	2	4.2	4.2	4.2	64.393	0	3.4087	27489000	11382000	0	0	11382000	9218700	6887700	1309000	2	1	1	2	1	1	2	1	1
867	Numb-like protein	Numbl	O08919	327350	0.00107812	0	0	263420	0.000775452											2	2	2	3.3	3.3	3.3	64.13	0	3.6281	13588000	7529100	0	0	7529100	0	6058700	590770	2	0	1	2	0	1	2	0	1
1667	Nuclear pore complex protein Nup107	Nup107	Q8BH74;E9Q4V9;A0A1W2P7R1	654080	0.00215421	823540	0.00270366	727290	0.00214099											9	9	9	11.3	11.3	11.3	106.72	0	36.19	116860000	39831000	0	30254000	34666000	43647000	38546000	2204900	3	3	7	3	3	7	3	3	7
1814	Nuclear pore complex protein Nup133	Nup133	Q8R0G9	1162400	0.00382835	1747200	0.005736	642490	0.00189135											9	9	9	8.2	8.2	8.2	128.62	0	38.136	220230000	72452000	84157000	58341000	72067000	108330000	39835000	3552100	6	7	6	6	7	6	6	7	6
659		Nup153	E9Q3G8;A0A286YCP2;A0A286YE24	3937200	0.0129671	5724400	0.018793	4699600	0.0138346											31	31	31	22.8	22.8	22.8	152.01	0	323.31	904760000	243170000	330040000	300720000	248050000	360640000	296070000	14361000	19	24	21	19	24	21	19	24	21
301	Nuclear pore complex protein Nup155	Nup155	A0A2R8VHH1;Q99P88	1150100	0.00378784	657300	0.0021579	547340	0.00161125											13	13	13	12.4	12.4	12.4	150.14	0	153.24	136580000	60351000	40711000	32220000	66708000	38124000	31746000	2354800	9	7	8	9	7	8	9	7	8
2235	Nuclear pore complex protein Nup160	Nup160	Q9Z0W3;Q9Z0W3-2	148120	0.000487832	487460	0.00160032	272250	0.000801446											7	7	7	5.1	5.1	5.1	158.23	0	13.187	50839000	19139000	14171000	15776000	8294600	27298000	15246000	907830	2	6	4	2	6	4	2	6	4
1595	Nucleoporin NUP188 homolog	Nup188;Gm28038	Q6ZQH8;F2Z4A7;J3JSA4;F7BCN9;A2AWI5	0	0	41988	0.000137845	44493	0.000130978											2	2	2	1.3	1.3	1.3	196.69	0	4.4247	7264400	0	0	3434200	0	3527000	3737400	86481	0	1	2	0	1	2	0	1	2
92		Nup205	A0A0J9YUD5;B9EJ54;E9Q880	184600	0.000607978	0	0	37573	0.000110607											5	5	5	2.8	2.8	2.8	233.1	0	14.65	23328000	19383000	0	0	19383000	0	3945200	222170	4	2	1	4	2	1	4	2	1
1628	Nuclear pore complex protein Nup214	Nup214	Q80U93;A2ATN3;A0A0A6YW83	972420	0.00320265	1648800	0.00541296	1875500	0.00552107											19	19	19	14.9	14.9	14.9	212.98	0	115.49	341760000	89737000	129190000	107500000	73904000	125310000	142540000	4496800	8	8	12	8	8	12	8	8	12
1831	Nucleoporin NUP53	Nup35	Q8R4R6;A2ATJ2	26720000	0.088002	33604000	0.110321	24070000	0.070857											9	9	9	39.1	39.1	39.1	34.785	0	265.83	1265900000	477380000	435070016	308310016	400810000	504060000	361050000	84394000	8	9	9	8	9	9	8	9	9
2009	Nucleoporin Nup37	Nup37	Q9CWU9	1084700	0.00357245	432760	0.00142074	0	0											2	2	2	7.4	7.4	7.4	36.731	0	3.9911	22762000	16270000	0	0	16270000	6491400	0	1517400	1	1	0	1	1	0	1	1	0
1207	Nucleoporin Nup43	Nup43	P59235	798860	0.00263104	499150	0.00163869	450810	0.00132709											3	3	3	10.8	10.8	10.8	41.989	0	19.472	20986000	9586300	0	0	9586300	5989800	5409700	1748800	2	1	2	2	1	2	2	1	2
2151	Nuclear pore complex protein Nup50	Nup50	Q9JIH2	101240	0.000333433	186120	0.000611026	114430	0.000336858											2	2	2	7.1	7.1	7.1	49.485	0.0005184	2.6954	10446000	0	0	2733800	2632200	4839100	2975100	401790	1	1	1	1	1	1	1	1	1
1709	Nuclear pore complex protein Nup54	Nup54	Q8BTS4	8980000	0.0295755	8823500	0.0289673	3866200	0.0113813											12	12	12	22.4	22.4	22.4	55.731	0	168.58	585080000	210160000	241200000	120750000	242460000	238230000	104390000	21670000	9	10	7	9	10	7	9	10	7
1528	Nuclear pore glycoprotein p62	Nup62	Q63850;A0A140LJH5;A0A140LJ77	12890000	0.0424531	11992000	0.0393694	10555000	0.0310717											8	8	8	21.9	21.9	21.9	53.254	0	110	354370000	120700000	136330000	86508000	128900000	119920000	105550000	35437000	7	5	6	7	5	6	7	5	6
1830	Nuclear pore complex protein Nup85	Nup85	Z4YLV0;Q8R480	290220	0.000955836	0	0	136490	0.000401797											1	1	1	4.4	4.4	4.4	31.303	0.0024594	2.3396	5547200	0	0	1630500	3772800	0	1774400	426710	1	0	1	1	0	1	1	0	1
1750	Nuclear pore complex protein Nup88	Nup88	Q8CEC0-3;Q8CEC0-2;Q8CEC0	1224700	0.00403354	841920	0.002764	867860	0.00255479											5	5	5	7.4	7.4	7.4	83.665	0	9.815	96838000	33867000	30670000	29453000	40415000	27783000	28639000	2934500	4	4	3	4	4	3	4	4	3
1683	Nuclear pore complex protein Nup93	Nup93	Q8BJ71;A0A1D5RLQ0;Q8BJ71-2	2421800	0.00797617	2691500	0.00883611	2220700	0.00653727											12	12	12	17.1	17.1	17.1	93.28	0	57.467	374030000	127440000	126950000	107860000	123510000	137270000	113260000	7334000	8	10	8	8	10	8	8	10	8
215	Nuclear pore complex protein Nup98-Nup96;Nuclear pore complex protein Nup98;Nuclear pore complex protein Nup96	Nup98	A0A1B0GSX7;Q6PFD9;B2RQL0;A0A140T8J8;A0A1B0GRB5;A0A1B0GRA7;A0A1B0GS62	3390000	0.0111649	4479500	0.0147061	3617700	0.0106497											20	20	20	14.4	14.4	14.4	197.31	0	117.61	873020000	294000000	299200000	251080000	257640000	340440000	274950000	11487000	11	14	13	11	14	13	11	14	13
1826	Nucleoporin p58/p45	Nupl1	Q8R332-4;Q8R332-3;Q8R332-2;Q8R332	4299700	0.014161	16488000	0.0541296	7801400	0.0229657											7	7	7	10.7	10.7	10.7	54.006	0	34.77	371660000	128410000	162970000	66411000	55897000	214350000	101420000	28590000	4	7	5	4	7	5	4	7	5
709	Nucleoporin-like protein 2	Nupl2	E9QL43;Q8CIC2	174480	0.000574648	0	0	186530	0.000549105											1	1	1	3.1	3.1	3.1	44.294	0.00052632	2.8503	7581300	0	0	3599400	3664200	0	3917100	361020	1	0	1	1	0	1	1	0	1
2137	Nucleolar and spindle-associated protein 1	Nusap1	Q9ERH4-2;Q9ERH4	0	0	0	0	135270	0.000398206											1	1	1	2.5	2.5	2.5	44.882	0.0089485	1.8055	2299600	0	0	2113100	0	0	2299600	135270	0	0	1	0	0	1	0	0	1
1925	Nuclear RNA export factor 1	Nxf1	Q99JX7;V9GXF3;V9GXW3	731080	0.0024078	257040	0.000843854	1287700	0.00379071											6	6	6	6.8	6.8	6.8	70.299	0	8.2051	72825000	26405000	0	34852000	23395000	8225400	41205000	2275800	3	2	6	3	2	6	3	2	6
1623		Nxf7	Q80SZ6;F7AR15;A2AEI5;A2AEI4	21800000	0.0717981	34936000	0.114694	35352000	0.104069											26	26	26	35.5	35.5	35.5	72.562	0	263.78	2946800000	831100032	1064700032	931689984	697590000	1118000000	1131300000	92088000	17	24	22	17	24	22	17	24	22
1088	Ornithine aminotransferase, mitochondrial	Oat	P29758	1817900	0.00598723	730220	0.00239729	2702900	0.00795676											7	7	7	21.6	21.6	21.6	48.354	0	18.654	110270000	37288000	25612000	42475000	38175000	15335000	56760000	5251000	6	2	6	6	2	6	6	2	6
57	Obscurin-like protein 1	Obsl1	A0A0B4J1L4;A0A803ZIZ6;D3YYU8;A0A0A0MQG1;D3YYU8-2	0	0	0	0	978150	0.00287947											2	2	2	2	2	2	113.84	0	3.0801	48907000	0	0	44940000	0	0	48907000	978150	0	1	2	0	1	2	0	1	2
1459	2-oxoglutarate dehydrogenase, mitochondrial	Ogdh	Z4YJV4;Q60597-2;Q60597;Q60597-4;Q60597-3;Q5SVY1	2377600	0.0078306	1913600	0.00628229	3673800	0.0108149											21	21	14	21.9	21.9	17.9	116.03	0	87.135	350460000	118870000	102240000	114640000	104610000	84199000	161650000	7964900	13	7	16	13	7	16	9	6	11
485		Ogdhl	B2RXT3;E9Q7L0	790620	0.0026039	772050	0.00253462	2179000	0.00641451											10	4	4	8.9	5.5	5.5	114.56	0	45.891	175860000	62800000	50821000	53246000	37159000	36286000	102410000	3741700	7	5	7	4	4	3	4	4	3
1759	UDP-N-acetylglucosamine--peptide N-acetylglucosaminyltransferase 110 kDa subunit	Ogt	Q8CGY8;Q8CGY8-2	812800	0.00267695	273040	0.000896382	519540	0.00152942											12	12	12	15	15	15	116.95	0	63.963	80269000	31382000	25337000	21186000	40640000	13652000	25977000	1605400	8	5	6	8	5	6	8	5	6
845	Dynamin-like 120 kDa protein, mitochondrial;Dynamin-like 120 kDa protein, form S1	Opa1	H7BX01;P58281;P58281-2;E0CXD1;F6U775	257650	0.000848567	247100	0.000811222	245540	0.000722817											6	6	6	7.7	7.7	7.7	113.23	0	13.283	41266000	14024000	12691000	13200000	14171000	13590000	13505000	750290	4	3	4	4	3	4	4	3	4
1779	5-oxoprolinase	Oplah	Q8K010;E9Q484	170370	0.000561112	42682	0.000140124	81354	0.000239489											3	3	3	2.6	2.6	2.6	137.61	0	7.6138	16192000	9370200	0	0	9370200	2347500	4474500	294400	2	1	2	2	1	2	2	1	2
962	Alpha-1-acid glycoprotein 2;Alpha-1-acid glycoprotein 1	Orm2;Orm1	P07361;Q60590	1318800	0.00434345	634260	0.00208226	4211600	0.0123981											4	4	4	14.5	14.5	14.5	23.843	0	5.8062	67810000	0	0	39372000	14506000	6976900	46327000	6164600	1	1	4	1	1	4	1	1	4
247	Protein OS-9	Os9	A0A1W2P6Z8;Q8K2C7-2;Q8K2C7	0	0	4712500	0.015471	4074200	0.0119936											1	1	1	10.4	10.4	10.4	10.465	0.0042634	2.1634	43933000	0	23117000	0	0	23562000	20371000	8786700	0	1	1	0	1	1	0	1	1
311	Oxysterol-binding protein;Oxysterol-binding protein-related protein 11	Osbpl11;Osbpl10	A0A338P6F2;G5E8A0;Q8CI95;A0A5F8MQ99;A0A0R4J0F9;S4R296;S4R1M9	26519	8.734e-05	52284	0.000171647	64758	0.000190634											2	2	2	3.5	3.5	3.5	83.655	0	3.5658	5455300	0	0	2261200	1007700	1986800	2460800	143560	1	2	1	1	2	1	1	2	1
48	Oxysterol-binding protein;Oxysterol-binding protein-related protein 9	Osbpl9	Q5FWX7;E9Q6C1;F6UHR6;E9PXZ2;A0A0A6YXH3;A2A8Z1-2;A2A8Z1	202520	0.000666997	115350	0.00037869	167360	0.000492672											1	1	1	1.6	1.6	1.6	70.147	0.00099157	2.3904	11645000	0	0	3690800	4860500	2768400	4016600	485230	1	1	1	1	1	1	1	1	1
341	Osteoclast-stimulating factor 1	Ostf1	Q62422;A0A494BA97;A0A494B943	1139000	0.00375128	535970	0.00175957	2805800	0.00825968											4	4	4	21.4	21.4	21.4	23.782	0	12.902	53769000	15737000	18048000	17131000	13668000	6431700	33669000	4480800	3	2	3	3	2	3	3	2	3
532	Ubiquitin thioesterase OTUB1	Otub1	D3YWF6;Q7TQI3	264960	0.000872643	384210	0.00126135	373090	0.0010983											2	2	2	7.9	7.9	7.9	28.036	0.0046926	2.1168	13289000	0	0	4456700	3444400	4994700	4850100	1022200	1	1	1	1	1	1	1	1	1
172	OTU domain-containing protein 4	Otud4	A0A0R4J260;B2RRE7	385500	0.00126964	432120	0.00141864	508170	0.00149594											7	7	7	7.6	7.6	7.6	122.93	0	9.2639	63638000	20608000	0	20310000	18504000	20742000	24392000	1325800	2	3	5	2	3	5	2	3	5
1576	Serine/threonine-protein kinase OSR1	Oxsr1	Q6P9R2	0	0	107420	0.000352657	0	0											1	1	1	2.5	2.5	2.5	58.213	0.0042553	2.1585	2685400	0	2634700	0	0	2685400	0	107420	0	1	0	0	1	0	0	1	0
382	Prolyl 3-hydroxylase 1	P3h1;Lepre1	A6PW84;A2A7Q5;Q3V1T4;Q3V1T4-3;Q3V1T4-2;F2Z499	8489000	0.0279584	7550500	0.0247881	10236000	0.0301326		+		+					+		21	21	21	30.6	30.6	30.6	84.472	0	229.12	919640000	247460000	362800000	275320000	297110000	264270000	358250000	26275000	14	15	14	14	15	14	14	15	14
593		P3h3	D6RHQ3	0	0	1426800	0.00468414	3072100	0.00904361											3	1	1	13.9	5.9	5.9	37.019	0.00053248	2.9379	44988000	0	0	28229000	0	14268000	30721000	4498800	1	3	2	0	1	1	0	1	1
1464	Prolyl 4-hydroxylase subunit alpha-1	P4ha1	Q60715	270340	0.000890362	412500	0.00135422	523080	0.00153984		+		+					+		13	13	1	28.1	28.1	3.4	60.909	0	133.89	30148000	0	0	12016000	6758500	10313000	13077000	1205900	13	12	11	13	12	11	1	1	1
1455	Prolyl 4-hydroxylase subunit alpha-2	P4ha2	Q5SX75;Q60716-2;Q60716;B0QZH3;B0QZH1;Q5SX76;B0QZH2	6456700	0.0212651	4858700	0.015951	4945600	0.0145588		+		+					+		14	14	14	29.6	29.6	29.6	61.014	0	154.28	471570000	126980000	183300000	146990000	187250000	140900000	143420000	16261000	12	7	8	12	7	8	12	7	8
977	Protein disulfide-isomerase	P4hb	P09103;E9Q8G8	34419000	0.113359	33251000	0.109162	36059000	0.10615											33	33	33	64.2	64.2	64.2	57.058	0	323.31	3423000000	1124499968	1059400000	1121900032	1135800000	1097300000	1189900000	103730000	27	29	28	27	29	28	27	29	28
1166	Proliferation-associated protein 2G4	Pa2g4	P50580-2;P50580	428890	0.00141254	0	0	334650	0.000985138											4	4	4	9.1	9.1	9.1	37.971	0	8.7058	14507000	0	0	5842700	8149000	0	6358400	763550	2	1	2	2	1	2	2	1	2
1085	Polyadenylate-binding protein 1	Pabpc1	P29341;Q9D4E6;A0A2I3BR37;F6ZAX1;Q8C7D3;A2A5N3	19946000	0.0656919	33474000	0.109894	53739000	0.158196											31	31	16	41.2	41.2	25.5	70.67	0	247.03	3857700000	1157600000	1001200000	1511200000	718050000	1205100000	1934600000	107160000	20	22	27	20	22	27	11	12	15
443	Polyadenylate-binding protein	Pabpc4	Q91YZ8;A3KFU5;A3KFU8;Q6PHQ9;V9GXG3;A0A0A6YWT2;G5E8X2	4547200	0.0149762	2667400	0.00875699	5648400	0.0166277											18	10	9	27.5	19	19	67.852	0	61.6	411620000	138160000	98773000	153530000	145510000	85358000	180750000	12863000	14	11	15	8	5	9	7	5	8
790	Polyadenylate-binding protein 2	Pabpn1;Gm20521	G3UY42;Q8CCS6-2;Q8CCS6;G3UX74;D3YUB9;D3Z055;G3UWS5;D3Z5F7	625130	0.00205886	634950	0.00208452	2093000	0.00616135											2	2	2	8.5	8.5	8.5	34.003	0	17.899	43590000	0	0	25002000	8126700	8254400	27209000	3353100	1	1	2	1	1	2	1	1	2
242	Platelet-activating factor acetylhydrolase IB subunit beta	Pafah1b2	A0A1L1SVK0;Q61206;A0A1L1SQ76;A0A1L1SRD0;A0A1L1SQV7	1633600	0.00538024	1584300	0.00520121	1048600	0.00308686											2	2	2	14.2	14.2	14.2	22.056	0	16.026	25599000	10288000	8596400	6024600	9801600	9505600	6291800	4266500	2	2	2	2	2	2	2	2	2
2121	Multifunctional protein ADE2;Phosphoribosylaminoimidazole-succinocarboxamide synthase;Phosphoribosylaminoimidazole carboxylase	Paics	Q9DCL9;D3Z6P1;D6RCU8	180290	0.000593783	164220	0.000539129	260820	0.000767799											3	3	3	5.2	5.2	5.2	47.006	0	8.2249	12107000	0	0	4793300	3605700	3284400	5216400	605330	2	1	2	2	1	2	2	1	2
1770	Serine/threonine-protein kinase PAK 2;PAK-2p27;PAK-2p34;Serine/threonine-protein kinase PAK 3	Pak2;Pak3	Q8CIN4;A3KGC3;A3KGC4;A3KGC5;Q61036-2;Q61036;A0A0U1RQ87;S4R2K7;G5E884;O88643	185690	0.000611568	610840	0.00200537	222660	0.000655464											3	3	3	5.9	5.9	5.9	57.93	0	5.13	26499000	0	15582000	0	4827800	15882000	5789300	1019200	1	2	2	1	2	2	1	2	2
1711	Serine/threonine-protein kinase PAK 4	Pak4	Q8BTW9	0	0	338050	0.00110981	432190	0.00127228											2	2	2	6.1	6.1	6.1	64.622	0	4.0873	20026000	0	8623200	0	0	8789300	11237000	770240	0	2	2	0	2	2	0	2	2
1657	PAB-dependent poly(A)-specific ribonuclease subunit PAN2	Pan2	Q8BGF7-4;Q8BGF7-3;Q8BGF7-2;Q8BGF7	41538	0.000136805	0	0	57242	0.000168508											1	1	1	1.3	1.3	1.3	131.17	0	4.5275	4741500	0	0	2524800	1993800	0	2747600	98780	1	0	1	1	0	1	1	0	1
840	PAB-dependent poly(A)-specific ribonuclease subunit PAN3	Pan3	H3BKF3;Q640Q5;A0A0J9YV55;H3BL68;H3BLB9;H3BJH6;Q640Q5-2	182570	0.000601292	167220	0.000548978	0	0											2	2	2	4.4	4.4	4.4	95.45	0	5.0092	10844000	5659800	0	0	5659800	5183800	0	349790	2	1	0	2	1	0	2	1	0
166	Partitioning defective 3 homolog	Pard3	A5D6P2;E9PYJ2;G3XA13;F6S7Z1;B7ZNY3;E0CXL4;E0CY24;E0CZ83;E0CZE2;E0CXR8;F6TSJ9;E0CX45;F6UGU7;A0A0R4J1Y4;Q99NH2-2;Q99NH2-4;Q99NH2-3;Q99NH2;Q99NH2-5	44981	0.000148144	0	0	48124	0.000141667											1	1	1	1.6	1.6	1.6	149.08	0	6.1852	6889800	0	0	3272300	3328600	0	3561200	93105	1	0	1	1	0	1	1	0	1
2163	Partitioning defective 6 homolog beta	Pard6b	Q9JK83-2;Q9JK83	0	0	1034400	0.0033959	564150	0.00166074											3	3	3	13.1	13.1	13.1	33.266	0	4.3562	22380000	0	0	7257500	0	14482000	7898100	1598500	0	2	2	0	2	2	0	2	2
383	Protein deglycase DJ-1	Park7	A2A813;Q99LX0;A2A817;A2A816;A2A815	1352400	0.00445411	671390	0.00220415	705710	0.00207746											2	2	2	10.3	10.3	10.3	18.474	0.00052938	2.8901	30024000	14876000	0	0	14876000	7385300	7762800	2729500	2	1	1	2	1	1	2	1	1
1900	Poly [ADP-ribose] polymerase 1	Parp1	Q921K2;P11103-2;P11103	157290	0.000518033	0	0	87101	0.000256407											2	2	2	2.4	2.4	2.4	112.72	0	4.9425	11731000	7549800	0	0	7549800	0	4180900	244390	2	0	1	2	0	1	2	0	1
632		Parp4	E9PYK3	0	0	447590	0.00146942	0	0											2	2	2	1.3	1.3	1.3	216.13	0.0050738	1.99	35359000	0	34691000	0	0	35359000	0	447590	0	2	0	0	2	0	0	2	0
1374	Protein PAT1 homolog 1	Patl1	Q3TC46	0	0	124070	0.000407318	226820	0.00066771											3	3	3	4.9	4.9	4.9	86.769	0	4.8734	14737000	0	0	8753600	0	5211000	9526400	350890	0	1	3	0	1	3	0	1	3
2038	Protein PBDC1	Pbdc1	Q9D0B6-2;Q9D0B6	1357600	0.00447124	1138600	0.00373799	1125100	0.00331205											1	1	1	8	8	8	15.659	0.0042816	2.185	25350000	0	0	7237000	9503300	7970400	7875800	3621400	1	1	1	1	1	1	1	1	1
561	Protein polybromo-1	Pbrm1	E9Q7L3;D3Z1W6;E9Q7L2;D3Z1N4;E9Q4Y5;F8VQD1;Q8BSQ9-2;Q8BSQ9;D3YYF2;F6THL5;D6RIL0;D6RI94;D3Z3R4	481160	0.0015847	608580	0.00199795	567730	0.00167128											14	14	14	9.2	9.2	9.2	182.12	0	24.422	135910000	35902000	41551000	53741000	39455000	49903000	46554000	1657500	8	7	7	8	7	7	8	7	7
1226	Pterin-4-alpha-carbinolamine dehydratase	Pcbd1	P61458	0	0	0	0	1347700	0.00396734											1	1	1	13.5	13.5	13.5	11.985	0.0010235	2.5919	9433600	0	0	8668400	0	0	9433600	1347700	0	0	1	0	0	1	0	0	1
1213	Poly(rC)-binding protein 1	Pcbp1	P60335	8983600	0.0295874	5546800	0.01821	9981700	0.029384											8	8	6	37.6	37.6	28.9	37.497	0	104.22	416700000	147490000	98494000	155180000	152720000	94295000	169690000	24512000	4	6	5	4	6	5	3	4	4
303	Poly(rC)-binding protein 2	Pcbp2	A0A2R8VI12;B2M1R7;Q61990;A0A2R8VI73;A0A2R8VKN0;A0A2R8VI25;A0A2R8VHZ0;A0A2R8VI71;A0A2R8W6L5;A0A2R8VJY1;A0A2R8VHG2;A0A2R8VHP9;Q61990-2;Q61990-3;A0A2R8VKF0;A0A2R8VHL8;Q3TT81;A0A2R8VHY9;A0A2R8VHN3;A0A2R8VI15;A0A2R8W6U6;P57722;E9Q7D8;P57722-2;A0A2R8VHI3;A0A2R8W6H3;A0A2R8VI92	457640	0.00150723	4867000	0.0159782	6874100	0.0202359											7	5	5	45.7	34.6	34.6	29.783	0	12.454	146380000	0	58432000	74665000	5491700	58404000	82489000	12199000	2	4	6	1	2	5	1	2	5
1893	Propionyl-CoA carboxylase alpha chain, mitochondrial	Pcca	Q91ZA3;H3BL62;D3YWM4;D3YZC0	303850	0.00100073	521290	0.00171138	236550	0.000696353											6	6	6	11.3	11.3	11.3	79.921	0	24.939	46714000	0	22503000	0	13369000	22937000	10408000	1061700	1	5	3	1	5	3	1	5	3
649	Propionyl-CoA carboxylase beta chain, mitochondrial	Pccb	E9Q1J7;Q99MN9;D3YZC1;A0A087WQV1	646110	0.00212796	1217200	0.00399603	1269800	0.00373802											5	5	5	10.3	10.3	10.3	54.613	0	16.228	87728000	18102000	29825000	36274000	18091000	34082000	35555000	3133200	3	4	3	3	4	3	3	4	3
740		Pcf11	F6UFZ5;G3X9Z4	240890	0.000793368	326940	0.00107333	26205	7.71419e-05											5	5	5	6	6	6	164.44	0	10.259	46928000	19963000	24407000	0	19030000	25828000	2070200	594030	3	3	1	3	3	1	3	3	1
130	Phosphoenolpyruvate carboxykinase [GTP], mitochondrial	Pck2	A0A2I3BRX1;A0A2I3BS39;A0A0R4J0G0;Q8BH04;A0A2I3BQC6;A0A2I3BQL9	477650	0.00157313	0	0	0	0											3	3	3	6.7	6.7	6.7	52.825	0	3.9056	11464000	11464000	0	0	11464000	0	0	477650	3	0	0	3	0	0	3	0	0
2203	Pericentriolar material 1 protein	Pcm1	Q9R0L6;Q9R0L6-2	0	0	62745	0.00020599	79835	0.000235017											4	4	4	1.9	1.9	1.9	228.84	0	5.8779	12547000	0	0	6455600	0	5521600	7025500	142580	0	2	2	0	2	2	0	2	2
599	Protein-L-isoaspartate O-methyltransferase;Protein-L-isoaspartate(D-aspartate) O-methyltransferase	Pcmt1	F7D432;E9PWE0;E0CYV0;P23506;P23506-2;F6V9F1	950240	0.0031296	401920	0.00131949	782380	0.00230316											3	3	3	22.1	22.1	22.1	29.167	0	50.374	34153000	15204000	0	0	15204000	6430800	12518000	2134500	3	2	1	3	2	1	3	2	1
1038	Proliferating cell nuclear antigen	Pcna	P17918	338000	0.0011132	0	0	763530	0.00224767											2	2	2	8.4	8.4	8.4	28.785	0.0009901	2.3892	17624000	5408000	0	0	5408000	0	12217000	1101500	1	0	1	1	0	1	1	0	1
722	Pyruvate carboxylase;Pyruvate carboxylase, mitochondrial	Pcx;Pc	G5E8R3;E9QPD7;Q05920;A0A286YCC5;A0A494B912	0	0	112210	0.000368382	0	0											2	2	2	2.5	2.5	2.5	129.7	0.0043	2.2052	6283900	0	6165200	0	0	6283900	0	112210	0	2	0	0	2	0	0	2	0
1983	Prenylcysteine oxidase	Pcyox1	Q9CQF9;A0A0N4SWD3;F7CIP8;D3Z275	2120900	0.00698516	1654700	0.00543233	2330400	0.0068602											6	6	6	16	16	16	56.494	0	63.484	146550000	51663000	36903000	52693000	50902000	39714000	55930000	6106100	5	5	5	5	5	5	5	5	5
1743	Prenylcysteine oxidase-like	Pcyox1l	Q8C7K6	163530	0.000538584	82570	0.000271075	133030	0.000391612											1	1	1	2.2	2.2	2.2	54.874	0.00099453	2.4097	7203400	0	0	2322500	3107000	1568800	2527500	379130	1	1	1	1	1	1	1	1	1
338	Programmed cell death protein 4	Pdcd4	A0A494BA05;Q61823	0	0	368730	0.00121053	278270	0.000819168											2	2	2	8.2	8.2	8.2	35.354	0	7.5462	9058000	0	5064600	0	0	5162200	3895800	647000	0	2	1	0	2	1	0	2	1
588	Programmed cell death protein 5	Pdcd5	D3Z7Q5;P56812	874320	0.00287956	192170	0.000630888	1611900	0.00474509											3	3	3	17.1	17.1	17.1	21.985	0	31.165	32141000	12919000	0	15347000	10492000	2306000	19343000	2678400	2	1	3	2	1	3	2	1	3
1007	Programmed cell death protein 6	Pdcd6	P12815;P12815-2	4297200	0.0141528	1707300	0.00560501	2941700	0.00865974											4	4	4	21.5	21.5	21.5	21.867	0	10.854	98408000	35021000	31587000	28821000	47269000	18780000	32359000	8946200	3	2	3	3	2	3	3	2	3
2214	Programmed cell death 6-interacting protein	Pdcd6ip	Q9WU78;Q9WU78-3;Q9WU78-2	6092400	0.0200653	5776200	0.0189631	10648000	0.0313454											24	24	24	33	33	33	96.023	0	185.07	1035700000	377560000	289540000	317620000	280250000	265700000	489790000	22516000	17	16	19	17	16	19	17	16	19
1379	2,5-phosphodiesterase 12	Pde12	Q3TIU4	0	0	0	0	179450	0.000528263											2	2	2	4.4	4.4	4.4	67.513	0	4.3217	4486300	0	0	4122400	0	0	4486300	179450	0	0	2	0	0	2	0	0	2
1106	Pyruvate dehydrogenase E1 component subunit alpha, somatic form, mitochondrial	Pdha1	P35486	306770	0.00101034	0	0	135520	0.000398942											2	2	2	6.7	6.7	6.7	43.231	0.0043186	2.2248	9730500	6749000	0	0	6749000	0	2981500	442300	1	0	1	1	0	1	1	0	1
2037	Pyruvate dehydrogenase E1 component subunit beta, mitochondrial	Pdhb	Q9D051	241920	0.000796761	865830	0.00284249	1053200	0.0031004											3	3	3	9.7	9.7	9.7	38.937	0	24.705	45380000	0	20068000	18093000	5080300	18182000	22117000	2160900	1	2	3	1	2	3	1	2	3
1690	Pyruvate dehydrogenase protein X component, mitochondrial	Pdhx	Q8BKZ9;A2AWH7;A2AWH8	364570	0.00120071	625900	0.00205481	184180	0.000542187											5	5	5	12.2	12.2	12.2	53.998	0	6.7945	28192000	8749600	0	0	8749600	15022000	4420300	1174700	2	1	2	2	1	2	2	1	2
1077	Protein disulfide-isomerase A3	Pdia3	P27773;F6Q404	18055000	0.0594639	16640000	0.0546286	21431000	0.0630883											26	26	26	52.9	52.9	52.9	56.678	0	288.07	1739900000	564419968	536270016	575569984	559690000	515850000	664350000	56126000	19	20	23	19	20	23	19	20	23
149	Protein disulfide-isomerase A4	Pdia4	A0A0R4J0Z1;P08003	1872700	0.00616772	4670400	0.0153328	7125900	0.0209771											16	16	16	26.1	26.1	26.1	72.369	0	93.203	478420000	89835000	173210000	185760000	65546000	163460000	249410000	13669000	8	11	15	8	11	15	8	11	15
1905	Protein disulfide-isomerase A5	Pdia5	Q921X9	1054900	0.0034743	1014900	0.00333189	409920	0.00120672											4	4	4	8.9	8.9	8.9	59.266	0	6.8091	57035000	22480000	24686000	0	24263000	23344000	9428100	2479800	3	2	2	3	2	2	3	2	2
1912	Protein disulfide-isomerase A6	Pdia6	Q922R8;Q3TML0;F7DBQ0	40336000	0.132846	56510000	0.185521	54244000	0.159683											14	14	14	35.2	35.2	35.2	48.1	0	323.31	2568500000	707409984	805980032	962190016	685700000	960670000	922160000	151090000	11	11	12	11	11	12	11	11	12
911	PDZ and LIM domain protein 1	Pdlim1	O70400;S4R1V0	1012200	0.00333367	1405800	0.0046152	315570	0.000928971											5	5	5	21.4	21.4	21.4	35.774	0	13.323	43738000	0	22067000	0	16196000	22493000	5049200	2733600	3	4	2	3	4	2	3	4	2
214	PDZ and LIM domain protein 3	Pdlim3	A0A1B0GSX6;O70209	0	0	0	0	151480	0.000445925											1	1	1	4.1	4.1	4.1	39.288	0.009375	1.7994	2423700	0	0	2227100	0	0	2423700	151480	0	0	1	0	0	1	0	0	1
71	PDZ and LIM domain protein 5	Pdlim5	A0A0G2JGZ5;A0A0G2JEJ0;D9J2Z9;D9J300;D9J301;D9J302;Q8CI51	0	0	989520	0.00324856	568570	0.00167375											2	2	2	11.2	11.2	11.2	23.219	0	4.1658	18697000	0	11650000	0	0	11874000	6822800	1558100	0	2	1	0	2	1	0	2	1
1381	PDZ and LIM domain protein 7	Pdlim7	Q3TJD7;B8JJB1;B8JJB2;B8JJB3;Q8BVJ7;Q3TJD7-3;Q3TJD7-2	0	0	278910	0.000915653	0	0											2	2	2	6.1	6.1	6.1	50.118	0.0042493	2.1453	7530600	0	7388300	0	0	7530600	0	278910	0	2	0	0	2	0	0	2	0
765	Sister chromatid cohesion protein PDS5 homolog B	Pds5b	F8WHU5;Q4VA53-2;Q4VA53;Q4VA53-3	247220	0.000814216	347330	0.00114027	502200	0.00147837											3	3	3	2.8	2.8	2.8	164.76	0	8.4227	81160000	0	26492000	32874000	18294000	25703000	37163000	1096800	1	3	3	1	3	3	1	3	3
119	Pyridoxal-dependent decarboxylase domain-containing protein 1	Pdxdc1	A0A0R4J034;Q99K01-3;Q99K01;Q99K01-2;Q99K01-4;D3YZA7;Q99K01-5	709720	0.00233745	535150	0.00175688	781620	0.00230092											6	6	6	7.9	7.9	7.9	87.479	0	28.093	83086000	39373000	12609000	28089000	29098000	21941000	32046000	2026500	3	5	3	3	5	3	3	5	3
1784	Pyridoxal kinase	Pdxk	Q8K183	450080	0.00148233	0	0	0	0											1	1	1	3.2	3.2	3.2	35.015	0.0033931	2.2781	5851000	5851000	0	0	5851000	0	0	450080	1	0	0	1	0	0	1	0	0
1295	Phosphatidylethanolamine-binding protein 1;Hippocampal cholinergic neurostimulating peptide	Pebp1	P70296;D6RHS6;D3Z1V4	1649600	0.00543294	0	0	805010	0.00236978											2	2	2	26.2	26.2	26.2	20.83	0	13.877	24546000	16496000	0	0	16496000	0	8050100	2454600	2	0	1	2	0	1	2	0	1
658	Retrotransposon-derived protein PEG10	Peg10	E9Q3F7;Q7TN75;H3BJQ1;Q7TN75-2	2266300	0.00746403	2753100	0.00903834	1394100	0.00410393											7	7	7	11.8	11.8	11.8	115.37	0	52.607	134680000	52941000	38366000	39910000	47591000	57815000	29277000	6413500	6	6	5	6	6	5	6	6	5
2101	Proline-, glutamic acid- and leucine-rich protein 1	Pelp1	Q9DBD5;Q9D4T3	344900	0.00113592	99387	0.000326284	1152100	0.00339154											8	8	8	11.8	11.8	11.8	118.07	0	58.895	54277000	11727000	0	0	11727000	3379200	39171000	1596400	4	1	6	4	1	6	4	1	6
1443	Pescadillo homolog	Pes1	Q5SQ20;Q9EQ61	275420	0.000907093	315290	0.00103509	462180	0.00136056											2	2	2	3.7	3.7	3.7	68.23	0	4.1078	29481000	7456500	8092500	12715000	7711700	8828200	12941000	1052900	2	2	2	2	2	2	2	2	2
986	Protein PET117 homolog, mitochondrial	Pet117	P0DJF2	0	0	0	0	0	0											1	1	1	12.5	12.5	12.5	9.1235	0.0046512	2.0637	0	0	0	0	0	0	0	0	0	0	1	0	0	1	0	0	1
1945	Peroxisome assembly factor 2	Pex6	Q99LC9	0	0	76385	0.00025077	0	0											1	1	1	1.7	1.7	1.7	104.55	0.0010241	2.5932	3437300	0	3372400	0	0	3437300	0	76385	0	1	0	0	1	0	0	1	0
1449	Phosphoribosylformylglycinamidine synthase	Pfas	Q5SUR0	45049	0.000148368	0	0	0	0											1	1	1	1.3	1.3	1.3	144.63	0.00052659	2.8534	2522700	2522700	0	0	2522700	0	0	45049	1	0	0	1	0	0	1	0	0
1981	Prefoldin subunit 1	Pfdn1	Q9CQF7;Q9CWM4;A0A494BBK3;A0A494BAH5	0	0	1164700	0.00382367	1503000	0.00442451											2	2	2	16.4	16.4	16.4	14.255	0	3.6747	21342000	0	0	11049000	0	9317500	12024000	2667700	0	1	2	0	1	2	0	1	2
771	Prefoldin subunit 2	Pfdn2	F8WJ30;O70591	660940	0.0021768	620370	0.00203666	542950	0.00159833											1	1	1	10.9	10.9	10.9	14.31	0	8.3789	14594000	0	0	3991200	5287500	4962900	4343600	1824300	1	1	1	1	1	1	1	1	1
615	Prefoldin subunit 5	Pfdn5	E9Q093;E9PVG3;E9PZ62;Q9WU28	2236800	0.00736688	1224300	0.00401934	0	0											1	1	1	13.9	13.9	13.9	8.4438	0.0089445	1.8055	10383000	0	3603600	0	6710400	3673000	0	3461100	1	1	0	1	1	0	1	1	0
791	Prefoldin subunit 6	Pfdn6	Q03958;G3UYF9;A0A3Q4EBT3	702280	0.00231295	451720	0.00148298	1734900	0.00510718											2	2	2	20.5	20.5	20.5	14.454	0	5.4046	23111000	0	0	12753000	5618200	3613800	13879000	2888900	1	1	2	1	1	2	1	1	2
1004	ATP-dependent 6-phosphofructokinase, liver type	Pfkl	P12382;P47857;P47857-2;P47857-3;A0A1W2P6Q4	186830	0.000615322	110880	0.000364016	840720	0.0024749											5	3	3	8.2	4.6	4.6	85.359	0	5.5965	36430000	0	0	24721000	5978500	3548100	26903000	1138400	4	3	3	2	1	2	2	1	2
1739	ATP-dependent 6-phosphofructokinase;ATP-dependent 6-phosphofructokinase, platelet type	Pfkp	Q8C605;Q9WUA3;Q9WUA3-2;F6YL81;D3YUA3	698820	0.00230156	387900	0.00127346	531720	0.00156527											7	7	5	10.6	10.6	7	85.546	0	33.645	53409000	17748000	16508000	17488000	23061000	12801000	17547000	1618400	7	5	4	7	5	4	5	3	3
2048		Pga5	Q9D106	9458200	0.0311505	3771500	0.0123817	7141700	0.0210236											6	6	6	13.7	13.7	13.7	42.824	0	109.88	285200000	108100000	105490000	62499000	132410000	52801000	99984000	20371000	4	2	3	4	2	3	4	2	3
2107	Phosphoglycerate mutase 1;Phosphoglycerate mutase 2	Pgam1;Pgam2	Q9DBJ1;O70250	2190600	0.00721472	1946600	0.00639063	4889600	0.0143939											5	5	5	15.4	15.4	15.4	28.832	0	14.33	117350000	31863000	30070000	49781000	28478000	25306000	63564000	9026800	4	2	4	4	2	4	4	2	4
1722	Serine/threonine-protein phosphatase PGAM5, mitochondrial	Pgam5	Q8BX10;Q8BX10-2;A0A0G2JG95	2536700	0.00835459	2910100	0.00955377	3883700	0.0114328											10	10	10	40.6	40.6	40.6	31.994	0	30.48	186610000	51036000	64886000	63288000	50734000	58202000	77674000	9330500	6	5	7	6	5	7	6	5	7
2040	Phosphoglucomutase-1	Pgm1	Q9D0F9	692590	0.00228104	579320	0.00190189	0	0											5	5	1	10.1	10.1	2.7	61.417	0	14.388	43245000	0	19325000	0	23548000	19697000	0	1271900	4	3	3	4	3	3	1	1	0
895	Membrane-associated progesterone receptor component 1	Pgrmc1	O55022	795950	0.00262145	542820	0.00178206	743690	0.00218926											2	2	2	7.7	7.7	7.7	21.694	0	4.2009	16660000	0	0	5466900	6367600	4342600	5949500	2082500	1	1	2	1	1	2	1	1	2
1284	Prohibitin	Phb	P67778;Q5SQG5	0	0	1002600	0.0032915	291020	0.000856701											4	4	4	16.2	16.2	16.2	29.82	0	7.485	23285000	0	17706000	0	0	18047000	5238400	1293600	1	3	1	1	3	1	1	3	1
732	Prohibitin-2	Phb2	O35129;F6QPR1;F6Q8V7	614320	0.00202326	1225300	0.00402262	300070	0.000883342											4	4	4	17.1	17.1	17.1	33.296	0	9.4984	47073000	14059000	25903000	0	13515000	26956000	6601600	2139700	4	4	2	4	4	2	4	4	2
452	PHD finger protein 23	Phf23	B0QZH9;Q8BSN5-3;Q8BSN5-2;Q8BSN5	246990	0.000813459	255000	0.000837157	253040	0.000744896											1	1	1	6.7	6.7	6.7	20.871	0.0076508	1.8599	9815400	0	0	3022700	3210900	3315000	3289600	755030	1	1	1	1	1	1	1	1	1
1504	D-3-phosphoglycerate dehydrogenase	Phgdh	Q61753;F6ZSB7	1962800	0.00646446	5185500	0.0170238	2015000	0.00593173											11	11	11	20.3	20.3	20.3	56.585	0	42.488	201590000	51189000	98192000	46460000	43181000	114080000	44331000	9163300	6	8	4	6	8	4	6	8	4
556	Pleckstrin homology-like domain family B member 1	Phldb1	E9PWB1;D3Z4N0;D3Z0X5;Q6PDH0;Q6PDH0-2;F6RUK9;F6RYD0;F7B296;E9Q307;E9PWW4	41143	0.000135504	240970	0.000791097	122420	0.000360378											6	6	6	6.2	6.2	6.2	145.04	0	25.362	27104000	0	15840000	0	2756600	16145000	8202300	404540	2	3	3	2	3	3	2	3	3
552	Pleckstrin homology-like domain family B member 2	Phldb2	D3Z069;Q8K1N2;Q8K1N2-2;F6QU68	60663	0.000199793	165080	0.000541953	0	0											2	2	2	1.9	1.9	1.9	127.17	0.001032	2.6566	13770000	0	9879600	0	3700400	10070000	0	225740	1	2	0	1	2	0	1	2	0
446	PHD and RING finger domain-containing protein 1	Phrf1	A6H619-2;A6H619;F6WXS6;F7ANA1	98223	0.000323496	0	0	0	0											2	2	2	1.3	1.3	1.3	167.29	0	3.6164	4812900	4812900	0	0	4812900	0	0	98223	1	1	1	1	1	1	1	1	1
153	Peptidase inhibitor 15	Pi15	A0A0R4J126;Q8BS03	1265300	0.00416725	0	0	1754800	0.00516576											2	2	2	14.9	14.9	14.9	30.453	0	3.3955	33221000	13918000	0	0	13918000	0	19303000	3020100	2	0	1	2	0	1	2	0	1
190		Pi4ka	E9Q3L2;A0A140T8I9;A0A338P7D3	28542	9.40028e-05	18604	6.10764e-05	18681	5.49929e-05											2	2	2	1.1	1.1	1.1	237.04	0	3.1604	7701800	0	0	2008400	3339500	2176700	2185700	65828	2	1	1	2	1	1	2	1	1
681		Pibf1	E9Q6K3	70734	0.000232962	109020	0.000357909	62824	0.00018494											1	1	1	1.3	1.3	1.3	89.559	0.0042533	2.1523	12129000	0	0	2886400	3536700	5451200	3141200	242580	1	1	1	1	1	1	1	1	1
1607	Phosphatidylinositol-binding clathrin assembly protein	Picalm	Q7M6Y3-5;Q7M6Y3-2;Q7M6Y3-3;Q7M6Y3-6;Q7M6Y3;Q7M6Y3-4;A0A140LHQ8;A0A1L1SUR7;A0A140LHG9;A0A5F8MPL3;Q3TWS4;E9QLK9;Q61548-2;A0A087WSI9;E9QQ05;E9Q9A3;Q61548-3;Q61548	6681200	0.0220045	2865000	0.00940571	5359400	0.0157769											9	9	9	22.7	22.7	22.7	70.981	0	195.01	372640000	134100000	103200000	0	167030000	71625000	133990000	14906000	5	3	4	5	3	4	5	3	4
757	Phosphatidylinositol 4-phosphate 3-kinase C2 domain-containing subunit alpha	Pik3c2a	F8VPL2;Q61194-2;Q61194;A0A0U1RNH9;A0A0U1RNT0	36632	0.000120647	43691	0.000143436	64947	0.00019119											2	2	2	1.1	1.1	1.1	190.74	0	3.4469	13801000	0	4072200	0	3480000	4150700	6169900	145270	1	1	1	1	1	1	1	1	1
2182	Peptidyl-prolyl cis-trans isomerase NIMA-interacting 1	Pin1	Q9QUR7;Q3ULQ2	14134000	0.0465502	13403000	0.0440016	13897000	0.0409098											8	8	8	58.8	58.8	58.8	18.37	0	171.47	414340000	116530000	150330000	133680000	141340000	134030000	138970000	41434000	8	6	5	8	6	5	8	6	5
851	Phosphatidylinositol transfer protein alpha isoform	Pitpna	J3QQ30;J3QPW1;P53810;F8WGG5	0	0	0	0	385530	0.00113492											2	2	1	7.7	7.7	4.8	31.837	0	3.5348	6939500	0	0	6376600	0	0	6939500	385530	0	0	2	0	0	2	0	0	1
1801	Presequence protease, mitochondrial	Pitrm1	Q8K411-3;Q8K411-2;Q8K411	126130	0.000415408	600490	0.00197139	0	0											4	4	4	4.7	4.7	4.7	112.84	0	9.571	39964000	0	32403000	0	6936900	33027000	0	726620	1	4	1	1	4	1	1	4	1
1294	Serine/threonine-protein kinase N1	Pkn1	P70268-2;P70268;D6RH37	107020	0.000352469	113990	0.000374226	190240	0.000560026											2	2	2	2.1	2.1	2.1	105.01	0	4.0054	17683000	4665700	4959000	7302600	4601700	4901500	8180200	411240	2	2	2	2	2	2	2	2	2
1432	Cytosolic phospholipase A2 zeta	Pla2g4f	Q50L41	7008000	0.0230808	3603700	0.0118308	5546200	0.0163268											1	1	1	1.4	1.4	1.4	96.363	0.0046382	2.0377	646320000	0	0	203850000	280320000	144150000	221850000	16158000	1	1	1	1	1	1	1	1	1
996	Tissue-type plasminogen activator;Tissue-type plasminogen activator chain A;Tissue-type plasminogen activator chain B	Plat	P11214	198440	0.00065356	102810	0.000337522	0	0		+		+					+		2	2	2	3.6	3.6	3.6	63.096	0	3.9481	8133600	5357800	0	0	5357800	2775800	0	301240	1	1	0	1	1	0	1	1	0
1375	Putative phospholipase B-like 2;Putative phospholipase B-like 2 28 kDa form;Putative phospholipase B-like 2 40 kDa form;Putative phospholipase B-like 2 15 kDa form	Plbd2	Q3TCN2;Q3TCN2-2	122080	0.000402069	144870	0.000475604	271040	0.000797884											3	3	3	7.7	7.7	7.7	66.289	0	8.197	13988000	3174000	0	0	3174000	3766700	7047000	537990	1	1	1	1	1	1	1	1	1
822	Phosphoinositide phospholipase C;1-phosphatidylinositol 4,5-bisphosphate phosphodiesterase delta-1	Plcd1	G5DDB7;Q8R3B1	0	0	96634	0.000317246	57763	0.000170042											1	1	1	1.4	1.4	1.4	88.845	0.0024606	2.3396	5867100	0	0	2016900	0	3672100	2195000	154400	0	1	1	0	1	1	0	1	1
876	Phospholipase D3	Pld3	O35405	0	0	0	0	366230	0.0010781											1	1	1	2	2	2	54.388	0.0014837	2.3821	5493500	0	0	5047900	0	0	5493500	366230	0	0	1	0	0	1	0	0	1
2187	Plectin	Plec	Q9QXS1;Q9QXS1-11;Q9QXS1-16;Q9QXS1-2;Q9QXS1-8;Q9QXS1-7;Q9QXS1-14;Q9QXS1-4;Q9QXS1-6;Q9QXS1-3;Q9QXS1-5;Q9QXS1-13;Q9QXS1-12;Q9QXS1-9;Q9QXS1-10;Q9QXS1-15;E9Q3W4;A0A3B2W7J8;A0A0R4J218;E9Q9J6;A0A0R4J223;A0A0R4J221;E9PW24	3861800	0.0127188	4321700	0.014188	4088000	0.0120342											143	143	141	33.5	33.5	32.5	534.18	0	323.31	3583300000	1169400064	1195100032	1098099968	1127700000	1262000000	1193700000	12272000	88	99	96	88	99	96	86	98	94
202	Pleckstrin homology domain-containing family A member 4	Plekha4	A0A1B0GR22;A0A1B0GSM9;A0A1B0GSC3;D3Z3Y7;Q8VC98-2;Q8VC98	0	0	0	0	124470	0.000366413											1	1	1	2.1	2.1	2.1	52.766	0.0042313	2.1253	3485100	0	0	3202400	0	0	3485100	124470	0	0	1	0	0	1	0	0	1
112		Plekha5	A0A0N4SWD7;E9Q6H8;A0A0N4SUY3;A0A0N4SWF5;A0A0N4SUU0;A0A0N4SUV0;A0A0N4SW19;A0A0N4SV65;A0A0N4SWC0;A0A0N4SVR9;A0A1L1SQF5	284530	0.000937096	657550	0.00215872	164890	0.000485401											6	6	6	5.7	5.7	5.7	113.85	0	8.2065	63098000	16110000	26037000	19480000	16218000	37480000	9398900	1107000	4	4	2	4	4	2	4	4	2
180	Pleckstrin homology domain-containing family A member 7	Plekha7	A0A0U1RPA0;Q3UIL6-3;Q3UIL6-4;Q3UIL6-5;Q3UIL6;Q3UIL6-6;Q3UIL6-2;A0A1L1SQ79	0	0	0	0	40834	0.000120207											2	2	2	2.2	2.2	2.2	137.12	0.0010035	2.4641	2695100	0	0	2476500	0	0	2695100	40834	0	1	1	0	1	1	0	1	1
1373	Pleckstrin homology domain-containing family F member 1	Plekhf1	Q3TB82	565590	0.00186276	771910	0.00253416	468380	0.00137881											2	2	2	12.5	12.5	12.5	31.157	0	4.4685	23476000	7352600	0	0	7352600	10035000	6089000	1805900	2	1	1	2	1	1	2	1	1
1429	Pleckstrin homology domain-containing family G member 3	Plekhg3	Q4VAC9-5;Q4VAC9-2;Q4VAC9	0	0	0	0	71906	0.000211676											1	1	1	2.6	2.6	2.6	78.848	0	3.8323	2013400	0	0	1850100	0	0	2013400	71906	0	0	1	0	0	1	0	0	1
1049	Plasminogen;Plasmin heavy chain A;Activation peptide;Angiostatin;Plasmin heavy chain A, short form;Plasmin light chain B	Plg	P20918	6625600	0.0218213	4777200	0.0156834	5601900	0.0164908		+		+					+		26	26	26	36.6	36.6	36.6	90.807	0	121.64	765210000	268520000	230470000	241700000	298150000	214970000	252080000	17005000	13	17	19	13	17	19	13	17	19
469	Perilipin-2	Plin2	P43883;B1AXR5;B1AXR3	174340	0.000574187	435570	0.00142996	0	0											2	2	2	7.1	7.1	7.1	46.646	0	3.7316	15248000	0	10684000	0	4358600	10889000	0	609920	2	2	0	2	2	0	2	2	0
2104	Perilipin-3	Plin3	Q9DBG5;A0A3B2WCW2	1325200	0.00436453	1561800	0.00512734	2299500	0.00676924											7	7	7	22.2	22.2	22.2	47.262	0	73.914	129660000	31238000	38181000	54842000	33129000	39044000	57488000	5186500	6	7	5	6	7	5	6	7	5
2202	Procollagen-lysine,2-oxoglutarate 5-dioxygenase 1	Plod1	Q9R0E2;F6WNR1;A8Y5E6	14270000	0.0469981	10652000	0.0349702	15403000	0.0453432		+		+					+		23	23	22	39.8	39.8	38.5	83.594	0	307.6	1653300000	553729984	511320000	528769984	585050000	436720000	631520000	40324000	17	16	17	17	16	17	16	15	16
684	Procollagen-lysine,2-oxoglutarate 5-dioxygenase 2	Plod2	E9Q718;Q9R0B9	24590000	0.0809869	25379000	0.0833185	15817000	0.0465619		+		+					+		29	29	29	43.1	43.1	43.1	86.9	0	323.31	2763000000	1032499968	902560000	753910016	1032800000	1065900000	664320000	65785000	18	22	20	18	22	20	18	22	20
2201	Procollagen-lysine,2-oxoglutarate 5-dioxygenase 3	Plod3	Q9R0E1;F6W3Q8	10756000	0.0354248	8718800	0.0286235	12730000	0.0374744		+		+					+		19	18	18	30.4	29	29	84.921	0	258.15	1223800000	393089984	377190016	399880000	408720000	331320000	483750000	32205000	16	13	17	15	12	16	15	12	16
571	Pleiotropic regulator 1	Plrg1	Q922V4;D3Z4V1;F8WI31	2203400	0.00725687	1189300	0.00390443	1653300	0.00486696											8	8	8	19.5	19.5	19.5	56.937	0	54.55	146330000	61153000	38357000	42282000	63898000	34488000	47947000	5046000	6	6	6	6	6	6	6	6	6
1189	Phospholipid transfer protein	Pltp	P55065;A2A5K2;A2A5K3;A2A5K4	409660	0.00134921	731280	0.00240077	232890	0.000685579											4	4	4	10.8	10.8	10.8	54.452	0	7.4376	32972000	10893000	10891000	10403000	9831800	17551000	5589400	1373800	3	3	2	3	3	2	3	3	2
404	Mitochondrial-processing peptidase subunit alpha	Pmpca	A2AIW9;Q9DC61	191610	0.000631065	200960	0.000659745	481100	0.00141626											3	3	3	8.2	8.2	8.2	48.455	0	7.4857	24463000	0	0	12378000	5365100	5626800	13471000	873670	1	1	3	1	1	3	1	1	3
2014	Mitochondrial-processing peptidase subunit beta	Pmpcb	Q9CXT8	0	0	0	0	0	0											1	1	1	2.9	2.9	2.9	54.614	0.0042473	2.144	0	0	0	0	0	0	0	0	0	0	1	0	0	1	0	0	1
412	Calcium/calmodulin-dependent protein kinase type 1B	Pnck	A2ALM3;Q9QYK9	0	0	2399700	0.00787814	0	0											1	1	1	6.6	6.6	6.6	25.019	0	6.6663	19197000	0	18835000	0	0	19197000	0	2399700	1	1	0	1	1	0	1	1	0
93	Bifunctional polynucleotide phosphatase/kinase;Polynucleotide 3-phosphatase;Polynucleotide 5-hydroxyl-kinase	Pnkp	A0A0J9YV48;A0A0J9YUF9;E9Q9A5;G5E8N7;Q9JLV6-2;Q9JLV6	326010	0.00107371	0	0	215620	0.000634739											1	1	1	8.8	8.8	8.8	16.346	0	4.8766	5416300	0	0	1981300	3260100	0	2156200	541630	1	0	1	1	0	1	1	0	1
1855	GDP-fucose protein O-fucosyltransferase 2	Pofut2	Q8VHI3;A0A1W2P7Z1	179990	0.000592795	70072	0.000230044	0	0											2	2	2	6.5	6.5	6.5	49.429	0	4.4888	6251400	4499600	0	0	4499600	1751800	0	250060	1	1	0	1	1	0	1	1	0
527	Pogo transposable element with ZNF domain	Pogz	D3YUW8;D3YUX1;Q0VGT3;Q8BZH4;F7D0L1	150700	0.000496329	424450	0.00139346	569740	0.00167719											7	7	7	7.4	7.4	7.4	144.86	0	36.889	66404000	0	25296000	29221000	8740900	24618000	33045000	1144900	2	4	4	2	4	4	2	4	4
880	DNA polymerase delta subunit 2	Pold2	O35654	0	0	0	0	181620	0.000534651											1	1	1	3.2	3.2	3.2	51.354	0.0046577	2.0746	3814100	0	0	3504700	0	0	3814100	181620	0	0	1	0	0	1	0	0	1
735	Polymerase delta-interacting protein 2	Poldip2	F6SQH7;Q91VA6	1019000	0.00335606	1678900	0.00551178	1706200	0.00502269											6	6	6	21.1	21.1	21.1	32.545	0	18.185	74869000	22820000	26214000	22943000	17322000	28541000	29005000	4404000	3	5	4	3	5	4	3	5	4
1656	Polymerase delta-interacting protein 3	Poldip3	Q8BG81;Q3UDD3;F6VR84	1242900	0.00409348	3213000	0.0105482	4459800	0.0131287											12	12	12	35.7	35.7	35.7	46.132	0	73.229	213980000	56370000	69486000	77982000	29830000	77112000	107040000	8915700	3	10	9	3	10	9	3	10	9
1176	DNA-directed RNA polymerases I and III subunit RPAC1	Polr1c	P52432;G3UX92;G3UXX5;D3Z7Q8;D3Z3D6	693340	0.00228351	389690	0.00127934	469830	0.00138308											3	3	3	10.1	10.1	10.1	39.106	0	7.0817	23293000	10400000	0	0	10400000	5845400	7047400	1552900	2	1	2	2	1	2	2	1	2
147	DNA-directed RNA polymerase II subunit RPB1	Polr2a	A0A0R4J0V5;P08775	366770	0.00120795	756380	0.00248317	559360	0.00164664											8	8	8	7.2	7.2	7.2	213.48	0	75.586	163200000	38756000	74561000	44100000	35577000	73369000	54258000	1682500	4	7	5	4	7	5	4	7	5
1751	DNA-directed RNA polymerase II subunit RPB2	Polr2b	Q8CFI7	809840	0.0026672	1341300	0.00440345	1374600	0.00404653											12	12	12	13.3	13.3	13.3	133.91	0	48.892	208020000	60783000	62946000	76215000	47781000	79137000	81100000	3525700	8	8	9	8	8	9	8	8	9
219	DNA-directed RNA polymerase II subunit RPB3	Polr2c	A0A1D5RLD4;A0A1D5RML8;P97760	1051400	0.00346277	1014100	0.00332926	1315800	0.00387343											1	1	1	11.2	11.2	11.2	19.157	0	28.866	37195000	0	0	13300000	11565000	11155000	14474000	3381300	1	1	1	1	1	1	1	1	1
542	DNA-directed RNA polymerase II subunit RPB11	Polr2j	D3YZ20;Q6PI63;O08740	0	0	251320	0.000825076	324670	0.000955759											1	1	1	13.5	13.5	13.5	12.584	0.0068306	1.9335	3456000	0	0	1790000	0	1507900	1948000	575990	0	1	1	0	1	1	0	1	1
1800	Nuclear envelope pore membrane protein POM 121	Pom121	Q8K3Z9	270620	0.000891284	507160	0.00166499	117620	0.000346248											4	4	4	4.3	4.3	4.3	121.02	0	9.4147	31339000	0	17415000	0	9471800	17751000	4116600	895400	1	2	1	1	2	1	1	2	1
94	Proteasome maturation protein	Pomp	A0A0J9YVJ2;A0A0J9YUI3;Q9CQT5	387230	0.00127534	497480	0.00163321	402510	0.0011849											1	1	1	10.6	10.6	10.6	10.588	0.00099256	2.3994	9010600	0	0	2589000	2710600	3482400	2817600	1287200	1	1	1	1	1	1	1	1	1
1994	Ribonuclease P protein subunit p29	Pop4	Q9CR08	0	0	0	0	196940	0.000579749											1	1	1	4.5	4.5	4.5	25.637	0.0046795	2.0978	1969400	0	0	1809600	0	0	1969400	196940	0	0	1	0	0	1	0	0	1
33	POU domain, class 2, transcription factor 1;POU domain protein;POU domain, class 2, transcription factor 2;POU domain, class 2, transcription factor 3	Pou2f1;Pou2f2;Pou2f3	A0A0R4J1Z4;P25425-3;E9Q6Z8;A0A0A0MQE0;A0A0A0MQM6;I1E4X2;P25425-8;P25425-12;P25425;P25425-5;P25425-2;F8VQL7;P25425-6;P25425-11;P25425-9;P25425-4;P25425-10;P25425-7;Q00196-4;Q00196-5;Q00196-7;Q00196-3;Q3U5D1;Q00196-2;Q00196;P31362;Q00196-6;H3BKB7;H3BJT4	830950	0.00273672	534270	0.00175399	351360	0.00103433											2	2	2	3.9	3.9	3.9	81.609	0	4.8228	22316000	10761000	6855700	0	10802000	6945500	4567700	1716600	2	2	2	2	2	2	2	2	2
2081	Inorganic pyrophosphatase	Ppa1	Q9D819	446050	0.00146906	555210	0.00182274	933320	0.0027475											3	3	3	11.8	11.8	11.8	32.667	0	4.3534	34822000	0	0	15437000	8028800	9993800	16800000	1934600	1	1	3	1	1	3	1	1	3
1889	Suppressor of SWI4 1 homolog	Ppan	Q91YU8;A0A1L1SRW3	595390	0.00196091	178120	0.000584762	1195700	0.00351989											3	3	3	6.4	6.4	6.4	52.755	0	4.9152	41353000	0	0	23072000	12503000	3740600	25109000	1969200	1	1	2	1	1	2	1	1	2
1769	Amidophosphoribosyltransferase	Ppat	Q8CIH9	815950	0.00268732	210790	0.000692017	356560	0.00104964											4	4	4	9.3	9.3	9.3	57.402	0	7.844	35966000	15153000	0	14580000	21215000	5480500	9270600	1383300	4	1	2	4	1	2	4	1	2
484		Ppfia1	B2RXQ2;B2RXW8;S4R1D4	405430	0.00133528	275560	0.000904655	279900	0.000823966											5	5	5	7.1	7.1	7.1	142.67	0	29.11	57653000	17943000	18184000	19852000	24326000	16533000	16794000	960890	4	3	2	4	3	2	4	3	2
1745	Liprin-beta-1	Ppfibp1	Q8C8U0;Q8C8U0-3;F7CUU8;Q8C8U0-2;A0A0N4SUZ5	613420	0.00202029	1034200	0.00339525	888300	0.00261497											6	6	5	8	8	6.8	108.54	0	154.6	119190000	35597000	49155000	30133000	28831000	48609000	41750000	2535900	4	4	4	4	4	4	3	4	4
780	Periphilin-1	Pphln1	G3UWD4;Q3UBL8;G3X959;Q8K2H1-2;Q8K2H1	0	0	214340	0.000703672	232630	0.000684813											2	2	2	6.8	6.8	6.8	33.841	0.0089405	1.8031	5810500	0	2733700	0	0	2786400	3024100	446960	0	1	1	0	1	1	0	1	1
1035	Peptidyl-prolyl cis-trans isomerase A;Peptidyl-prolyl cis-trans isomerase A, N-terminally processed	Ppia	P17742;A0A1L1SST0	281760000	0.927973	275900000	0.905771	386160000	1.13677											12	12	12	68.3	68.3	68.3	17.971	0	323.31	9438200000	3223399936	2235699968	3579500032	2817600000	2759000000	3861600000	943820000	7	9	12	7	9	12	7	9	12
1062	Peptidyl-prolyl cis-trans isomerase B	Ppib	P24369	3131900	0.0103149	5446400	0.0178804	7111800	0.0209356											7	7	7	32.4	32.4	32.4	23.713	0	37.509	188280000	48631000	57345000	74147000	37583000	65356000	85342000	15690000	3	5	6	3	5	6	3	5	6
1090	Peptidyl-prolyl cis-trans isomerase C	Ppic	P30412	0	0	317590	0.00104264	284710	0.000838126											1	1	1	5.7	5.7	5.7	22.794	0	5.2001	6625300	0	0	2877800	0	3493500	3131800	602300	0	1	1	0	1	1	0	1	1
41	Peptidyl-prolyl cis-trans isomerase;Peptidyl-prolyl cis-trans isomerase D	Ppid	A0A0A6YW70;Q9CR16	0	0	0	0	2219600	0.00653403											1	1	1	17.8	17.8	17.8	8.0158	0.00052604	2.8459	8878500	0	0	8158400	0	0	8878500	2219600	0	0	1	0	0	1	0	0	1
1939	Peptidyl-prolyl cis-trans isomerase F, mitochondrial	Ppif	Q99KR7	697440	0.00229701	0	0	1462500	0.00430529											4	4	4	19.9	19.9	19.9	21.737	0	4.8798	28080000	0	0	17471000	9066700	0	19013000	2160000	2	0	2	2	0	2	2	0	2
2047	Peptidyl-prolyl cis-trans isomerase-like 1	Ppil1	Q9D0W5	3593400	0.0118348	6604200	0.0216814	10101000	0.0297352											3	3	3	22.3	22.3	22.3	18.237	0	9.6336	162390000	57603000	40295000	51941000	28747000	52833000	80811000	20299000	2	2	3	2	2	3	2	2	3
1236	Serine/threonine-protein phosphatase PP1-alpha catalytic subunit	Ppp1ca	P62137	373370	0.00122969	230080	0.000755345	216260	0.000636623											3	3	3	13	13	13	37.54	0	11.892	14755000	0	0	3576900	6720600	4141500	3892600	819710	2	2	1	2	2	1	2	2	1
78	Serine/threonine-protein phosphatase PP1-gamma catalytic subunit	Ppp1cc	A0A0G2JGC1;P63087;P63087-2	0	0	120860	0.00039678	106040	0.000312159											1	1	1	5.1	5.1	5.1	31.367	0	2.942	3857300	0	0	1656400	0	2054700	1802600	226900	0	1	1	0	1	1	0	1	1
1633	Serine/threonine-protein phosphatase 1 regulatory subunit 10	Ppp1r10	Q80W00-2;Q80W00	572260	0.00188473	891610	0.00292713	1167600	0.00343717											9	9	9	12.7	12.7	12.7	93.05	0	31.932	134210000	36673000	49375000	42469000	29185000	45472000	59549000	2631500	4	5	8	4	5	8	4	5	8
251	Protein phosphatase 1 regulatory subunit 12A	Ppp1r12a	A0A1W2P750;Q9DBR7-2;Q9DBR7	0	0	118130	0.000387817	168670	0.000496529											1	1	1	2	2	2	57.918	0.0046664	2.0874	7743400	0	0	4184600	0	3189400	4554000	286790	0	1	1	0	1	1	0	1	1
746	Protein phosphatase 1 regulatory subunit 12C	Ppp1r12c	F6XWD4;Q3UMT1	0	0	0	0	0	0											1	1	1	1.7	1.7	1.7	76.641	0	5.1864	0	0	0	0	0	0	0	0	0	0	1	0	0	1	0	0	1
1437	RelA-associated inhibitor	Ppp1r13l	Q5I1X5	63180	0.000208083	348710	0.0011448	154830	0.000455787											5	5	5	7.4	7.4	7.4	88.975	0	7.7944	20402000	0	12316000	0	2274500	12553000	5573900	566720	1	3	1	1	3	1	1	3	1
1376	Protein phosphatase 1 regulatory subunit 21	Ppp1r21	Q3TDD9;Q3TDD9-2	0	0	0	0	298060	0.000877425											3	3	3	4.9	4.9	4.9	88.337	0	32.848	13711000	0	0	12598000	0	0	13711000	298060	2	0	2	2	0	2	2	0	2
1418	Protein phosphatase 1 regulatory subunit 7	Ppp1r7	Q3UM45;A0A087WRA7	0	0	259250	0.00085111	109760	0.00032311											2	2	2	6.6	6.6	6.6	41.291	0	4.011	7749000	0	0	2117900	0	5444100	2304900	369000	0	1	1	0	1	1	0	1	1
1604	Serine/threonine-protein phosphatase 2A 65 kDa regulatory subunit A alpha isoform	Ppp2r1a	Q76MZ3;G3UXQ1;H3BJ83	3562100	0.0117317	2866700	0.00941129	2203300	0.00648605											8	8	6	16	16	13.8	65.322	0	52.168	276230000	93516000	92789000	82469000	113990000	91735000	70506000	8632100	5	6	6	5	6	6	5	5	4
782	Serine/threonine-protein phosphatase 2A 65 kDa regulatory subunit A beta isoform	Ppp2r1b	H3BIV7;H3BLQ0;Q3TTF6;H3BKU1;G3UWS4;Q7TNP2;H3BLE7	431900	0.00142246	752670	0.00247099	232280	0.000683783											4	2	2	9.7	7	7	51.937	0	32.664	34004000	0	17723000	0	10366000	18064000	5574700	1416800	1	3	3	1	2	1	1	2	1
1560	Serine/threonine-protein phosphatase 2A 55 kDa regulatory subunit B alpha isoform;Serine/threonine-protein phosphatase 2A 55 kDa regulatory subunit B	Ppp2r2a	Q6P1F6;Q9CWU3;Q925E7;A0A494B941;G3UXS9;A0A494B8Z0;F6RV17;A0A668KLA9;Q6ZWR4-3;Q6ZWR4;Q6ZWR4-2;Q8BG02	6441900	0.0212163	3930700	0.0129044	2547100	0.00749812											10	10	10	30.4	30.4	30.4	51.691	0	99.922	310070000	121870000	107650000	73818000	154600000	94336000	61131000	12920000	8	6	5	8	6	5	8	6	5
435	Serine/threonine-protein phosphatase 2A activator	Ppp2r4	B7ZDE0;A2AWF0;A2AWE9;P58389	0	0	0	0	415410	0.00122288											1	1	1	21.3	21.3	21.3	6.897	0.0046425	2.0519	1661600	0	0	1526800	0	0	1661600	415410	0	0	1	0	0	1	0	0	1
1614		Ppp2r5d	Q91V89;Q7TNL5;A0A1Y7VIR0;Q60996-2;Q60996-3;Q60996-4;Q60996	147140	0.000484604	759140	0.00249223	71441	0.000210307											4	4	4	8.4	8.4	8.4	68.994	0	9.6435	28354000	0	21599000	0	4267100	22015000	2071800	977720	1	3	1	1	3	1	1	3	1
109	Serine/threonine-protein phosphatase 6 catalytic subunit;Serine/threonine-protein phosphatase 6 catalytic subunit, N-terminally processed	Ppp6c	A0A0N4SVL9;Q9CQR6	327970	0.00108017	497230	0.00163239	505480	0.00148803											2	2	2	7.4	7.4	7.4	32.547	0	3.8305	19960000	0	0	6967100	4919500	7458500	7582100	1330700	1	1	2	1	1	2	1	1	2
474	Palmitoyl-protein thioesterase 1	Ppt1	B1B0P8;B1B0P9;O88531	451470	0.00148691	0	0	0	0											1	1	1	10.1	10.1	10.1	19.55	0	2.9757	3160300	3160300	0	0	3160300	0	0	451470	1	0	0	1	0	0	1	0	0
1867	Polyglutamine-binding protein 1	Pqbp1	Q91VJ5	0	0	0	0	840900	0.00247543											1	1	1	9.5	9.5	9.5	30.597	0.0042715	2.1779	8409000	0	0	7726900	0	0	8409000	840900	0	0	1	0	0	1	0	0	1
2150	PRA1 family protein 2	Praf2	Q9JIG8	394340	0.00129875	0	0	0	0											1	1	1	6.2	6.2	6.2	19.478	0.0029155	2.2888	2366100	2366100	0	0	2366100	0	0	394340	1	0	0	1	0	0	1	0	0
2133		Prcc	Q9EQC8	1809400	0.00595924	3910500	0.0128381	2754400	0.00810837											6	6	6	17.1	17.1	17.1	52.301	0	21.203	127110000	30460000	51717000	40477000	27141000	58657000	41316000	8474300	4	5	4	4	5	4	4	5	4
470	Peroxiredoxin-1	Prdx1	B1AXW5;B1AXW6;P35700;B1AXW4	23502000	0.0774036	22535000	0.0739817	31528000	0.0928117											12	12	11	56.2	56.2	56.2	18.87	0	52.651	1008300000	324420000	278830016	366310016	305530000	292960000	409860000	77565000	11	9	9	11	9	9	10	8	8
1047	Thioredoxin-dependent peroxide reductase, mitochondrial	Prdx3	P20108	57221000	0.188457	38549000	0.126555	23979000	0.0705891											11	11	11	30.7	30.7	30.7	28.127	0	99.966	2035700000	838190016	655740032	496350016	972750000	655330000	407650000	119750000	9	8	8	9	8	8	9	8	8
865	Peroxiredoxin-4	Prdx4	O08807;B1AZS9	5585000	0.0183941	5143000	0.0168843	9892100	0.0291202											5	4	4	17.9	17.9	17.9	31.052	0	13.89	350540000	64542000	75351000	102540000	94945000	87430000	168170000	20620000	5	4	4	4	3	3	4	3	3
346	Peroxiredoxin-5, mitochondrial	Prdx5	A0A494BAZ4;H3BJQ7;P99029-2;P99029;G3UZJ4	428240	0.0014104	2770800	0.00909645	2334200	0.00687139											3	3	3	23.9	23.9	23.9	14.929	0	6.701	55332000	0	25897000	22736000	4282400	27708000	23342000	5533200	1	2	3	1	2	3	1	2	3
2162	Prolargin	Prelp	Q9JK53	0	0	0	0	62459	0.000183866		+	+				+				1	1	1	4	4	4	43.292	0.0046882	2.1107	1499000	0	0	1377400	0	0	1499000	62459	0	0	1	0	0	1	0	0	1
2181	Prolyl endopeptidase	Prep	Q9QUR6	159450	0.000525147	0	0	0	0											1	1	1	1.8	1.8	1.8	80.751	0	3.1601	7494100	7494100	0	0	7494100	0	0	159450	1	0	0	1	0	0	1	0	0
1509	Bone marrow proteoglycan;Eosinophil granule major basic protein	Prg2	Q61878	0	0	0	0	708340	0.0020852		+	+				+				1	1	1	5.4	5.4	5.4	24.255	0.002914	2.2852	6375100	0	0	5858000	0	0	6375100	708340	0	0	1	0	0	1	0	0	1
1387	5-AMP-activated protein kinase catalytic subunit alpha-1	Prkaa1	Q3TUQ7;Q5EG47	0	0	0	0	58350	0.00017177											1	1	1	3.1	3.1	3.1	62.727	0.001002	2.4598	1633800	0	0	1501300	0	0	1633800	58350	0	0	1	0	0	1	0	0	1
1704	5-AMP-activated protein kinase catalytic subunit alpha-2	Prkaa2	Q8BRK8	0	0	362140	0.00118889	513860	0.00151269											2	2	2	5.3	5.3	5.3	62.022	0	10.835	21024000	0	0	11332000	0	8691400	12333000	876000	0	1	2	0	1	2	0	1	2
1577	5-AMP-activated protein kinase subunit beta-1;5-AMP-activated protein kinase subunit beta-2	Prkab1;Prkab2	Q9R078;Q6PAM0	0	0	170970	0.000561289	646880	0.00190428											2	2	2	4.1	4.1	4.1	30.308	0	3.1481	10632000	0	0	7727300	0	2222600	8409400	817850	0	1	1	0	1	1	0	1	1
47	cAMP-dependent protein kinase type II-alpha regulatory subunit;cAMP-dependent protein kinase type II-beta regulatory subunit	Prkar2a;Prkar2b	A0A0A6YX73;Q8K1M3;P12367;A0A0A6YY28;H3BK84;P31324	266160	0.000876595	639690	0.00210008	525890	0.00154811											3	3	3	11.3	11.3	11.3	43.165	0	9.3206	27203000	0	11925000	0	5056900	12154000	9991900	1431700	1	3	2	1	3	2	1	3	2
1084	Protein kinase C delta type;Protein kinase C delta type regulatory subunit;Protein kinase C delta type catalytic subunit;Protein kinase C	Prkcd	P28867;P28867-2;Q1MX41;Q1MX43;Q1MX40;Q1MX42	547140	0.001802	506350	0.00166233	716780	0.00211005											4	4	4	5.8	5.8	5.8	77.546	0	7.9129	65500000	0	15190000	27560000	20244000	18735000	26521000	1770300	3	2	3	3	2	3	3	2	3
1866	Protein kinase C delta-binding protein	Prkcdbp	Q91VJ2	0	0	419530	0.0013773	1099700	0.00323728											3	3	3	8.5	8.5	8.5	27.853	0	5.4089	16711000	0	5532800	10110000	0	4614800	12096000	1519200	0	2	3	0	2	3	0	2	3
864	Glucosidase 2 subunit beta	Prkcsh	O08795;O08795-2	8511600	0.0280329	6270100	0.0205845	6797200	0.0200095											15	15	15	24.2	24.2	24.2	58.792	0	53.13	388420000	143400000	106430000	126530000	153210000	112860000	122350000	21579000	7	8	10	7	8	10	7	8	10
2212	Interferon-inducible double-stranded RNA-dependent protein kinase activator A	Prkra	Q9WTX2	267890	0.000882293	0	0	148690	0.000437712											1	1	1	6.1	6.1	6.1	34.371	0	9.5408	5415500	0	0	1776200	3482500	0	1932900	416570	1	0	1	1	0	1	1	0	1
197	Protein arginine N-methyltransferase 1	Prmt1	A0A171KXD3;Q9JIF0-3;Q9JIF0-2;Q9JIF0;A0A140LJ70;A0A140LI33;A0A140LHF7;A0A140LHS4;A0A140LIF7;A0A140LJ68;A0A140LJF4	801300	0.00263907	1517200	0.00498092	1336600	0.00393467											4	4	4	15.4	15.4	15.4	36.567	0	8.7209	73101000	0	25396000	28937000	16026000	30344000	26731000	3655100	2	3	3	2	3	3	2	3	3
123	Protein arginine N-methyltransferase 5	Prmt5	A0A0R4J049;Q8CIG8	0	0	244230	0.0008018	0	0											2	2	2	3	3	3	72.737	0.0010025	2.4622	8792200	0	8626000	0	0	8792200	0	244230	0	2	0	0	2	0	0	2	0
199	Proline synthase co-transcribed bacterial homolog protein	Prosc	A0A1B0GSA1;A0A1B0GQY5;A0A1B0GRR5;Q6P8V7;A0A1B0GRP7;Q9Z2Y8	0	0	619890	0.00203508	0	0											1	1	1	19.4	19.4	19.4	7.6047	0	7.2417	1859700	0	1824500	0	0	1859700	0	619890	0	1	0	0	1	0	0	1	0
1937	Pre-mRNA-processing factor 19	Prpf19	Q99KP6;Q99KP6-2;Q99KP6-3	8793300	0.0289606	6335000	0.0207976	6802700	0.0200257											10	10	10	25	25	25	55.238	0	145.71	416690000	170860000	114820000	104890000	167070000	120360000	129250000	21931000	8	8	7	8	8	7	8	8	7
1913	U4/U6 small nuclear ribonucleoprotein Prp3	Prpf3	Q922U1;E0CYD0	66471	0.000218921	63197	0.000207474	112640	0.000331588											2	2	2	2.9	2.9	2.9	77.454	0	3.2268	7996200	0	2046100	0	2193500	2085500	3717100	242310	1	1	1	1	1	1	1	1	1
1747	U4/U6 small nuclear ribonucleoprotein Prp31	Prpf31	Q8CCF0-2;Q8CCF0	0	0	304230	0.000998778	247650	0.000729029											2	2	2	4.7	4.7	4.7	54.739	0	3.0891	11589000	0	6268000	0	0	6388800	5200700	551880	0	2	1	0	2	1	0	2	1
205	Pre-mRNA-processing factor 40 homolog A	Prpf40a	A0A1B0GRU8;A0A6Q6PUT5;Q9R1C7-2;Q9R1C7	1156100	0.0038076	2437100	0.00800092	2516800	0.00740892											7	7	7	7.1	7.1	7.1	105.53	0	55.844	207740000	52359000	64625000	82249000	39307000	82863000	85570000	6110000	3	7	5	3	7	5	3	7	5
1887	Pre-mRNA-processing factor 6	Prpf6	Q91YR7-2;Q91YR7	660240	0.00217449	1050100	0.00344745	1692500	0.00498236											5	5	5	7.7	7.7	7.7	63.96	0	11.132	115700000	27546000	29687000	53122000	22448000	35702000	57546000	3402800	2	4	4	2	4	4	2	4	4
1965	Pre-mRNA-processing-splicing factor 8	Prpf8	Q99PV0;B7ZC27	2239800	0.00737676	1635900	0.00537061	2827300	0.00832297											38	38	38	18.3	18.3	18.3	273.61	0	156.52	851280000	275390016	247190000	295649984	284460000	207760000	359070000	6703000	30	21	26	30	21	26	30	21	26
1737		Prps1l1	Q8C5R8	0	0	851180	0.0027944	1372000	0.00403888											2	1	1	7.2	4.1	4.1	34.82	0.0024618	2.3536	33347000	0	0	18910000	0	12768000	20579000	2223100	1	2	2	0	1	1	0	1	1
786	Ribose-phosphate pyrophosphokinase 1;Ribose-phosphate pyrophosphokinase 2	Prps1l3;Prps1;Prps2	G3UXL2;Q9D7G0;Q9CS42	1838200	0.00605409	2519700	0.0082721	3575500	0.0105255											4	4	3	11.9	11.9	8.8	34.824	0	26.004	126930000	41659000	37801000	42072000	29411000	40315000	57208000	7933400	4	3	4	4	3	4	3	2	3
1832	Phosphoribosyl pyrophosphate synthase-associated protein 2	Prpsap2	Q8R574	0	0	0	0	215380	0.000634033											1	1	1	4.6	4.6	4.6	40.88	0.005977	1.9814	4953800	0	0	4552000	0	0	4953800	215380	0	0	1	0	0	1	0	0	1
633		Prr12	E9PYL2	0	0	117860	0.000386931	112130	0.000330087											2	2	2	1.9	1.9	1.9	211.87	0	6.8378	14719000	0	0	6594400	0	7543000	7176500	229990	0	1	1	0	1	1	0	1	1
1420	Protein PRRC1	Prrc1	Q3UPH1	16131000	0.0531273	37758000	0.123958	19602000	0.0577041											13	13	13	23.5	23.5	23.5	46.297	0	291.76	955380000	255720000	425540000	214870000	209700000	490850000	254830000	73491000	4	11	9	4	11	9	4	11	9
1620	Protein PRRC2A	Prrc2a	Q7TSC1;G3UX48	983330	0.00323859	1606700	0.00527475	2100800	0.00618431											16	16	16	12.9	12.9	12.9	229.2	0	72.633	492540000	110230000	179170000	182060000	103250000	168710000	220590000	4690900	9	10	13	9	10	13	9	10	13
752	Protein PRRC2B	Prrc2b	F7AYW2;F8WHT3;Q7TPM1;Q7TPM1-2;F6V431	151380	0.000498568	408260	0.0013403	132510	0.000390081											6	6	6	7.9	7.9	7.9	158.69	0	24.24	46374000	14815000	17590000	12731000	10143000	27353000	8878000	692150	3	6	3	3	6	3	3	6	3
28	Protein PRRC2C	Prrc2c	S4R2J9;A0A0A0MQ79;Q3TLH4-5;Q3TLH4;S4R294;S4R2L9;S4R209;S4R2E2	507550	0.00167161	1283200	0.00421271	645080	0.00189898											17	17	17	8.4	8.4	8.4	302.43	0	62.068	236280000	67034000	75038000	86776000	49232000	124470000	62572000	2435800	9	9	5	9	9	5	9	9	5
1681	Protein prune homolog	Prune	Q8BIW1	406750	0.00133963	0	0	0	0											3	3	3	9.3	9.3	9.3	50.239	0	7.6521	9355300	9355300	0	0	9355300	0	0	406750	2	0	1	2	0	1	2	0	1
635	Prosaposin	Psap	E9PZ00;Q8BFQ1;K3W4L3;J3QPG5;Q61207	5812800	0.0191444	4065700	0.0133476	5521400	0.0162538											10	10	10	21.1	21.1	21.1	60.672	0	38.275	492800000	196630000	125630000	153750000	186010000	130100000	176690000	15400000	6	6	8	6	6	8	6	6	8
2208	Proteasome subunit alpha type-1	Psma1	Q9R1P4;A0A1B0GS70	280050	0.000922342	0	0	0	0											3	3	3	16	16	16	29.546	0	5.7418	4760800	4760800	0	0	4760800	0	0	280050	1	2	1	1	2	1	1	2	1
1160	Proteasome subunit alpha type-2	Psma2	P49722;Q8BKE0	117310	0.000386359	263880	0.00086631	944420	0.00278017											3	3	3	16.2	16.2	16.2	25.926	0	5.0795	17233000	0	4511100	10136000	1525100	3430500	12277000	1325600	1	2	3	1	2	3	1	2	3
912	Proteasome subunit alpha type-3	Psma3	O70435;E0CZ34;F8WH02;E0CYL6	0	0	956960	0.00314167	1521200	0.00447809											2	2	2	8.2	8.2	8.2	28.405	0	6.0325	32216000	0	0	18171000	0	12441000	19776000	2478200	0	1	2	0	1	2	0	1	2
2207	Proteasome subunit alpha type-4;Proteasome subunit alpha type	Psma4	Q9R1P0;E9PW69;E9Q0X0	0	0	439030	0.00144132	732760	0.00215709											3	3	3	11.9	11.9	11.9	29.47	0	5.1711	15233000	0	5599600	0	0	5707500	9525900	1171800	0	2	1	0	2	1	0	2	1
2180	Proteasome subunit alpha type-6	Psma6	Q9QUM9;E0CXB1;E0CYT2	1995500	0.00657216	1526600	0.00501178	1489300	0.00438418											4	4	4	19.9	19.9	19.9	27.372	0	16.126	85194000	0	25462000	0	33923000	25953000	25318000	5011400	2	3	3	2	3	3	2	3	3
1463	Proteasome subunit beta type-6	Psmb6	Q60692	633640	0.00208689	589330	0.00193475	1059900	0.00312012											3	3	3	13	13	13	25.378	0	6.9299	25112000	0	6360100	0	6970100	6482600	11659000	2282900	1	2	2	1	2	2	1	2	2
1237	26S protease regulatory subunit 4	Psmc1	P62192	521990	0.00171917	76990	0.000252756	818070	0.00240822											4	4	4	12	12	12	49.184	0	12.508	35426000	13050000	0	0	13050000	1924700	20452000	1417100	2	1	2	2	1	2	2	1	2
1137	26S protease regulatory subunit 7	Psmc2	Q8BVQ9;P46471	2048300	0.00674605	1369600	0.00449635	1544100	0.0045455											8	8	8	25.3	25.3	25.3	52.866	0	129.16	153820000	48420000	48662000	52054000	63497000	42457000	47868000	4962000	4	5	5	4	5	5	4	5	5
400	26S protease regulatory subunit 6A	Psmc3	A2AGN7;B7ZCF1;O88685;A0A087WPH7;F6Q2E3	1117400	0.00368014	1480100	0.00485912	1184700	0.0034875											6	6	6	24.5	24.5	24.5	44.669	0	32.096	102120000	35505000	30605000	32658000	30169000	39962000	31986000	3782100	5	4	4	5	4	4	5	4	4
1186	26S protease regulatory subunit 6B	Psmc4	P54775;A0A140LIZ5	308350	0.00101555	1910700	0.00627277	1602600	0.00471771											6	6	6	20.6	20.6	20.6	47.408	0	12.564	95543000	0	39582000	44099000	7708700	47768000	40066000	3821700	2	4	4	2	4	4	2	4	4
1238	26S protease regulatory subunit 8	Psmc5	Q8K1K2;P62196	2543800	0.00837798	1642400	0.00539195	1143200	0.00336534											7	7	7	29.9	29.9	29.9	38.751	0	108.93	117240000	52509000	38903000	0	55963000	36132000	25150000	5329300	6	2	4	6	2	4	6	2	4
1253	26S protease regulatory subunit 10B	Psmc6	P62334	1546900	0.0050947	1918800	0.00629936	2707000	0.00796883											9	9	9	26.7	26.7	26.7	44.172	0	70.68	129630000	33282000	43309000	47664000	32485000	40296000	56847000	6172700	6	5	7	6	5	7	6	5	7
1390	26S proteasome non-ATPase regulatory subunit 1	Psmd1	Q3TXS7;J3QN38	2122300	0.00698977	1996100	0.00655313	1310000	0.00385636											10	10	10	12.6	12.6	12.6	105.73	0	63.764	255140000	96244000	89715000	62409000	99748000	93818000	61569000	5428400	9	8	5	9	8	5	9	8	5
1655	26S proteasome non-ATPase regulatory subunit 11	Psmd11	Q8BG32;G3UWW7;G3UXL5;G3UYH2;G3UZ28;G3UYI4;G3UYL3;G3UX67;G3UWV7;G3UYL8;G3UX15;G3UZ33	2803500	0.0092333	4698100	0.0154237	1660300	0.00488757											13	13	13	34.4	34.4	34.4	47.436	0	45.865	247370000	94945000	80052000	66341000	75693000	126850000	44828000	9161900	7	9	6	7	9	6	7	9	6
2229	26S proteasome non-ATPase regulatory subunit 13	Psmd13	Q9WVJ2;E9Q5I9;F6ZQQ3;F6PXS6;E9Q0U1	995770	0.00327956	0	0	1776600	0.00522993											5	5	5	13.6	13.6	13.6	42.809	0	10.417	72081000	27161000	0	41173000	25890000	0	46191000	2772300	3	0	4	3	0	4	3	0	4
878	26S proteasome non-ATPase regulatory subunit 14	Psmd14	O35593	2650500	0.00872939	1793900	0.00588932	2684100	0.00790142											3	3	3	15.2	15.2	15.2	34.577	0	12.239	106930000	41243000	0	35510000	39757000	26909000	40262000	7128500	3	1	2	3	1	2	3	1	2
1846	26S proteasome non-ATPase regulatory subunit 2	Psmd2	Q8VDM4	593020	0.0019531	1236200	0.00405841	818230	0.00240869											6	6	6	9	9	9	100.2	0	43.009	129720000	42037000	46016000	37275000	29058000	60574000	40093000	2647400	5	3	4	5	3	4	5	3	4
1016	26S proteasome non-ATPase regulatory subunit 3	Psmd3	P14685;F7B7L8	3401500	0.0112028	1139900	0.00374226	2686500	0.00790848											13	13	13	29.4	29.4	29.4	60.718	0	55.186	245750000	115600000	42086000	79919000	115650000	38755000	91342000	7227900	7	6	8	7	6	8	7	6	8
871	26S proteasome non-ATPase regulatory subunit 4	Psmd4	O35226;O35226-2;F7AI87;O35226-5;O35226-4;O35226-3	2495000	0.00821725	788670	0.00258918	1813800	0.00533944											2	2	2	8	8	8	40.703	0	14.611	71364000	0	0	23333000	34930000	11041000	25393000	5097500	2	1	2	2	1	2	2	1	2
1685	26S proteasome non-ATPase regulatory subunit 5	Psmd5	Q8BJY1;F7BA91	1434000	0.00472286	997890	0.00327604	954510	0.00280987											4	4	4	9.3	9.3	9.3	55.971	0	28.544	88046000	33444000	27536000	24563000	37283000	25945000	24817000	3386400	4	4	4	4	4	4	4	4	4
1921	26S proteasome non-ATPase regulatory subunit 6	Psmd6	Q99JI4;A0A286YDW8	2848000	0.00937986	3635800	0.0119362	2577700	0.0075882											10	10	10	29.8	29.8	29.8	45.536	0	49.637	235600000	102390000	77153000	48838000	74049000	94532000	67020000	9061600	7	6	8	7	6	8	7	6	8
1072	26S proteasome non-ATPase regulatory subunit 7	Psmd7	P26516	2601500	0.00856801	3079700	0.0101106	4226700	0.0124425											6	6	6	16.5	16.5	16.5	36.539	0	29.476	148620000	55766000	47164000	39674000	39023000	46196000	63400000	9908000	3	3	5	3	3	5	3	3	5
1993	26S proteasome non-ATPase regulatory subunit 9	Psmd9	Q9CR00	895590	0.00294962	0	0	728320	0.00214402											1	1	1	5.4	5.4	5.4	24.72	0.00052411	2.8196	19487000	0	0	8031000	10747000	0	8739900	1623900	1	0	1	1	0	1	1	0	1
789	Proteasome activator complex subunit 1	Psme1	G3UXY0;G3X9K9;G3UXZ5;P97371;G3UWN9	1721200	0.00566875	2529000	0.00830263	481130	0.00141634											3	3	3	11.1	11.1	11.1	26.092	0	5.2499	66239000	25035000	33799000	0	24097000	35406000	6735800	4731300	2	3	1	2	3	1	2	3	1
819	Proteasome activator complex subunit 2	Psme2	G3X9V0;P97372	1565700	0.00515662	0	0	129930	0.000382486											2	2	2	7.8	7.8	7.8	26.159	0	3.6914	25435000	0	0	1790900	23486000	0	1948900	1695700	1	0	1	1	0	1	1	0	1
372	Proteasome activator complex subunit 3	Psme3	P61290;A2A4J1;A2A4J3	76798	0.000252933	322580	0.00105902	108280	0.000318753											2	2	2	7.5	7.5	7.5	29.506	0.00052219	2.7708	6599500	0	4114200	0	998370	4193500	1407600	507650	1	2	1	1	2	1	1	2	1
1673	Proteasome inhibitor PI31 subunit	Psmf1	Q8BHL8	2294400	0.00755658	2716100	0.00891687	720860	0.00212206											3	3	3	16.6	16.6	16.6	29.664	0	7.3977	51583000	20650000	0	0	20650000	24445000	6487800	5731400	2	3	1	2	3	1	2	3	1
1825	Paraspeckle component 1	Pspc1	Q8R326;Q8R326-2;F7D909	34161000	0.112509	39625000	0.130088	26905000	0.0792026											22	22	22	45.9	45.9	45.9	58.758	0	205.39	2114500000	748179968	696380032	582529984	717370000	832130000	565000000	100690000	13	19	12	13	19	12	13	19	12
1659	Polypyrimidine tract-binding protein 1	Ptbp1	Q8BGJ5;Q922I7;Q8CB58;P17225;E9QMW9;E9Q279;F7DCW4;G3UY95;F7AXP1;E9Q0W3;F7C521;A0A1W2P7W3;B2RU80	9452300	0.031131	8019000	0.0263261	10590000	0.0311747											15	15	12	31	31	27.2	56.891	0	147.62	561220000	235260000	149290000	151930000	189050000	160380000	211800000	28061000	9	11	12	9	11	12	7	9	10
785	Polypyrimidine tract-binding protein 3	Ptbp3	G8JL74;G3UXA6;Q8BHD7-2;Q8BHD7;G3UZ01;G3UXZ8	1172200	0.00386063	0	0	1134600	0.00334002											5	2	2	10.2	6.5	6.5	59.465	0	21.219	41521000	21099000	0	0	21099000	0	20422000	2306700	4	2	3	2	0	1	2	0	1
1368	Pentatricopeptide repeat domain-containing protein 3, mitochondrial	Ptcd3	Q14C51	140330	0.000462175	108750	0.000357023	182920	0.000538478											1	1	1	2.3	2.3	2.3	77.795	0	13.459	17280000	0	0	6723300	5613300	4350000	7316800	432000	1	1	1	1	1	1	1	1	1
2225	Prostaglandin F2 receptor negative regulator	Ptgfrn	Q9WV91	176690	0.000581927	0	0	113820	0.000335062											2	2	2	3.9	3.9	3.9	98.72	0	5.1415	14525000	0	0	5229200	8834600	0	5690800	290510	1	0	1	1	0	1	1	0	1
360	Focal adhesion kinase 1	Ptk2	A0A5F8MPY3;P34152;P34152-4;P34152-2;P34152-6;P34152-5;P34152-8;P34152-7;A0A2I3BRG7;A0A2I3BQ85;E9Q2A6;Q3UDE9;P34152-9;Q9QVP9	263730	0.000868592	296290	0.000972711	353190	0.00103972											4	4	4	5.2	5.2	5.2	123.78	0	39.753	52967000	16493000	13421000	21067000	15297000	17185000	20485000	913220	3	3	3	3	3	3	3	3	3
1689	Inactive tyrosine-protein kinase 7	Ptk7	Q8BKG3	0	0	69676	0.000228744	0	0											1	1	1	1.1	1.1	1.1	117.53	0.0076646	1.8769	3692800	0	3623000	0	0	3692800	0	69676	0	1	0	0	1	0	0	1	0
1102	Tyrosine-protein phosphatase non-receptor type 11	Ptpn11	P35235;P35235-1	113380	0.000373416	0	0	122270	0.000359937											2	2	2	4.4	4.4	4.4	68.034	0	6.6801	8954800	4308600	0	0	4308600	0	4646200	235650	1	0	1	1	0	1	1	0	1
1515	Tyrosine-protein phosphatase non-receptor type 14	Ptpn14	Q62130;A0A0R4J080	0	0	221080	0.000725799	136730	0.000402504											4	4	4	5.5	5.5	5.5	135.04	0	16.951	19322000	0	11713000	0	0	11939000	7383300	357810	0	3	2	0	3	2	0	3	2
1580	Tyrosine-protein phosphatase non-receptor type 23	Ptpn23	Q6PB44;Q6PB44-2;A0A0G2JEW5	1257200	0.00414057	866260	0.0028439	485520	0.00142927											12	12	12	8.3	8.3	8.3	185.21	0	50.517	187840000	72777000	58541000	52512000	90515000	62371000	34957000	2608900	11	6	6	11	6	6	11	6	6
454	Receptor-type tyrosine-protein phosphatase S	Ptprs	B0V2N1-4;B0V2N1-3;B0V2N1-6;B0V2N1-2;B0V2N1	0	0	0	0	30439	8.96059e-05											1	1	1	0.7	0.7	0.7	167.87	0.0042573	2.1585	2009000	0	0	1846000	0	0	2009000	30439	0	0	1	0	0	1	0	0	1
888	Polymerase I and transcript release factor	Ptrf	O54724	446660	0.00147107	606730	0.00199188	1312800	0.0038646											3	3	3	8.9	8.9	8.9	43.953	0	12.505	42591000	0	15381000	17048000	8040000	10921000	23630000	2366200	2	2	3	2	2	3	2	2	3
1405	Poly(U)-binding-splicing factor PUF60	Puf60	Q3UEB3-3;Q3UEB3-2;Q3UEB3	532670	0.00175434	1174900	0.00385716	829350	0.00244143											5	5	5	15.2	15.2	15.2	54.028	0	26.547	63423000	19944000	24574000	16668000	13317000	29373000	20734000	2536900	3	4	3	3	4	3	3	4	3
1627	Pumilio homolog 1	Pum1	Q80U78-2;Q80U78-3;Q80U78;Q80U78-4;E9Q6M7;Q3TTW5;A8WHM8	377950	0.00124477	306480	0.00100616	473680	0.00139441											4	4	4	4	4	4	126.33	0	14.77	45166000	15476000	16899000	11068000	14740000	11953000	18474000	1158100	3	3	3	3	3	3	3	3	3
1384	Pumilio homolog 2	Pum2	Q3TQ29;Q3UR91;Q80U58-2;Q80U58;Q80U58-3;F6YD01;E9Q0P1;E9Q765;E9Q4Q6;E9PW51	129750	0.00042733	809400	0.00265724	1169500	0.00344276											6	6	6	6.9	6.9	6.9	105.64	0	14.381	73802000	0	28873000	36532000	4541300	28329000	40932000	2108600	1	4	4	1	4	4	1	4	4
1713	Periodic tryptophan protein 2 homolog	Pwp2	Q8BU03	57977	0.000190947	109580	0.000359748	287130	0.00084525											3	3	3	3.5	3.5	3.5	102.91	0	4.9213	16369000	0	0	9498100	2087200	3945000	10337000	454690	1	1	3	1	1	3	1	1	3
575		Pxdn	D3Z5M7	259320	0.000854067	218730	0.000718084	0	0		+	+		+						20	2	2	58.3	8.1	8.1	34.806	0	8.0874	8604900	4667700	0	0	4667700	3937100	0	478050	17	18	14	2	1	0	2	1	0
1422	Peroxidasin homolog	Pxdn	Q3UQ28;A0A1W2P6L9	193500000	0.63729	183420000	0.602162	127650000	0.375774		+	+		+						83	83	65	51.5	51.5	42	165.1	0	323.31	37843000000	12862999552	13889000448	9760400384	14513000000	13757000000	9573700000	504570000	64	72	69	64	72	69	49	55	55
227	Paxillin	Pxn	F8VQ28;A0A1D5RMM8;Q8VI36-2;Q8VI36;A0A0J9YV30	671340	0.00221105	614570	0.00201761	573940	0.00168956											2	2	2	4.4	4.4	4.4	64.506	0	21.013	53936000	19208000	18054000	14986000	19469000	17822000	16644000	1859800	2	2	2	2	2	2	2	2	2
1910	Pyrroline-5-carboxylate reductase 2;Pyrroline-5-carboxylate reductase 1, mitochondrial	Pycr2;Pycr1	Q922Q4;A2ABZ2;Q922W5	1376700	0.00453415	1516900	0.00497994	1472000	0.00433325											2	2	2	6.2	6.2	6.2	33.659	0	5.0485	78581000	24057000	26661000	25198000	24781000	27305000	26496000	4365600	2	2	2	2	2	2	2	2	2
2116	Pyrroline-5-carboxylate reductase 3	Pycrl	Q9DCC4	1649100	0.00543129	1914500	0.00628524	1872000	0.00551077											3	3	3	15.3	15.3	15.3	28.721	0	22.534	65227000	22576000	14004000	26391000	19789000	22975000	22464000	5435600	2	3	2	2	3	2	2	3	2
1768	Glycogen phosphorylase, brain form	Pygb	Q8CI94;E9PUM3;Q3UEJ6;Q9WUB3;Q9ET01	528750	0.00174143	608420	0.00199742	687800	0.00202474											8	8	8	10.3	10.3	10.3	96.729	0	19.987	85774000	30656000	26321000	25634000	24851000	28596000	32327000	1825000	5	6	7	5	6	7	5	6	7
1696		Qars	Q8BML9;D3Z158;A0A140LHZ5;A0A140LHB3;A0A140LIS6;A0A140LHJ3;A0A140LIR0;A0A140LJH2;A0A0A6YY08;A0A140LID3;A0A140LIN2;A0A140LIZ4;A0A140LJK5;A0A140LJH1;A0A140LII8;A0A140LHC3;F6TDS3	6769200	0.0222943	2414800	0.00792771	7318100	0.0215429											27	27	27	33.9	33.9	33.9	87.676	0	282.59	742600000	274620000	159920000	279300000	304610000	108660000	329320000	16502000	20	10	18	20	10	18	20	10	18
2191	Protein quaking	Qki	Q9QYS9-8;Q9QYS9-4;Q9QYS9-3;Q9QYS9-2;Q9QYS9;Q9QYS9-7;Q9QYS9-6;A0A3B2WCH2;Q9QYS9-5	21273000	0.0700624	24876000	0.0816671	20061000	0.0590553											9	9	9	35.1	35.1	35.1	35.226	0	126.15	926940000	316489984	281700000	299390016	297820000	348270000	280850000	66210000	9	6	8	9	6	8	9	6	8
800	Glutamine-rich protein 1	Qrich1	Q3UA37;G3X8R5;Q8BUN3	1541700	0.00507757	1726700	0.0056687	1756600	0.00517106											5	5	5	3.9	3.9	3.9	86.555	0	10.018	100500000	33449000	30153000	33394000	30833000	34534000	35131000	5024900	3	4	4	3	4	4	3	4	4
2177	Queuine tRNA-ribosyltransferase	Qtrt1	Q9JMA2;A0A1L1SQ28	1810300	0.0059622	2013600	0.00661059	3474500	0.0102282											5	5	5	17.6	17.6	17.6	44.092	0	20.785	109480000	27976000	32873000	43830000	27155000	30204000	52117000	7298500	3	3	5	3	3	5	3	3	5
696		R3hdm1	E9Q9Q2	0	0	0	0	0	0											1	1	1	1.1	1.1	1.1	124.39	0.0046318	2.0274	0	0	0	0	0	0	0	0	1	0	0	1	0	0	1	0	0
663	Ras-related protein Rab-11A;Ras-related protein Rab-11B	Rab11b;Rab11a	G3UY29;E9Q3P9;F8WGS1;P62492;P46638;G3UZD3;G3UZL4;E9Q6B3;D3YYB3;Q9WTL2	7457900	0.0245625	7601600	0.0249558	9076200	0.0267184											6	6	6	41.6	41.6	41.6	16.924	0	17.214	289630000	84714000	92150000	102210000	89495000	91219000	108910000	24136000	5	4	4	5	4	4	5	4	4
693	Rab11 family-interacting protein 1	Rab11fip1	E9Q8L9;Q9D620;G3UW57;A0A1B0GRJ0;G3XA57;G3XA57-2	29633	9.7596e-05	245690	0.000806593	134650	0.000396381											3	3	3	3.2	3.2	3.2	125.02	0	6.6236	21319000	0	12534000	0	1540900	12776000	7001800	409970	1	2	2	1	2	2	1	2	2
111	Rab11 family-interacting protein 5	Rab11fip5	A0A0N4SW73;Q8R361	945870	0.00311521	452410	0.00148525	1215400	0.00357788											6	6	6	5.8	5.8	5.8	139.55	0	77.757	138530000	42770000	31813000	58266000	50131000	23978000	64418000	2613700	4	2	6	4	2	6	4	2	6
1861	Ras-related protein Rab-14	Rab14	Q91V41;Q50HX3;A0A2R8VHW9	1902500	0.00626586	573980	0.00188436	936600	0.00275715											5	5	5	30.7	30.7	30.7	23.897	0	20.776	54609000	30439000	0	0	30439000	9183700	14986000	3413000	4	1	3	4	1	3	4	1	3
325	Ras-related protein Rab-18	Rab18	A0A3Q4EI12;P35293;A0A3Q4EIF7;A0A452J8C1	181250	0.000596945	156930	0.000515196	0	0											2	2	2	12.3	12.3	12.3	23.787	0	3.3179	4396400	0	2001600	0	2356200	2040100	0	338180	2	1	1	2	1	1	2	1	1
[truncated: 659 more rows]

## Sheet: Quantified Matrigel Proteome
id	Protein IDs	Protein names	Gene names	LFQ intensity Matrigel 1	LFQ intensity Matrigel 2	LFQ intensity Matrigel 3	MANN_PLASMA + ALB	Matrisome	Core Matrisome	Matrisome-associated	ECM Glycoproteins	Collagens	Proteoglycans	ECM-affiliated Proteins	ECM Regulators	Secreted Factors	Peptides	Razor + unique peptides	Unique peptides	Sequence coverage [%]	Unique + razor sequence coverage [%]	Unique sequence coverage [%]	Mol. weight [kDa]	Q-value	Score	Intensity	MS/MS count	Intensity Matrigel 1	Intensity Matrigel 2	Intensity Matrigel 3	iBAQ	iBAQ Matrigel 1	iBAQ Matrigel 2	iBAQ Matrigel 3	Peptides Matrigel 1	Peptides Matrigel 2	Peptides Matrigel 3	Razor + unique peptides Matrigel 1	Razor + unique peptides Matrigel 2	Razor + unique peptides Matrigel 3	Unique peptides Matrigel 1	Unique peptides Matrigel 2	Unique peptides Matrigel 3
[truncated: 1,049 more rows]
