# Supplementary material for: Omentum-derived matrix enables the study of metastatic ovarian cancer and stromal cell functions in a physiologically relevant environment
Source: Matrix Biol Plus. 2023 Nov 22;19-20:100136. doi: 10.1016/j.mbplus.2023.100136 (PMC10784634; doi:10.1016/j.mbplus.2023.100136)
Supplement: Supplementary data 4 [file mmc4.xlsx]

## Sheet: OmGel Matrisome Pts in Myo-Matr
id	Protein IDs	Protein names	Gene names	LFQ intensity myogel	LFQ intensity W_HGSOC_NACT_OO1	LFQ intensity W_HGSOC_NACT_002	LFQ intensity W_HGSOC_NACT_003	LFQ intensity W_HGSOC_NACT_004	LFQ intensity W_HGSOC_NACT_005	LFQ intensity W_HGSOC_NACT_006	LFQ intensity W_HGSOC_NACT_MIX6	LFQ intensity W_HGSOC_NACT_MIX7	LFQ intensity Matrigel 1	LFQ intensity Matrigel 2	LFQ intensity Matrigel 3	MANN PLASMA	NABA_BASEMENT_MEMBRANES	NABA_COLLAGENS	NABA_CORE_MATRISOME	NABA_ECM_AFFILIATED	NABA_ECM_GLYCOPROTEINS	NABA_ECM_REGULATORS	NABA_MATRISOME	NABA_MATRISOME_ASSOCIATED	NABA_PROTEOGLYCANS	NABA_SECRETED_FACTORS	22 protein signature Balkwill	Omental Met_JPR	Noraml Omentum	Omental Met_CancerDiscov	matrix51	Matrisome	Core Matrisome	Matrisome Associated	ECM Glycoproteins	Collagens	Proteoglycans	ECM-affiliated Proteins	ECM Regulators	Secreted Factors
2924	Q7Z7G0;Q7Z7G0-3;Q7Z7G0-4;Q7Z7G0-2	Target of Nesh-SH3	ABI3BP	-1.21094	0.705439	-0.547161	0.281651	-0.215609	-0.264102	0.200079	-1.95748	NaN	NaN	NaN	NaN				+		+		+				yes	+	+	+
622	P01019	Angiotensinogen;Angiotensin-1;Angiotensin-2;Angiotensin-3;Angiotensin-4;Angiotensin 1-9;Angiotensin 1-7;Angiotensin 1-5;Angiotensin 1-4	AGT	1.6051	-0.647621	0.121523	-0.878929	-1.15817	2.92227	1.878	0.697544	-2.40311	NaN	NaN	NaN							+	+	+			yes	+		+
722	P04083	Annexin A1	ANXA1	0.821464	6.6088	5.45755	6.16408	6.84431	5.71053	5.39937	5.8105	6.28477	NaN	NaN	NaN					+			+	+			yes	+	+	+
881	P08758	Annexin A5	ANXA5	3.75218	6.26119	5.8122	5.87886	6.75281	6.45432	5.74799	5.19839	5.10464	NaN	NaN	NaN					+			+	+			yes	+	+	+
847	P08133;P08133-2	Annexin A6	ANXA6	3.98475	5.99875	3.58475	5.02492	5.30402	4.58704	4.63187	3.99059	2.79325	NaN	NaN	NaN					+			+	+			yes	+	+	+
1511	P39059	Collagen alpha-1(XV) chain;Restin;Restin-2;Restin-3;Restin-4	COL15A1	3.38175	3.75436	2.62364	3.0327	3.87536	3.65709	3.52168	2.99133	1.05601	3.47544	3.39045	3.55536		+	+	+				+				yes	+	+	+	+	+	+			+
670	P02452;CON__Q862S4	Collagen alpha-1(I) chain	COL1A1	6.27519	3.9301	2.18266	3.323	4.95096	3.48136	2.9907	2.86639	4.62211	NaN	NaN	NaN			+	+				+				yes	+	+	+
51	A6NMZ7;A6NMZ7-2;A8TX70-2;A8TX70	Collagen alpha-6(VI) chain	COL6A6	2.03572	1.51096	-1.01669	0.0650215	0.649168	0.374238	1.91953	1.73368	-0.123079	NaN	NaN	NaN		+	+	+				+				yes		+	+
836	P07858	Cathepsin B;Cathepsin B light chain;Cathepsin B heavy chain	CTSB	-1.92119	1.46633	2.24751	1.81615	-1.18816	0.401551	-0.0722027	-0.268482	0.00275803	NaN	-2.82213	-2.6362							+	+	+			yes	+	+	+	+	+		+					+
859	P08311	Cathepsin G	CTSG	0.645179	1.72758	1.67143	1.68892	3.68767	3.82911	2.93428	2.36931	0.638142	NaN	NaN	NaN							+	+	+			yes	+	+	+
2096	P98095;P98095-2	Fibulin-2	FBLN2	-0.778485	0.0492897	-0.316881	0.588158	1.86526	-0.405826	NaN	0.156759	0.614182	NaN	NaN	NaN				+		+		+				yes	+		+
696	P02751-3;P02751;P02751-17;P02751-6;P02751-14;P02751-8;P02751-10;P02751-5;P02751-9;P02751-4;P02751-12;P02751-16;P02751-2	Fibronectin;Anastellin;Ugl-Y1;Ugl-Y2;Ugl-Y3	FN1	6.16447	6.86767	5.5688	5.85529	6.9132	7.1604	5.62413	5.30537	5.38832	NaN	NaN	NaN				+		+		+				yes	+	+	+
2097	P98160	Basement membrane-specific heparan sulfate proteoglycan core protein;Endorepellin;LG3 peptide	HSPG2	7.38713	6.53603	5.34147	6.05993	7.40447	7.36844	5.55143	4.78155	4.36902	NaN	NaN	NaN	+	+		+				+		+		yes	+	+	+
2597	Q16363-2;Q16363;Q16363-3	Laminin subunit alpha-4	LAMA4	4.27816	5.14663	4.05593	4.45738	5.21565	5.99342	4.56933	3.8085	4.74043	2.25334	2.59115	2.56944		+		+		+		+				yes	+	+	+	+	+	+		+
840	P07942	Laminin subunit beta-1	LAMB1	4.97222	4.52953	3.18398	3.37615	4.31331	4.96808	3.97443	2.97451	3.41012	11.497	11.6011	11.52		+		+		+		+				yes	+	+	+	+	+	+		+
956	P11047	Laminin subunit gamma-1	LAMC1	4.75227	5.36554	3.8628	4.66999	5.69322	6.27215	3.97129	4.2503	4.45522	11.2788	11.3966	11.3076		+		+		+		+				yes	+	+	+	+	+	+		+
1128	P17931	Galectin-3	LGALS3	0.881732	4.26599	2.75873	3.60328	4.24899	3.50549	3.23135	2.75443	0.872944	3.75611	3.97022	4.51					+			+	+			yes	+	+	+	+	+		+				+
1214	P22105-1;P22105;P22105-4;P22105-2;Q16473;REV__Q96CG3	Tenascin-X	TNXB	2.65695	5.73174	3.23898	5.00633	5.95038	4.52903	4.02025	4.05201	3.51795	NaN	NaN	NaN				+		+		+				yes	+	+	+
1016	P13611-2;P13611-5;P13611;P13611-4;P13611-3	Versican core protein	VCAN	4.78957	-0.370159	-0.605694	0.665733	1.01912	0.519719	-0.888554	-0.81658	0.272182	NaN	NaN	NaN				+				+		+		yes	+	+	+
734	P04275;P04275-2	von Willebrand factor;von Willebrand antigen 2	VWF	1.264	3.21416	3.05207	3.24919	3.5165	3.15633	2.53145	1.38697	2.49868	-2.38462	-2.59392	NaN				+		+		+				yes	+	+	+	+	+	+		+
845	P07996;P07996-2;CON__Q28194;P35442	Thrombospondin-1	THBS1	-0.596055	2.24975	1.12965	1.44537	1.29577	1.20683	1.4393	0.653797	1.86679	NaN	NaN	NaN	+			+		+		+					+	+	+
139	O00468-6;O00468-3;O00468-7;O00468-5;O00468-4;O00468;O00468-2	Agrin;Agrin N-terminal 110 kDa subunit;Agrin C-terminal 110 kDa subunit;Agrin C-terminal 90 kDa fragment;Agrin C-terminal 22 kDa fragment	AGRN	0.22141	-0.489464	-1.27357	0.342794	1.41295	-0.710135	-2.20152	-0.701349	-2.55088	2.92218	3.14248	2.58499		+		+		+		+					+	+	+	+	+	+		+
232	O15230;O15230-2	Laminin subunit alpha-5	LAMA5	2.72374	1.94983	0.960691	2.12239	4.58027	2.39782	-0.139112	-0.109854	-1.19549	5.24694	5.54583	5.14825		+		+		+		+					+	+	+	+	+	+		+
671	P02461;P02461-2;CON__P04258	Collagen alpha-1(III) chain	COL3A1	3.60369	0.248308	0.226667	1.09921	3.3975	1.37969	0.489998	-0.135656	0.535547	NaN	NaN	NaN			+	+				+					+	+	+
672	P02462	Collagen alpha-1(IV) chain;Arresten	COL4A1	2.51386	-4.16279	-0.478788	-0.272514	0.665606	5.151	-0.831062	NaN	NaN	2.70808	3.26605	3.05538		+	+	+				+					+	+	+	+	+	+			+
683	P02671;P02671-2;CON__P02672	Fibrinogen alpha chain;Fibrinopeptide A;Fibrinogen alpha chain	FGA	5.32057	5.7707	4.91492	5.20402	5.87789	6.24942	6.16418	6.36074	7.23741	NaN	NaN	NaN	+			+		+		+					+	+	+
684	P02675	Fibrinogen beta chain;Fibrinopeptide B;Fibrinogen beta chain	FGB	5.61887	6.02262	4.74346	5.20785	6.74145	7.35696	5.82907	5.56153	6.52943	6.69143	7.03703	6.35738	+			+		+		+					+	+	+	+	+	+		+
685	P02679-2;P02679	Fibrinogen gamma chain	FGG	5.78189	6.35732	5.23909	5.62078	6.72572	7.27558	6.44958	6.74981	7.69819	7.13033	7.351	6.96477	+			+		+		+					+	+	+	+	+	+		+
716	P04004;CON__Q3ZBS7	Vitronectin;Vitronectin V65 subunit;Vitronectin V10 subunit;Somatomedin-B	VTN	1.87713	2.8687	1.28264	1.92586	3.01956	2.69536	2.75428	2.76847	3.05904	1.77294	2.34171	2.20113				+		+		+					+	+	+	+	+	+		+
827	P07585;P07585-2;P07585-3;P07585-4;P07585-5	Decorin	DCN	1.06153	7.09009	4.94624	5.59723	4.92385	3.53807	5.01057	4.40967	5.55425	NaN	NaN	NaN				+				+		+			+	+	+
846	P08123	Collagen alpha-2(I) chain	COL1A2	6.43746	3.78433	2.19798	3.74011	4.7943	4.78375	3.6976	3.70349	3.50654	NaN	NaN	NaN			+	+				+					+	+	+
867	P08572	Collagen alpha-2(IV) chain;Canstatin	COL4A2	2.17072	0.00919342	0.126938	0.448744	1.78356	5.21406	1.51862	0.687094	2.1153	4.15582	4.6018	4.22888		+	+	+				+					+	+	+	+	+	+			+
986	P12109	Collagen alpha-1(VI) chain	COL6A1	7.00177	5.53477	4.82297	4.90603	6.84356	6.94833	5.86696	4.90347	3.55294	-1.12365	-0.903065	-1.08422		+	+	+				+					+	+	+	+	+	+			+
987	P12110;P12110-3	Collagen alpha-2(VI) chain	COL6A2	6.7508	4.9707	4.27166	3.9682	6.2617	6.07611	5.15347	5.34195	4.82767	0.220911	0.249382	0.329069		+	+	+				+					+	+	+	+	+	+			+
989	P12111-2;P12111;P12111-5;P12111-3	Collagen alpha-3(VI) chain	COL6A3	9.33848	8.1846	6.98563	7.22337	8.84648	7.96926	7.78846	7.99704	7.90786	1.07166	0.884117	0.600536		+	+	+				+					+	+	+	+	+	+			+
990	P12111-4	Collagen alpha-3(VI) chain	COL6A3	3.61346	3.73864	1.86484	2.16403	3.89874	1.05424	2.80445	2.41962	2.12918	1.07166	0.884117	0.600536		+	+	+				+					+	+	+	+	+	+			+
1042	P14543;P14543-2	Nidogen-1	NID1	4.21406	4.55159	3.09585	3.81414	4.22297	5.17936	3.50998	3.08094	2.09289	NaN	NaN	NaN		+		+		+		+					+	+	+
1183	P20774	Mimecan	OGN	5.0506	6.48304	4.90335	5.21449	4.83357	4.77737	4.0844	3.6691	4.25307	NaN	NaN	NaN				+				+		+			+	+	+
1203	P21810	Biglycan	BGN	2.37597	5.09344	3.5686	4.95523	1.05776	1.12023	2.684	3.15592	1.64147	-1.85519	-2.35212	-2.01451				+				+		+			+	+	+	+	+	+				+
1236	P23142-4	Fibulin-1	FBLN1	1.10063	-0.3367	-0.617313	-0.0482159	0.373219	-0.306588	-0.0954838	-0.29228	-0.491365	1.83974	2.38906	1.05663				+		+		+					+	+	+	+	+	+		+
1270	P24821;P24821-3;P24821-5;P24821-6	Tenascin	TNC	7.56472	1.60335	1.13353	2.02157	2.91443	-1.77352	-0.850649	-0.542212	-1.28265	NaN	NaN	NaN				+		+		+					+	+	+
1457	P35555;P35556;P35556-2	Fibrillin-1	FBN1	2.90676	1.64148	0.271519	0.707541	4.47736	5.14329	3.55609	2.55525	2.46728	NaN	NaN	NaN				+		+		+					+	+	+
1512	P39060-2;P39060-1;P39060	Collagen alpha-1(XVIII) chain;Endostatin	COL18A1	3.50241	2.28914	2.05896	2.74337	2.88882	3.98322	2.21502	2.28807	0.646784	3.39527	4.36576	3.95312		+	+	+				+					+	+	+	+	+	+			+
1758	P51884;CON__Q05443	Lumican	LUM	7.55443	7.59907	6.03187	6.58021	6.16222	6.25347	6.47566	6.61214	6.92892	NaN	NaN	NaN				+				+		+			+	+	+
1759	P51888	Prolargin	PRELP	3.87639	6.3149	5.12858	5.37222	3.1925	2.90018	5.23674	3.70621	4.48167	NaN	NaN	NaN				+				+		+			+	+	+
1848	P55268;A4D0S4-2;A4D0S4-3;A4D0S4	Laminin subunit beta-2	LAMB2	3.06256	5.28503	3.34801	4.16414	5.30535	5.48243	3.8757	3.35046	4.28537	6.63422	6.99778	6.31237		+		+		+		+					+	+	+	+	+	+		+
2193	Q05707;Q05707-2;Q05707-3;Q5VSY0-2;Q8IWI9-2;Q8IWI9-3;Q8IWI9;Q8IWI9-4	Collagen alpha-1(XIV) chain	COL14A1	7.76657	6.35461	6.42243	6.78314	6.81708	5.90326	6.57397	6.40529	6.32242	-0.711918	-0.620024	-0.203922			+	+				+					+	+	+	+	+	+			+
2214	Q07507	Dermatopontin	DPT	NaN	0.454987	-2.95961	-1.57705	-0.372589	2.58075	-0.511507	-0.594505	0	NaN	NaN	NaN				+		+		+					+	+	+
2263	Q12805-2;Q12805-4;Q12805-3;Q12805;Q12805-5	EGF-containing fibulin-like extracellular matrix protein 1	EFEMP1	0.841754	-0.615625	-1.60414	-1.01571	-0.650875	-0.248641	-1.46645	-1.63525	NaN	NaN	-2.75219	-3.18114				+		+		+					+	+	+	+	+	+		+
2332	Q13361-2;Q13361	Microfibrillar-associated protein 5	MFAP5	-1.33195	-2.70355	-3.53958	-2.10314	-1.12253	-1.50075	-0.539545	NaN	NaN	NaN	NaN	NaN				+		+		+					+	+	+
2416	Q14112-2;Q14112	Nidogen-2	NID2	0.931043	4.18727	2.79746	2.99297	4.01427	4.65781	3.45211	2.85102	1.08095	4.95177	5.67424	5.43009		+		+		+		+					+	+	+	+	+	+		+
2506	Q15063-3;Q15063-5;Q15063-7	Periostin	POSTN	6.14012	4.02587	3.4537	3.37417	4.49721	3.44194	3.52849	3.1386	3.16254	NaN	NaN	NaN				+		+		+					+	+	+
2507	Q15063-4;Q15063-2	Periostin	POSTN	0.539708	-1.4315	-1.79841	-0.898048	NaN	-2.05761	-0.700392	-1.62947	NaN	NaN	NaN	NaN				+		+		+					+	+	+
2513	Q15113	Procollagen C-endopeptidase enhancer 1	PCOLCE	-1.37278	NaN	-3.41357	-3.06299	-2.82978	NaN	NaN	-2.17232	NaN	NaN	NaN	NaN				+		+		+					+	+	+
2561	Q15582	Transforming growth factor-beta-induced protein ig-h3	TGFBI	6.0262	4.35948	3.30875	4.24458	4.92147	3.85384	3.41822	4.22378	2.37491	NaN	NaN	NaN				+		+		+					+	+	+
2972	Q8IUX7;Q8IUX7-2;Q8N436	Adipocyte enhancer-binding protein 1	AEBP1	0.962899	-2.1708	-0.795509	0.348192	-0.96093	NaN	-2.38143	-1.48305	NaN	NaN	NaN	NaN				+		+		+					+	+	+
3473	Q99715;Q99715-4;Q99715-2	Collagen alpha-1(XII) chain	COL12A1	6.77865	0.391653	2.66187	3.13227	3.22141	3.21118	2.7815	1.58403	-0.0835228	0.0965824	-0.0957203	0.379791			+	+				+					+	+	+	+	+	+			+
3591	Q9BXN1	Asporin	ASPN	1.38913	0.624392	-0.43465	0.641758	NaN	0.475787	0.547842	-0.784084	-1.69987	NaN	NaN	NaN				+				+		+			+	+	+
3598	Q9BXX0	EMILIN-2	EMILIN2	NaN	-1.51872	0.219303	-1.22289	1.77743	-2.19996	-1.1782	-1.7526	NaN	NaN	NaN	NaN				+		+		+					+	+	+
3723	Q9H8L6	Multimerin-2	MMRN2	NaN	-1.23258	-1.61475	-2.35896	-0.242971	-1.6804	-2.15322	-3.21342	NaN	NaN	NaN	NaN				+		+		+					+	+	+
3986	Q9UBX5	Fibulin-5	FBLN5	3.58952	2.89841	0.744541	1.68202	2.35792	-0.00745106	0.504032	0.231813	2.71981	NaN	NaN	NaN				+		+		+					+	+	+
4264	Q9Y6C2;Q9Y6C2-2	EMILIN-1	EMILIN1	4.10918	2.24298	1.61576	2.45335	5.36935	2.15985	2.33541	2.44691	1.90192	-0.523214	-0.717333	-1.45636				+		+		+					+	+	+	+	+	+		+
596	P00488	Coagulation factor XIII A chain	F13A1	3.29494	3.98575	5.21945	5.2823	3.82566	4.44545	4.67011	5.36613	4.6759	2.28838	2.54975	2.94635	+						+	+	+				+	+	+	+	+		+					+
610	P00747;CON__P06868;Q02325	Plasminogen;Plasmin heavy chain A;Activation peptide;Angiostatin;Plasmin heavy chain A, short form;Plasmin light chain B	PLG	2.01952	1.91064	-0.151831	0.546972	1.04608	3.25953	1.20548	0.665197	NaN	1.57968	1.52105	1.61457							+	+	+				+	+	+	+	+		+					+
620	P01009;P01009-2;P01009-3	Alpha-1-antitrypsin;Short peptide from AAT	SERPINA1	6.85384	6.97944	5.925	6.00677	7.04574	8.04942	7.10394	6.1597	7.82688	-0.437126	0.254488	-0.262178							+	+	+				+	+	+	+	+		+					+
621	P01011;P01011-2;P01011-3	Alpha-1-antichymotrypsin;Alpha-1-antichymotrypsin His-Pro-less	SERPINA3	2.96353	4.4749	3.9915	4.16511	5.07842	5.74855	4.47927	4.34484	4.92821	1.3549	1.11173	0.932899							+	+	+				+	+	+	+	+		+					+
623	P01023	Alpha-2-macroglobulin	A2M	5.68052	7.40691	5.31044	5.8803	6.48488	7.67571	6.59359	6.45889	7.59356	NaN	NaN	NaN							+	+	+				+	+	+
691	P02746	Complement C1q subcomponent subunit B	C1QB	0.924165	1.35364	0.0752697	0.885309	1.25049	2.88747	1.61407	1.14244	-1.41084	NaN	NaN	NaN					+			+	+				+	+	+
692	P02747	Complement C1q subcomponent subunit C	C1QC	1.09785	1.2796	-0.513859	0.605124	1.36514	2.01312	0.500055	1.75429	3.1097	NaN	NaN	NaN					+			+	+				+	+	+
699	P02760;CON__P00978	Protein AMBP;Alpha-1-microglobulin;Inter-alpha-trypsin inhibitor light chain;Trypstatin	AMBP	0.674949	0.723524	-0.415646	-0.165707	0.469252	3.11903	0.0444851	-0.499575	NaN	0.0555725	0.338806	0.298006							+	+	+				+	+	+	+	+		+					+
710	P02790	Hemopexin	HPX	4.93187	4.28846	3.86674	3.87031	4.48027	6.30821	4.6836	4.01064	4.15637	0.57041	0.269239	0.274807					+			+	+				+	+	+	+	+		+				+
721	P04080	Cystatin-B	CSTB	-1.72008	3.06381	2.7616	3.51538	4.13096	4.72914	3.39382	2.06285	1.51211	NaN	NaN	NaN							+	+	+				+	+	+
728	P04196	Histidine-rich glycoprotein	HRG	2.21597	1.23532	-0.0163097	0.262339	2.54494	2.90174	1.86491	1.20513	-0.431557	0.73093	0.618177	0.672028							+	+	+				+	+	+	+	+		+					+
755	P05109	Protein S100-A8;Protein S100-A8, N-terminally processed	S100A8	-1.6096	6.14949	5.29358	5.03122	6.4278	6.11792	5.65984	4.50937	1.90526	NaN	NaN	NaN								+	+		+		+	+	+
761	P05155;P05155-3;P05155-2;CON__P50448	Plasma protease C1 inhibitor	SERPING1	-0.0589437	2.71839	2.17097	2.26358	3.08483	4.79598	3.53466	3.46616	3.01216	NaN	NaN	NaN							+	+	+				+	+	+
775	P05452;CON__Q2KIS7	Tetranectin	CLEC3B	-0.245469	NaN	-3.40813	-3.20256	-2.86023	-1.41721	0.213135	-0.869295	-1.88852	NaN	NaN	NaN					+			+	+				+	+	+
795	P06702	Protein S100-A9	S100A9	-0.902379	6.34946	5.85478	5.89529	6.67859	6.67537	5.89468	4.37652	2.61556	NaN	NaN	NaN								+	+		+		+	+	+
796	P06703	Protein S100-A6	S100A6	4.61736	6.00807	4.63632	5.34131	5.65282	5.09303	4.91269	4.25634	4.06748	NaN	NaN	NaN								+	+		+		+	+	+
818	P07339	Cathepsin D;Cathepsin D light chain;Cathepsin D heavy chain	CTSD	2.74432	3.59894	3.5193	2.75112	2.79848	5.16274	3.2959	4.05813	3.93202	0.123161	0.196054	-0.0537758							+	+	+				+	+	+	+	+		+					+
819	P07355;P07355-2;A6NMY6	Annexin A2;Putative annexin A2-like protein	ANXA2;ANXA2P2	3.13433	7.41925	6.26353	6.77638	7.61611	6.86691	6.4387	6.59801	6.73992	NaN	NaN	NaN					+			+	+				+	+	+
892	P09382	Galectin-1	LGALS1	7.73145	5.80319	3.97381	5.16834	4.56978	6.40667	4.45401	4.29702	4.38412	2.04681	0.759869	2.22775					+			+	+				+	+	+	+	+		+				+
907	P09525;P09525-2	Annexin A4	ANXA4	0.709836	2.86559	0.29431	1.5444	2.99493	0.711219	1.95979	2.63078	1.77713	NaN	NaN	NaN					+			+	+				+	+	+
1157	P19823;CON__Q9TRI1	Inter-alpha-trypsin inhibitor heavy chain H2	ITIH2	1.85611	3.57536	2.65067	3.00443	3.09752	4.05362	3.50321	4.09673	4.72574	-0.665228	-1.13034	-1.04263							+	+	+				+	+	+	+	+		+					+
1158	P19827;P19827-2;P19827-3;CON__Q0VCM5	Inter-alpha-trypsin inhibitor heavy chain H1	ITIH1	1.63192	2.61227	1.83092	2.2443	3.00128	4.26563	3.24637	2.96121	3.30432	0.420088	0.694098	0.369783							+	+	+				+	+	+	+	+		+					+
1208	P21980;P21980-2;P21980-3;O43548-2;P49221;O43548	Protein-glutamine gamma-glutamyltransferase 2	TGM2	5.43235	3.31151	2.29492	2.20599	3.2655	3.00456	2.7473	1.91173	0.256266	NaN	NaN	NaN							+	+	+				+	+	+
1492	P36955;CON__Q95121	Pigment epithelium-derived factor	SERPINF1	1.13415	1.43243	0.375027	0.474785	0.83699	1.23591	1.20322	1.69185	3.65727	NaN	NaN	NaN							+	+	+				+	+	+
1655	P49257	Protein ERGIC-53	LMAN1	NaN	NaN	-1.71543	-1.67787	-0.637197	-0.0876398	-0.633987	-0.137196	-0.265577	NaN	NaN	NaN					+			+	+				+	+	+
1709	P50454	Serpin H1	SERPINH1	3.51681	3.28852	3.80018	3.20542	0.0309467	0.617618	2.93066	2.59517	0.459707	7.86738	7.65997	7.35627							+	+	+				+	+	+	+	+		+					+
1899	P60903	Protein S100-A10	S100A10	-0.900887	4.26961	3.72508	3.26194	3.46259	4.38255	4.33994	3.97347	1.52143	NaN	NaN	NaN								+	+		+		+	+	+
2460	Q14624-3;Q14624-2;Q14624;Q14624-4	Inter-alpha-trypsin inhibitor heavy chain H4;70 kDa inter-alpha-trypsin inhibitor heavy chain H4;35 kDa inter-alpha-trypsin inhibitor heavy chain H4	ITIH4	1.23191	3.88958	2.2367	2.84642	3.27294	5.22228	3.60767	3.61469	4.05409	2.11007	2.22924	2.1849							+	+	+				+	+	+	+	+		+					+
2313	Q13201;Q13201-2	Multimerin-1;Platelet glycoprotein Ia*;155 kDa platelet multimerin	MMRN1	NaN	-0.703602	-1.50953	-0.79261	-2.32061	NaN	-3.45598	-2.65617	NaN	NaN	NaN	NaN	+			+		+		+						+	+
1052	P14780	Matrix metalloproteinase-9;67 kDa matrix metalloproteinase-9;82 kDa matrix metalloproteinase-9	MMP9	NaN	1.33143	0.774019	0.417248	2.64521	3.66222	0.15193	-0.269663	0.519285	NaN	NaN	NaN							+	+	+					+	+
1743	P51610-2;P51610;P51610-4;P51610-3;Q9Y5Z7	Host cell factor 1;HCF N-terminal chain 1;HCF N-terminal chain 2;HCF N-terminal chain 3;HCF N-terminal chain 4;HCF N-terminal chain 5;HCF N-terminal chain 6;HCF C-terminal chain 1;HCF C-terminal chain 2;HCF C-terminal chain 3;HCF C-terminal chain 4;HCF C-terminal chain 5;HCF C-terminal chain 6	HCFC1	-0.392013	-0.566746	-0.319729	-0.377346	0.152203	-1.71166	-0.0927277	0.767012	-1.72421	0.216082	-0.174955	1.23262								+	+		+			+	+	+	+		+						+
1261	P24043	Laminin subunit alpha-2	LAMA2	3.49061	-2.12279	-2.95961	-1.79492	0.00382042	-0.488151	-2.72027	NaN	NaN	2.14419	2.23486	1.95696		+		+		+		+					+	+		+	+	+		+
3630	Q9GZM7-3;Q9GZM7	Tubulointerstitial nephritis antigen-like	TINAGL1	NaN	NaN	-2.90734	NaN	NaN	-1.14096	-2.47324	NaN	NaN	NaN	NaN	NaN				+		+		+					+	+
619	P01008;CON__P41361	Antithrombin-III	SERPINC1	2.67725	2.83967	2.39012	2.49752	3.34023	4.6697	4.18457	2.48807	0.360189	NaN	NaN	NaN	+						+	+	+				+	+
629	P01042-2;P01042-3;P01042	Kininogen-1;Kininogen-1 heavy chain;T-kinin;Bradykinin;Lysyl-bradykinin;Kininogen-1 light chain;Low molecular weight growth-promoting factor	KNG1	NaN	0.838127	0.87067	1.45916	1.33615	3.4644	1.33008	3.30204	3.44373	NaN	NaN	NaN	+						+	+	+				+	+
1447	P35237	Serpin B6	SERPINB6	-0.349217	3.25342	2.60499	3.1434	3.73416	3.57205	1.87966	3.30109	2.71148	NaN	NaN	NaN							+	+	+				+	+
2940	Q86UX2-2;Q86UX2;Q86UX2-3;Q86UX2-4	Inter-alpha-trypsin inhibitor heavy chain H5	ITIH5	-2.37774	-0.65641	-3.25023	-0.0693092	-0.0202789	0.549222	-1.29692	-2.48013	-2.82255	NaN	NaN	NaN							+	+	+				+	+
126	O00339;O00339-3;O00339-4	Matrilin-2	MATN2	2.62366	-0.281548	-0.507931	1.04904	1.11481	-0.260535	-0.472237	-1.29858	NaN	NaN	NaN	NaN				+		+		+						+
2585	Q15848	Adiponectin	ADIPOQ	NaN	0.934998	-0.796871	0.399191	0.513113	1.07711	0.0106392	NaN	NaN	NaN	NaN	NaN				+		+		+						+
877	P08697;P08697-2;CON__P28800	Alpha-2-antiplasmin	SERPINF2	0.442462	0.189997	-1.38566	0.488565	1.67766	2.29868	0.479061	0.453876	1.04727	NaN	NaN	NaN							+	+	+					+
2834	Q6UVK1	Chondroitin sulfate proteoglycan 4	CSPG4	0.801728	-1.01019	-2.12716	-0.715929	-1.75271	-1.70964	-2.76886	-3.69564	-2.25792	NaN	NaN	NaN					+			+	+					+
576	O95967	EGF-containing fibulin-like extracellular matrix protein 2	EFEMP2	0.817323	-1.78518	-2.27036	-1.77587	-0.537537	NaN	-1.48933	-3.36802	NaN	-0.946142	-0.790676	-0.397247				+		+		+					+		+	+	+	+		+
1454	P35443;CON__ENSEMBL:ENSBTAP00000006074;P49747-2;P49747	Thrombospondin-4	THBS4	NaN	0.0499325	-2.57547	-1.75189	NaN	NaN	-3.07834	NaN	-0.131557	NaN	NaN	NaN				+		+		+					+		+
2205	Q06828	Fibromodulin	FMOD	3.19406	1.29606	1.08943	1.51873	-3.04593	-0.129249	0.0398808	1.63799	NaN	NaN	NaN	NaN				+				+		+			+		+
2915	Q7Z5L7;Q7Z5L7-2;Q7Z5L7-3;Q7Z5L7-4	Podocan	PODN	-2.2133	0.946333	0.67831	0.0679493	1.62572	-3.6907	0.881618	0.676332	-2.29676	NaN	NaN	NaN				+				+		+			+		+
3760	Q9HCB6	Spondin-1	SPON1	NaN	-2.15779	-2.42701	-0.226852	-0.109161	-1.1715	-1.21749	-0.583347	-1.46935	NaN	NaN	NaN				+		+		+					+		+
355	O60568	Procollagen-lysine,2-oxoglutarate 5-dioxygenase 3	PLOD3	-0.194892	-2.771	-1.07844	-0.820339	-0.886446	-3.75654	-2.10362	-1.34132	NaN	2.12951	2.23177	2.34092							+	+	+				+		+	+	+		+					+
603	P00734;CON__P00735	Prothrombin;Activation peptide fragment 1;Activation peptide fragment 2;Thrombin light chain;Thrombin heavy chain	F2	1.13171	-0.589561	-1.66719	-0.561192	-1.73976	2.29904	1.16105	-0.447433	0.716148	NaN	NaN	NaN	+						+	+	+				+		+
1166	P20073-2;P20073	Annexin A7	ANXA7	-0.978145	1.55687	0.338217	1.95289	2.79339	0.316421	0.50168	0.418293	-0.56266	-0.499159	-0.307035	0.462105					+			+	+				+		+	+	+		+				+
1242	P23297	Protein S100-A1	S100A1	NaN	1.61347	0.125843	0.110384	1.48531	2.66534	-0.712185	-2.47839	NaN	NaN	NaN	NaN								+	+		+		+		+
1298	P26447	Protein S100-A4	S100A4	-0.0179472	2.44583	3.04121	2.91424	4.19355	3.28493	3.97997	3.89185	3.03693	NaN	NaN	NaN								+	+		+		+		+
1394	P30740;P30740-2	Leukocyte elastase inhibitor	SERPINB1	-2.57046	3.53547	3.57711	3.17399	4.84742	3.95925	3.15832	3.35657	2.28639	NaN	NaN	NaN							+	+	+				+		+
1415	P31949	Protein S100-A11;Protein S100-A11, N-terminally processed	S100A11	4.06296	3.95424	4.36785	3.1683	4.1462	4.46783	3.36176	2.43979	2.95514	NaN	NaN	NaN								+	+		+		+		+
1723	P50995-2;P50995	Annexin A11	ANXA11	-2.10913	0.603735	-0.917627	0.537638	1.47527	0.843102	0.57535	0.376932	-1.22526	-0.342205	-0.235979	-0.435297					+			+	+				+		+	+	+		+				+
3458	Q99584	Protein S100-A13	S100A13	-2.57217	3.67898	2.54372	3.1602	2.56269	2.09242	2.10629	1.08275	-1.40738	NaN	NaN	NaN								+	+		+		+		+
856	P08246	Neutrophil elastase	ELANE	NaN	3.37389	1.44439	2.16259	3.92687	5.77008	2.09535	2.74075	3.30221	NaN	NaN	NaN							+	+	+						+
1181	P20742	Pregnancy zone protein	PZP	NaN	NaN	-3.76369	-4.36781	-1.273	0.161731	-2.55768	-2.48102	NaN	3.69988	3.94256	4.00754							+	+	+						+	+	+		+					+
3978	Q9UBR2	Cathepsin Z	CTSZ	-2.39392	1.54646	1.35988	1.13985	0.604692	1.17885	1.34842	-0.0120564	2.13049	NaN	NaN	NaN							+	+	+						+
2230	Q08431-4;Q08431;Q08431-2;Q08431-3	Lactadherin;Lactadherin short form;Medin	MFGE8	-2.48378	NaN	NaN	NaN	NaN	-3.32172	-3.26286	NaN	NaN	-2.00024	-2.10736	-1.39023				+		+		+					+			+	+	+		+
2610	Q16610;Q16610-4;Q16610-2;Q16610-3	Extracellular matrix protein 1	ECM1	NaN	-0.842152	-3.11791	-1.95955	-0.432846	-3.11192	NaN	-3.20673	-0.841707	NaN	NaN	NaN	+			+		+		+					+
2820	Q6PCB0;Q6PCB0-2	von Willebrand factor A domain-containing protein 1	VWA1	1.11178	-0.926144	-2.2821	-1.35617	1.61246	-0.396586	-1.77581	-2.0933	NaN	1.33823	1.25126	0.983271				+		+		+					+			+	+	+		+
3227	Q92626;Q92626-2	Peroxidasin homolog	PXDN	3.28382	-5.4052	-3.66137	-4.64836	-3.20767	-5.45129	-4.00037	-4.42615	-4.59359	7.16173	7.43427	6.95022				+		+		+					+			+	+	+		+
140	O00469;O00469-2;O00469-3	Procollagen-lysine,2-oxoglutarate 5-dioxygenase 2	PLOD2	NaN	-2.60884	-0.927843	-1.73635	-3.94432	NaN	-3.2259	-3.57448	-3.46586	3.52272	3.4905	3.25575							+	+	+				+			+	+		+					+
627	P01034	Cystatin-C	CST3	NaN	NaN	-2.26623	-1.12462	-1.28799	NaN	-1.5594	-0.830866	NaN	NaN	NaN	NaN	+						+	+	+				+
779	P05546;CON__ENSEMBL:ENSBTAP00000018574	Heparin cofactor 2	SERPIND1	NaN	2.34993	0.389681	1.30398	2.51638	2.667	2.76412	2.08039	3.20688	NaN	NaN	NaN							+	+	+				+
948	P10619-2;P10619	Lysosomal protective protein;Lysosomal protective protein 32 kDa chain;Lysosomal protective protein 20 kDa chain	CTSA	NaN	-1.52271	-1.19136	-2.38322	-2.70443	-0.713861	NaN	NaN	-1.05944	-0.195229	-0.137005	0.291046							+	+	+				+			+	+		+					+
996	P12429	Annexin A3	ANXA3	NaN	3.02271	1.99006	2.65959	3.74277	2.53752	2.16911	2.43247	-0.024744	NaN	NaN	NaN					+			+	+				+
1708	P50453	Serpin B9	SERPINB9	NaN	0.0865307	-0.317093	0.143997	0.952766	0.190473	0.518194	0.872673	0.935858	NaN	NaN	NaN							+	+	+				+
1801	P53634;P53634-2;P53634-3	Dipeptidyl peptidase 1;Dipeptidyl peptidase 1 exclusion domain chain;Dipeptidyl peptidase 1 heavy chain;Dipeptidyl peptidase 1 light chain	CTSC	NaN	-0.352024	-0.820589	0.514977	0.94997	0.779653	-0.0233498	NaN	NaN	NaN	NaN	NaN							+	+	+				+
2194	Q06033-2;Q06033;CON__Q0V8M9	Inter-alpha-trypsin inhibitor heavy chain H3	ITIH3	NaN	-1.29834	-1.6159	-2.06513	-0.295658	1.24919	-1.31502	0.562077	-0.098835	-0.37203	-0.734119	-0.119947							+	+	+				+			+	+		+					+
2722	Q5KU26	Collectin-12	COLEC12	NaN	NaN	NaN	-4.22631	-3.36938	NaN	-3.24932	-3.87841	NaN	NaN	NaN	NaN					+			+	+				+
2843	Q6UX71;Q6UX71-2	Plexin domain-containing protein 2	PLXDC2	-1.517	-1.88618	-1.54095	-1.49051	-1.56007	-0.0620356	-1.86826	NaN	NaN	NaN	NaN	NaN					+			+	+				+
2854	Q6YHK3;Q6YHK3-4;Q6YHK3-2;Q6YHK3-3	CD109 antigen	CD109	0.712386	-0.179197	-0.455311	-0.737225	0.472599	-1.55803	-4.29355	-1.39908	-5.10343	NaN	NaN	NaN							+	+	+				+
3338	Q96FQ6	Protein S100-A16	S100A16	-1.9312	0.0506268	5.14984e-05	0.202559	0.517229	-0.760999	-0.477781	-0.602558	NaN	NaN	NaN	NaN								+	+		+		+
148	O00534;O00534-3;O00534-2;O00534-4	von Willebrand factor A domain-containing protein 5A	VWA5A	NaN	-3.31417	-0.346712	-0.674904	-0.129267	-1.25072	-2.20022	-2.00089	NaN	NaN	NaN	NaN				+		+		+
695	P02750	Leucine-rich alpha-2-glycoprotein	LRG1	-0.913905	-0.986082	1.5552	0.470715	0.155256	3.15069	1.12324	1.53298	1.72862	NaN	NaN	NaN				+		+		+
2845	Q6UXH1-3;Q6UXH1-2;Q6UXH1-4;Q6UXH1;Q6UXH1-6;Q6UXH1-5	Cysteine-rich with EGF-like domain protein 2	CRELD2	NaN	NaN	-2.80908	-3.24764	-2.69436	-3.31162	-3.20632	NaN	NaN	NaN	NaN	NaN				+		+		+
612	P00750-2;P00750-4;P00750-3;P00750	Tissue-type plasminogen activator;Tissue-type plasminogen activator chain A;Tissue-type plasminogen activator chain B	PLAT	NaN	-2.51464	-3.61292	-2.20115	-2.45988	-4.6404	-4.88756	NaN	NaN	NaN	NaN	NaN							+	+	+
628	P01040	Cystatin-A;Cystatin-A, N-terminally processed	CSTA	NaN	1.52331	0.210516	0.798557	1.65946	1.36415	0.113832	NaN	NaN	NaN	NaN	NaN							+	+	+
705	P02775	Platelet basic protein;Connective tissue-activating peptide III;TC-2;Connective tissue-activating peptide III(1-81);Beta-thromboglobulin;Neutrophil-activating peptide 2(74);Neutrophil-activating peptide 2(73);Neutrophil-activating peptide 2;TC-1;Neutrophil-activating peptide 2(1-66);Neutrophil-activating peptide 2(1-63)	PPBP	NaN	-0.771357	-2.75028	NaN	-1.38984	NaN	-4.50502	NaN	0.416847	NaN	NaN	NaN	+							+	+		+
706	P02776;P10720	Platelet factor 4;Platelet factor 4, short form;Platelet factor 4 variant;Platelet factor 4 variant(4-74);Platelet factor 4 variant(5-74);Platelet factor 4 variant(6-74)	PF4;PF4V1	NaN	0.25482	-0.310734	-0.879152	-0.938297	-0.278384	-0.269049	-1.06134	NaN	NaN	NaN	NaN	+							+	+		+
760	P05154	Plasma serine protease inhibitor	SERPINA5	NaN	NaN	NaN	-4.21735	-2.99639	-3.0141	-2.26174	-3.24253	-2.30651	NaN	NaN	NaN	+						+	+	+
763	P05160	Coagulation factor XIII B chain	F13B	-3.59719	-2.28459	-4.9372	-3.74457	-2.88076	-1.33938	-1.9425	-3.02282	NaN	NaN	NaN	NaN							+	+	+
778	P05543;CON__Q9TT36	Thyroxine-binding globulin	SERPINA7	NaN	-1.35089	-2.55493	-3.59123	-1.90295	0.391187	-1.56508	-2.10491	NaN	NaN	NaN	NaN							+	+	+
850	P08185	Corticosteroid-binding globulin	SERPINA6	NaN	1.04948	-1.63082	-0.789818	-0.472181	0.354083	0.210379	0.729042	0.940939	NaN	NaN	NaN							+	+	+
1230	P22792	Carboxypeptidase N subunit 2	CPN2	-2.21749	-2.79266	-3.23811	-2.41279	-1.3906	0.195012	-1.20922	-1.06896	NaN	NaN	NaN	NaN							+	+	+
1232	P22894	Neutrophil collagenase	MMP8	NaN	-1.92356	-2.73944	-2.71487	-2.34323	1.51426	NaN	-3.30649	-2.16543	NaN	NaN	NaN							+	+	+
1284	P25774-2;P25774	Cathepsin S	CTSS	NaN	-1.72849	-0.634842	-1.23262	0.320951	-1.24187	-1.14325	NaN	NaN	NaN	NaN	NaN							+	+	+
1289	P25815	Protein S100-P	S100P	NaN	-1.15286	-1.42752	-2.46982	0.540041	-0.709754	-0.948252	-2.72042	NaN	NaN	NaN	NaN								+	+		+
1354	P29622	Kallistatin	SERPINA4	-1.19398	-0.926144	-2.6951	-1.27886	-1.80679	-0.165471	-0.526844	-0.494373	NaN	NaN	NaN	NaN							+	+	+
2068	P80511	Protein S100-A12;Calcitermin	S100A12	NaN	NaN	1.06054	1.12498	2.03487	2.9729	1.97407	0.223448	NaN	NaN	NaN	NaN								+	+		+
2183	Q05315;A8MUM7	Galectin-10	CLC	NaN	-0.481712	-0.204422	-0.319063	2.22653	1.56334	NaN	-1.16674	-1.15561	NaN	NaN	NaN					+			+	+
3044	Q8N474	Secreted frizzled-related protein 1	SFRP1	-1.3802	-1.85806	-2.64441	-1.65216	-0.864334	-0.792462	-1.17703	-1.50592	NaN	NaN	NaN	NaN								+	+		+

## Sheet: correl Matrisome _Matr_Om_Myo
LFQ intensity myogel	LFQ intensity W_HGSOC_NACT_OO1	LFQ intensity W_HGSOC_NACT_002	LFQ intensity W_HGSOC_NACT_003	LFQ intensity W_HGSOC_NACT_004	LFQ intensity W_HGSOC_NACT_005	LFQ intensity W_HGSOC_NACT_006	LFQ intensity W_HGSOC_NACT_MIX6	LFQ intensity W_HGSOC_NACT_MIX7	LFQ intensity Matrigel 1	LFQ intensity Matrigel 2	LFQ intensity Matrigel 3	Group1	Name
Myogel	Omgel	Omgel	Omgel	Omgel	Omgel	Omgel	Omgel	Omgel	Matrigel	Matrigel	Matrigel
NaN	0.538825	0.569552	0.588996	0.597571	0.546692	0.547538	0.571255	0.527669	0.185131	0.227151	0.210171	Myogel	LFQ intensity myogel
0.538825	NaN	0.924609	0.9492	0.887511	0.817487	0.91821	0.913863	0.834445	0.0834473	0.101611	0.118961	Omgel	LFQ intensity W_HGSOC_NACT_OO1
0.569552	0.924609	NaN	0.964165	0.88576	0.82085	0.917216	0.908584	0.79628	0.0591487	0.0739127	0.0983562	Omgel	LFQ intensity W_HGSOC_NACT_002
0.588996	0.9492	0.964165	NaN	0.911507	0.823954	0.915606	0.918333	0.81601	0.044097	0.0651218	0.0859399	Omgel	LFQ intensity W_HGSOC_NACT_003
0.597571	0.887511	0.88576	0.911507	NaN	0.838653	0.890974	0.875712	0.78568	0.0557103	0.127759	0.128535	Omgel	LFQ intensity W_HGSOC_NACT_004
0.546692	0.817487	0.82085	0.823954	0.838653	NaN	0.894598	0.862126	0.81749	0.127541	0.178882	0.173906	Omgel	LFQ intensity W_HGSOC_NACT_005
0.547538	0.91821	0.917216	0.915606	0.890974	0.894598	NaN	0.956485	0.842337	0.059437	0.104537	0.111514	Omgel	LFQ intensity W_HGSOC_NACT_006
0.571255	0.913863	0.908584	0.918333	0.875712	0.862126	0.956485	NaN	0.891735	0.00475275	0.0639152	0.0646512	Omgel	LFQ intensity W_HGSOC_NACT_MIX6
0.527669	0.834445	0.79628	0.81601	0.78568	0.81749	0.842337	0.891735	NaN	0.00207657	0.0268797	0.0194082	Omgel	LFQ intensity W_HGSOC_NACT_MIX7
0.185131	0.0834473	0.0591487	0.044097	0.0557103	0.127541	0.059437	0.00475275	0.00207657	NaN	0.994058	0.990676	Matrigel	LFQ intensity Matrigel 1
0.227151	0.101611	0.0739127	0.0651218	0.127759	0.178882	0.104537	0.0639152	0.0268797	0.994058	NaN	0.988954	Matrigel	LFQ intensity Matrigel 2
0.210171	0.118961	0.0983562	0.0859399	0.128535	0.173906	0.111514	0.0646512	0.0194082	0.990676	0.988954	NaN	Matrigel	LFQ intensity Matrigel 3
