# Supplementary material for: Omentum-derived matrix enables the study of metastatic ovarian cancer and stromal cell functions in a physiologically relevant environment
Source: Matrix Biol Plus. 2023 Nov 22;19-20:100136. doi: 10.1016/j.mbplus.2023.100136 (PMC10784634; doi:10.1016/j.mbplus.2023.100136)
Supplement: Supplementary data 5 [file mmc5.xlsx]

## Sheet: OmGel & OmMet Proteomes
Protein IDs	Majority protein IDs	Protein names	Gene names	Intensity W_HGSOC_NACT_OO1	Intensity W_HGSOC_NACT_002	Intensity W_HGSOC_NACT_003	Intensity W_HGSOC_NACT_004	Intensity W_HGSOC_NACT_005	Intensity W_HGSOC_NACT_006	Intensity W_HGSOC_NACT_MIX6	Intensity W_HGSOC_NACT_MIX7	G93 - 1	G45 - 2	G35 -3	G76 - 4	G42 - 5	G102 - 6	G69 - 7	G81 - 8	G72 - 9	G57 - 10	G43 - 11	G94 - 12	G92 - 13	G36 - 14	G10 - 15	G54 - 16	G85 - 17	G58 - 18	G17 - 19	G30 - 20	G88 - 21	G67 - 22	G11 - 23	G75 - 24	G15 - 25	G79 - 26	G33 - 27	G77 - 28	G124 - 29	G29 - 30	G136 - 31	G138 - 32	G82 - 33
				OmGel	OmGel	OmGel	OmGel	OmGel	OmGel	OmGel	OmGel	Om Met	Om Met	Om Met	Om Met	Om Met	Om Met	Om Met	Om Met	Om Met	Om Met	Om Met	Om Met	Om Met	Om Met	Om Met	Om Met	Om Met	Om Met	Om Met	Om Met	Om Met	Om Met	Om Met	Om Met	Om Met	Om Met	Om Met	Om Met	Om Met	Om Met	Om Met	Om Met	Om Met
CON__P02768-1;P02768;P02768-2;P02768-3	CON__P02768-1;P02768;P02768-2;P02768-3	Serum albumin	ALB	9.59565	7.52079	8.03226	8.33938	10.6058	9.22902	9.47828	9.7442	4.77568	10.48	8.01128	5.74918	6.99552	8.10918	7.03816	7.33547	6.9395	5.39213	6.1759	8.23727	6.19652	3.7016	5.90445	4.44484	7.25148	7.49776	6.70283	5.12835	NaN	7.9934	6.94136	7.13772	6.55594	5.71959	6.1751	7.35383	7.64094	7.36147	7.34083	8.18494	7.8193
P06396;P06396-4;P06396-3;CON__Q3SX14;REV__Q6TDU7-4;REV__Q6TDU7-2;REV__Q6TDU7-3;REV__Q6TDU7	P06396;P06396-4;P06396-3;CON__Q3SX14	Gelsolin	GSN	5.33087	3.27977	4.71858	4.87353	4.55993	4.46713	5.22601	5.24357	2.22805	1.56144	NaN	3.16941	5.05965	2.89348	2.1215	3.64449	3.21449	3.12216	2.06751	4.23704	2.96113	1.06448	2.4056	2.46555	4.52772	3.19825	4.96127	2.96554	NaN	1.9292	2.74902	3.05286	5.28028	4.48082	4.38559	4.46687	4.09594	5.07451	3.41746	4.86585	4.82979
P07996;P07996-2;CON__Q28194;P35442	P07996;P07996-2;CON__Q28194	Thrombospondin-1	THBS1	1.31137	0.176722	0.587486	0.0348577	0.276874	0.431444	-0.58811	1.38673	0.0452766	2.93041	-2.18968	-1.63253	2.02372	0.208829	0.257236	0.810073	2.85078	0.788652	0.678096	-0.345046	1.73613	0.983926	-0.411925	0.0420494	1.05492	1.02126	2.22528	-0.871172	NaN	1.48977	1.42701	0.664743	1.61351	3.40775	-1.75091	-0.605765	3.31285	0.411994	-1.59105	5.3363	3.7447
A6NMZ7;A6NMZ7-2;A8TX70-2;A8TX70	A6NMZ7;A6NMZ7-2	Collagen alpha-6(VI) chain	COL6A6	0.762312	-2.16226	-1.19052	-0.288066	-0.116021	0.860088	0.733112	-1.16271	0.50269	NaN	NaN	2.13583	0.333044	-0.642806	1.66186	1.76287	0.643568	1.15566	1.56687	-0.955945	1.88971	-4.03642	-0.674959	1.41872	-2.91141	-0.522101	-2.80311	2.91798	NaN	-0.538188	-3.38697	-0.679679	-6.37151	-6.02432	-1.73452	-2.90069	-6.84649	NaN	-2.52742	-5.7349	-4.46418
B9A064;P0CG04	B9A064;P0CG04	Immunoglobulin lambda-like polypeptide 5;Ig lambda-1 chain C regions	IGLL5;IGLC1	1.49064	0.215443	1.11322	-0.76407	1.11615	1.86223	1.64019	2.92251	-0.990289	NaN	NaN	-7.10323	1.30429	0.821399	-2.07116	0.911268	0.111468	-3.77152	0.962279	3.26126	-0.576524	NaN	0.138721	-2.8221	2.55461	0.493195	-0.00322199	-1.00327	NaN	NaN	-0.333692	0.148139	2.35681	1.41148	-0.219131	0.0178189	3.26114	2.34215	1.1221	2.07084	0.506797
Q13765;E9PAV3-2;E9PAV3;Q9BZK3	Q13765;E9PAV3-2;E9PAV3	Nascent polypeptide-associated complex subunit alpha;Nascent polypeptide-associated complex subunit alpha, muscle-specific form	NACA	-2.0544	-2.04909	0.360212	-2.38725	-5.78458	-0.445715	-0.598085	-3.64098	-2.02226	-2.27428	-2.32771	-3.96905	NaN	-4.87573	NaN	-3.8625	-4.26961	-5.82193	-3.07093	-1.38083	NaN	NaN	NaN	NaN	-7.85964	-9.00326	-3.33162	NaN	NaN	NaN	NaN	-4.10299	-1.03095	-2.10254	-2.51562	-1.33854	-0.443809	-1.22171	-0.185127	-0.602091	-0.312645
O00151	O00151	PDZ and LIM domain protein 1	PDLIM1	0.953314	1.04712	0.532217	-2.61446	-0.620563	0.0126801	0.653095	1.75667	-2.75674	NaN	NaN	-3.96417	-6.99396	-7.00463	NaN	-3.77953	-1.63925	-0.689738	-8.46885	-9.00506	NaN	NaN	-8.56799	NaN	-3.59766	NaN	NaN	NaN	NaN	NaN	NaN	-2.29326	-4.77337	-2.41484	NaN	-2.92769	-2.97432	NaN	-3.34211	-1.30194	-1.33383
O00159	O00159	Unconventional myosin-Ic	MYO1C	2.08931	2.2781	2.36454	0.447316	3.19203	3.6066	2.65296	2.63886	5.42706	-1.19572	5.81904	5.97463	6.19888	5.44889	4.16279	5.53765	5.58575	3.48505	5.05261	4.63237	5.64357	0.368331	3.73315	4.61426	5.81094	6.14376	4.09599	3.54415	NaN	4.05665	4.3789	4.06191	4.11866	4.30495	4.44073	4.86446	3.31921	3.95551	2.80817	3.2997	3.4162
O00232;O00232-2	O00232;O00232-2	26S proteasome non-ATPase regulatory subunit 12	PSMD12	-1.64655	-0.416172	-0.835279	-2.33452	-4.13824	-1.22935	-0.982128	NaN	NaN	NaN	NaN	NaN	-5.98888	NaN	NaN	NaN	NaN	NaN	NaN	NaN	NaN	NaN	NaN	-5.10679	NaN	NaN	-6.96836	NaN	NaN	NaN	-7.37859	NaN	-5.93024	NaN	NaN	NaN	-3.49242	-7.61373	-4.85301	-3.74524	-4.03427
O00264;O00264-2	O00264;O00264-2	Membrane-associated progesterone receptor component 1	PGRMC1	-1.0007	-1.48601	-2.44563	-0.372209	-2.92319	0.153559	-1.51926	0.0768795	-4.21555	-2.5936	-4.77992	0.367474	NaN	1.78819	1.1912	-0.0908737	1.83868	NaN	0.597949	-0.0602193	0.592125	NaN	0.381145	1.327	-0.802847	0.305875	-2.90367	-4.50008	NaN	NaN	-0.32948	0.246319	-3.29682	0.363903	0.657411	-0.373818	-0.767873	-3.06407	-0.313417	-0.281103	0.763881
O00299	O00299	Chloride intracellular channel protein 1	CLIC1	1.63418	2.54239	2.60533	3.2682	3.28592	2.74729	4.18721	2.94461	-5.94796	NaN	NaN	-8.85458	0.00794888	-2.31564	NaN	-4.66073	-4.94847	NaN	NaN	0.39513	-2.20102	-1.21973	NaN	-5.51877	-2.29864	-2.00663	-0.771083	NaN	NaN	NaN	NaN	-6.52208	-0.596986	-2.88309	-1.9542	-0.737408	1.53455	-0.56896	0.489863	1.43863	-0.37496
O00330-3;O00330;O00330-2	O00330-3;O00330;O00330-2	Pyruvate dehydrogenase protein X component, mitochondrial	PDHX	-1.70916	-3.95758	-2.27371	-6.06985	-2.48874	-4.65623	-1.76398	-3.86971	0.800664	NaN	NaN	-2.65006	NaN	-2.28461	NaN	NaN	NaN	NaN	-4.93447	-2.68964	-2.90535	NaN	NaN	NaN	-4.27049	-2.76514	-7.97159	NaN	NaN	NaN	NaN	NaN	-4.13594	-4.748	-3.08526	-3.14207	NaN	-3.87209	-5.35765	-5.37233	-9.9175
O00429-4;O00429-5;O00429-3;O00429-2;O00429;O00429-8;O00429-6;O00429-7	O00429-4;O00429-5;O00429-3;O00429-2;O00429;O00429-8;O00429-6;O00429-7	Dynamin-1-like protein	DNM1L	-3.02402	-1.25383	-1.63032	-4.61703	NaN	-3.58603	-1.3451	-1.65102	NaN	NaN	3.49756	NaN	-7.77563	NaN	NaN	NaN	-9.72304	-6.69457	NaN	NaN	NaN	NaN	-9.75996	NaN	-6.54444	-6.85977	-6.43042	NaN	NaN	NaN	NaN	NaN	-5.85121	-7.98389	NaN	NaN	-6.15539	-7.67107	-3.19527	-4.30042	-4.93252
O00468-6;O00468-3;O00468-7;O00468-5;O00468-4;O00468;O00468-2	O00468-6;O00468-3;O00468-7;O00468-5;O00468-4;O00468;O00468-2	Agrin;Agrin N-terminal 110 kDa subunit;Agrin C-terminal 110 kDa subunit;Agrin C-terminal 90 kDa fragment;Agrin C-terminal 22 kDa fragment	AGRN	-1.40734	-2.25659	-0.732492	0.354861	-1.51805	-3.29109	-1.65324	-3.50314	0.614412	-0.252308	NaN	0.243703	NaN	-0.655982	NaN	1.31191	-0.592153	-0.637112	0.434566	-2.68475	-0.867816	NaN	-1.25496	1.06099	-2.91413	-0.99417	NaN	-1.49266	NaN	-1.71976	1.32561	-2.48703	NaN	-2.54008	NaN	-1.71915	-3.74666	NaN	-2.61031	-2.83076	-4.36315
O00487	O00487	26S proteasome non-ATPase regulatory subunit 14	PSMD14	-0.9953	-1.52951	-0.928383	-4.66506	-2.39689	-0.89455	-1.11529	NaN	NaN	4.29684	2.30334	NaN	-5.9788	NaN	NaN	NaN	NaN	NaN	NaN	-10.2025	NaN	NaN	NaN	NaN	NaN	NaN	NaN	NaN	NaN	NaN	NaN	NaN	NaN	NaN	NaN	NaN	-7.62746	NaN	-3.91489	NaN	-3.75972
O00571-2;O00571;O15523;O15523-3;Q9NQI0-3;Q9NQI0-2;Q9NQI0-4;Q9NQI0	O00571-2;O00571;O15523	ATP-dependent RNA helicase DDX3X;ATP-dependent RNA helicase DDX3Y	DDX3X;DDX3Y	-2.64543	0.0189476	-0.529436	0.563659	-1.32954	-1.08613	-0.639551	-2.75888	-5.39749	-2.19572	-4.88513	-7.12704	NaN	-8.88811	NaN	-11.3614	NaN	-3.78672	-5.34752	-3.29515	-6.63771	NaN	-5.58434	-0.568522	-3.61525	-5.58847	-0.84023	-1.86817	NaN	NaN	-4.84514	-4.57247	-0.834774	-2.59792	-1.37497	-6.66746	-0.348593	-3.43275	-0.186818	-0.892642	-0.144655
O00763;O00763-3;O00763-2	O00763;O00763-3;O00763-2	Acetyl-CoA carboxylase 2;Biotin carboxylase	ACACB	1.33614	0.909115	1.17662	-2.57599	0.377566	1.90255	1.9861	0.521759	1.80118	NaN	NaN	0.697127	0.892471	0.628008	0.377918	-1.4779	0.49331	-0.758342	-0.318421	-0.164095	0.98454	NaN	NaN	-3.97515	-5.42327	-2.08542	NaN	-2.07762	NaN	NaN	-2.68761	-4.6231	-7.35397	-6.88841	-3.36923	-5.00523	-2.92582	-5.71227	-7.6692	-10.442	NaN
O00764;O00764-3;O00764-2	O00764;O00764-3;O00764-2	Pyridoxal kinase	PDXK	2.05261	1.45807	1.63885	2.75527	2.78467	1.84956	0.853107	-0.839851	NaN	NaN	NaN	-0.90918	-2.56911	-10.0368	-5.61521	NaN	-1.14202	-2.46594	NaN	NaN	NaN	NaN	NaN	NaN	NaN	-6.1219	-6.33995	NaN	NaN	NaN	NaN	NaN	-6.5299	NaN	NaN	NaN	-1.83906	-7.52297	NaN	-1.96937	-4.56479
O14498	O14498	Immunoglobulin superfamily containing leucine-rich repeat protein	ISLR	-3.56443	-5.64347	-5.048	-5.93096	-6.56874	-5.19673	NaN	NaN	NaN	NaN	NaN	NaN	NaN	NaN	NaN	NaN	NaN	NaN	NaN	NaN	NaN	NaN	NaN	NaN	NaN	NaN	NaN	NaN	NaN	NaN	NaN	NaN	NaN	NaN	NaN	NaN	-6.2718	NaN	NaN	-2.45479	NaN
O14558	O14558	Heat shock protein beta-6	HSPB6	3.15256	1.34343	1.7321	0.169559	2.1751	2.76384	3.19362	3.22657	-4.00296	NaN	NaN	0.924738	2.49646	-2.02329	NaN	0.409786	1.48237	-1.03644	-1.66125	2.08656	-1.63504	NaN	-0.630867	0.388121	0.312146	1.1723	-0.463299	-4.85206	NaN	-1.77487	-0.918654	-1.66941	1.18615	-0.997004	0.331205	-0.913088	-0.971244	-1.96364	-1.11055	1.32759	-2.66862
O14561	O14561	Acyl carrier protein, mitochondrial	NDUFAB1	-4.46148	-5.7275	-4.92303	-3.27298	-2.72884	-5.29981	NaN	NaN	-3.25015	2.31485	0.0342159	-1.87441	-4.54938	-3.98454	-5.11394	-1.26136	-4.79268	-2.95045	0.564663	-5.99857	-4.36882	NaN	NaN	NaN	-3.54191	NaN	-1.86185	0.925841	NaN	4.68521	1.96732	-3.6921	-0.613197	-2.73797	-1.9542	-4.16908	-0.881793	-4.69234	0.476104	-0.247637	-1.05875
O14773-2;O14773	O14773-2;O14773	Tripeptidyl-peptidase 1	TPP1	-0.272522	0.676241	0	-0.579499	0.818906	0.810518	-1.45085	-1.1821	NaN	NaN	NaN	NaN	NaN	NaN	NaN	NaN	NaN	NaN	NaN	NaN	NaN	NaN	NaN	NaN	-4.71605	NaN	NaN	NaN	NaN	NaN	NaN	NaN	NaN	NaN	NaN	NaN	-1.56856	NaN	-1.65361	-1.0187	-1.78051
O14907	O14907	Tax1-binding protein 3	TAX1BP3	-2.3109	-2.89367	-2.24755	-2.51402	-3.598	-2.47837	-2.06389	-1.01493	-8.62195	NaN	NaN	NaN	-0.159996	NaN	NaN	NaN	-3.86548	NaN	NaN	-4.3954	-8.46201	NaN	NaN	-7.80448	-4.97529	NaN	-3.99524	NaN	NaN	NaN	NaN	-3.69626	NaN	-0.921207	-3.65677	-3.32329	-2.26726	NaN	-2.54214	-1.83076	-2.32532
P19105;O14950	P19105;O14950	Myosin regulatory light chain 12A;Myosin regulatory light chain 12B	MYL12A;MYL12B	3.54129	2.76479	3.19033	2.44354	0.501309	2.26099	0.92137	2.18423	5.91553	-2.22311	-3.17919	2.95954	8.335	7.2866	2.79608	7.00604	1.01714	2.05466	-0.318421	1.26066	6.27805	0.957416	3.20964	8.52627	7.80172	8.35309	7.71853	7.18948	3.32424	11.2209	5.40782	2.64133	4.77359	2.35991	3.38258	1.96599	2.03134	4.54528	1.06077	2.90159	3.00376
O14974;O14974-5;O14974-4;O14974-3;O14974-2	O14974;O14974-5;O14974-4;O14974-3;O14974-2	Protein phosphatase 1 regulatory subunit 12A	PPP1R12A	-2.02919	-1.88537	-0.312603	-0.411719	-4.1924	-1.50769	-2.02395	-3.42276	-8.62195	-0.436732	NaN	-7.62519	NaN	NaN	NaN	NaN	NaN	NaN	NaN	-4.79806	NaN	-2.8206	NaN	NaN	-7.57166	-8.23467	NaN	NaN	NaN	NaN	-6.74794	NaN	NaN	NaN	NaN	NaN	-7.91869	NaN	-6.40531	-5.03637	-11.4765
O15061;O15061-2;O15061-3	O15061;O15061-2	Synemin	SYNM	0.317814	-0.878342	0.0895367	-1.18204	0.0986071	-3.83225	-2.30844	1.82566	4.02675	NaN	NaN	5.39068	3.91593	3.6887	4.52944	4.66894	4.12222	5.2311	3.7532	2.34476	4.13044	NaN	4.11182	3.35708	3.85538	4.55315	5.20322	3.86051	NaN	NaN	3.83001	4.49499	3.58765	4.03242	4.66589	4.8326	2.56138	4.28732	3.37352	3.31335	2.71112
O15143	O15143	Actin-related protein 2/3 complex subunit 1B	ARPC1B	-0.944204	0.712494	0.55674	-0.541858	0.126189	1.27507	-0.578527	-0.101885	-0.283802	NaN	NaN	0.718161	NaN	-1.59128	0.1361	0.217592	-0.202044	-0.980735	-0.0783525	1.02355	-2.24554	NaN	-3.87302	0.0929432	0.0756259	1.06844	-0.117408	0.596977	5.232	NaN	0.341212	0.710674	-3.18841	0.17757	-0.0347061	-3.73191	0.806668	1.05182	0.585487	0.463895	0.655911
O15144	O15144	Actin-related protein 2/3 complex subunit 2	ARPC2	-0.599808	1.27418	1.06524	-0.770974	1.60677	1.01804	0.461681	-1.90918	1.102	2.04305	0.656267	1.96398	-0.592955	0.210645	1.15874	2.80919	0.92329	1.66641	0.373922	0.522103	1.13241	3.53115	1.18972	3.48616	1.6262	0.768168	1.24744	1.3241	NaN	-1.34805	0.839043	1.7417	1.44391	2.39963	2.0019	1.66056	0.975523	1.72767	0.970659	0.975939	2.3122
O15145	O15145	Actin-related protein 2/3 complex subunit 3	ARPC3	1.05265	1.63662	1.74474	0.868794	1.2345	-0.704653	1.23546	0.0789814	0.730698	5.5171	0.970853	NaN	-0.841635	-0.305225	NaN	-3.65016	NaN	NaN	0.195664	-5.68313	1.10304	NaN	-3.59184	NaN	-0.0836301	-4.88947	-2.57866	-7.26205	NaN	NaN	-8.85935	-9.99339	-1.67992	-0.0550241	-3.04427	NaN	-3.15819	-4.48534	0.212881	-1.08611	0.551779
O15173;O15173-2	O15173;O15173-2	Membrane-associated progesterone receptor component 2	PGRMC2	-4.25907	-3.71153	-3.79483	-0.338498	-0.630021	-0.976254	-2.34757	-3.69013	0.852968	-2.65331	-1.553	1.76626	3.30391	1.21807	-0.598527	2.77088	2.46759	0.707887	1.47662	-0.647822	-1.33428	-5.01043	-0.203816	0.501716	-0.907341	0.532761	-0.0625463	0.727749	NaN	-4.57426	0.967844	-1.44264	0.380678	0.591945	-0.682487	-2.34553	-0.5616	-0.412234	-0.549555	0.0972643	0.436255
O15230;O15230-2	O15230	Laminin subunit alpha-5	LAMA5	0.912809	-0.171106	0.873068	3.68305	1.60035	-1.43927	-0.9657	-1.69971	3.12605	1.67031	6.94672	2.83037	5.27987	2.15149	3.32685	2.87503	2.66881	2.92924	1.87024	4.31298	2.80252	6.60959	2.21988	1.89406	2.56837	3.23213	2.67737	3.89704	0.996959	0.208779	2.68362	1.84927	2.76063	-0.295183	1.90135	3.49847	-0.121881	1.68894	1.7729	-0.282986	0.554502
O15260-2;O15260;O15260-3	O15260-2;O15260;O15260-3	Surfeit locus protein 4	SURF4	-2.21945	-2.2572	-3.41739	-2.46133	-1.04711	-1.92143	-1.59838	NaN	-2.31094	-0.673772	NaN	-7.78819	-4.25801	-8.3956	NaN	NaN	-5.1889	NaN	-2.02559	NaN	-4.42058	-3.82343	-0.203816	1.03681	-3.83986	NaN	-2.90367	NaN	NaN	NaN	-3.15759	-6.05408	NaN	-4.0175	-2.7809	-7.29651	-1.71026	-6.07316	-0.915849	-1.53776	0.60357
O15372	O15372	Eukaryotic translation initiation factor 3 subunit H	EIF3H	-2.7756	-1.32478	-1.31953	-2.71861	-5.8251	-1.74054	-3.17888	NaN	-0.70183	NaN	NaN	-0.137449	-3.38715	NaN	-0.563901	-0.480821	-0.866974	-3.02964	-0.159113	-5.70936	-9.42771	NaN	2.99505	-0.392984	-8.51772	NaN	-10.3131	-3.38231	7.28317	NaN	NaN	-6.7283	-7.84201	-9.15971	-7.62681	NaN	-2.42684	-8.58284	-2.47704	-4.21457	-7.25444
O15400-2;O15400	O15400-2;O15400	Syntaxin-7	STX7	-0.939817	-1.75922	-1.3067	0.357501	0.34439	-1.3813	-0.756577	0.290493	-3.38206	NaN	NaN	-2.12377	NaN	-1.66261	NaN	-1.83381	-1.16941	-3.14738	-2.61854	-3.3202	-2.20102	NaN	NaN	-3.01124	NaN	-2.10539	-4.44494	NaN	NaN	-3.86012	NaN	-2.62706	NaN	-2.82455	-2.76917	-2.52265	-3.26123	-1.56424	-3.73838	-2.66451	-1.62097
O15511;O15511-2	O15511;O15511-2	Actin-related protein 2/3 complex subunit 5	ARPC5	0.0249882	-0.2152	-0.207918	-2.32348	0.0882998	-1.53696	1.11394	NaN	0.269451	NaN	NaN	NaN	NaN	0.0875864	NaN	-5.63967	-7	NaN	-0.237723	-0.500981	0.705875	NaN	1.11874	1.31618	0.489807	0.241459	1.52179	0.705753	NaN	NaN	0.549952	1.21182	1.05388	1.32312	1.3925	1.6108	0.0272164	1.55954	0.18315	0.285028	1.12993
O15533-2;O15533;O15533-3;O15533-4	O15533-2;O15533;O15533-3	Tapasin	TAPBP	-4.02459	-4.57537	NaN	-5.72132	-4.4564	NaN	-2.26838	-0.705961	NaN	NaN	NaN	NaN	-4.35254	NaN	NaN	NaN	NaN	NaN	NaN	-5.18292	NaN	NaN	NaN	NaN	NaN	NaN	NaN	NaN	NaN	NaN	NaN	NaN	NaN	NaN	-6.9421	NaN	-2.5779	-8.42109	-0.89444	-3.32813	-1.91453
O43143	O43143	Pre-mRNA-splicing factor ATP-dependent RNA helicase DHX15	DHX15	-1.56038	-0.42861	-1.06688	-0.992791	-3.47362	-0.95006	-2.00718	-3.41813	-6.90102	NaN	NaN	-0.851695	-0.0160303	NaN	-2.98008	-4.16323	-4.35091	-3.82742	-4.48104	-3.02016	0.446231	NaN	-2.71532	-2.67861	-0.36128	0.36149	0.295531	-3.89054	NaN	-0.842969	-1.39399	-0.837419	-0.263818	-1.72998	-1.67074	-1.41732	0.245212	-0.345892	1.3067	-0.0893984	0.72301
O43175	O43175	D-3-phosphoglycerate dehydrogenase	PHGDH	-0.26685	1.19286	0.848812	1.30546	0.650018	1.21036	1.44357	0.777927	2.9145	-0.0717354	NaN	2.43651	3.49425	2.24313	2.40278	1.90877	1.77548	2.13408	1.8584	2.09795	2.38596	-0.774755	2.59786	0.92614	1.49214	2.43811	1.9605	1.78257	NaN	3.12142	0.262476	-1.8901	2.84741	1.44871	1.49349	0.946867	0.838912	3.52925	-0.485909	-0.628172	1.62986
O43294;O43294-2	O43294;O43294-2	Transforming growth factor beta-1-induced transcript 1 protein	TGFB1I1	-2.25871	-1.37938	-0.242388	-1.56058	-3.06992	-2.14244	-2.64382	-3.71266	NaN	NaN	NaN	-5.10753	-3.04699	NaN	NaN	-4.89644	NaN	-7.66898	-6.13312	-2.08953	NaN	NaN	-5.42191	NaN	NaN	NaN	-4.01594	-3.18411	NaN	NaN	NaN	-5.78216	NaN	NaN	-3.80981	-2.92979	-4.11677	NaN	-5.54066	-2.56956	-3.5548
O43324;O43324-2	O43324;O43324-2	Eukaryotic translation elongation factor 1 epsilon-1	EEF1E1	-2.57605	-3.27131	-2.69902	-5.96619	NaN	-4.06113	NaN	-2.74372	NaN	NaN	NaN	NaN	-9.32608	NaN	NaN	NaN	NaN	NaN	NaN	-6.76605	NaN	NaN	NaN	NaN	NaN	NaN	-4.51393	NaN	NaN	NaN	NaN	NaN	-3.14534	-6.97255	-4.16211	NaN	-2.38526	-8.55859	-4.48555	NaN	-0.849013
O43390;O43390-3	O43390;O43390-3	Heterogeneous nuclear ribonucleoprotein R	HNRNPR	-1.2915	0.475443	1.10746	0.790347	0.806203	-0.0734768	0.135052	0.661482	NaN	NaN	NaN	-3.01375	-5.70491	-2.56618	-8.6925	-1.71891	-2.94216	-1.39577	-6.96962	-4.36902	-5.0355	NaN	-3.09731	-4.26186	-4.6602	NaN	-0.445641	-1.63851	NaN	-2.48644	-1.82081	-1.13654	-0.440557	-0.0801697	0.289729	0.41712	-0.79484	-1.26704	0.0810928	-0.013999	0.216576
O43399;O43399-5;O43399-7;O43399-2;O43399-4;O43399-3;O43399-6	O43399;O43399-5;O43399-7;O43399-2;O43399-4;O43399-3;O43399-6	Tumor protein D54	TPD52L2	-0.755722	-0.164316	0.211353	0.639935	0.825664	0.404854	-1.17315	-3.37082	-5.0849	NaN	NaN	2.46673	NaN	NaN	-2.5997	NaN	NaN	1.78733	4.8178	NaN	NaN	NaN	-3.46599	-0.865166	-4.17608	-7.27029	-2.60194	-4.16925	NaN	-2.59708	5.22396	-8.376	-1.65454	NaN	NaN	NaN	-5.30243	-2.91955	-5.80606	NaN	-0.771813
O43491;O43491-3;O43491-2	O43491;O43491-3;O43491-2	Band 4.1-like protein 2	EPB41L2	1.85711	0.994755	1.37741	1.06162	0.837043	1.23235	1.0908	1.69171	-0.00738907	NaN	NaN	0.729506	-1.14935	0.978217	NaN	-2.2071	0.56345	-0.47054	-2.30627	0.886713	1.50931	-1.86942	-1.14751	-6.28871	0.643351	1.18948	0.568332	-1.53014	NaN	NaN	-4.22172	-0.514342	1.19187	-0.450461	0.472068	0.993221	-0.543192	1.50915	-0.141418	-0.864186	-0.397087
O43583	O43583	Density-regulated protein	DENR	NaN	-5.26307	-4.91026	-3.42894	-2.78404	NaN	-2.21561	-1.29262	NaN	NaN	NaN	NaN	NaN	-6.88811	NaN	NaN	NaN	NaN	NaN	NaN	-3.74004	NaN	NaN	NaN	-4.84504	-3.13758	NaN	-5.13421	NaN	NaN	NaN	NaN	-2.01471	-8.17004	-3.16211	-5.68153	-2.78941	-7.37272	-1.88737	-3.6803	-6.5923
O43707;O43707-2;O43707-3	O43707;O43707-2;O43707-3	Alpha-actinin-4	ACTN4	5.99339	5.28984	5.93616	6.62064	5.83618	5.20052	4.91289	4.93871	2.78045	1.26259	-0.536169	2.62369	5.694	3.01213	3.41467	1.01022	2.81193	3.57221	2.73291	5.08425	4.34959	12.6073	-0.0283203	3.03522	4.29066	4.46765	4.21281	4.54393	8.55032	6.29879	4.09114	3.15785	4.81027	3.93886	4.14906	4.61689	4.46835	4.01117	4.85246	5.01396	5.12813
O43747;O43747-2	O43747;O43747-2	AP-1 complex subunit gamma-1	AP1G1	-2.5093	-2.3477	-1.79151	-1.82931	-4.29982	-1.27917	NaN	NaN	NaN	NaN	NaN	NaN	NaN	-8.37453	NaN	NaN	NaN	NaN	NaN	-9.07155	NaN	NaN	NaN	NaN	-6.26077	NaN	-5.09301	NaN	NaN	NaN	NaN	NaN	-3.78802	-6.88841	-3.99657	-6.65075	-5.3722	-5.94584	-3.87707	-4.69827	-2.04122
O43776;O43776-2	O43776	Asparagine--tRNA ligase, cytoplasmic	NARS	-2.34785	-1.79222	-3.7117	-2.62615	NaN	-1.413	-3.81127	NaN	-7.07867	NaN	NaN	NaN	NaN	-4.4018	-6.41596	-6.65649	NaN	NaN	NaN	-6.91683	-5.80821	NaN	NaN	-5.43563	-6.28309	-4.13416	-3.68901	NaN	NaN	NaN	NaN	NaN	-1.15599	-6.30582	-4.20664	-2.79937	-3.32899	-2.60246	-2.67373	-2.70432	-1.88296
O43809	O43809	Cleavage and polyadenylation specificity factor subunit 5	NUDT21	-2.20194	-1.93075	-2.37654	-0.333503	-2.22231	-1.30986	-2.21787	NaN	-5.92542	NaN	-3.71482	-5.79511	-4.39551	-4.7017	-2.86039	-4.72029	NaN	NaN	-6.38139	-2.97969	-3.59546	NaN	2.63511	NaN	-3.47213	NaN	-0.86654	NaN	NaN	NaN	NaN	NaN	-3.75168	-1.02725	-2.04225	-3.39396	-2.54091	-2.85353	-1.04881	-2.17769	-1.52039
O43852;O43852-3;O43852-10;O43852-5;O43852-6;O43852-2;O43852-4;O43852-9;O43852-13;O43852-14;O43852-11;O43852-8;O43852-12;O43852-7;O43852-15	O43852;O43852-3;O43852-10;O43852-5;O43852-6;O43852-2;O43852-4;O43852-9;O43852-13;O43852-14;O43852-11;O43852-8	Calumenin	CALU	0.471518	-0.326319	-0.0656605	-2.25337	-5.33113	-1.95746	-2.3745	-4.09929	NaN	NaN	NaN	NaN	-3.29039	NaN	NaN	NaN	NaN	NaN	-6.9025	NaN	-5.64539	1.87747	NaN	NaN	NaN	NaN	-6.26867	NaN	NaN	-2.82296	NaN	NaN	-6.50307	NaN	NaN	NaN	-2.75723	NaN	-2.03053	-0.706839	-1.87052
O60240	O60240	Perilipin-1	PLIN1	2.66295	2.22042	2.70769	2.3684	4.12389	3.10232	3.08192	4.83368	3.67427	5.54895	NaN	1.74465	6.40656	3.87234	2.85119	2.26653	4.70942	2.6301	3.30345	4.63198	2.58384	5.24339	1.40071	2.40034	1.38301	1.98476	1.20023	5.44434	-3.65912	0.755873	2.95625	2.76065	1.27226	0.219391	2.18844	3.62144	0.139644	0.572838	-2.14947	1.32756	-4.94811
O60313-13;O60313;O60313-9;O60313-11;O60313-2;O60313-10	O60313-13;O60313;O60313-9;O60313-11;O60313-2;O60313-10	Dynamin-like 120 kDa protein, mitochondrial;Dynamin-like 120 kDa protein, form S1	OPA1	-2.44914	-3.13672	-1.95996	NaN	-5.16078	-2.70278	-3.5798	-1.96967	1.37358	-1.98927	2.31034	2.25863	-0.124806	1.60649	-1.02333	2.3606	-0.242685	1.27375	2.02697	0.276926	1.45892	NaN	1.46408	1.24922	1.38094	1.40919	-1.77991	0.527999	NaN	NaN	1.7778	1.58557	-1.72325	1.3721	0.466761	0.53212	-0.43742	-3.08286	-0.368108	-0.691758	-0.849013
O60437;REV__Q9ULW3	O60437	Periplakin	PPL	0.108908	0.34222	0.679758	0.247081	-1.80566	-0.595989	-2.0202	-1.57303	NaN	3.00817	NaN	NaN	NaN	NaN	NaN	NaN	NaN	NaN	NaN	-5.40073	NaN	NaN	NaN	NaN	NaN	NaN	-10.0203	NaN	NaN	NaN	NaN	NaN	NaN	NaN	NaN	NaN	-3.26123	NaN	-3.11604	NaN	-14.8179
O60506-4;O60506-3;O60506-2;O60506;O60506-5	O60506-4;O60506-3;O60506-2;O60506;O60506-5	Heterogeneous nuclear ribonucleoprotein Q	SYNCRIP	1.11324	1.26237	0.642994	1.20628	1.52185	0.494568	1.2649	NaN	-0.769229	NaN	1.70664	-0.676769	-2.72902	0.197886	-6.31423	-0.864022	-3.50756	2.6445	1.06053	-1.27297	1.04542	-0.933613	-0.251242	-2.91357	-1.88716	-8.03763	0.828467	2.56416	NaN	NaN	2.15851	0.307381	1.15469	-0.961525	1.6624	0.977268	1.04402	1.5574	1.0477	0.428377	0.81796
O60568	O60568	Procollagen-lysine,2-oxoglutarate 5-dioxygenase 3	PLOD3	-3.81992	-2.16626	-1.77067	-1.87136	-4.7266	-4.59247	-2.06109	NaN	NaN	NaN	NaN	-7.66266	-7.06689	NaN	NaN	NaN	-3.61897	NaN	NaN	-0.105769	-2.24554	NaN	NaN	NaN	NaN	-5.4024	-2.87692	NaN	-4.7299	NaN	NaN	NaN	-3.93921	NaN	-4.04832	-3.52424	-0.5616	-6.5496	-1.67779	-1.53327	-2.32532
O60716-5;O60716-3;O60716-2;O60716;O60716-8;O60716-7;O60716-6;O60716-4;O60716-29;O60716-27;O60716-26;O60716-25;O60716-21;O60716-19;O60716-18;O60716-17;O60716-13;O60716-11;O60716-10;O60716-9;O60716-32;O60716-31;O60716-30;O60716-28;O60716-24;O60716-23;O60716-22;O60716-20;O60716-16;O60716-15;O60716-14;O60716-12	O60716-5;O60716-3;O60716-2;O60716;O60716-8;O60716-7;O60716-6;O60716-4;O60716-29;O60716-27;O60716-26;O60716-25;O60716-21;O60716-19;O60716-18;O60716-17;O60716-13;O60716-11;O60716-10;O60716-9;O60716-32;O60716-31;O60716-30;O60716-28;O60716-24;O60716-23;O60716-22;O60716-20;O60716-16;O60716-15;O60716-14;O60716-12	Catenin delta-1	CTNND1	-2.96161	-2.18225	-2.41821	-4.8806	NaN	-2.52011	-3.18583	NaN	NaN	-1.2979	-2.32771	-4.41874	-6.01442	NaN	-3.5788	NaN	-3.70454	NaN	-10.2769	NaN	-2.20102	-6.8223	3.10586	-5.3246	-3.00978	-4.88947	0.920737	-8.0296	NaN	NaN	1.80821	-7.50445	-0.951519	NaN	-3.89834	-9.50596	-1.59676	2.56024	0.358237	-1.24948	-0.224935
Q99880;Q99879;Q99877;Q93079;Q5QNW6;P62807;P58876;O60814;Q5QNW6-2;P57053;Q96A08	Q99880;Q99879;Q99877;Q93079;Q5QNW6;P62807;P58876;O60814;Q5QNW6-2;P57053;Q96A08	Histone H2B type 1-L;Histone H2B type 1-M;Histone H2B type 1-N;Histone H2B type 1-H;Histone H2B type 2-F;Histone H2B type 1-C/E/F/G/I;Histone H2B type 1-D;Histone H2B type 1-K;Histone H2B type F-S;Histone H2B type 1-A	HIST1H2BL;HIST1H2BM;HIST1H2BN;HIST1H2BH;HIST2H2BF;HIST1H2BC;HIST1H2BD;HIST1H2BK;H2BFS;HIST1H2BA	2.74822	1.04316	0.94754	1.87088	-5.46714	1.51521	-1.94794	1.26944	7.5393	NaN	-4.91094	8.19219	7.90507	7.40881	8.52967	2.15068	7.46049	7.71497	7.27329	6.76949	8.1986	-0.62549	3.83262	8.35159	7.18141	8.34806	8.1872	7.91786	2.55768	5.91748	7.54656	8.26188	7.78097	8.06947	8.2258	8.61609	6.59894	7.96968	6.71823	3.81441	7.30071
O60832;O60832-2	O60832;O60832-2	H/ACA ribonucleoprotein complex subunit 4	DKC1	-1.97734	-1.33721	-1.69196	-0.728351	-2.58401	-1.49858	-4.65623	-3.36435	-3.5835	NaN	NaN	-4.81607	NaN	NaN	-0.60438	NaN	NaN	-7.23436	-5.04646	-6.27984	NaN	-0.281536	5.17406	-4.68031	NaN	NaN	-1.17444	-3.49636	NaN	-2.13196	NaN	NaN	-1.2799	-5.26604	-2.86584	-2.48205	-0.902174	-5.09916	-0.190915	-0.515458	0.149461
O60884	O60884	DnaJ homolog subfamily A member 2	DNAJA2	-2.81867	-1.72673	-3.26777	-0.169341	0.285357	-2.65959	-3.70787	-3.12597	-2.95651	NaN	NaN	-5.17362	-2.34604	-2.60399	-0.198167	-3.82041	-1.35614	-2.55102	-3.51869	-3.69947	NaN	NaN	-3.06566	-3.87393	-4.77416	-3.73632	-2.83034	NaN	NaN	0.806146	-2.22955	-1.91414	-1.45145	-2.42447	-2.11466	-2.5726	-1.54091	NaN	-0.908677	-0.750443	-0.892359
O75083;O75083-3	O75083;O75083-3	WD repeat-containing protein 1	WDR1	2.78235	2.85864	2.86839	1.6562	2.30338	1.19194	2.27859	2.64085	-4.42095	0.964578	NaN	NaN	-1.22372	NaN	-3.30658	NaN	-3.59896	NaN	-6.63013	-0.806889	NaN	2.10285	NaN	NaN	NaN	NaN	-1.41439	1.78682	NaN	NaN	NaN	NaN	-0.94125	-3.0544	-3.17311	-2.03203	0.396865	-1.25938	-2.33569	-0.640184	-1.351
O75165	O75165	DnaJ homolog subfamily C member 13	DNAJC13	-5.50839	-2.28328	-2.74211	-3.43887	NaN	-2.60549	-0.813078	NaN	NaN	NaN	NaN	NaN	NaN	NaN	NaN	NaN	-8.92338	-0.148612	NaN	NaN	-3.12659	NaN	NaN	NaN	-0.329168	-1.77844	-4.5497	NaN	NaN	NaN	3.19376	-6.59484	-4.73739	-1.34004	-4.70387	NaN	-6.24775	NaN	NaN	-5.81979	-4.66862
O75323;O75323-2	O75323;O75323-2	Protein NipSnap homolog 2	GBAS	-3.21147	-2.50555	-1.8375	-3.98034	-3.55126	-0.87031	-0.267183	-0.932495	-0.116867	NaN	NaN	-0.472317	NaN	0.141888	-5.339	-0.590214	-0.878231	1.29005	-0.27277	-2.31013	-1.10526	NaN	-1.87759	0.598235	-1.78407	-1.19348	-3.91141	-0.0810947	NaN	-2.69438	0.768092	-4.14221	-3.82153	NaN	-0.742693	-0.692179	-0.559287	-1.8104	0.894967	-3.39495	-1.77471
O75351;Q6PIW4-2;Q6PIW4	O75351	Vacuolar protein sorting-associated protein 4B	VPS4B	-3.77439	-1.10048	-1.66982	-1.20891	-4.7346	-3.18232	-2.31109	NaN	-5.39749	NaN	NaN	NaN	-5.50708	NaN	NaN	NaN	NaN	NaN	NaN	-4.54091	-8.69712	NaN	NaN	-4.90157	NaN	NaN	-3.52872	NaN	NaN	NaN	NaN	NaN	-3.06288	NaN	NaN	-3.42914	-3.22117	-4.36877	-2.60257	-3.26725	-1.76892
O75367-3;O75367;O75367-2	O75367-3;O75367;O75367-2	Core histone macro-H2A.1	H2AFY	-0.0646019	0.859015	0.746996	0.417361	1.57618	-0.0672264	2.50923	1.17097	3.61227	5.18336	0.0786095	3.0392	2.40253	3.16701	NaN	3.6481	3.84389	1.57181	1.57631	2.77389	2.30911	NaN	1.52643	3.1274	2.78981	2.98865	4.11348	2.47566	NaN	1.41398	2.84917	3.39546	3.52989	4.26548	3.73222	4.38172	3.40909	4.03078	4.45479	3.04609	4.30089
O75368	O75368	SH3 domain-binding glutamic acid-rich-like protein	SH3BGRL	0.995312	1.56786	1.72234	2.80552	1.64756	1.45505	0.805832	NaN	NaN	NaN	NaN	-4.17362	NaN	NaN	NaN	NaN	NaN	NaN	-3.60181	NaN	-4.27056	NaN	NaN	NaN	-5.1958	-4.65558	-3.57098	NaN	NaN	-3.34805	NaN	-4.02237	-3.3915	NaN	-4.19314	-3.45008	-2.01814	NaN	-2.57961	-1.08283	-1.94681
O75369-2;O75369-9;O75369;O75369-8;O75369-6;O75369-3;O75369-7;O75369-5;O75369-4	O75369-2;O75369-9;O75369;O75369-8;O75369-6;O75369-3;O75369-7;O75369-5;O75369-4	Filamin-B	FLNB	3.86455	3.47931	3.70765	4.41201	4.16352	3.08569	3.36373	3.61715	5.54694	7.28277	1.1635	-0.320313	2.85754	4.48903	0.447459	-0.246355	2.46292	5.0216	6.19606	4.86122	4.26341	-0.754388	5.85334	5.40273	4.3278	6.56243	2.59542	6.02878	-0.0306969	2.06547	6.42242	3.78367	2.88373	4.56946	3.64299	4.42082	3.21838	1.63041	3.51817	4.06768	3.45405
O75390	O75390	Citrate synthase, mitochondrial	CS	3.41712	2.20759	2.78099	0.888785	4.39556	2.91886	2.75308	2.2061	5.24885	NaN	NaN	3.59305	3.83025	4.07466	3.99739	2.90815	3.1784	2.91737	3.8433	2.71264	3.68269	NaN	3.22956	4.59388	3.17672	2.70749	3.1521	4.78923	NaN	3.88177	2.92661	2.60024	2.80563	1.86275	3.63845	3.15217	1.93246	1.65941	2.4689	1.45487	3.13162
O75396	O75396	Vesicle-trafficking protein SEC22b	SEC22B	-0.137503	-0.752144	-0.219042	0.832162	-1.14519	-0.157845	-0.2435	0.0636635	NaN	0.317616	2.63784	-5.89564	-0.977854	-1.01902	-2.92338	NaN	-0.0020504	-1.13639	-4.91073	-1.30387	-1.48974	NaN	-4.92887	NaN	-1.8347	-4.97261	-1.15709	-5.96659	NaN	NaN	-2.91613	-2.78882	-0.7954	0.166923	-0.844572	-1.09539	-0.170496	-0.35402	0.414195	-1.08283	0.0806742
O75400-2;O75400-3;O75400	O75400-2;O75400-3;O75400	Pre-mRNA-processing factor 40 homolog A	PRPF40A	-4.41611	-3.10129	-3.16413	-1.1162	-3.02087	-3.96786	NaN	NaN	NaN	NaN	NaN	NaN	-7.27334	NaN	NaN	NaN	-8.57191	-7.9755	NaN	NaN	NaN	NaN	NaN	NaN	NaN	NaN	NaN	NaN	NaN	NaN	NaN	NaN	NaN	NaN	NaN	-7.02125	-3.75723	NaN	-1.73162	-3.38037	-1.78051
O75477	O75477	Erlin-1	ERLIN1	-4.6778	NaN	-5.04385	-4.06817	-2.75124	-2.75841	-4.28219	-5.25105	-6.53406	-0.846921	NaN	NaN	-1.56439	-0.816836	-3.49813	NaN	-0.213879	0.319167	-6.14692	-2.24873	-0.211663	-2.59137	1.48937	0.447992	-2.47614	-0.567544	-0.410959	NaN	NaN	0.0592647	NaN	-0.914145	-0.886045	-2.44555	-0.594794	-0.601576	-1.51377	-0.597624	-0.493043	-0.963319	-0.924138
O75494-5;O75494-4;O75494-6;O75494-3;O75494-2;O75494;Q8WXF0	O75494-5;O75494-4;O75494-6;O75494-3;O75494-2;O75494	Serine/arginine-rich splicing factor 10	SRSF10	-4.18212	-2.85891	-3.5774	-3.3808	-2.35142	-4.11468	NaN	NaN	NaN	NaN	NaN	-4.20784	NaN	NaN	NaN	NaN	NaN	NaN	NaN	-6.92603	NaN	NaN	NaN	-5.15349	-6.17738	-7.1885	-6.73083	NaN	NaN	1.91094	NaN	NaN	NaN	NaN	-4.3293	-7.5726	NaN	NaN	-2.21873	-3.05683	-2.88922
O75531	O75531	Barrier-to-autointegration factor;Barrier-to-autointegration factor, N-terminally processed	BANF1	-0.268196	-0.663298	-0.386969	0.984996	2.40649	-1.35297	2.04769	NaN	NaN	-0.106088	NaN	NaN	NaN	-2.78175	NaN	-2.88091	NaN	NaN	NaN	-7.24873	-1.84002	-3.22159	-5.36944	NaN	-1.52311	-0.596691	1.65684	NaN	NaN	NaN	NaN	-6.95696	0.695631	-2.32343	1.0438	1.2177	0.0652041	-1.43792	1.05338	0.255857	0.0235138
O75533	O75533	Splicing factor 3B subunit 1	SF3B1	-2.84501	-1.44454	-2.13726	-1.86509	NaN	-3.90051	-2.34443	NaN	-4.33673	NaN	0.391768	NaN	-1.47083	-4.54152	NaN	-7.30194	-6.7326	NaN	-5.15388	-2.54533	-3.72776	NaN	-4.23428	-8.17645	-2.31113	-8.80562	-0.337472	NaN	NaN	NaN	-6.39258	-2.09472	-0.895927	-0.233935	-0.992671	-1.19914	-0.323088	-0.951261	0.935142	-1.43373	0.232777
O75643;O75643-2	O75643	U5 small nuclear ribonucleoprotein 200 kDa helicase	SNRNP200	-2.82625	-0.684763	-0.173185	-1.39168	-6.83436	-1.34996	-1.27795	NaN	-2.36679	NaN	NaN	4.44622	1.24162	-1.11128	NaN	NaN	-0.55555	-2.27024	-6.01447	-2.66858	-1.11855	-3.22907	-4.669	-2.84299	-5.47052	-1.49991	-1.34073	-6.53014	NaN	3.29976	-0.0476408	-1.15791	-1.30601	-2.27182	-1.00737	-1.17405	-0.184693	-1.68207	1.17445	-1.13627	-0.698536
O75695	O75695	Protein XRP2	RP2	-3.11769	-3.70997	-3.97251	-2.18453	-2.66609	-3.47032	-4.39739	NaN	NaN	NaN	NaN	NaN	NaN	NaN	NaN	-5.17076	NaN	NaN	NaN	NaN	NaN	NaN	NaN	NaN	-4.61525	NaN	-3.66266	NaN	NaN	NaN	NaN	NaN	NaN	NaN	-4.72964	NaN	-3.7786	-3.91955	-9.07223	NaN	-3.91453
O75874	O75874	Isocitrate dehydrogenase [NADP] cytoplasmic	IDH1	2.46436	3.04627	3.2149	0.9619	4.49111	2.94017	2.85618	3.04408	0.686663	NaN	NaN	0.178972	-0.177917	0.528575	3.30969	-0.409456	0.179005	2.0334	1.83541	2.43387	-2.04055	NaN	1.32331	0.0446367	-2.73276	-1.11548	-1.27065	2.28688	2.12637	-0.0438285	-0.627423	-2.74719	-2.26062	-3.15768	NaN	-3.97892	0.00706053	-1.79926	-1.09419	-0.0186958	-0.230884
O75947;O75947-2	O75947;O75947-2	ATP synthase subunit d, mitochondrial	ATP5H	-0.314608	-1.52644	-1.1886	-5.73408	NaN	-1.42244	-4.31805	NaN	0.660661	-1.12357	NaN	2.51485	-1.53868	0.413462	-1.12063	-0.688172	1.04741	-1.64142	0.791389	0.132096	0.331131	NaN	0.984335	-0.122382	0.76734	-0.102875	1.76459	0.376756	NaN	NaN	-0.70715	0.0949187	1.91025	-0.112231	1.54935	0.802442	1.89261	0.897763	3.57331	2.03995	2.61477
O75955;O75955-2	O75955;O75955-2	Flotillin-1	FLOT1	-1.38782	-2.08487	-2.84225	-4.49279	-2.36854	-1.39087	-1.40529	-3.71004	NaN	-3.3491	NaN	-7.05261	-4.63591	-5.34521	NaN	NaN	NaN	NaN	-5.58058	-3.09817	-3.84664	NaN	NaN	-5.98694	-5.26354	-5.327	-2.36045	NaN	NaN	NaN	NaN	-6.33648	-2.33933	-3.39893	-2.85163	-5.8605	-3.67276	NaN	-2.90154	-2.72463	-3.71679
O75964	O75964	ATP synthase subunit g, mitochondrial	ATP5L	-1.86244	-5.21051	-4.85013	-2.04583	-2.24418	-1.22733	-1.0534	-2.52268	NaN	NaN	NaN	-1.74317	0.0851164	2.1092	NaN	NaN	-4.074	0.494508	NaN	1.74493	1.69582	2.9994	NaN	NaN	1.42584	0.960528	0.859012	-0.483441	NaN	NaN	-0.316916	0.1099	0.630004	0.603835	1.11823	1.09817	0.203799	1.10911	2.06252	-0.163746	0.406158
O76094	O76094	Signal recognition particle subunit SRP72	SRP72	-4.3731	-1.7654	-2.58392	-2.97258	NaN	-3.04328	-2.6386	NaN	NaN	0.153079	NaN	-6.55011	NaN	-8.53664	NaN	NaN	NaN	NaN	NaN	-4.68313	NaN	NaN	NaN	-6.93871	NaN	NaN	NaN	NaN	0.841231	NaN	NaN	NaN	-3.41121	-7.29636	NaN	NaN	-4.90452	-7.6973	-6.88043	NaN	-6.05664
O94826	O94826	Mitochondrial import receptor subunit TOM70	TOMM70A	-3.1481	-2.78974	-2.30065	-3.49127	-4.03072	-4.98853	-4.11413	-3.59849	-10.2033	NaN	NaN	NaN	NaN	NaN	NaN	NaN	-7.0238	NaN	-4.10253	NaN	-8.92335	NaN	NaN	-7.76334	NaN	-6.49419	-5.10183	-5.55464	NaN	NaN	-10.6299	-9.558	-4.95979	-8.75933	-4.902	-8.01767	-2.10322	-5.54811	-0.73584	-2.42124	-0.421826
O94832	O94832	Unconventional myosin-Id	MYO1D	-4.50324	-2.44389	-1.23484	-4.31859	NaN	-1.36023	-3.32982	NaN	-1.29731	9.77408	4.80109	-0.225986	-1.45545	-3.38415	-5.88014	-0.202263	-1.97562	-2.07093	-4.04323	-2.22488	-2.84885	NaN	1.7646	0.267029	-1.90058	-1.17578	0.517023	-4.48528	NaN	-0.777828	-3.72918	-0.969759	0.801841	-0.629122	-0.447237	0.435576	-0.783992	0.211798	-1.29149	0.133459	-0.0221825
O94855;O94855-2	O94855;O94855-2	Protein transport protein Sec24D	SEC24D	-4.0006	-1.96378	-3.2008	-4.40195	NaN	-0.621086	-0.856165	NaN	-3.32932	-0.117722	NaN	0.246338	5.50561	0.660045	NaN	-1.41504	NaN	-3.1376	-5.37163	2.60906	NaN	NaN	0.562984	NaN	3.08097	0.988272	1.7624	3.25145	NaN	NaN	2.31992	0.615203	3.07936	0.858292	-0.362921	-2.27714	-1.24106	3.3119	-2.09419	-0.957295	-0.142252
O94905;O94905-2;O94905-3	O94905	Erlin-2	ERLIN2	-2.71408	-1.72749	-2.18359	-0.863423	0.213769	0.0301533	0.0327511	-1.01273	1.03116	-1.12357	-0.39897	0.962087	0.613896	1.74249	-0.664251	1.2837	1.58923	0.733094	0.989742	0.301764	2.30664	0.602178	NaN	-0.435628	1.8061	1.37656	1.619	0.491064	NaN	NaN	0.25408	0.174031	1.8255	0.139956	1.45385	0.516793	-0.315258	1.1519	1.22657	0.682034	-0.0256252
O94911-3;O94911;O94911-2;Q8IUA7	O94911-3;O94911	ATP-binding cassette sub-family A member 8	ABCA8	-3.50843	-2.51906	-4.46726	-0.987029	-5.64513	-2.97994	-2.21198	NaN	-1.4906	-3.3112	NaN	-2.95688	-2.17072	-1.03185	-5.16838	NaN	1.0762	-6.12595	-2.45935	-1.11122	-0.96655	-2.07969	-4.16557	-4.62663	-2.22251	-2.3594	-1.12301	-4.64056	NaN	NaN	-2.72696	-3.76457	-3.29682	-6.1046	-1.10937	-5.42322	-5.7743	-5.38867	-3.54955	-5.71038	-6.61369
O94979-6;O94979-3;O94979-10;O94979-4;O94979-9;O94979-2;O94979;O94979-8;O94979-7;O94979-5	O94979-6;O94979-3;O94979-10;O94979-4;O94979-9;O94979-2;O94979;O94979-8;O94979-7;O94979-5	Protein transport protein Sec31A	SEC31A	-0.733553	0.396206	0.250904	-3.5776	-1.6548	0.101805	0.289009	-1.82206	0.881226	NaN	-3.86649	-2.83823	NaN	-6.60859	NaN	-6.03395	-4.61645	NaN	-5.39615	NaN	NaN	NaN	NaN	-6.14214	NaN	NaN	-2.70741	-5.6422	NaN	NaN	-7.45876	-6.35479	-4.13594	NaN	NaN	-4.56605	-2.00549	-6.10573	-3.30398	NaN	-2.46792
O95202;O95202-2;O95202-3	O95202	LETM1 and EF-hand domain-containing protein 1, mitochondrial	LETM1	-4.99388	-5.23882	-4.66918	-4.08528	NaN	-4.2948	-3.30087	-3.27457	-0.985362	NaN	NaN	-2.54427	NaN	-0.358077	-1.80543	-1.40946	-1.43153	-1.36692	-2.71808	-1.21898	-1.78598	7.50647	-6.75389	-1.48703	-2.31113	-7.29454	-3.398	-1.33512	NaN	NaN	NaN	-2.31871	-3.36107	-1.59701	-1.46066	-1.15551	-1.54091	-5.6247	-0.692087	-2.01244	-1.39041
O95299;O95299-2	O95299;O95299-2	NADH dehydrogenase [ubiquinone] 1 alpha subcomplex subunit 10, mitochondrial	NDUFA10	NaN	-3.07386	-3.77111	-4.82253	-2.68851	-2.15813	-3.61065	NaN	-7.20873	NaN	NaN	NaN	-3.58337	-3.45608	NaN	-4.93441	-0.0206394	NaN	NaN	-3.75987	NaN	NaN	-4.80176	NaN	-4.94161	NaN	-3.01802	NaN	NaN	NaN	NaN	-5.86223	-2.44563	NaN	-2.67856	-3.35396	-1.9992	-6.54364	-1.26682	NaN	-4.21429
O95302;O95302-3;O95302-2;Q75LS8	O95302;O95302-3;O95302-2	Peptidyl-prolyl cis-trans isomerase FKBP9	FKBP9	-1.97815	-1.91319	-2.70534	-1.65668	-2.46102	-3.20686	-3.82771	-2.89949	NaN	NaN	NaN	NaN	NaN	NaN	NaN	NaN	NaN	NaN	NaN	NaN	NaN	NaN	NaN	NaN	NaN	NaN	-4.01177	-7.22225	NaN	NaN	NaN	NaN	NaN	NaN	NaN	NaN	-2.80029	NaN	-4.28157	-3.08283	-2.96652
O95373;O15397-2;O15397	O95373	Importin-7	IPO7	-2.91195	-2.46291	-3.33621	-4.87653	-2.3775	-3.68973	-4.07611	NaN	NaN	NaN	NaN	NaN	NaN	NaN	NaN	NaN	NaN	NaN	NaN	NaN	NaN	NaN	NaN	NaN	NaN	NaN	NaN	NaN	NaN	NaN	NaN	NaN	NaN	NaN	NaN	NaN	-4.10862	NaN	-6.08769	-5.05683	NaN
O95573	O95573	Long-chain-fatty-acid--CoA ligase 3	ACSL3	NaN	-5.71127	-4.75952	-3.61435	-3.59263	-5.53319	-2.70245	NaN	NaN	NaN	NaN	NaN	-4.64585	-0.908466	NaN	-8.32865	NaN	NaN	NaN	-2.58273	-2.80305	NaN	NaN	NaN	NaN	-2.82735	NaN	NaN	NaN	NaN	NaN	NaN	NaN	-5.28931	-2.96755	-1.87216	-1.59202	NaN	-1.68186	-2.70432	-1.42637
O95782-2;O95782	O95782-2;O95782	AP-2 complex subunit alpha-1	AP2A1	-2.94046	-0.290993	-0.59136	-4.70701	-1.86253	-0.314211	-0.365799	-1.55416	NaN	NaN	NaN	NaN	NaN	-5.40624	NaN	NaN	NaN	NaN	-7.01955	-6.27004	-5.42719	-2.21416	-2.58996	NaN	-7.72366	NaN	NaN	NaN	NaN	NaN	NaN	NaN	-4.70924	-7.60538	-4.85872	NaN	-2.36896	-6.34914	-1.88737	-2.1707	-1.16485
O95810	O95810	Serum deprivation-response protein	SDPR	1.6936	1.55392	1.58859	-1.16082	1.3478	1.34254	1.6231	2.95638	2.02421	-2.45728	NaN	2.20933	1.68751	2.17348	2.33403	2.4523	2.5496	-1.41042	3.11405	1.77385	2.19047	1.45834	1.07291	1.93618	1.05318	0.960528	0.936875	1.17031	NaN	NaN	2.36058	-1.20905	1.27329	-7.32975	1.06742	-0.803211	-2.51377	-2.52884	-2.2011	-1.98154	-6.78424
O95831-3;O95831;O95831-2;O95831-6;O95831-5;O95831-4	O95831-3;O95831;O95831-2	Apoptosis-inducing factor 1, mitochondrial	AIFM1	0.886387	0.577223	0.666613	1.67198	1.84218	0.0561714	1.18045	-0.883352	-1.14711	4.51528	NaN	-2.77274	-3.21444	-0.0710192	-2.8217	3.67766	2.88849	2.88742	-1.25397	-0.679883	-2.89387	-4.56986	-1.60694	-8.31395	-1.73516	-1.71315	-0.470424	0.996725	1.60834	NaN	-3.78807	-8.03497	0.252353	-0.63843	-0.414222	-0.882282	1.33719	-0.982422	2.3722	1.07213	0.678316
O95865	O95865	N(G),N(G)-dimethylarginine dimethylaminohydrolase 2	DDAH2	1.91842	0.578934	1.47129	2.08435	2.07514	0.90172	1.45977	2.58441	NaN	NaN	NaN	NaN	1.51974	-1.42981	NaN	NaN	NaN	NaN	NaN	0.352178	-3.14552	NaN	NaN	-4.65995	-2.089	-3.81634	-1.63678	NaN	NaN	NaN	NaN	NaN	-1.98277	-3.31296	-2.13603	-1.88228	-1.06005	-1.84435	-1.90154	-0.277346	-4.19245
O95967	O95967	EGF-containing fibulin-like extracellular matrix protein 2	EFEMP2	-2.45238	-3.20661	-2.66272	-1.39301	NaN	-2.4637	-4.90944	NaN	NaN	NaN	NaN	NaN	NaN	NaN	NaN	-2.75384	-2.89566	-1.76774	NaN	NaN	NaN	NaN	NaN	-3.27471	0.00180578	NaN	-0.820297	-4.01253	NaN	NaN	NaN	-2.71726	-2.67481	0.669423	NaN	NaN	-1.96817	NaN	-5.39458	-1.03446	-2.52526
P00167-2;P00167;P00167-3	P00167-2;P00167;P00167-3	Cytochrome b5	CYB5A	0.325605	0.395687	-0.498255	1.5263	2.34871	1.22501	0.791029	-0.521646	1.87625	NaN	NaN	0.990656	-2.69765	1.41567	-0.146015	0.720254	0.960624	-2.16715	1.65312	0.70702	0.235084	NaN	1.20751	0.913001	-0.0458608	0.72406	-0.532445	-2.07762	NaN	0.587865	-2.2629	0.0521245	-1.83287	-1.37073	-0.678562	-0.933997	-1.67978	-0.707883	-1.37468	-1.38037	-3.75972
P00325;P08319;P08319-2	P00325	Alcohol dehydrogenase 1B	ADH1B	6.16715	5.02137	6.03725	4.92144	7.69956	6.37485	6.22029	5.90148	2.62919	-0.0437212	2.83673	1.24813	3.20273	-0.569298	-1.03119	-1.70516	-0.423258	0.167164	0.762323	2.19653	-1.33428	3.54738	0.783567	0.449946	-1.74723	1.19119	-0.847865	2.5199	NaN	-0.306863	-0.227983	-2.01455	-6.39823	-2.43741	1.09967	-0.540176	0.593989	-6.07962	1.27868	0.445041	-2.351
P00338;P00338-3;P00338-4;P00338-5;P00338-2;Q6ZMR3	P00338;P00338-3;P00338-4;P00338-5;P00338-2	L-lactate dehydrogenase A chain	LDHA	3.6269	3.74626	3.27633	2.44517	3.32986	3.9871	3.61754	2.15568	-4.1851	-1.77884	NaN	-5.55157	0.938946	-2.99623	-3.00154	-6.72582	-3.55495	-5.68885	-7.02463	2.13581	-2.02795	1.08157	NaN	NaN	-3.37902	-3.57913	-0.585603	-4.01253	NaN	NaN	-3.5382	-6.31327	-0.373443	-1.30998	-1.55107	-3.06855	2.60174	-2.40884	-0.381284	3.14555	1.3479
P00352	P00352	Retinal dehydrogenase 1	ALDH1A1	4.64564	3.821	4.15168	2.62234	6.19973	4.32809	4.7829	4.44314	-0.807364	4.75869	-2.61529	0.6561	0.460155	-1.73068	0.0678148	-5.66073	-0.844722	-2.59551	0.807765	1.02311	-2.65234	-0.601037	NaN	-0.498284	-4.93056	-2.13587	-2.05182	-3.3451	NaN	NaN	-3.54599	-4.31071	-1.01471	-5.72086	-2.93721	-1.7559	-2.50484	-1.23666	-1.92547	-0.517673	-5.23646
P00367;P00367-3;P00367-2;P49448	P00367;P00367-3;P00367-2;P49448	Glutamate dehydrogenase 1, mitochondrial;Glutamate dehydrogenase 2, mitochondrial	GLUD1;GLUD2	1.3605	1.69643	1.40526	0.627681	2.68214	0.914175	1.47169	-0.63728	2.03693	-3.9042	NaN	-0.292127	1.46016	2.2426	-0.895843	1.3067	1.53991	1.75441	1.99637	2.13783	1.73145	-6.41349	2.06804	1.20194	2.00855	1.55019	1.76612	2.59956	NaN	-2.64221	1.40525	1.93305	2.22395	1.27081	2.56059	2.89461	1.65698	2.6553	2.81954	1.54505	1.15768
P00387-2;P00387;P00387-3	P00387-2;P00387;P00387-3	NADH-cytochrome b5 reductase 3;NADH-cytochrome b5 reductase 3 membrane-bound form;NADH-cytochrome b5 reductase 3 soluble form	CYB5R3	0.479324	1.35326	0.148422	2.69676	3.4718	2.96248	2.14631	1.56463	0.550817	3.1175	NaN	2.79755	1.53633	1.86311	-3.0391	3.24382	3.561	3.15681	1.37757	1.25347	2.4937	NaN	1.75208	1.25134	2.60907	1.84104	2.76767	2.67256	NaN	-5.31673	0.808788	2.64641	2.55171	2.28148	1.1125	2.27394	1.82029	2.21979	2.10849	2.50103	2.66944
P00403	P00403	Cytochrome c oxidase subunit 2	MT-CO2	-2.61032	-2.31679	-4.40618	-2.56628	0.288608	-1.3765	NaN	NaN	0.485273	NaN	5.99005	0.700974	2.56279	2.62043	-0.701405	0.870984	0.951433	NaN	0.421471	1.10587	2.53368	NaN	-1.87759	1.23685	2.21697	1.89359	1.26291	NaN	NaN	NaN	-7.41812	2.57518	1.32944	2.36514	2.15515	2.50133	1.72049	1.68919	2.35115	0.676301	1.87982
P00441	P00441	Superoxide dismutase [Cu-Zn]	SOD1	3.83498	2.11156	2.84326	3.70092	3.67962	2.31029	1.95528	-0.688885	-4.5968	NaN	NaN	-1.38409	-1.18153	-0.912414	NaN	2.31332	-5.2422	-4.5397	NaN	-0.555704	-1.38963	NaN	NaN	-2.01339	0.145852	0.149666	-0.353848	-1.65912	NaN	-4.11315	-2.61199	-2.65922	0.415053	-0.973255	-0.844572	-0.593237	0.184268	0.161368	0.817499	1.51676	-1.14975
P00450;CON__ENSEMBL:ENSBTAP00000031900	P00450	Ceruloplasmin	CP	3.39178	1.2168	1.89896	2.65942	4.92054	3.3751	3.14043	1.75962	-6.25015	NaN	NaN	0.357759	1.15479	0.851131	1.43383	2.78546	0.325204	-0.359793	-6.74303	0.344229	1.13544	0.214952	NaN	-7.18418	-1.72319	3.03238	-0.186121	-9.42417	-1.74204	NaN	-0.98336	-3.54969	-2.60021	-5.13379	-2.31948	-0.0895143	0.752629	-0.416484	-1.44556	0.155877	0.220941
P00488	P00488	Coagulation factor XIII A chain	F13A1	2.88953	4.28602	4.27462	2.97834	3.6851	4.12284	4.03294	4.02697	3.12957	3.77674	NaN	3.4754	4.44836	3.69437	1.48134	2.48555	3.16628	3.55697	2.70573	2.9151	4.6008	-4.11042	0.462544	3.49299	3.72311	4.91423	3.61865	3.54917	NaN	0.878417	1.90998	4.55	2.92076	2.64822	4.01009	3.53397	2.84615	3.07936	2.25229	3.62276	1.64135
P00505;P00505-2	P00505;P00505-2	Aspartate aminotransferase, mitochondrial	GOT2	0.0151558	0.0723991	0.618134	1.74363	0.791953	0.0101223	-0.58778	-0.586369	-7.64019	NaN	NaN	NaN	NaN	-4.08788	NaN	-6.08998	NaN	-5.16715	NaN	-2.85732	-2.69951	NaN	-4.51146	-4.60051	NaN	-3.35541	-1.84323	NaN	NaN	NaN	-5.60424	-6.85663	-1.89098	-2.16843	-2.4742	-2.03203	-0.261606	-5.31066	-0.681863	-0.417103	-0.297997
P00558;P00558-2;P07205	P00558;P00558-2	Phosphoglycerate kinase 1	PGK1	4.08613	4.4589	4.43103	3.39625	5.8213	4.5559	5.22996	3.69569	0.224484	4.37549	NaN	0.389096	4.68032	3.38236	-1.79201	2.14334	1.28536	2.48463	-2.38588	4.48722	2.30673	-0.62549	2.11711	0.499831	3.32964	2.36857	4.17248	1.29382	-2.66875	-1.38593	-0.0755873	1.016	3.58779	4.69123	2.77483	4.17673	4.91018	3.2153	3.13857	4.81843	4.66092
P00568;Q9Y6K8-2;Q9Y6K8-3;Q9Y6K8	P00568	Adenylate kinase isoenzyme 1	AK1	1.04154	0.846237	-0.299133	-2.06904	-2.50551	0.629707	-2.58573	NaN	NaN	NaN	NaN	-7.1557	NaN	-8.30647	NaN	NaN	NaN	NaN	-6.47232	-9.68677	-9.06115	NaN	-7.84051	NaN	-3.52103	NaN	-1.61294	NaN	NaN	NaN	-7.26097	-7.96097	-2.71448	-3.73197	-4.55251	-8.30956	-1.474	-8.53474	-3.99566	-0.889771	-1.40828
P00734;CON__P00735	P00734	Prothrombin;Activation peptide fragment 1;Activation peptide fragment 2;Thrombin light chain;Thrombin heavy chain	F2	-1.92094	-2.65359	-1.532	-2.60149	1.76056	-0.158875	-1.48467	-0.333607	-6.32194	NaN	NaN	-7.17814	-6.92453	-0.502325	-2.37097	-0.966833	-0.197336	-5.82663	1.55842	-0.100335	-1.84002	-1.14713	NaN	NaN	1.80656	-0.1846	1.63981	-4.15162	NaN	0.63313	-0.850677	-1.46024	-0.609127	0.255014	-0.0780029	-1.07203	1.05916	1.46447	-0.696198	-0.592723	-2.51554
P00736	P00736	Complement C1r subcomponent;Complement C1r subcomponent heavy chain;Complement C1r subcomponent light chain	C1R	-0.531544	-1.73288	-1.56449	-0.465468	1.82638	-0.574398	-1.75608	NaN	NaN	NaN	3.18234	NaN	-7.628	-7.53664	NaN	NaN	-4.72608	NaN	NaN	-9.3384	-6.07228	NaN	-0.00311947	-7.86536	-3.88716	-2.33562	-0.762313	NaN	NaN	NaN	-2.89855	NaN	-3.07855	-3.06691	-2.86584	-2.80514	-1.27483	-2.04027	-3.10507	-1.54677	-0.81883
P00738;P00738-2	P00738;P00738-2	Haptoglobin;Haptoglobin alpha chain;Haptoglobin beta chain	HP	6.29257	5.38395	5.36923	6.34977	7.44564	5.72561	6.21316	5.70036	2.23807	-3.64655	NaN	2.66575	-0.499846	2.91891	1.80477	1.83776	3.65148	2.12016	4.45855	2.91396	3.23755	NaN	0.284683	3.67235	1.64294	4.19102	1.62766	1.91585	NaN	-3.17422	5.15472	0.875785	0.311515	1.18442	1.28174	2.11812	3.42616	3.77741	0.542153	2.72096	1.28296
P00739;P00739-2	P00739;P00739-2	Haptoglobin-related protein	HPR	-2.54233	-3.257	-1.90238	-0.770734	0.250096	-0.374353	-1.79973	-2.77365	2.86109	-0.0271702	12.6405	3.41926	1.55815	3.57557	3.14567	2.68554	1.31465	2.16112	4.64505	3.53612	2.80913	8.63355	1.58023	3.84781	2.38168	3.71124	0.841543	2.44564	NaN	-0.16451	5.13284	2.61349	-1.45875	1.89892	0.613259	1.91843	2.63254	3.10059	-0.350186	2.22773	0.502501
P00747;CON__P06868;Q02325	P00747	Plasminogen;Plasmin heavy chain A;Activation peptide;Angiostatin;Plasmin heavy chain A, short form;Plasmin light chain B	PLG	1.37007	-2.25054	-0.247299	0.00246525	2.3362	0.295763	-0.488731	NaN	NaN	NaN	NaN	-4.96417	-2.4424	0.114992	NaN	NaN	-1.52279	-1.82546	-4.06929	-1.27297	0.296484	0.01194	NaN	NaN	-0.0458608	0.124883	1.18335	-4.41349	NaN	-2.45294	-0.924996	-1.42526	-0.477175	-0.904268	0.249087	1.27933	0.949931	0.81137	0.558874	-0.319221	-0.174376
P00751;P00751-2	P00751	Complement factor B;Complement factor B Ba fragment;Complement factor B Bb fragment	CFB	1.08066	0.502682	0.339115	1.46365	3.33589	1.29142	1.67668	1.25415	0.140168	6.15311	4.26108	-1.06379	NaN	1.5289	-1.88868	1.78792	1.67474	-0.707716	2.83811	-2.08953	0.298987	5.44959	-1.08668	-1.87003	0.0824628	1.24639	-0.0253472	0.703737	NaN	NaN	1.41242	-0.154327	-1.45145	1.5131	-0.470805	-0.0807443	1.0654	0.220034	-0.224655	1.33384	1.61823
P00915	P00915	Carbonic anhydrase 1	CA1	7.38584	4.58288	5.07607	5.53715	6.75837	6.24851	6.38696	6.91875	-0.869885	NaN	NaN	1.67108	2.50058	0.722275	-0.818974	1.96609	1.02241	1.01437	2.18898	3.09405	-0.125247	1.86184	1.4951	-2.67009	0.49494	0.714599	0.107378	-0.806519	5.97531	NaN	0.762183	1.6255	1.47521	0.987953	0.832042	0.59368	4.3524	2.198	0.147563	-0.110969	-3.65149
P00918	P00918	Carbonic anhydrase 2	CA2	5.18314	2.97756	3.05482	3.7923	4.87707	4.49465	4.33869	5.16063	-6.88571	NaN	NaN	-2.61138	NaN	-2.80946	-2.66181	-4.80568	-4.85062	-1.62425	-6.22239	-0.90769	-3.63695	NaN	NaN	NaN	NaN	NaN	-5.93171	NaN	NaN	NaN	-4.37303	-0.624088	-2.24791	-5.28931	-5.07284	-2.6904	0.218814	-6.62313	-4.62905	-9.19516	NaN
P00966	P00966	Argininosuccinate synthase	ASS1	0.884192	1.38627	0.872293	-1.61523	0.0677156	0.964626	1.34865	1.51744	-7.57558	NaN	NaN	-0.300948	-5.06422	-6.88563	-1.88868	-1.75384	-2.01649	-1.22423	-0.606573	0.219423	-7.80994	NaN	-3.28501	-1.88966	-5.75258	NaN	-2.05182	-0.326851	NaN	NaN	-2.25329	-2.93613	-1.67992	-1.54357	-5.29523	-9.65796	0.987007	NaN	-0.37963	0.264582	0.417398
P01009;P01009-2;P01009-3	P01009;P01009-2;P01009-3	Alpha-1-antitrypsin;Short peptide from AAT	SERPINA1	6.14731	4.77375	5.12752	5.83994	7.35625	6.18678	5.89584	7.12507	0.918134	6.09502	NaN	-0.880151	4.00877	2.69621	NaN	2.14588	1.28535	1.28004	1.39246	4.41279	2.08878	-1.82343	-1.06045	-0.414148	3.63023	2.86239	1.81874	-0.613155	NaN	NaN	2.58353	1.78031	2.54595	2.03467	1.1894	2.33725	5.25416	4.0477	2.39354	5.26902	2.39951
P01011;P01011-2;P01011-3	P01011	Alpha-1-antichymotrypsin;Alpha-1-antichymotrypsin His-Pro-less	SERPINA3	3.32598	3.01396	2.95069	4.2098	5.06789	3.49395	3.3115	4.50194	4.0039	-3.46915	7.45998	0.483696	0.835545	3.47853	-1.03119	1.21303	2.02661	-3.08496	3.68255	2.74933	-0.688566	4.07241	-0.756836	0.404331	1.84651	-0.626438	1.97707	2.92939	-3.77077	-0.669433	5.75787	-2.26516	2.76341	4.41973	3.2486	2.98314	4.3002	5.35348	3.23371	2.67885	3.51715
P01019	P01019	Angiotensinogen;Angiotensin-1;Angiotensin-2;Angiotensin-3;Angiotensin-4;Angiotensin 1-9;Angiotensin 1-7;Angiotensin 1-5;Angiotensin 1-4	AGT	-2.45892	-1.22144	-1.61391	-2.79475	2.20648	0.673424	-0.00822258	-2.69075	NaN	-1.28473	NaN	NaN	NaN	NaN	NaN	NaN	NaN	NaN	NaN	-2.95594	NaN	NaN	-6.71082	NaN	NaN	NaN	NaN	NaN	NaN	NaN	NaN	NaN	NaN	NaN	NaN	-6.42559	-2.4353	NaN	-5.9636	-5.21457	-6.91096
P01023	P01023	Alpha-2-macroglobulin	A2M	6.36891	4.34193	4.74276	5.48669	7.12569	5.52664	5.82491	6.92551	-0.657617	11.895	NaN	-2.22088	2.1167	1.93399	4.2102	3.35544	-1.48215	0.0543556	2.74815	2.86007	1.95286	NaN	4.27872	-0.762072	2.17473	3.35534	0.467555	0.134827	NaN	3.15183	2.13479	0.712637	2.12947	-1.70044	0.397789	1.47466	2.13213	1.83041	0.788399	-0.22575	2.14046
P01024;O95568	P01024	Complement C3;Complement C3 beta chain;C3-beta-c;Complement C3 alpha chain;C3a anaphylatoxin;Acylation stimulating protein;Complement C3b alpha chain;Complement C3c alpha chain fragment 1;Complement C3dg fragment;Complement C3g fragment;Complement C3d fragment;Complement C3f fragment;Complement C3c alpha chain fragment 2	C3	5.98973	5.03187	5.13825	5.92537	7.91483	6.277	6.14435	6.52383	3.95347	2.78559	-4.13391	3.57944	5.29377	5.4141	4.95704	5.43345	4.76224	4.1699	6.26077	5.77453	4.96137	3.90388	4.04074	4.45404	6.18601	6.02544	4.3502	4.82149	-1.29933	3.23019	5.42222	4.27683	4.24715	4.52125	4.16943	4.72492	5.32003	6.03586	3.24987	4.40888	4.48503
P01031	P01031	Complement C5;Complement C5 beta chain;Complement C5 alpha chain;C5a anaphylatoxin;Complement C5 alpha chain	C5	-0.419127	0.0719128	-0.0563946	0.406884	2.28636	-0.0778065	0.772236	0.79081	-0.900474	NaN	-1.9703	0.156734	-2.55968	-2.59128	-1.72672	0.210361	-2.18331	-3.44921	1.0322	-0.667777	-2.77541	NaN	-1.18953	-0.517242	0.912538	-0.925998	0.938853	-2.31536	NaN	3.2541	0.0100069	-0.357751	-1.42975	0.345136	0.317513	-0.164751	-0.195432	0.802257	-2.71484	-0.404755	-2.72348
P01591	P01591	Immunoglobulin J chain	IGJ	-1.35361	-3.86796	-2.04494	-1.18447	-0.783908	0.233917	-0.263702	-1.32062	-2.34793	NaN	NaN	-0.944804	-2.31002	-0.162071	NaN	-0.922439	-0.620228	-1.12426	0.744334	-2.72768	-4.35617	NaN	NaN	-3.99202	-0.990999	0.221559	-6.59258	NaN	NaN	NaN	-0.546973	-3.376	NaN	NaN	-2.73126	-1.934	-4.99669	NaN	-8.15308	-4.30042	NaN
P01834	P01834	Ig kappa chain C region	IGKC	4.27529	3.301	3.8404	4.40551	5.25657	3.74385	5.2175	6.0725	5.36172	5.82798	NaN	3.24103	7.08382	6.62527	6.64065	7.42878	6.66816	5.3107	8.17348	6.81941	6.38602	NaN	6.73811	4.33455	8.12104	7.06097	6.22405	5.69533	NaN	-0.372451	7.4443	5.77931	7.64531	7.4906	6.72073	6.82211	5.96246	8.38462	4.36518	5.79065	5.22142
P01857	P01857	Ig gamma-1 chain C region	IGHG1	5.70108	4.60338	4.56119	5.14014	7.23978	6.8068	7.69133	7.77435	4.30614	-1.04372	-2.81198	2.88554	6.01781	5.78382	6.82505	7.06667	6.72461	5.57985	6.93813	4.71322	5.26578	3.1653	7.00571	3.23642	7.20992	6.89471	6.29433	4.84812	NaN	5.58448	6.95049	6.3845	8.18093	7.14024	6.94691	6.79111	6.13344	8.27347	4.3837	5.58303	5.95738
P01859	P01859	Ig gamma-2 chain C region	IGHG2	3.75948	2.70572	2.20513	3.56865	4.09337	3.58818	3.46552	4.93582	0.931674	1.41369	-1.75244	2.12445	4.89897	2.45002	2.63788	3.68424	4.39936	1.70558	4.90466	4.58069	2.82477	-3.02662	2.55574	1.19485	3.50685	3.38122	2.98535	2.39455	NaN	3.43494	2.88362	2.76485	3.02023	3.28465	2.54477	2.80078	2.06225	5.58145	0.573041	1.29734	3.58173
P01860	P01860	Ig gamma-3 chain C region	IGHG3	2.40999	0.567085	1.11163	2.83068	4.40073	2.60231	3.82164	5.39759	7.07686	4.27129	-0.145605	4.47791	6.3621	7.48338	7.84253	7.94423	7.83576	6.27879	8.24122	5.63309	6.15736	3.22735	5.75236	6.02441	8.55195	7.47042	4.98612	5.13813	5.89725	7.79216	6.9744	6.86595	7.06647	8.48658	6.42383	5.57964	5.43915	8.09986	3.34101	4.79572	5.31539
P01861	P01861	Ig gamma-4 chain C region	IGHG4	-0.363041	-3.40761	-2.21744	-0.319884	0.212674	0.889002	2.16739	1.29364	4.88345	NaN	NaN	3.86667	6.98068	6.18586	6.13149	7.07763	7.16165	5.41745	7.06251	5.88542	5.10585	4.06284	5.51763	3.79237	6.22051	6.16488	5.33132	5.02938	8.83613	2.84944	6.48351	5.41586	6.10858	6.58244	5.80148	5.86591	5.06737	7.51049	3.56998	4.62139	5.06408
P01871;P01871-2	P01871;P01871-2	Ig mu chain C region	IGHM	3.56298	1.53471	2.47011	3.58682	3.62971	3.74371	3.92983	3.85139	1.48678	5.98646	NaN	2.66488	4.09775	4.3489	4.97783	3.24163	3.64443	2.74384	3.84858	2.50287	3.10157	-2.2123	3.01144	1.24716	4.36519	4.98578	0.456327	2.32929	NaN	NaN	2.60689	1.07673	4.65071	1.88003	2.49286	3.51703	0.677589	4.48756	0.104261	0.397956	0.559578
P01876	P01876	Ig alpha-1 chain C region	IGHA1	5.22473	3.36132	3.88622	3.92163	4.90532	5.31236	5.00776	6.14359	0.918027	-1.95548	NaN	NaN	3.16325	2.06254	-4.6989	2.44883	2.01797	2.19443	3.05221	4.38546	1.03195	NaN	3.59367	1.50028	2.99466	3.23645	3.2312	2.55698	NaN	-3.63952	4.63569	3.38096	2.62637	2.99809	1.74829	1.31368	3.37095	5.10398	0.0697613	2.67034	1.33619
P01877	P01877	Ig alpha-2 chain C region	IGHA2	NaN	-3.04891	-1.0529	-1.40762	-2.73869	-2.75098	-0.941563	-1.18119	0.916419	1.72995	NaN	-0.676769	2.31714	2.09593	0.9609	0.777133	1.92844	0.215662	3.11926	3.87378	1.38774	NaN	1.83801	0.665349	2.17875	2.76541	2.67499	1.55418	2.76546	2.53816	2.45415	1.05057	2.37635	1.53457	1.99803	1.79283	3.23312	3.99815	-0.138493	2.21288	2.02113
P01903;P01906	P01903	HLA class II histocompatibility antigen, DR alpha chain	HLA-DRA	-1.2737	-4.51576	-1.98952	-1.00959	-0.0178537	-0.142511	-0.947666	NaN	-0.800938	NaN	NaN	NaN	-4.00159	0.101355	NaN	-7.61891	-2.06711	NaN	0.476339	0.0440555	-2.84002	NaN	0.812243	0.576941	0.527874	-1.46724	-0.999352	-0.638511	NaN	NaN	0.570384	1.16925	0.851413	0.328512	0.285716	2.8032	0.394301	2.46652	0.229423	1.16651	1.2128
P02042	P02042	Hemoglobin subunit delta	HBD	7.49919	4.97055	5.07804	5.50461	6.38263	6.17722	7.7242	8.51237	4.80013	8.791	-0.412731	4.99092	8.31906	7.08968	3.30574	4.6093	4.84534	5.48042	6.03858	7.60068	7.86935	-6.57366	7.519	5.77433	7.40721	9.05801	7.67993	7.53421	NaN	6.94179	8.43533	8.46284	7.15087	6.42218	7.87381	7.45102	7.32608	4.87468	5.43429	4.98183	4.65299
P02452;CON__Q862S4	P02452	Collagen alpha-1(I) chain	COL1A1	2.76532	1.03819	2.18917	4.18113	3.44788	2.15675	1.55	3.82849	9.3705	13.3335	15.1492	10.4123	14.0268	10.3422	10.8808	9.38012	7.21893	10.8416	7.47053	10.8367	11.2339	11.8223	11.6083	10.5427	11.3302	11.218	10.7217	11.3996	13.2771	13.6515	10.8869	10.9002	10.9318	10.1913	10.628	10.1427	6.63364	11.5099	7.11928	7.89604	7.25595
P02461;P02461-2;CON__P04258	P02461;P02461-2	Collagen alpha-1(III) chain	COL3A1	-2.27184	-0.821608	-0.154215	2.8035	0.509614	-0.490818	-0.991226	-0.873068	-1.42489	NaN	14.0676	1.9502	10.5328	2.79661	0.553768	2.91009	0.223563	3.89501	-1.93298	6.96718	4.24649	8.37389	7.92645	1.24037	4.90186	3.9153	3.95066	2.98205	9.66371	9.16862	3.30458	3.77415	4.27405	4.20621	4.27412	4.2279	3.04321	5.12341	3.9916	4.62296	1.53166
P02462	P02462	Collagen alpha-1(IV) chain;Arresten	COL4A1	-4.3629	-5.09278	-5.53843	-1.99313	4.50389	-1.85612	NaN	NaN	-4.61472	6.14535	NaN	-0.363854	5.6285	0.153262	NaN	-6.1753	-1.24511	-3.26491	-5.68749	4.4191	0.58599	NaN	NaN	-2.64486	0.471692	0.15667	-1.26445	-3.34845	4.59778	-1.58926	-1.48476	-2.68381	-1.87135	-2.5541	-2.06257	-2.27714	0.293046	-2.4676	0.0891514	-0.90129	-4.85696
P02511	P02511	Alpha-crystallin B chain	CRYAB	4.61415	3.20953	3.13101	0.485942	5.07957	3.01542	2.52204	1.76318	-2.79454	NaN	NaN	NaN	1.36434	-3.82723	NaN	NaN	-7	NaN	-0.585856	0.279011	-0.280983	NaN	-3.21679	NaN	-3.09362	-0.0097661	-3.88451	NaN	NaN	NaN	0.248455	NaN	1.04695	-7.34429	-0.902916	-2.5466	1.83119	-4.12675	-2.14947	1.31682	-0.870523
P02545;P02545-6;P02545-3;P02545-5;P02545-4	P02545;P02545-6;P02545-3;P02545-5;P02545-4	Prelamin-A/C;Lamin-A/C	LMNA	7.05418	5.53243	6.4772	6.82315	5.08915	6.16196	6.83169	6.35762	7.17039	5.70651	6.02323	7.94995	7.93848	7.00016	7.06258	7.43606	7.28301	8.21202	6.63777	6.97937	7.5524	9.55	7.86111	7.0531	7.36697	7.58875	8.26566	7.2912	2.9945	5.10304	7.59025	7.98101	7.37158	7.83761	7.77812	8.17942	7.02288	7.47088	7.65282	7.44272	6.74367
P02549;P02549-2	P02549;P02549-2	Spectrin alpha chain, erythrocytic 1	SPTA1	4.74789	1.74036	2.34803	2.75091	3.14589	2.88809	3.05409	3.14039	-1.15119	6.41632	-0.49655	-1.05728	-6.81279	-3.88191	-7.60579	1.60253	1.47744	0.093812	-0.648919	-3.68313	-1.85107	1.92301	-7.43264	-1.60375	-6.83882	0.135557	-1.18027	-6.59537	NaN	-1.04205	-3.04833	1.15393	-1.7954	-0.671488	-1.21913	-2.38817	-1.67978	-4.12119	-3.05144	NaN	-7.86287
P02647;CON__P15497	P02647	Apolipoprotein A-I;Proapolipoprotein A-I;Truncated apolipoprotein A-I	APOA1	6.42952	4.53671	5.2817	5.59281	6.23533	6.41685	7.10045	6.82911	0.973921	-1.69105	-3.50635	-3.11023	2.73184	1.69038	-2.16146	0.315203	0.681871	-1.78672	1.19508	3.07951	2.46779	NaN	-1.09332	0.488472	2.67287	3.2359	1.73107	-2.37889	NaN	-1.27934	1.26713	0.315158	1.91474	-0.0519114	2.2469	2.30923	3.69784	1.89396	3.35497	3.41996	1.47715
P02649;CON__Q03247	P02649	Apolipoprotein E	APOE	1.07819	-0.456263	-0.0901604	0.385802	0.081172	0.418758	0.947906	2.69579	-2.90047	-1.66692	NaN	-0.324218	-4.18225	-0.741172	-1.83265	-2.16888	2.4721	-0.948314	-1.825	-0.420907	-0.801979	3.28839	-0.54653	-1.84108	6.15677	-0.656811	0.0881104	-0.690599	NaN	NaN	1.04612	-2.12246	0.550375	-2.6116	-2.55827	0.423298	-0.0149655	0.606735	0.0608139	-3.1093	-0.277328
P02652	P02652	Apolipoprotein A-II;Proapolipoprotein A-II;Truncated apolipoprotein A-II	APOA2	3.16752	1.76286	1.53336	-0.432858	1.2087	3.17713	2.66654	3.64684	NaN	NaN	NaN	NaN	-0.3501	-6.3401	-5.67111	NaN	-4.36351	-9.11133	-2.17671	0.268549	NaN	NaN	-7.45981	NaN	-3.01561	-3.56524	-4.46757	NaN	NaN	NaN	NaN	-7.39754	-7.28171	-5.96316	-3.71992	-5.29867	-0.315258	-6.06034	-0.534759	0.563766	-0.973158
P02655	P02655	Apolipoprotein C-II;Proapolipoprotein C-II	APOC2	-1.46444	-4.00341	-3.64807	NaN	-3.18488	-2.11074	-2.77009	-1.63635	NaN	-1.04372	NaN	NaN	NaN	NaN	NaN	NaN	NaN	NaN	NaN	-7.26031	NaN	NaN	NaN	NaN	NaN	NaN	-7.53887	-8.89366	NaN	NaN	NaN	NaN	NaN	NaN	-4.08942	NaN	-3.54274	NaN	-2.63377	-5.32193	-1.84597
P02656	P02656	Apolipoprotein C-III	APOC3	-1.07433	-3.42141	-2.06531	-1.49523	-1.35989	-0.729038	-1.68221	-2.36189	NaN	NaN	NaN	NaN	-5.08571	-1.26429	NaN	NaN	NaN	NaN	-2.48104	-0.655771	NaN	NaN	-3.80176	NaN	-1.51277	-6.63415	-2.93881	NaN	NaN	NaN	-2.01008	NaN	-2.38036	-1.75002	-1.20212	-1.72825	-0.147721	-4.0937	0.0610819	-2.1093	-2.45858
P02671;P02671-2;CON__P02672	P02671;P02671-2	Fibrinogen alpha chain;Fibrinopeptide A;Fibrinogen alpha chain	FGA	5.01159	3.78217	4.36268	5.22208	5.92474	4.87777	5.72045	6.25454	5.44265	1.41974	1.36513	5.37228	3.06622	5.82593	7.40695	6.16381	5.57824	4.72896	7.88004	4.7847	7.34854	4.83427	3.1451	4.25697	7.14125	8.09227	6.66334	4.22423	3.22032	4.22736	6.95516	8.43332	3.05917	7.09064	4.9018	7.29699	7.62385	2.82082	6.33685	4.16899	5.6872
P02675	P02675	Fibrinogen beta chain;Fibrinopeptide B;Fibrinogen beta chain	FGB	4.95449	3.55269	3.89985	5.36186	6.9562	5.16883	4.4001	6.07972	4.6496	2.41915	7.63345	4.10829	4.03478	5.37544	7.25228	4.97634	4.93491	5.29305	7.96618	5.08689	6.96905	-0.866498	4.29087	2.63164	6.78472	6.96018	6.81415	5.1749	-2.53247	4.37149	7.23978	8.72674	4.02548	6.35742	5.2788	7.90829	8.34604	4.14659	6.49671	4.35522	5.7625
P02679-2;P02679	P02679-2;P02679	Fibrinogen gamma chain	FGG	5.57969	3.99229	4.66553	5.62162	7.13749	5.70934	5.60446	6.79997	5.88506	3.10433	7.65899	6.32093	3.70773	6.47488	8.1867	7.33559	6.46321	6.82046	8.74048	5.75681	8.19646	5.67561	5.13657	4.95134	7.11434	8.13922	7.62209	6.25884	2.35015	8.02665	8.25064	9.45013	4.47602	6.96535	5.90296	8.38066	8.54417	4.94438	6.43428	4.47461	6.12545
P02730;P02730-2	P02730;P02730-2	Band 3 anion transport protein	SLC4A1	3.01737	0.768396	-0.0814877	-2.73417	3.23775	3.49411	2.56877	2.95302	0.351238	0.702095	-0.770042	2.87925	-1.17072	1.35605	0.970775	3.63645	3.47443	2.57776	1.78773	0.506161	3.14952	-6.20897	-3.46944	-0.1137	0.352303	2.58195	0.688348	0.631329	NaN	NaN	0.964417	3.74276	0.195323	1.90535	1.09747	0.191972	1.35101	-2.59473	0.00623608	-3.68428	-3.12738
P02743	P02743	Serum amyloid P-component;Serum amyloid P-component(1-203)	APCS	0.42605	0.966406	1.65883	1.78884	2.95735	2.08246	2.00311	3.16222	2.76095	1.67874	-3.04931	4.84482	4.57966	1.66566	4.19226	3.80872	2.85733	1.40136	2.72313	4.58205	-0.299794	3.10579	0.869645	0.836395	5.91061	3.62346	3.832	4.45138	NaN	6.79493	3.86116	-0.0742536	0.739377	0.715816	3.07127	2.23438	-0.301656	3.09447	0.205607	0.367084	1.59169
P02746	P02746	Complement C1q subcomponent subunit B	C1QB	0.241758	-0.346098	0.25914	0.738614	1.5829	0.190802	0.523146	-3.39569	-0.810588	NaN	NaN	0.093749	NaN	0.267577	-2.87164	1.29839	2.02958	1.13673	1.13493	-2.00587	0.542301	NaN	0.0124102	-1.18467	1.15399	1.5658	0.0337558	-1.12701	NaN	0.815994	-2.14126	0.803906	0.832087	1.8477	-1.1909	1.03849	0.524102	2.61771	-2.01504	-1.55585	-0.634047
P02747	P02747	Complement C1q subcomponent subunit C	C1QC	0.722206	-0.889845	-0.0836201	-0.0560274	1.02294	0.0497875	0.742258	2.14837	0.592673	NaN	-3.09789	-1.09681	-1.35825	1.25511	NaN	0.578897	0.441436	-0.250341	2.34957	0.168563	0.906278	NaN	2.44705	0.740694	2.60409	2.01733	-0.740618	1.34711	NaN	-0.655757	1.95629	1.48917	0.281142	2.37923	-0.106727	1.45757	1.19437	2.51213	-1.12156	-0.132867	0.913415
P02748;CON__Q3MHN2	P02748	Complement component C9;Complement component C9a;Complement component C9b	C9	-3.2442	-0.81638	-1.24132	-2.2135	-0.684548	1.40218	0.337833	-1.20379	-3.2519	NaN	NaN	-6.97985	1.82883	-6.03185	-0.376969	-1.73278	-5.70454	-3.54293	-1.24003	1.18842	1.46951	8.02533	-0.0188179	-3.46183	2.56113	0.641597	1.68895	-1.66954	NaN	NaN	-1.22798	-6.01403	-0.058434	0.279932	0	1.62506	0.80366	1.44201	-1.44903	0.326972	-1.06937
P02749;CON__P17690	P02749	Beta-2-glycoprotein 1	APOH	-0.120131	-1.89731	-1.5596	-0.285077	2.39136	-0.445107	-0.222239	NaN	0.277065	-1.80682	NaN	-2.12377	1.40404	5.24848	-5.78774	1.68371	3.71468	-1.43267	2.45846	2.77149	3.48746	-1.7145	-2.44888	-0.860316	3.36023	4.5154	4.28281	NaN	1.972	NaN	3.90236	1.27677	3.09724	4.48221	2.73228	4.14974	3.24393	4.33667	2.88578	3.13749	3.51919
P02751-3;P02751;P02751-17;P02751-6;P02751-14;P02751-8;P02751-10;P02751-5;P02751-9;P02751-4;P02751-12;P02751-16;P02751-2	P02751-3;P02751;P02751-17;P02751-6;P02751-14;P02751-8;P02751-10;P02751-5;P02751-9;P02751-4;P02751-12	Fibronectin;Anastellin;Ugl-Y1;Ugl-Y2;Ugl-Y3	FN1	5.89355	4.53924	4.96162	6.02066	6.37232	4.62733	4.07448	4.74131	5.40514	4.64078	-0.197599	5.94875	8.28798	5.85653	5.33129	6.4617	7.70269	6.55173	5.82327	5.65973	7.35157	2.63717	7.1066	5.31854	7.88457	8.3108	7.694	7.60226	-1.67262	8.39966	7.25626	6.79262	6.80099	10.077	6.84802	6.54404	9.17836	7.45665	5.15256	8.59299	9.28544
P02760;CON__P00978	P02760	Protein AMBP;Alpha-1-microglobulin;Inter-alpha-trypsin inhibitor light chain;Trypstatin	AMBP	-0.860781	-1.56797	-1.07095	-1.22963	2.37157	-1.34712	-0.825134	NaN	-2.60349	1.42175	NaN	-1.42543	3.43039	2.53362	-3.6209	0.338607	1.18005	0.814075	-3.72324	2.75093	1.21969	NaN	-3.39544	-0.58363	3.74923	2.00916	1.82055	1.13333	NaN	6.32042	1.62169	-2.76238	2.09052	-0.209453	0.961576	2.36843	0.131345	2.11609	-1.79632	0.399178	-3.85696
P02763	P02763	Alpha-1-acid glycoprotein 1	ORM1	2.58938	2.6241	1.85318	3.74969	5.33725	3.79865	0.692019	0.814684	NaN	NaN	NaN	-6.29343	-3.47305	-3.88191	NaN	NaN	-9.10329	-1.8552	NaN	-4.99373	-3.98591	NaN	4.525	1.65099	-1.57596	0.28685	-3.81394	NaN	NaN	NaN	-2.41526	-4.05943	-4.87135	-5.64536	-5.00049	NaN	0.374928	-2.06674	-1.3261	0.809477	-1.06582
P02765	P02765	Alpha-2-HS-glycoprotein;Alpha-2-HS-glycoprotein chain A;Alpha-2-HS-glycoprotein chain B	AHSG	0.297487	0.601444	0.481802	0.773473	2.98252	2.2457	-1.09226	1.0865	-2.79454	NaN	NaN	-4.04434	NaN	-2.6827	0.125531	NaN	-1.30461	NaN	NaN	-1.37426	NaN	NaN	NaN	-2.0908	2.7802	-2.61924	-0.702371	NaN	NaN	NaN	NaN	-5.58709	-1.19816	-3.61711	-3.90567	-5.37668	-0.925826	-1.29024	-1.9303	-0.576473	-2.65789
P02766	P02766	Transthyretin	TTR	0.802189	0.686594	0.366932	1.19961	3.62449	2.40675	2.14161	2.33964	-3.95651	NaN	NaN	NaN	-5.36234	-1.75883	NaN	-4.38187	-3.74244	-3.05934	-2.94348	0.240988	NaN	NaN	-6.22028	NaN	-0.619683	-3.3634	-1.7536	-7.5454	NaN	1.35441	-0.937763	-1.8901	-2.31262	NaN	-3.67543	-0.356072	-0.265373	-1.185	-2.32292	0.0321465	-2.22691
P02774;P02774-3;P02774-2;CON__Q3MHN5;CON__ENSEMBL:ENSBTAP00000018229	P02774;P02774-3;P02774-2	Vitamin D-binding protein	GC	1.82551	1.03312	1.0603	2.36071	3.77067	2.93118	1.32399	4.45806	NaN	-0.808702	NaN	-5.2788	NaN	-5.08076	NaN	-0.53448	-4.61645	NaN	-2.0497	-1.30387	-9.06939	NaN	NaN	-7.71211	-7.06674	-2.58847	NaN	NaN	NaN	-7.31329	-0.924996	NaN	-4.36931	-3.3553	-8.12488	NaN	-1.0118	-1.08016	-2.38792	-1.60209	-3.09085
P02786	P02786	Transferrin receptor protein 1;Transferrin receptor protein 1, serum form	TFRC	NaN	-2.5889	-5.20811	-3.01476	-3.15698	-4.70207	-2.71881	-2.12997	-3.4937	NaN	NaN	-2.0062	-0.444563	NaN	-1.08746	-2.71202	-4.41067	-7.60829	-7.73466	-5.53503	NaN	0.676573	-4.42191	-5.19196	-4.45618	-3.14101	-4.54367	-3.0556	NaN	3.51374	-5.26612	NaN	-2.52162	-2.59883	-6.39065	-9.35215	-1.54091	-2.47644	-3.90534	-4.41793	0.0548239
P02787;CON__Q2HJF0	P02787	Serotransferrin	TF	5.23602	3.80902	5.00239	5.23066	7.68124	5.91329	5.76847	6.48166	-0.797735	-0.947148	-3.11779	-0.656938	2.24667	3.13093	3.69485	4.05262	2.60683	0.236966	1.96421	4.34881	1.41935	-3.03971	1.28576	-0.540326	1.33314	1.88965	1.42823	5.42072	6.49413	1.8012	2.68109	2.12041	3.51015	1.17908	-0.0222149	2.02101	2.92472	3.70771	2.01191	3.67932	2.27477
P02788;P02788-2	P02788;P02788-2	Lactotransferrin;Lactoferricin-H;Kaliocin-1;Lactoferroxin-A;Lactoferroxin-B;Lactoferroxin-C	LTF	3.83037	2.59987	2.89189	5.35493	6.35299	2.96587	3.35527	3.30535	3.08701	3.23513	7.5886	8.29336	3.23739	3.0385	7.22915	6.04622	4.20139	4.26087	5.22085	4.59223	6.18749	NaN	-1.00938	7.218	4.46439	5.83416	3.03436	1.10458	7.37198	0.0920548	0.861324	6.07452	0.602192	0.769588	0.943108	2.66385	2.49324	1.30943	2.33872	-1.18119	-0.517963
P02790	P02790	Hemopexin	HPX	3.06173	2.64699	2.70608	3.34228	5.80531	3.68343	3.06163	3.32788	-4.99413	-2.49017	-1.94786	NaN	-3.90291	-2.85128	-2.5997	-4.61891	-6.61143	NaN	-1.97085	0.318089	-1.66399	NaN	NaN	-6.57614	-1.24117	-1.81908	-0.347275	-5.3451	NaN	NaN	-0.11492	NaN	-0.732074	-1.89867	-1.42076	-0.122137	1.318	0.392694	0.850525	2.68127	-0.855126
P02792	P02792	Ferritin light chain	FTL	3.61919	4.52126	3.29853	4.0269	4.6225	4.5483	3.58197	1.66595	-5.73697	NaN	NaN	NaN	-4.48549	NaN	-5.95474	NaN	NaN	-6.88435	NaN	NaN	NaN	7.08547	-6.28198	NaN	NaN	NaN	-3.91918	NaN	NaN	3.93889	NaN	-8.26299	-1.38732	NaN	-8.77989	-1.69218	-3.46271	-3.35239	-4.97554	-0.936408	-4.42728
P04003;CON__Q28065	P04003	C4b-binding protein alpha chain	C4BPA	0.325716	-0.118027	-0.970367	1.62074	2.52412	1.23018	0.873777	1.37958	-0.333948	-1.53471	NaN	2.23641	-2.89696	2.66721	-0.154577	1.72817	2.92287	1.6914	3.85775	-0.0655046	2.41083	NaN	-5.05786	1.05717	1.48128	3.97998	0.00579119	0.167381	-4.00914	NaN	3.26406	1.05057	-0.732074	1.04139	0.518975	0.0633683	2.13984	1.77282	0.800125	0.852342	1.25785
P04004;CON__Q3ZBS7	P04004	Vitronectin;Vitronectin V65 subunit;Vitronectin V10 subunit;Somatomedin-B	VTN	1.36998	0.13817	1.09454	2.04585	1.95865	1.51799	2.40111	2.47249	0.0470591	-0.252308	NaN	0.503656	1.78324	-0.809457	1.92236	1.09852	2.35359	-0.48597	1.02583	-0.329069	-0.0437179	-0.94896	-7.15	0.670385	5.6429	0.7886	0.865916	2.10806	NaN	4.96987	1.76696	-0.36602	1.68915	-4.01265	1.62292	0.441677	1.50451	3.19893	0.043047	0.349247	0.447859
P04040	P04040	Catalase	CAT	5.68143	3.68171	4.08402	4.87199	6.48474	4.51136	4.4973	4.72468	-1.21384	NaN	NaN	-1.47666	NaN	-1.98954	NaN	0.0125275	-1.20677	-0.932372	-1.14173	0.201935	-2.9908	NaN	NaN	NaN	-4.34193	-2.91274	-2.37375	-2.96044	-4.04881	NaN	-8.40672	0.0112157	-1.98277	-1.27327	-3.3367	-3.13237	-0.958992	-0.827271	-2.41476	-2.18471	-4.09953
P04075;P04075-2;P05062	P04075;P04075-2	Fructose-bisphosphate aldolase A	ALDOA	5.19858	3.7932	4.25329	4.36487	6.2382	4.81921	5.34333	5.36675	5.55926	3.15331	-0.480358	6.43936	4.9008	5.53336	5.79735	5.82562	5.80868	5.59863	4.87435	4.4125	5.96642	-3.12082	5.62607	5.47135	5.30568	5.21777	3.35629	4.94471	6.26963	2.25295	5.19025	5.25214	4.69461	5.0156	4.66986	4.85369	4.09319	4.874	4.15342	3.74966	3.95676
P04080	P04080	Cystatin-B	CSTB	2.65536	1.96754	2.59264	3.31466	3.07112	2.34505	1.22202	1.68667	-6.53406	NaN	NaN	NaN	NaN	NaN	NaN	-0.344115	NaN	NaN	NaN	NaN	-6.01945	NaN	NaN	-4.51267	NaN	NaN	NaN	NaN	NaN	NaN	-5.06225	NaN	-5.93839	NaN	NaN	NaN	-0.910998	-4.5511	-1.51284	-0.00620461	-1.21901
P04083	P04083	Annexin A1	ANXA1	5.61053	4.2435	5.03063	5.69313	5.36086	4.74504	4.85289	5.76967	3.16054	5.00636	-2.88683	4.23831	2.99223	3.12041	3.03859	3.97859	4.29962	3.84017	3.21716	4.14934	2.75725	2.41502	4.67345	3.27701	5.57046	4.01012	6.08014	3.08264	-3.93759	-0.488861	3.03711	4.47726	4.75678	3.50692	4.27868	4.66386	4.65848	5.82344	4.23935	4.66054	3.44735
P04114;CON__ENSEMBL:ENSBTAP00000032840	P04114	Apolipoprotein B-100;Apolipoprotein B-48	APOB	3.22261	2.25547	2.3309	4.32228	1.96272	4.21234	4.0883	4.88198	0.692823	1.71034	-4.61812	-0.717268	0.186654	3.638	1.13785	1.26869	2.97974	0.00829411	2.11651	2.38652	3.33063	-0.479047	-0.523952	-3.73253	1.72476	4.53203	1.59908	4.04734	NaN	-2.34366	2.311	0.696848	-0.0949597	-2.44882	1.92405	1.24122	1.50617	3.2845	1.4396	-2.30194	1.2135
P04179;P04179-4;P04179-2;P04179-3	P04179;P04179-4;P04179-2;P04179-3	Superoxide dismutase [Mn], mitochondrial	SOD2	4.00343	3.59861	3.66497	4.1405	3.75	2.92197	2.36697	2.29266	-3.63973	5.98072	7.75773	-3.11563	1.68503	0.743327	NaN	-4.47673	-1.87447	-0.220998	0.0538802	2.67984	0.501599	-4.01043	NaN	-1.51724	0.219037	1.53031	-0.168634	0.546118	NaN	-2.81686	0.863165	-0.136537	0.921281	0.126281	0.48087	0.722858	2.06095	0.827631	1.48711	1.59428	2.54719
P04196	P04196	Histidine-rich glycoprotein	HRG	0.0617008	-0.858292	0.0102673	1.83054	2.09445	0.249161	0.152517	-1.99317	NaN	NaN	NaN	-0.140888	-1.98888	-0.310424	NaN	NaN	-5.18145	NaN	1.16616	-5.26809	NaN	-0.0737906	-2.57317	NaN	0.276812	0.521954	-2.76057	NaN	NaN	NaN	1.65337	-9.87388	-1.81401	-6.0559	-4.57569	0.650965	-1.86741	-0.777231	-1.20989	-0.497864	-2.51554
P04216	P04216	Thy-1 membrane glycoprotein	THY1	-3.34324	-2.12977	-3.65348	-1.33157	-2.33885	0.970976	-3.03852	NaN	NaN	-0.936807	NaN	-4.27276	-3.67203	-0.318257	NaN	NaN	NaN	-5.01614	NaN	-2.06815	0.904636	-0.0612268	-2.35821	NaN	0.471692	0.714599	0.923335	NaN	NaN	NaN	-2.20465	-0.281486	0.660665	0.0326223	0.809592	0.406763	0.152477	0.070159	-0.396251	1.06117	0.45315
P04217;P04217-2;CON__Q2KJF1	P04217;P04217-2	Alpha-1B-glycoprotein	A1BG	0.606314	0.749884	0.303478	1.28231	4.00073	1.81478	2.50606	2.80109	-0.89362	-3.98714	NaN	-4.86074	NaN	1.39242	-5.22497	0.654713	-1.71796	0.0382662	-0.35551	-0.585762	-1.34988	0.602178	1.123	-2.57328	0.16852	0.446811	-0.628789	-6.45902	NaN	-4.76779	-0.247719	0.213405	-0.312618	0.627326	0.24289	0.493492	0.223901	1.29216	0.171694	0.582433	0.8208
P04233-2;P04233;P04233-3	P04233-2;P04233	HLA class II histocompatibility antigen gamma chain	CD74	NaN	-3.72138	-3.53176	-1.8048	-3.27796	-2.45393	-1.81743	NaN	-3.3146	3.04283	-4.66127	NaN	9.33384	0.852901	NaN	-6.61479	-4.40198	-2.73235	-2.34553	5.75355	-0.334282	-1.852	0.102234	-0.808022	0.00180578	1.98555	-0.0760674	-0.360209	NaN	NaN	-0.757191	-1.8901	-0.147111	-1.363	0.830693	0.69929	0.740565	-0.416484	1.28461	1.3548	0.493652
P04275;P04275-2	P04275	von Willebrand factor;von Willebrand antigen 2	VWF	2.22505	2.18487	2.24337	2.52662	2.27034	1.16366	0.491846	1.85159	3.92183	7.37488	-2.28771	4.19906	5.75545	2.97715	4.50207	3.79992	4.39681	3.45449	3.0435	2.79717	3.12575	NaN	2.85222	2.32364	3.69339	3.76215	3.30074	3.53423	NaN	3.2481	4.35806	2.983	3.81394	1.20519	2.00566	1.88502	0.832353	3.40958	-0.230605	-1.94532	-0.0908527
P04406;P04406-2;O14556	P04406;P04406-2	Glyceraldehyde-3-phosphate dehydrogenase	GAPDH	5.17904	4.79173	4.2008	2.93913	5.81229	5.04546	4.83237	6.61292	6.51569	8.45306	1.43936	6.2496	6.9107	6.36462	4.72654	6.6996	6.10479	7.54259	5.94648	5.64208	6.54218	-0.32593	7.10686	6.78654	7.15435	6.17038	7.04085	6.73954	NaN	5.22438	7.3423	6.99639	8.1123	7.50866	7.20069	7.44903	6.17177	7.31017	7.40734	6.73912	9.08928
P04632;Q96L46	P04632	Calpain small subunit 1	CAPNS1	0.979708	1.17936	0.73616	0.449277	0.11642	0.294153	-0.219881	-2.77475	-4.84389	1.39334	0.847997	-3.31564	-7.1437	-8.16113	-2.6667	-7.3119	-3.59401	NaN	NaN	NaN	NaN	NaN	-3.00187	-3.70097	-5.44986	-3.8609	-1.20977	-4.37207	0.0624123	NaN	-6.63053	-3.8735	-1.04738	-5.27763	-2.10409	-2.62944	0.498097	-2.74267	-0.141151	1.69429	-1.19555
P04792	P04792	Heat shock protein beta-1	HSPB1	4.8952	3.74816	2.73226	3.0361	4.89534	4.61205	4.64293	4.2775	-0.54594	2.2971	NaN	1.2556	4.33075	1.06602	-0.193748	0.1187	0.147899	0.859041	-0.212553	4.23365	2.63041	NaN	-0.343116	0.0132723	3.45207	2.61052	3.8139	2.84099	-3.0338	-0.986217	2.28482	-0.00160837	4.58139	3.28867	2.77709	3.41627	4.72397	3.59746	3.95921	5.34144	4.14299
P04839	P04839	Cytochrome b-245 heavy chain	CYBB	NaN	-5.38443	-2.16005	-0.826739	-2.28405	-2.18979	-3.09219	-4.65825	-0.826817	NaN	NaN	NaN	-2.86758	-3.95819	NaN	-2.78241	NaN	-7.42581	0.991742	-2.20142	-1.87344	NaN	-1.16138	1.11983	-3.79405	-1.53333	-1.44214	-0.368671	NaN	2.39275	-3.26612	NaN	0.292063	-8.45572	-0.391553	-0.933997	-0.949871	0.0882673	-0.553278	-1.5974	0.197506
P04843	P04843	Dolichyl-diphosphooligosaccharide--protein glycosyltransferase subunit 1	RPN1	-0.920553	-0.497499	-1.63314	0.788554	1.4284	1.2025	0.82626	-0.232916	1.48113	NaN	0.263035	2.12759	-1.33796	1.69584	2.49003	1.99242	2.61172	2.47272	1.78124	1.60998	2.15681	-4.69884	2.17363	2.81794	2.11916	1.72681	2.65338	1.22927	-4.43893	0.330567	1.16583	2.62111	2.59373	3.1901	3.28214	2.73025	3.43074	2.43684	3.42653	2.93198	3.20395
P04844-2;P04844	P04844-2;P04844	Dolichyl-diphosphooligosaccharide--protein glycosyltransferase subunit 2	RPN2	-0.732622	-0.374956	-0.85483	-1.31953	1.58533	0.375898	1.04183	-0.115963	-0.410148	-1.70327	6.0083	-1.28945	2.61453	2.03355	-0.73954	-0.894883	0.841299	0.241658	-0.804336	1.77198	2.08956	NaN	1.1488	0.446036	2.03237	1.60102	2.45582	-2.24668	NaN	-2.59187	-2.01008	0.50165	2.46689	2.51671	2.54125	2.29439	2.89801	2.68299	2.64377	2.3204	3.28075
P04899;P04899-4;P04899-6;P04899-3;P04899-5;P04899-2;P11488;P19087;A8MTJ3;P38405-3	P04899;P04899-4;P04899-6;P04899-3;P04899-5;P04899-2	Guanine nucleotide-binding protein G(i) subunit alpha-2	GNAI2	1.24585	1.08245	1.41053	0.590283	1.50036	1.35205	-0.200342	0.162449	1.07388	NaN	NaN	2.53251	1.95548	2.20297	NaN	1.69564	2.81319	1.99928	1.52058	1.7157	1.4994	NaN	-1.82145	0.834901	1.93195	1.34625	0.996766	-1.95788	NaN	-5.12667	0.023243	1.68324	0.539418	1.0015	0.529195	2.21688	0.458498	1.60865	0.244705	0.587664	0.0400782
P05023-4;P05023;P05023-3;P05023-2;P50993;Q13733;P20648;P54707;P54707-2	P05023-4;P05023;P05023-3;P05023-2	Sodium/potassium-transporting ATPase subunit alpha-1	ATP1A1	-0.888113	-1.65092	-0.982275	-0.899539	-1.34867	0.435312	-0.751139	-1.67526	-1.50098	-0.0604649	NaN	NaN	-2.67203	0.765572	NaN	-0.768053	-3.61394	-1.26358	-3.57124	-0.833688	0.791895	NaN	0.821089	-2.48553	-0.962571	0.461026	0.443118	-3.09437	NaN	NaN	-3.44048	-1.78659	0.176586	-0.212925	0.0716715	0.865817	0.476935	-0.10738	0.343767	-0.0762835	0.604817
P05091;P05091-2	P05091;P05091-2	Aldehyde dehydrogenase, mitochondrial	ALDH2	5.27083	4.11329	4.20338	1.06	6.1831	4.18834	4.75115	4.5338	2.37074	3.60927	-2.48036	2.36338	4.87471	4.65401	2.43212	3.29065	3.12	3.15505	4.20954	4.58872	4.09224	-2.98489	3.32441	-0.874913	2.29339	4.33658	2.94288	2.55924	NaN	NaN	2.55415	1.56388	1.75308	1.43888	2.55149	2.43405	2.23464	1.71792	1.73224	3.32094	0.803946
P05107	P05107	Integrin beta-2	ITGB2	-3.38307	-2.12015	-3.33406	-0.849854	-1.19904	-3.3043	-1.28806	NaN	-4.07556	-2.93681	NaN	0.989083	NaN	-3.01988	1.51793	0.233731	-1.77293	-5.55264	-5.11944	-3.15562	-1.27353	NaN	NaN	0.845328	NaN	0.477899	-2.09521	NaN	NaN	NaN	-2.83985	-5.55346	-0.553325	-2.63563	-2.35663	-0.0662446	-2.64502	0.778288	-2.2486	-3.19176	-1.14975
P05109	P05109	Protein S100-A8;Protein S100-A8, N-terminally processed	S100A8	4.99501	4.28174	3.83095	5.35479	5.22342	4.66785	3.81097	3.38371	4.54731	2.00712	-4.7209	8.51861	9.66094	7.04833	9.03495	8.16885	4.5383	7.28071	4.82231	5.46996	7.40551	4.34243	7.65839	6.9585	7.25005	7.44508	6.63888	7.22578	NaN	1.0961	7.14072	7.30984	5.87915	6.38534	5.56629	6.18552	1.03429	6.97899	1.31362	0.918222	1.77785
P05141;Q9H0C2	P05141	ADP/ATP translocase 2;ADP/ATP translocase 2, N-terminally processed	SLC25A5	-4.21991	-6.39736	-4.32708	-6.01663	-2.32869	-4.29737	-5.22878	NaN	-7.71168	-4.14009	NaN	-1.04434	-0.477478	0.685207	-1.30849	-3.46048	-5.18145	-2.58218	-3.25678	-0.0418744	-0.385601	NaN	NaN	-4.73608	0.0583892	0.028914	-0.431668	-2.1916	NaN	-3.69438	-1.74032	-2.49065	0.35591	-1.72998	0.228329	-0.847154	1.40821	0.0792418	1.36866	0.0561666	1.2433
P05155;P05155-3;P05155-2;CON__P50448	P05155;P05155-3;P05155-2	Plasma protease C1 inhibitor	SERPING1	1.51047	0.504843	0.602695	2.27889	3.98406	2.53441	2.68118	3.03214	0.973162	NaN	NaN	NaN	NaN	1.35941	-2.29707	0.658823	0.57699	-0.611501	0.51443	-0.472622	0.663778	NaN	-0.00311947	-2.0242	-0.365926	2.63015	-0.0979686	NaN	NaN	NaN	0.57713	0.644308	-1.96186	1.48738	-0.165951	-0.128148	0.667766	0.211798	-0.807393	-0.342586	-1.67943
P05161	P05161	Ubiquitin-like protein ISG15	ISG15	-4.23097	-4.20154	-3.47905	-3.04629	-0.813613	-0.122963	-3.9997	NaN	NaN	NaN	NaN	NaN	NaN	NaN	NaN	NaN	-4.23446	NaN	NaN	NaN	NaN	NaN	NaN	NaN	NaN	NaN	NaN	NaN	NaN	NaN	NaN	-6.49862	NaN	NaN	NaN	NaN	-4.22704	NaN	-0.500212	-5.16375	-4.22059
P05164-2;P05164;P05164-3	P05164-2;P05164;P05164-3	Myeloperoxidase;Myeloperoxidase;89 kDa myeloperoxidase;84 kDa myeloperoxidase;Myeloperoxidase light chain;Myeloperoxidase heavy chain	MPO	3.48693	2.34373	2.17066	5.44494	5.79478	3.4899	3.96889	3.56185	2.08311	-3.14009	-0.184425	7.44255	-2.83309	1.30809	7.57977	6.22236	2.72794	2.89352	4.00304	1.38332	5.07006	-2.19207	1.11315	5.99558	3.08622	5.62731	1.7727	-2.06382	-0.996966	4.25189	-0.411695	4.65068	-1.92093	-0.244556	-1.71831	-0.0633626	-0.839064	-2.71519	-2.03573	-3.60868	-0.442388
P05165-2;P05165;P05165-3	P05165-2;P05165;P05165-3	Propionyl-CoA carboxylase alpha chain, mitochondrial	PCCA	-2.31561	-0.9785	-1.54968	NaN	-0.420297	-1.73268	-1.77578	-2.32936	-3.84653	NaN	NaN	-1.52078	-1.96691	-1.78754	NaN	NaN	-2.82426	-1.62425	-2.14173	-2.88322	-4.17856	NaN	4.34073	-3.3166	-5.13109	-5.7763	NaN	-0.99016	NaN	NaN	NaN	NaN	NaN	NaN	-3.15119	-3.39106	-4.55929	-3.56991	-3.47704	-5.23192	-0.0872507
P05166;P05166-2	P05166;P05166-2	Propionyl-CoA carboxylase beta chain, mitochondrial	PCCB	-2.17507	-2.32705	-1.32039	NaN	-0.320535	-5.32078	-3.94455	NaN	NaN	NaN	NaN	NaN	-0.0735817	0.567285	NaN	NaN	-1.63925	-1.53328	NaN	-1.66376	-0.574233	NaN	NaN	NaN	-1.19084	-1.22045	-1.78879	NaN	NaN	NaN	NaN	NaN	-1.43695	-2.40527	-1.02221	-1.40267	-2.63523	-0.932882	-1.66163	-3.22611	NaN
P05198	P05198	Eukaryotic translation initiation factor 2 subunit 1	EIF2S1	0.122368	0.126986	-0.182833	-0.128863	-5.16308	-1.84911	-0.773483	-1.00638	0.267924	NaN	NaN	NaN	-2.99523	-0.73068	NaN	-0.486685	-0.636064	NaN	-0.721304	-2.58424	0.0749269	1.90309	0.68235	1.09668	0.12282	-1.22955	-1.36708	-1.68003	NaN	NaN	-0.389601	-0.357751	-0.380362	-5.88309	0.215729	0.0764956	-1.38116	0.498047	-1.23958	-1.83628	-1.29177
P05362	P05362	Intercellular adhesion molecule 1	ICAM1	NaN	-3.77062	-2.40135	-3.02184	-1.95011	-2.67195	-0.884544	NaN	-7.30438	-2.25103	NaN	-7.30079	-5.86758	0.197886	NaN	NaN	NaN	NaN	-7.03743	-1.60872	-0.138731	-2.88409	NaN	NaN	-0.676266	0.00970411	-0.677424	NaN	NaN	NaN	NaN	-1.52356	-0.646174	-0.629122	-0.746797	-0.0691333	-1.1512	0.637806	-2.07801	-0.984603	-0.663247
P05387	P05387	60S acidic ribosomal protein P2	RPLP2	2.16679	1.87145	2.51164	3.38011	1.52257	1.95498	3.13925	3.16926	0.611741	NaN	-4.32193	0.269839	2.68476	2.25872	0.461535	0.714898	1.01495	1.07913	0.397892	0.558629	2.65843	NaN	3.14256	0.355144	3.06008	1.32776	3.13481	-0.511275	NaN	NaN	0.812605	2.68205	3.34123	3.54369	3.74475	3.84981	2.92289	3.67401	3.21481	2.98434	2.70314
P05388;P05388-2;Q8NHW5	P05388;P05388-2;Q8NHW5	60S acidic ribosomal protein P0;60S acidic ribosomal protein P0-like	RPLP0;RPLP0P6	-0.0459156	1.80251	0.588037	-0.0922174	-1.05203	0.898375	1.02324	-2.43669	0	-0.0725842	NaN	-0.594307	2.38131	2.32632	-5.66915	1.79635	-0.438271	0.505901	-0.396153	1.69351	1.56867	NaN	1.39711	-0.0201397	2.94067	0.0606227	2.38541	0.641055	NaN	-4.3219	2.03798	0.232696	3.20133	2.20345	2.99001	3.07223	2.25523	3.08436	2.24757	1.80261	2.10825
P05452;CON__Q2KIS7	P05452	Tetranectin	CLEC3B	NaN	-5.03165	-5.70543	-4.80176	-1.40734	-1.7169	-0.768911	-2.16473	-10.2055	-1.72981	NaN	-8.29588	NaN	-3.10224	NaN	-4.22856	-3.08092	NaN	NaN	-5.93529	-3.1647	-1.89743	-0.606941	NaN	-0.847635	-0.765144	-3.22898	NaN	NaN	NaN	NaN	NaN	NaN	0.737566	-0.907503	-0.714616	-2.62552	-7.48249	-3.69004	-1.23119	-5.42001
P05556;P05556-2;P05556-5;P05556-4;P05556-3	P05556;P05556-2;P05556-5;P05556-4;P05556-3	Integrin beta-1	ITGB1	-0.146088	-0.876293	-0.57044	0.0616903	2.15838	0.979559	1.4985	0.506107	4.35341	2.3384	NaN	4.44106	3.68798	3.5479	3.08645	4.08678	4.11205	2.46188	4.28446	3.80734	3.824	4.9515	2.11887	3.91486	2.05871	4.31033	2.51969	3.5886	2.08329	1.28875	3.32023	1.53765	2.15416	1.92842	2.12445	2.15413	1.96033	1.62202	2.12612	2.07316	2.65427
P05783;CON__H-INV:HIT000015463;CON__Q92764;CON__Q497I4;Q92764	P05783	Keratin, type I cytoskeletal 18	KRT18	2.58504	3.94901	4.19893	4.07399	2.07124	2.90651	2.76584	2.39876	1.98447	2.66625	-1.85726	0.335657	0.808493	2.275	1.03431	1.18225	0.992336	1.99096	0.157559	1.28226	2.71233	NaN	0.709281	3.78314	1.18291	1.58343	3.87758	3.64047	NaN	1.83064	0.45547	1.25354	5.67744	4.45077	1.60369	2.16259	5.44197	-1.01427	6.12687	5.48623	4.09565
P05976-2;P05976;P08590	P05976-2;P05976;P08590	Myosin light chain 1/3, skeletal muscle isoform;Myosin light chain 3	MYL1;MYL3	1.63657	0.0619965	NaN	1.55716	-1.8539	0.0605736	1.78812	NaN	-0.698839	NaN	NaN	0.53201	5.46913	-0.212278	1.97303	2.75904	2.30503	3.46065	NaN	4.64414	2.75866	-1.63787	3.73035	1.77696	3.55862	4.95591	3.37662	5.28452	-0.990917	4.68165	5.52194	3.34388	3.8046	-0.418039	2.40915	3.13805	1.94216	4.00805	0.652451	2.70746	4.19649
P06396-2	P06396-2	Gelsolin	GSN	NaN	-1.5605	-0.715435	0.0307283	-1.34074	-1.81992	-1.88283	NaN	2.22805	1.56144	NaN	3.16941	5.05965	2.89348	2.1215	3.64449	3.21449	3.12216	2.06751	4.23704	2.96113	1.06448	2.4056	2.46555	4.52772	3.19825	4.96127	2.96554	NaN	1.9292	2.74902	3.05286	5.28028	4.48082	4.38559	4.46687	4.09594	5.07451	3.41746	4.86585	4.82979
P06454-2;P06454	P06454-2;P06454	Prothymosin alpha;Prothymosin alpha, N-terminally processed;Thymosin alpha-1	PTMA	1.58751	1.26433	1.72889	1.40124	-0.465497	1.74326	-0.50555	-0.647923	-8.90985	NaN	NaN	NaN	-1.53868	-2.5538	NaN	NaN	-9.57035	-5.32469	NaN	-1.72099	-1.95458	NaN	NaN	-4.06156	-3.20243	-1.14101	-3.14222	-8.15513	NaN	NaN	-3.02091	-3.3928	-1.76792	-6.96129	-2.1909	-4.73191	-1.56392	-2.44832	-0.141193	-0.657171	-5.69032
P06576	P06576	ATP synthase subunit beta, mitochondrial	ATP5B	4.65527	4.08049	3.84626	1.04977	1.56463	3.79734	4.36803	2.92484	4.0697	3.09025	10.4698	4.28804	4.30557	4.86693	3.84241	4.0164	4.39325	4.71439	4.6157	4.99566	4.93058	4.19754	4.14153	4.29772	4.75711	4.29612	5.21897	3.89943	NaN	-0.317588	4.00447	4.63151	5.2114	4.78733	5.4669	5.17106	5.18792	4.62442	6.74085	5.22991	5.48281
P06702	P06702	Protein S100-A9	S100A9	5.50071	4.12172	4.6355	5.29643	6.4157	5.34602	3.52228	2.50795	4.0272	-1.17127	-2.69526	7.59124	-6.06155	1.44246	8.01457	5.53899	4.20858	4.85172	4.01884	-0.198514	4.5862	-5.28796	0.498279	6.61542	1.73403	6.9617	0.383117	2.23147	NaN	3.28894	2.82415	5.31956	-1.51856	-1.21641	-1.70228	0.636856	-0.385257	-7.22231	-1.81855	-1.96332	2.20488
P06703	P06703	Protein S100-A6	S100A6	3.98787	2.29742	4.69851	4.86205	3.80084	4.93801	3.38785	3.99646	-0.54863	NaN	NaN	0.35043	NaN	0.810866	0.65523	0.719172	0.601103	1.13987	-0.388444	1.45176	-0.791292	NaN	0.989053	-10.5655	1.74036	NaN	3.46589	-0.141438	NaN	NaN	0.306447	0.530887	0.739377	NaN	0.788901	0.874861	2.63715	2.707	2.32599	3.05325	-0.513123
P06727;CON__Q32PJ2	P06727	Apolipoprotein A-IV	APOA4	-0.445152	-0.437462	-0.412056	NaN	NaN	0.688597	0.706192	2.32681	-3.3201	NaN	NaN	-2.84719	-7.04567	-5.1992	-3.16492	-3.16511	-5.18145	-0.167148	-5.18915	-1.31641	-6.96655	-2.26511	NaN	2.73619	6.01933	-1.71315	-2.1979	-4.19912	NaN	NaN	-1.61199	-9.1582	-3.38314	-2.6116	-3.1062	-3.8148	-1.26349	-2.06674	-3.11604	-1.44633	-1.78634
P06733	P06733	Alpha-enolase	ENO1	4.77181	4.65028	4.6344	4.07924	3.3755	3.9003	3.98965	4.72261	1.85685	5.16763	NaN	2.72814	4.04019	1.46358	3.82552	0.0208187	-0.721339	0.0192652	1.11711	4.67817	4.47937	0.76624	-0.327392	2.4398	2.44537	2.38709	7.47713	5.67369	NaN	9.83359	7.50863	1.12473	7.41306	1.33329	5.9859	2.98346	5.36445	8.27406	4.83911	5.79885	3.88408
P06733-2	P06733-2	Alpha-enolase	ENO1	-3.49088	NaN	-4.7911	NaN	-2.96415	-3.89159	-2.57052	-3.55969	1.85685	5.16763	NaN	2.72814	4.04019	1.46358	3.82552	0.0208187	-0.721339	0.0192652	1.11711	4.67817	4.47937	0.76624	-0.327392	2.4398	2.44537	2.38709	7.47713	5.67369	NaN	9.83359	7.50863	1.12473	7.41306	1.33329	5.9859	2.98346	5.36445	8.27406	4.83911	5.79885	3.88408
P06737-2;P06737	P06737-2;P06737	Glycogen phosphorylase, liver form	PYGL	1.77821	1.49973	2.1136	0.146968	3.49492	2.69333	2.42888	1.8818	-7.43521	0.879354	NaN	-4.21362	-5.58911	NaN	NaN	NaN	-6.48307	NaN	NaN	-2.01607	NaN	1.51935	NaN	NaN	NaN	NaN	-4.27065	NaN	NaN	-2.72261	NaN	NaN	-3.47495	NaN	NaN	-2.47591	-2.16521	NaN	-5.18599	-2.21313	-9.2911
P06744;P06744-2;Q8N196	P06744;P06744-2	Glucose-6-phosphate isomerase	GPI	4.91549	4.46674	4.79476	5.4591	5.78829	4.31652	4.91249	4.75298	0.916886	1.59925	NaN	-0.764232	1.76694	-1.96474	-0.563901	-1.26639	-1.25486	-1.5657	0.786097	2.91834	2.76555	3.39086	4.04283	-0.421273	2.10963	1.00777	-2.38717	3.71527	NaN	-1.11689	2.89723	-0.37851	-2.46462	0.833259	2.5938	2.46442	1.78855	0.772699	0.523019	2.08447	-0.12184
P06748;P06748-3;P06748-2	P06748;P06748-3;P06748-2	Nucleophosmin	NPM1	-0.182846	1.83327	1.69641	2.48108	2.33453	0.905107	0.315386	1.85003	0.781704	NaN	-0.871971	-1.32031	4.20139	0.0434389	-6.40285	-1.63185	-8.30887	-1.82546	-3.39409	1.18745	1.14497	5.78649	-0.335232	1.08317	1.80306	2.9712	3.28961	-7.55155	NaN	0.0592647	0.202652	-0.59951	4.06435	1.89315	3.16281	2.06712	4.43585	0.866625	5.73706	5.13056	4.18806
P07099	P07099	Epoxide hydrolase 1	EPHX1	2.79878	1.36289	1.12151	2.80495	4.25114	3.84472	2.03627	2.20495	2.02629	-1.35184	NaN	2.28732	-2.73963	0.615617	0.276473	2.14233	2.71153	-0.256945	2.93525	1.73615	3.63504	2.9404	1.72353	3.45881	2.84125	3.53376	1.68929	2.7532	NaN	2.18047	1.96338	0.944254	2.6217	-0.46281	1.66688	0.549171	-0.465311	1.77801	0.555395	0.423654	1.27672
P07195	P07195	L-lactate dehydrogenase B chain	LDHB	4.41814	4.05843	3.67446	3.1694	5.52048	4.62965	4.59458	4.20333	-0.54594	3.73133	NaN	0.731388	3.95662	0.134254	-0.16319	-3.55098	-2.62654	0.636649	-0.525436	3.28577	-0.418113	0.343349	0.292336	-1.80336	-1.94161	-0.220445	-0.933878	-5.71283	NaN	NaN	0.588305	-0.183254	-0.71448	0.314109	-2.42076	-0.94988	2.28753	-3.25177	1.81685	2.21692	0.287839
P07203;P07203-2	P07203	Glutathione peroxidase 1	GPX1	1.24675	0.357321	0.582512	1.19642	2.48197	1.02188	0.678284	0.753338	NaN	NaN	NaN	NaN	0	-1.25424	NaN	NaN	-0.610808	-3.60222	-4.91073	-0.122194	-2.3864	NaN	NaN	-2.87198	-0.976715	-4.2114	-1.37375	NaN	NaN	NaN	-0.899796	-0.542176	-1.31262	-0.496264	-1.8358	-1.4546	-1.05027	-1.29024	-2.57204	-0.495679	-1.44469
P07237	P07237	Protein disulfide-isomerase	P4HB	4.53802	4.17591	4.20016	3.27366	3.86211	3.64607	3.409	3.38356	0.534508	2.01054	-2.13289	0.664005	1.54181	1.86601	-2.6989	-0.528419	0.615781	1.23538	0.766346	2.2313	1.36521	2.04445	1.91579	1.884	2.15167	1.94988	2.16634	0.570665	-0.966971	-3.50593	2.37073	0.843882	2.45333	2.19195	1.46562	1.66888	3.71395	1.77977	3.00945	3.74148	3.83048
P07305;P07305-2	P07305;P07305-2	Histone H1.0;Histone H1.0, N-terminally processed	H1F0	2.50013	1.68633	1.7227	-1.53089	-3.20614	-1.20926	-0.0615883	1.87651	3.76071	8.17874	5.49422	4.98996	3.40935	4.16088	-9.68613	-0.81524	-3.36351	-0.300615	3.33882	3.82299	3.95169	NaN	3.87764	3.90805	3.4296	2.35821	2.56544	4.76204	-4.44553	-7.00517	4.1802	4.70963	1.99069	4.23714	4.19885	4.81712	4.44264	3.84699	4.49161	4.24296	2.72957
P07339	P07339	Cathepsin D;Cathepsin D light chain;Cathepsin D heavy chain	CTSD	2.54648	2.98231	1.61543	1.53221	4.36481	2.03478	3.40761	3.04241	0.670879	5.24499	NaN	1.79561	2.04125	1.85755	-4.01707	NaN	0.982558	1.11268	0.340298	1.75428	1.55326	NaN	-2.26241	1.33256	3.04807	1.39445	2.32693	-3.34845	NaN	2.16514	-0.0270309	0.861694	5.72083	2.51811	2.23435	4.61732	2.94732	5.54049	1.25032	2.7335	2.09372
P07355;P07355-2;A6NMY6	P07355;P07355-2;A6NMY6	Annexin A2;Putative annexin A2-like protein	ANXA2;ANXA2P2	6.51494	5.06527	5.70632	6.64759	6.14603	5.66986	6.02979	5.85134	6.66795	7.21527	-1.71407	6.93592	6.14651	6.71364	5.32544	7.50782	7.27363	6.93259	6.68984	5.60188	6.65808	6.1566	6.35788	6.78078	7.39049	7.24589	7.35781	6.5299	-0.721859	3.19737	6.86047	6.62175	6.45076	6.59563	6.40988	6.28494	5.93259	7.12542	5.10952	6.4655	5.76368
P07360	P07360	Complement component C8 gamma chain	C8G	-2.43199	-3.66112	-4.4624	-3.85363	-2.17656	-1.79463	0.12009	-2.24181	NaN	NaN	-1.40507	NaN	NaN	NaN	NaN	NaN	-5.46848	NaN	-4.25865	NaN	-4.17856	NaN	NaN	NaN	-2.06311	-1.5221	-2.95271	NaN	NaN	NaN	-6.90756	-7.50445	NaN	NaN	NaN	NaN	-3.64895	-4.23666	NaN	NaN	NaN
P07384	P07384	Calpain-1 catalytic subunit	CAPN1	-0.350452	0.608498	-0.0944519	1.18023	2.46961	1.69903	-0.0491486	-0.581163	-6.20873	-2.46024	-2.06854	-5.21943	-3.41238	-1.44117	NaN	1.5754	-5.06026	-0.130311	-1.71165	-2.41415	-0.620776	-4.514	-2.67895	-3.77936	0.853804	-1.4248	1.8181	-1.3518	NaN	NaN	-6.14747	-6.07561	-0.592962	3.44973	-1.02221	-2.10129	-0.62552	-0.755536	-1.35505	-1.06977	-1.29177
P07437;A6NNZ2	P07437	Tubulin beta chain	TUBB	1.681	2.43383	2.29896	1.03286	2.02601	2.59832	2.90793	4.05045	1.61875	NaN	NaN	2.40898	4.47426	3.22151	0.950957	0.867138	3.49145	4.29604	2.83639	4.03342	4.3861	NaN	4.88335	4.84398	4.27187	3.08999	4.51391	5.07416	NaN	0.627549	3.78656	3.86687	5.22594	4.53676	4.43719	4.62813	4.42744	5.13493	4.13865	4.35805	4.52711
P07585;P07585-2;P07585-3;P07585-4;P07585-5	P07585	Decorin	DCN	5.99222	3.86847	4.95067	3.59173	2.67958	3.4726	3.8084	5.39458	7.91813	-1.39366	5.06901	9.03583	9.32081	8.48037	8.4747	9.29298	8.54828	8.72891	7.26452	7.39018	8.64571	6.6975	7.18212	8.4825	7.98966	7.46756	7.56762	7.73313	NaN	2.5322	8.22994	9.09813	8.0609	8.34911	7.68981	7.9244	4.35179	8.4848	4.62415	5.6191	4.85993
P07602;P07602-2	P07602;P07602-2	Prosaposin;Saposin-A;Saposin-B-Val;Saposin-B;Saposin-C;Saposin-D	PSAP	2.76106	2.53771	0.915314	3.35857	3.39075	3.02542	-2.05774	NaN	2.16226	NaN	NaN	3.5839	-1.12481	3.46067	3.28437	2.04591	1.10727	2.88645	1.68329	1.58414	1.88665	NaN	NaN	2.68769	3.35632	2.47126	3.54413	3.78314	NaN	-3.10569	1.92462	1.59122	5.35356	2.2195	3.51847	5.26272	1.60401	5.37455	2.44308	1.97031	2.68706
P07737	P07737	Profilin-1	PFN1	3.43157	2.46711	3.3349	4.3356	3.88666	3.52171	4.09867	3.73655	-2.08334	-2.01298	NaN	0.91649	3.7242	0.939015	1.85567	0.580258	0.275278	1.43284	-2.25865	4.84115	0.743108	-4.6885	NaN	-0.151707	1.55147	0.654024	0.815344	-7.00407	2.68375	-1.93742	-0.470774	1.81545	1.1888	1.54355	1.28933	2.43748	4.13867	1.48698	2.65983	4.28062	2.43646
P07741;P07741-2	P07741;P07741-2	Adenine phosphoribosyltransferase	APRT	-0.969709	-0.296942	-1.87215	-2.2079	-1.71639	-1.18676	0.233881	-1.63981	-6.98945	1.24679	NaN	NaN	NaN	NaN	NaN	NaN	NaN	-6.83926	NaN	-5.28772	-6.8308	NaN	NaN	NaN	NaN	NaN	NaN	-5.09999	NaN	NaN	-7.81797	NaN	-5.55724	NaN	NaN	-7.5466	-2.17935	NaN	-3.84752	-1.18471	-4.71234
P07814	P07814	Bifunctional glutamate/proline--tRNA ligase;Glutamate--tRNA ligase;Proline--tRNA ligase	EPRS	-0.38563	0.144653	0.403116	0.0784597	-2.2353	-0.277819	0.692696	-1.64282	-2.02976	NaN	NaN	NaN	NaN	NaN	NaN	-5.67138	NaN	NaN	-6.20639	NaN	NaN	NaN	NaN	NaN	NaN	NaN	NaN	-0.123426	NaN	-4.66121	NaN	NaN	NaN	-6.21613	NaN	NaN	-4.96694	NaN	-5.81318	NaN	-2.82782
P07858	P07858	Cathepsin B;Cathepsin B light chain;Cathepsin B heavy chain	CTSB	0.390308	1.30834	0.705841	-2.78442	-0.486602	-0.921133	-0.770403	-0.916595	-1.20958	NaN	-3.25429	-0.807301	3.39595	-0.73068	-0.961932	-1.71891	-2.11958	0.255642	-0.542442	1.18973	0.470855	NaN	-0.492925	0.475104	0.643351	2.24319	3.33127	-2.00988	NaN	1.24568	0.801125	-1.70044	3.23505	0.627326	2.2892	1.65919	2.34382	3.27515	2.44444	2.52473	1.1439
P07900;P07900-2;Q14568;Q58FG0	P07900;P07900-2	Heat shock protein HSP 90-alpha	HSP90AA1	4.81138	4.51781	4.53629	4.68891	3.8147	4.44824	4.68155	4.81958	-3.26069	-0.957564	NaN	-0.161696	2.18315	-0.176239	-1.95444	-4.0652	0.910689	-0.830372	-4.68749	1.97379	0.577771	NaN	-4.35025	-0.607809	-0.203259	-0.43004	0.602684	-2.85206	NaN	-0.184005	0.25408	-0.460235	0.206911	0.581961	0.215729	-0.0461869	3.30559	0.621318	1.9626	2.58818	0.330235
P07910-2;P07910;P07910-4;P07910-3;P0DMR1;O60812;B7ZW38;B2RXH8	P07910-2;P07910;P07910-4;P07910-3	Heterogeneous nuclear ribonucleoproteins C1/C2	HNRNPC	1.85929	1.98343	2.57982	2.58951	2.16039	1.46949	1.96428	-1.23577	-3.93665	-1.67721	NaN	NaN	-0.557331	-1.02756	-2.48728	-3.76235	-1.84472	-5.24902	-5.4211	0.262236	-1.08554	1.7144	-7.62221	0.260365	-2.25145	-0.798619	1.59549	-4.39263	NaN	NaN	-0.0476408	NaN	0.489053	-1.42608	0.529195	0.445729	0.930551	-0.309873	2.48907	1.61118	1.1452
P07942	P07942	Laminin subunit beta-1	LAMB1	3.52629	2.32623	2.36647	3.56735	4.20378	3.01139	2.11182	2.88917	6.12479	0.876426	0.121677	6.11694	6.65218	5.24563	6.29287	5.85796	6.4482	5.23049	5.94317	4.74805	5.63695	1.89574	4.25783	5.25559	8.45607	5.69451	2.49256	3.86613	4.68745	3.66302	5.29218	3.9284	1.74819	2.84787	4.13441	2.58827	1.70904	1.78801	0.961824	2.19309	2.20406
P07954-2;P07954	P07954-2;P07954	Fumarate hydratase, mitochondrial	FH	0.046442	0.829134	0.704678	-1.19471	2.01284	0.428207	1.43908	0.975744	-0.873252	NaN	NaN	-6.28854	-0.186963	0.850782	NaN	-7.6778	-1.1375	-1.46289	0.886637	0.731604	-0.791292	NaN	-2.61646	NaN	-0.477144	-3.12394	-0.51025	NaN	NaN	-4.2234	-4.02362	-2.04078	-0.740952	-0.287841	-0.491318	-2.87014	0.556853	-2.59859	0.716737	0.120005	-0.803972
P08123	P08123	Collagen alpha-2(I) chain	COL1A2	3.59776	0.502081	2.55953	3.65078	4.01895	2.59726	2.86626	2.25519	9.07431	0.0319433	3.59914	10.7855	11.4859	9.50547	11.7932	9.30261	7.13964	11.3383	7.88616	10.8052	11.4481	4.71841	11.9794	10.6366	10.8184	11.1031	10.9477	12.012	9.22758	7.64429	11.4406	11.5335	11.1725	10.7906	10.0718	10.7382	7.20503	11.6331	7.14111	8.11339	7.80273
P08133;P08133-2	P08133;P08133-2	Annexin A6	ANXA6	5.3495	2.48262	4.16051	4.16654	3.29225	3.41916	3.21938	2.14819	0.412606	4.7887	0.90458	1.08788	2.18139	1.71487	0.652778	1.41151	1.7833	0.519835	0.506596	2.8252	2.12913	0.368331	0.227281	1.83777	4.74166	2.7098	4.60885	-2.05014	-0.191344	2.5202	0.881451	0.874032	2.87002	2.34947	3.48586	2.22136	4.03553	3.28138	2.63109	4.19948	2.37518
P08195-2;P08195-3;P08195;P08195-4	P08195-2;P08195-3;P08195;P08195-4	4F2 cell-surface antigen heavy chain	SLC3A2	-4.81848	-2.78704	-4.71476	-1.78637	-1.35177	-3.88636	-4.30233	NaN	-5.7869	-0.415037	NaN	-5.35344	NaN	-1.5538	-5.15458	-5.11884	-6.90607	NaN	NaN	-3.65418	-2.60104	NaN	1.07735	-1.05158	-5.95499	-7.02237	-1.83401	NaN	NaN	NaN	-2.60995	-2.96347	-1.88113	-6.84294	-4.93159	-2.5563	-3.18648	-2.4729	-2.83659	-3.53866	-0.867431
P08237;P08237-3;P08237-2	P08237;P08237-3;P08237-2	ATP-dependent 6-phosphofructokinase, muscle type	PFKM	2.11428	1.76131	1.87226	-6.47856	NaN	1.6412	-2.15147	NaN	NaN	NaN	NaN	NaN	-4.14935	-1.54765	0.0897303	-7.82695	-4.55736	-3.82349	NaN	-3.01402	0.162733	NaN	NaN	NaN	-3.26701	-4.74673	-2.68735	-4.48528	NaN	NaN	NaN	-2.59756	-1.58895	-2.05191	-2.79613	-3.48668	-3.73826	NaN	-2.80074	-3.23921	NaN
P08238;Q58FF7;Q58FG1	P08238	Heat shock protein HSP 90-beta	HSP90AB1	3.12708	3.8143	3.32878	3.59021	1.94635	2.99599	3.12177	3.64235	-4.45283	4.49226	-1.69152	NaN	1.46594	-2.11128	-2.93809	-4.6821	-4.18145	-3.23071	-2.28703	1.18218	-2.21523	NaN	-3.06566	0.700234	-3.02734	-2.62644	-0.353848	-3.39955	NaN	-4.09532	-3.51888	-4.21203	-0.325915	-3.8655	-1.5655	-1.27714	3.00023	-1.07343	1.6269	2.41055	1.33969
P08246	P08246	Neutrophil elastase	ELANE	2.60033	-0.551632	1.24672	2.89694	4.88193	0.826603	2.2769	2.99632	-2.13899	NaN	NaN	5.51696	NaN	-1.86958	5.89661	5.02201	0.514754	-7.9141	0.409729	NaN	1.27016	1.46704	NaN	3.52474	-5.29155	3.25355	-7.88985	-8.1273	NaN	NaN	NaN	1.02234	NaN	-5.75609	-8.51506	NaN	-6.12222	-5.7257	NaN	NaN	-6.87077
P08311	P08311	Cathepsin G	CTSG	0.330688	0.651031	0.437016	2.7276	2.72179	2.17907	1.785	0.0954952	0.7673	4.73604	-2.46753	5.8799	-0.605028	2.69314	6.02364	3.74162	3.95081	4.72336	2.47458	0.546556	3.08407	0.228659	-0.355022	4.48116	1.75578	3.16628	0.320513	1.09076	NaN	-0.755781	2.08566	4.09502	-7.10995	0.841652	-0.722343	0.285384	-1.69494	-3.05344	-2.08877	-6.09865	-2.2835
P08559-3;P08559;P08559-2;P08559-4	P08559-3;P08559;P08559-2;P08559-4	Pyruvate dehydrogenase E1 component subunit alpha, somatic form, mitochondrial	PDHA1	-1.46804	-0.0579395	-0.214912	-3.39888	0.0965319	-1.23841	-0.913183	NaN	2.38492	4.94439	NaN	1.67916	0.738559	2.3443	-1.07116	0.983657	4.30152	2.06382	1.76704	1.97032	1.94356	1.4627	-5.08933	4.01203	0.0161605	3.32169	1.40846	2.39899	NaN	NaN	1.34369	1.34749	3.82152	1.38039	1.63221	0.659714	0.999947	0.96301	0.891479	0.833946	-0.215073
P08571	P08571	Monocyte differentiation antigen CD14;Monocyte differentiation antigen CD14, urinary form;Monocyte differentiation antigen CD14, membrane-bound form	CD14	-3.2519	-0.101215	-0.973597	-2.68579	-2.11653	-1.54465	-1.57978	NaN	4.22753	NaN	NaN	-6.32063	-2.27488	-2.07544	NaN	-4.49553	NaN	-4.17713	-2.47015	-1.54829	0.0334496	NaN	NaN	0.361384	-0.384663	1.16538	-0.784339	-1.98365	NaN	NaN	1.92544	-4.78216	0.94065	-3.92348	0.0693388	0.564161	-0.563918	1.89647	0.094265	-0.486976	0.814363
P08572	P08572	Collagen alpha-2(IV) chain;Canstatin	COL4A2	-2.13869	-0.87063	0.0274487	1.23337	4.46689	0.129457	-0.120447	1.9282	6.05613	5.62225	-1.86145	8.16948	7.74533	5.33389	8.14455	6.90072	6.78318	3.73833	4.70522	5.76067	5.85912	3.36678	5.69522	5.95956	6.02723	5.7848	3.99525	5.58509	NaN	5.80984	5.27843	4.9263	3.36215	3.2308	2.98262	3.36819	1.20152	1.99086	0.659801	1.25523	2.28725
P08574	P08574	Cytochrome c1, heme protein, mitochondrial	CYC1	-2.47486	-4.38854	-3.74247	-3.94094	-1.19613	-2.3019	-5.46826	NaN	NaN	-1.89616	NaN	NaN	-4.97378	0.893201	NaN	-5.74819	NaN	NaN	NaN	NaN	-0.0888057	NaN	NaN	-3.54654	-1.65337	-0.162641	-2.85065	NaN	NaN	NaN	-4.50362	NaN	-3.74095	NaN	-0.902916	-1.28384	-0.723155	-4.74267	-0.723204	-1.70431	0.632181
P08603;P08603-2;Q02985-2;Q02985	P08603	Complement factor H	CFH	1.21509	1.13111	1.4787	2.80908	4.35221	2.61468	1.23833	1.70548	3.41584	2.00191	0.0565834	2.00063	0.959585	5.40658	0.0267525	3.87362	4.837	2.8196	4.53851	1.17296	4.21395	-3.39572	3.77505	1.0134	4.03027	5.30996	3.0095	0.971807	NaN	0.84514	5.3589	3.49646	3.30945	3.61165	2.3768	3.17661	2.60896	4.50974	1.48803	2.44664	2.87308
P08670	P08670	Vimentin	VIM	8.44591	7.22939	7.56512	8.0921	8.39971	7.92746	8.40118	7.52063	9.38873	2.86947	0.885964	10.4994	10.8355	8.82883	9.47366	9.33494	10.2561	9.89349	9.45364	8.50871	9.58871	9.82293	9.53568	9.00235	9.84529	9.32053	9.65286	8.99395	7.57951	8.0457	9.50117	9.84558	9.65331	9.17498	9.95973	9.48745	8.4681	9.88418	7.91357	9.23258	8.31568
P08727	P08727	Keratin, type I cytoskeletal 19	KRT19	4.98659	4.80677	4.81896	5.75139	4.03867	4.31936	4.40578	2.94026	3.48435	1.0709	NaN	1.60849	2.4529	4.1322	1.6626	1.86273	1.8984	2.23952	1.24724	2.13318	3.197	2.59167	4.51722	4.78834	-0.841151	1.54073	3.95727	5.10658	1.73047	-1.68324	1.11419	0.424656	3.77561	3.233	2.14213	0.754241	5.39067	-1.25938	6.97553	5.24697	4.09888
P08754	P08754	Guanine nucleotide-binding protein G(k) subunit alpha	GNAI3	-4.4269	-2.63248	-3.04499	NaN	-3.48862	-3.18402	-2.36366	NaN	1.20896	NaN	NaN	2.75693	-1.54565	1.53817	1.60214	2.30096	1.72697	1.51135	2.01988	0.602606	1.43651	NaN	-0.269906	1.39208	0.440098	1.39	0.416329	0.797477	NaN	0.316761	0.0654392	0.913845	0.197648	0.274982	0.395928	0.979296	-0.405897	1.26391	-0.337291	-0.38037	-1.17247
P08758	P08758	Annexin A5	ANXA5	5.41997	4.80467	4.76082	5.71812	5.76777	4.7743	4.06347	4.72017	0.956948	-0.682384	-0.687799	1.47811	2.12586	0.550965	2.56151	1.61427	2.07404	2.49693	0.920334	2.81372	0.0364518	-0.55334	0.500483	-0.196841	3.49775	2.01628	5.12793	1.35811	0.295568	2.11617	1.07659	2.36306	2.34695	0.669423	2.01434	2.53786	3.75565	5.29555	1.68979	3.9454	1.86572
P08865	P08865	40S ribosomal protein SA	RPSA	0.485161	2.02209	1.96099	-1.35974	0.204164	1.48208	2.13041	2.9458	1.0191	2.21626	NaN	-1.67179	0.649901	1.01562	-1.11227	1.23059	-0.453807	0.488599	-0.553892	0.887178	1.31821	NaN	0.845572	-0.540326	1.55662	1.58662	2.84662	1.09692	NaN	NaN	0.572636	0.121774	2.50182	1.03409	2.39837	2.58675	2.70742	2.07596	2.60947	2.57173	2.21697
P08962-3;P08962-2;P08962	P08962-3;P08962-2;P08962	CD63 antigen	CD63	NaN	-0.770065	-1.92541	-0.769509	0.101518	-1.03096	-2.83991	NaN	NaN	NaN	NaN	-6.08616	NaN	NaN	NaN	NaN	NaN	NaN	NaN	NaN	NaN	NaN	-7.1324	NaN	NaN	NaN	-0.978888	NaN	NaN	-3.71692	NaN	NaN	-1.87135	NaN	NaN	0.167643	NaN	-2.82614	NaN	-9.12434	NaN
P09012	P09012	U1 small nuclear ribonucleoprotein A	SNRPA	-0.482876	-0.531309	-0.137314	0.83137	-0.590955	-0.919144	-1.42636	NaN	NaN	NaN	NaN	NaN	NaN	NaN	NaN	NaN	NaN	NaN	NaN	NaN	NaN	NaN	NaN	NaN	NaN	NaN	NaN	NaN	NaN	NaN	NaN	NaN	-9.1716	NaN	-7.60758	-7.80552	-4.19507	NaN	-1.34534	-3.50312	-6.66948
P09104;P09104-2;P13929-3;P13929-2;P13929	P09104;P09104-2	Gamma-enolase	ENO2	-2.98411	-4.42928	-3.12177	-3.38744	-4.39973	-2.42461	-3.62468	NaN	1.1463	NaN	2.04544	2.24024	3.62752	1.8163	3.71851	0.554032	1.92662	-3.24115	1.71682	2.66137	2.06215	NaN	NaN	1.85414	1.54938	2.2393	0.983126	1.89317	NaN	3.4343	1.5667	1.82293	0.970366	1.8794	0.84733	1.2733	3.24279	1.45335	2.71278	3.84182	1.40555
P09110;P09110-2	P09110	3-ketoacyl-CoA thiolase, peroxisomal	ACAA1	-3.4257	-2.95665	-4.33277	-6.42809	NaN	-1.76197	-1.27596	NaN	-2.25717	NaN	-1.22162	NaN	NaN	-5.13876	NaN	NaN	-4.17773	-7.23436	-5.44648	-6.06646	-4.04562	NaN	-7.3902	-6.38572	-4.86595	-3.45011	-2.00969	-5.72148	NaN	NaN	-7.06448	NaN	-0.701424	-3.75609	-1.5655	-3.96164	-1.96205	-3.42931	-0.42325	-3.67634	-0.830828
P09211	P09211	Glutathione S-transferase P	GSTP1	2.92266	3.44086	3.25068	3.16541	5.05785	4.71662	4.70061	2.46305	-2.84653	-0.66521	3.07935	-7.20093	0.822083	-2.04913	-5.53075	NaN	-7.57191	-6.37436	-1.00187	2.43683	-6.41401	-0.335983	NaN	-3.4766	-3.81932	-2.86657	-0.829427	-1.60814	-1.36822	-1.5407	-2.42242	-4.36934	-0.42975	-2.45046	-1.07284	0.441677	3.22337	-0.464073	1.79274	3.731	-0.213109
P09382	P09382	Galectin-1	LGALS1	5.45757	3.50451	4.63797	3.17453	5.31829	3.62638	4.0872	4.0045	4.16406	NaN	NaN	5.12603	5.09243	2.69801	5.24603	4.7781	5.091	5.26086	4.85897	3.76593	4.44184	4.02951	5.55113	3.53161	4.29381	3.65662	6.12201	4.58891	7.83558	5.03453	4.91602	5.30074	6.09681	4.62759	5.38878	5.55274	5.33752	5.30339	3.90303	6.05847	5.7082
P09429;B2RPK0	P09429;B2RPK0	High mobility group protein B1;Putative high mobility group protein B1-like 1	HMGB1;HMGB1P1	2.96713	1.8592	2.17631	2.45075	-1.3346	1.73973	1.42516	-0.109375	1.43338	-6.10817	NaN	0.0491724	NaN	0.150067	2.4277	-0.181282	1.16489	1.15141	0.359743	-1.47614	-1.32655	-2.61321	-0.0899973	-0.20758	-0.764491	-0.435296	2.15225	1.47012	NaN	NaN	1.11134	0.282181	2.01873	1.00133	2.18727	2.34701	1.6442	1.45556	2.42212	1.25527	2.75652
P09467	P09467	Fructose-1,6-bisphosphatase 1	FBP1	-0.874725	-1.16835	-0.361259	0.230611	0.00740147	-2.35885	-0.189642	NaN	NaN	NaN	NaN	NaN	-4.13527	NaN	NaN	NaN	-9.29593	NaN	NaN	-4.57065	-7.81686	NaN	NaN	NaN	NaN	NaN	-6.77249	NaN	NaN	-2.60232	NaN	NaN	-2.69537	NaN	NaN	-5.95821	-3.50128	-1.72359	-6.85228	-4.5862	-3.98517
P09525;P09525-2	P09525;P09525-2	Annexin A4	ANXA4	2.34343	-1.25826	0.998163	2.1356	-0.631824	0.845934	1.22055	0.700394	-0.788171	-1.86838	-2.92139	-2.07034	-2.52257	-2.13876	-4.16146	-6.32361	-2.40415	-0.304029	-4.14346	-0.472622	-2.42223	-1.86942	-4.63764	-0.97096	1.65632	-0.561784	3.16433	-5.15748	NaN	-1.13196	-2.01008	-0.301168	2.30088	-0.141708	1.43797	0.969829	1.37407	2.18326	1.11105	2.02765	0.330464
P09543-2;P09543	P09543-2;P09543	2,3-cyclic-nucleotide 3-phosphodiesterase	CNP	NaN	-1.96003	-2.14835	0.0181265	-2.58404	-1.81241	-2.62643	NaN	-1.27487	1.12374	NaN	-2.12377	-2.53176	-1.86192	NaN	-2.72582	-1.60145	-6.00187	-3.36556	-2.87763	-2.20102	NaN	NaN	-0.620053	-2.22083	-2.2259	-1.79772	NaN	NaN	NaN	-2.92373	3.57132	-1.87135	-3.13642	-2.38194	-2.16166	-0.759881	-2.34104	0.0761013	-1.0313	-0.38377
P09622;P09622-2;P09622-3	P09622;P09622-2;P09622-3	Dihydrolipoyl dehydrogenase, mitochondrial	DLD	2.51341	1.04204	1.1125	1.71216	1.98372	0.489792	0.0443516	0.733458	-1.03729	-1.72091	-3.00231	-3.35344	1.32352	1.94402	-6.37697	-6.79167	0.0163021	0.793453	-0.0235982	2.40053	1.08511	NaN	-3.98204	0.50923	0.00900126	1.55175	-0.612936	-1.05696	-1.60638	-2.9709	0.276361	-0.442641	-1.00934	0.654257	0.470302	-0.116149	0.892044	-0.28635	1.22616	0.225755	-0.291766
P09651-3;P09651-2;P09651;Q32P51	P09651-3;P09651-2;P09651;Q32P51	Heterogeneous nuclear ribonucleoprotein A1;Heterogeneous nuclear ribonucleoprotein A1, N-terminally processed;Heterogeneous nuclear ribonucleoprotein A1-like 2	HNRNPA1;HNRNPA1L2	0.979141	1.34514	0.457169	1.78095	1.77273	1.1367	1.19274	-1.91008	NaN	NaN	NaN	NaN	-2.24434	-2.57071	NaN	NaN	NaN	-8.10674	NaN	-3.54371	-3.61605	NaN	0.0154963	-6.71491	-2.77169	-7.63029	NaN	NaN	NaN	NaN	-3.60995	-11.2395	-7.98995	1.53978	-6.24328	-2.04334	-1.35484	NaN	-0.793016	-0.573015	-5.95335
P09661	P09661	U2 small nuclear ribonucleoprotein A	SNRPA1	NaN	-2.02397	-1.40869	-1.83674	-3.72807	-2.63126	-2.39987	-4.38917	-7.83651	1.32623	NaN	NaN	5.12035	-4.61681	NaN	-6.06169	-6.43795	NaN	-5.00816	-7.5563	NaN	NaN	NaN	NaN	-6.45618	-5.56064	-3.70573	NaN	NaN	NaN	-3.11058	-2.22852	-3.50791	-1.26604	-4.66607	NaN	-2.20083	-4.04552	-0.568268	-1.83628	-1.37277
P09871	P09871	Complement C1s subcomponent;Complement C1s subcomponent heavy chain;Complement C1s subcomponent light chain	C1S	0.143696	-1.87425	-0.819874	-0.302932	0.766757	-0.43931	-0.827654	NaN	-6.11647	0.879354	NaN	NaN	NaN	-1.17624	1.13259	-3.52661	-0.642447	-5.31363	-3.88158	-4.39008	-5.53716	NaN	NaN	-4.20174	-2.96116	-0.933415	-0.387168	-0.246681	NaN	NaN	-2.64093	-3.10852	-2.80096	-1.57004	-3.06873	-0.696639	-0.101537	-0.536223	-3.02019	-0.892642	-0.308445
P09874	P09874	Poly [ADP-ribose] polymerase 1	PARP1	0.573847	1.21559	0.89023	2.14509	-0.983945	0.338593	1.84797	0.0190887	-0.784996	-2.2639	-1.40507	-4.08616	-2.76649	-1.28974	-1.49161	-1.61891	-1.49943	-1.76774	-3.1059	0.154996	-3.25285	NaN	-2.35343	-2.5249	-1.67627	-1.81908	0.784254	-1.84733	NaN	NaN	0.43828	-1.20905	1.32081	1.03701	1.39757	1.22869	1.98231	-1.06007	3.6071	1.16668	3.259
P09960;P09960-4;P09960-2;P09960-3	P09960;P09960-4;P09960-2;P09960-3	Leukotriene A-4 hydrolase	LTA4H	0.726549	1.57102	1.27003	1.97274	2.72922	2.81988	2.00693	1.04938	-2.41505	-2.18589	-1.31617	-3.60757	-2.92091	NaN	NaN	-5.794	-4.91717	-7.35157	-6.91426	-0.357955	-7.8308	NaN	NaN	-3.85838	-4.6602	-7.99727	-4.6692	-2.70125	NaN	2.36284	-5.29211	-2.5403	NaN	-3.57004	-6.81256	-2.75033	-1.27483	-2.2442	-3.17219	-0.993821	-5.32193
P09972	P09972	Fructose-bisphosphate aldolase C	ALDOC	0.964149	0.561039	1.68087	1.83516	4.12162	1.79555	2.94396	2.11376	4.79716	NaN	-3.3452	3.08241	1.69983	2.64371	2.48598	3.20171	1.20205	0.821929	3.6153	0.978437	3.00425	NaN	1.7009	-0.498284	1.86679	2.48758	2.30123	3.95364	NaN	-4.14948	0.314545	0.0583158	3.75704	-0.0488052	2.92556	3.00281	2.38893	2.61543	2.40363	1.95909	2.75283
P0C0L4;P0C0L4-2;CON__ENSEMBL:ENSBTAP00000007350;CON__P01030	P0C0L4;P0C0L4-2	Complement C4-A;Complement C4 beta chain;Complement C4-A alpha chain;C4a anaphylatoxin;C4b-A;C4d-A;Complement C4 gamma chain	C4A	-0.510883	-1.0696	-1.07162	0.092267	2.72619	0.375948	-0.0130138	1.01247	-1.41505	NaN	NaN	-0.255505	0.45435	-0.675973	0.424649	-1.04689	1.91332	-0.921841	0.289948	-0.0734677	-0.166082	-5.63787	NaN	0.714931	0.270838	1.62114	-0.648855	-2.54732	NaN	NaN	0.962701	-0.386899	-0.207358	1.45477	-0.706269	-1.96594	0.274408	0.395121	-1.64167	-1.66451	-1.08725
P0C0L5	P0C0L5	Complement C4-B;Complement C4 beta chain;Complement C4-B alpha chain;C4a anaphylatoxin;C4b-B;C4d-B;Complement C4 gamma chain	C4B	3.82166	2.92348	2.65707	4.0597	5.43532	3.93682	4.1786	4.19537	1.45095	2.59343	-1.17658	1.2547	3.948	1.66977	1.15181	3.0635	3.67523	1.80277	3.46929	3.1647	3.33672	1.9567	0.652926	1.59118	3.82998	3.99609	2.73271	3.08356	NaN	7.39269	3.3087	1.67785	2.29966	3.0907	2.04643	2.04394	2.36173	3.39092	0.843697	1.47842	1.32642
Q71UI9;P0C0S5;Q71UI9-3;Q71UI9-4;Q71UI9-2	Q71UI9;P0C0S5;Q71UI9-3;Q71UI9-4;Q71UI9-2	Histone H2A.V;Histone H2A.Z	H2AFV;H2AFZ	NaN	1.00671	-0.695967	-2.63978	-1.81438	-1.36489	-1.31364	-2.01373	7.71894	2.4437	-0.494923	8.33531	6.83041	7.36171	8.54349	7.60441	7.62318	7.62459	7.7334	6.18357	7.48012	NaN	6.63524	8.05176	7.05721	6.27861	8.29557	8.29052	NaN	6.35874	7.95872	8.28764	7.8552	7.9183	8.50062	7.38911	6.76119	8.09056	7.12885	6.25213	7.39069
P62987;P62979;P0CG47;P0CG48	P62987;P62979;P0CG47;P0CG48	Ubiquitin-60S ribosomal protein L40;Ubiquitin;60S ribosomal protein L40;Ubiquitin-40S ribosomal protein S27a;Ubiquitin;40S ribosomal protein S27a;Polyubiquitin-B;Ubiquitin;Polyubiquitin-C;Ubiquitin	UBA52;RPS27A;UBB;UBC	5.46032	2.84365	3.0735	3.77676	4.82072	3.81956	3.07084	3.50463	3.18274	-0.180393	-0.826233	3.03117	4.62535	3.27777	2.83408	2.69396	2.96784	3.2977	2.79245	3.50172	3.83394	NaN	0.951407	2.85667	3.22136	3.38806	2.31926	3.08506	NaN	NaN	2.23573	3.17623	1.60521	3.12965	2.95602	3.49596	3.28442	2.04487	3.24208	3.85196	2.92665
P0DMV9;P0DMV8;P0DMV8-2	P0DMV9;P0DMV8;P0DMV8-2	Heat shock 70 kDa protein 1B;Heat shock 70 kDa protein 1A	HSPA1B;HSPA1A	5.24539	4.45148	5.1359	4.66817	5.23132	3.97551	5.29054	4.37356	0.691548	-0.208108	4.13872	0.259441	6.65311	1.8867	5.04293	1.57431	1.44793	2.68334	1.13832	3.21972	1.43385	NaN	-1.40366	1.61215	3.04636	0.400362	3.00526	2.70987	NaN	-0.501035	2.98543	3.07976	0.00666094	2.8854	2.23782	2.68701	2.20361	2.35293	3.13164	3.43102	2.52462
P0DN76;Q01081;Q01081-2;Q01081-4;Q01081-3;Q8WU68-3;Q8WU68-2;Q8WU68	P0DN76;Q01081;Q01081-2;Q01081-4	Splicing factor U2AF 35 kDa subunit	U2AF1	NaN	-1.88773	-2.57338	-3.09228	-4.78118	-1.91662	NaN	-1.84973	NaN	-1.94715	NaN	NaN	NaN	NaN	-5.18232	NaN	NaN	NaN	NaN	-7.72801	NaN	NaN	NaN	-3.54343	-1.94161	-7.0739	-1.64482	NaN	NaN	-2.10198	NaN	NaN	-1.52621	-5.41164	0.0693388	-0.0096612	-0.401745	-6.70393	-0.152543	-1.57417	-1.82182
P10301	P10301	Ras-related protein R-Ras	RRAS	1.47892	-0.274008	-0.248142	-3.15462	0.689893	0.227922	-0.0794983	0.469765	-5.51879	-2.64655	NaN	0.2117	-1.04864	-4.51247	NaN	NaN	-2.61394	NaN	-0.63974	-3.74284	-2.61794	NaN	-1.08668	-6.84682	NaN	NaN	-2.32128	-2.24046	NaN	NaN	NaN	-4.73857	-3.04298	NaN	-3.47966	-3.49909	-1.70514	-7.40479	-1.77443	-1.65473	-4.02046
P10412;P22492;Q02539	P10412	Histone H1.4	HIST1H1E	-2.5403	-3.68698	-2.96976	-3.44578	NaN	-2.98785	0.319117	1.77952	1.69031	NaN	NaN	2.32957	6.98562	2.90338	3.87175	1.40458	-0.101879	3.08565	-0.360528	3.14204	3.48764	NaN	3.50503	2.57485	3.59823	2.93415	2.97691	4.29786	NaN	4.60182	2.95732	3.42948	3.09372	3.39249	2.70946	2.83925	-0.18291	3.64682	0.194407	-0.930495	1.60458
P10515	P10515	Dihydrolipoyllysine-residue acetyltransferase component of pyruvate dehydrogenase complex, mitochondrial	DLAT	1.02343	0.490187	0.582039	1.10319	1.44314	0.741714	0.0800571	0.406273	NaN	NaN	NaN	NaN	0.817567	1.02805	-3.89154	-8.98266	-8.18442	-2.0139	-6.96228	1.411	1.87817	NaN	-0.453989	-5.93381	1.67618	0.180917	1.39619	NaN	NaN	-2.30473	NaN	-2.0675	1.01818	-0.209453	1.44019	0.979435	1.02659	1.15203	0.72612	0.864985	0.447176
P10599;P10599-2	P10599;P10599-2	Thioredoxin	TXN	3.47466	2.19327	2.11174	3.07072	3.42182	2.4893	1.74798	1.75381	-4.30002	NaN	NaN	-0.732754	1.17611	-1.12955	-1.18934	-6.51745	-0.157935	NaN	-4.40028	-0.704405	-2.2945	-0.501501	NaN	NaN	-1.84764	-0.620439	0.217878	-4.88082	-0.820322	NaN	-0.912341	-0.231534	-0.658738	0.751885	-1.13066	0.5013	0.736964	0.641899	0.665843	0.919549	0.188618
P10606	P10606	Cytochrome c oxidase subunit 5B, mitochondrial	COX5B	0.0323429	-0.791777	-0.883448	-1.22163	-0.636418	-2.566	0.127415	0.214235	2.10281	NaN	NaN	2.93087	NaN	2.35645	2.93917	1.1795	2.92218	2.16848	2.54232	1.26208	2.50336	NaN	NaN	2.71288	2.52347	1.5362	1.75317	1.1228	NaN	NaN	1.28906	2.64554	1.8128	2.5777	2.34597	1.50892	1.66028	2.22918	2.05596	1.64232	2.27915
P10620;P10620-2	P10620;P10620-2	Microsomal glutathione S-transferase 1	MGST1	-2.82325	-3.77843	-4.08157	-3.45332	2.10899	-1.20566	NaN	NaN	3.19685	NaN	NaN	3.17771	4.33453	3.58055	-0.322893	3.26358	4.72713	2.35712	3.7163	2.0669	3.65465	-0.429766	NaN	1.97272	2.03674	2.80699	1.51226	1.0469	NaN	NaN	NaN	0.977307	1.11054	0.0472097	1.41392	0.455811	-1.24106	NaN	-0.969559	-0.822527	-2.24286
P10768	P10768	S-formylglutathione hydrolase	ESD	-0.254292	0.104828	-0.85708	-5.87873	2.46951	0.0762424	0.275434	-0.615019	-4.27487	-0.0162411	NaN	NaN	-1.24246	-5.44231	NaN	-6.26922	NaN	-8.42106	-2.47015	-1.02633	NaN	NaN	-0.363015	0.910761	-5.74287	-6.52255	-7.22174	-0.964281	NaN	NaN	0.0461168	-3.58014	-6.23281	NaN	-5.86584	-6.5389	-0.456671	-6.28309	-1.73162	0.178102	-5.80871
P10809;P10809-2	P10809	60 kDa heat shock protein, mitochondrial	HSPD1	4.35158	3.54636	3.69161	2.55338	2.70112	3.31612	3.62412	3.35033	1.52427	3.05182	-1.93457	1.27715	1.79248	2.79802	-0.256876	-0.152469	-0.642447	1.99543	2.87621	3.44264	1.52893	NaN	2.09678	1.64375	2.14101	1.98319	3.0259	1.66767	5.9882	-2.88543	2.38976	1.42886	3.45498	3.66695	2.87951	2.34087	5.07838	1.96751	5.59419	4.82904	4.30494
P10909-4;P10909;P10909-5;P10909-2;P10909-3	P10909-4;P10909;P10909-5;P10909-2;P10909-3	Clusterin;Clusterin beta chain;Clusterin alpha chain	CLU	1.43979	-0.481956	0.847364	0.553042	1.96448	1.04461	1.65528	2.25664	2.56608	-1.43237	NaN	2.50885	4.85607	2.8823	2.4016	2.93012	2.65831	2.48659	2.57784	4.32172	2.61784	NaN	0.297417	2.5531	6.81973	3.47245	3.15931	3.59271	NaN	6.05502	3.34056	2.04616	3.68181	3.00208	2.81458	3.05342	2.92553	4.30547	2.79428	2.89539	0.646325
P11021	P11021	78 kDa glucose-regulated protein	HSPA5	4.8438	4.94987	4.92244	5.16284	5.33594	4.52774	5.02713	4.03002	2.80991	-0.338169	-3.85642	3.16879	1.75282	3.98596	0.954943	2.39167	3.47665	3.99992	2.69757	3.15063	3.80651	-2.004	1.66967	4.11883	4.17714	3.6731	4.01766	4.04266	2.95979	2.34254	3.58643	3.77558	3.76493	4.79924	3.41573	3.68174	4.21549	4.16343	3.9052	3.93129	5.2197
P11047	P11047	Laminin subunit gamma-1	LAMC1	4.3902	3.01828	3.81117	4.90268	5.42416	3.20419	3.16575	3.65733	7.47057	5.98025	5.79416	7.8959	8.20604	6.66953	7.67864	7.3069	8.14486	6.59393	7.30863	7.05858	7.18147	5.64717	5.89296	6.37702	6.1956	7.20417	4.49658	7.09727	3.86895	5.92105	6.80641	5.76473	4.69372	3.7922	4.61427	5.24109	2.97959	3.89575	2.99292	3.2663	2.72651
P11142;P11142-2	P11142;P11142-2	Heat shock cognate 71 kDa protein	HSPA8	5.37117	4.4873	4.73402	5.84451	5.21789	4.39398	4.9601	4.59689	0.488084	5.86177	1.20914	-0.324218	3.40866	1.99045	-0.280107	0.888126	2.771	2.71851	0.894409	3.63588	2.00996	6.86498	2.06615	1.10364	2.1352	1.7614	2.74249	0.901418	NaN	-3.27098	1.71605	2.53853	2.93367	4.2706	2.90168	3.30874	3.82486	3.23933	3.27027	4.00625	3.83072
P11166	P11166	Solute carrier family 2, facilitated glucose transporter member 1	SLC2A1	-2.89751	-4.8383	NaN	-5.28482	-2.20137	-3.45362	-1.4539	-2.76805	NaN	-1.88221	-3.17919	1.40085	-1.5021	-1.10675	3.95068	-0.322976	0.893021	-2.78864	-2.4274	-1.71267	1.19378	NaN	NaN	1.12617	-3.37526	-0.738912	-0.95371	-6.38575	NaN	NaN	-2.70497	1.46611	-1.86163	0.493119	-1.54391	-1.8621	0.21621	-4.21874	-1.51284	-2.57878	-2.50589
P11177-2;P11177;P11177-3	P11177-2;P11177;P11177-3	Pyruvate dehydrogenase E1 component subunit beta, mitochondrial	PDHB	0.957232	0.1455	0.885046	-3.25943	-0.83166	0.559998	0.183653	-0.742405	2.81796	-1.62315	NaN	0.813642	-2.03387	1.35313	-0.0590544	2.78145	0.849567	1.21421	2.45799	0.819185	0.14615	-2.29422	1.09058	0.224297	-0.512767	-0.393776	1.00937	2.15702	-2.32802	NaN	-0.546973	0.275845	0.832087	0.219391	0.91972	0.549171	1.17277	-0.490708	0.944729	1.12988	0.977302
P11182	P11182	Lipoamide acyltransferase component of branched-chain alpha-keto acid dehydrogenase complex, mitochondrial	DBT	-1.10617	-2.19935	-2.09678	-2.43771	NaN	-2.56045	-3.73892	-2.44875	-6.2224	NaN	NaN	NaN	NaN	NaN	NaN	NaN	NaN	NaN	-9.3238	NaN	NaN	NaN	-4.34391	-6.42413	NaN	NaN	-6.12683	NaN	NaN	NaN	-9.55998	NaN	-4.8253	NaN	-5.89178	-9.85826	-4.12496	NaN	-2.69826	-2.78737	-4.33212
P11215;P11215-2;Q13349;P20702	P11215;P11215-2	Integrin alpha-M	ITGAM	NaN	-2.98166	-4.40708	-1.03901	-0.0163031	-2.55064	-4.38832	-3.1828	NaN	NaN	NaN	-0.371914	NaN	-3.38854	-6.49726	NaN	-4.56219	-7.16516	NaN	NaN	-1.85107	NaN	NaN	-0.464775	-2.96963	0.51924	-4.0243	-5.68214	NaN	NaN	-3.88365	-2.46556	-7.84201	NaN	NaN	-2.64315	-8.58768	-2.42931	-6.02845	-4.47531	-2.83989
P11216	P11216	Glycogen phosphorylase, brain form	PYGB	-1.10667	0.100784	0.98966	-3.16659	-0.909862	0.593786	0.514524	-1.58982	NaN	NaN	NaN	NaN	-4.16356	NaN	-2.714	NaN	NaN	NaN	NaN	-3.63205	NaN	-0.55334	NaN	NaN	NaN	NaN	-4.96675	-4.57643	NaN	NaN	-8.11928	NaN	-5.79985	NaN	NaN	NaN	-2.96205	-7.10354	-4.24981	-2.83076	-5.09085
P11233	P11233	Ras-related protein Ral-A	RALA	-0.427311	-1.80525	-1.78374	-0.724133	-0.457562	-1.83996	-1.61366	-2.12379	NaN	-1.19572	NaN	-0.812776	-0.412384	0.840711	4.14277	1.00351	-1.56461	-4.04328	-2.825	-1.08415	0.466409	NaN	NaN	-3.85838	-0.687854	-0.414387	-0.612936	NaN	NaN	NaN	-3.93392	-1.05408	-0.650349	-2.14171	-1.21344	-0.516329	-1.51826	-0.374542	-1.49842	-1.88119	1.00416
P11277;P11277-2;P11277-3	P11277;P11277-2;P11277-3	Spectrin beta chain, erythrocytic	SPTB	4.19441	1.40659	1.68467	2.15711	2.39277	2.9165	2.79716	2.93166	-2.07556	NaN	NaN	-2.68981	-2.6619	-1.32613	-1.67653	1.06299	1.83059	-0.331642	-1.94801	-0.62814	0.151699	NaN	-4.38889	-2.89164	1.80419	-0.478046	2.55457	-0.497292	NaN	NaN	1.5497	1.84087	1.69762	3.43103	-0.512126	-1.97675	-0.952904	1.1282	-2.36157	0.263551	-5.02873
P11387;Q969P6-2;Q969P6	P11387	DNA topoisomerase 1	TOP1	-3.54755	-1.82763	-1.39957	-1.03289	-4.69805	-2.12539	-1.91834	NaN	-7.52726	NaN	NaN	NaN	-4.9788	NaN	NaN	NaN	NaN	NaN	NaN	-2.90201	-2.63313	-3.56986	NaN	NaN	-4.18262	-1.98335	-0.973817	NaN	NaN	NaN	NaN	NaN	-1.04738	-0.720068	-1.65523	-1.00966	-0.657337	-2.01427	0.184124	-0.817062	-0.209188
P11498;P11498-2	P11498	Pyruvate carboxylase, mitochondrial	PC	1.7744	1.38598	1.68588	-0.972943	-1.15046	1.14866	1.67272	-0.957413	-2.66052	-2.69802	NaN	-0.774879	-1.38298	-0.328769	NaN	-3.70107	-2.06711	-0.17026	-3.79751	-0.189832	-0.451376	NaN	NaN	0.0677204	-1.42288	-3.24793	-1.89023	-3.2545	NaN	NaN	5.14512	-4.80896	-4.16433	-5.71928	-1.10409	-2.53218	-5.2901	-3.73416	-6.28157	-4.83297	-6.96071
P11586	P11586	C-1-tetrahydrofolate synthase, cytoplasmic;Methylenetetrahydrofolate dehydrogenase;Methenyltetrahydrofolate cyclohydrolase;Formyltetrahydrofolate synthetase;C-1-tetrahydrofolate synthase, cytoplasmic, N-terminally processed	MTHFD1	1.81535	1.05197	1.00844	-1.11672	-0.159587	-0.113838	1.9796	-0.479898	3.52823	NaN	-1.90401	2.98011	3.9461	3.60984	2.31221	0.306751	1.07716	2.09646	3.76942	4.86903	6.67929	-0.996009	8.03506	3.22718	6.71896	4.77867	-0.66103	7.44901	NaN	0.570518	7.22622	7.34325	-0.0120234	6.86652	4.75973	4.81967	3.78061	5.78583	3.36478	2.69282	3.9658
P11766	P11766	Alcohol dehydrogenase class-3	ADH5	2.38978	1.3658	2.41664	2.7544	4.17601	2.69308	2.68246	3.07481	NaN	-1.4558	NaN	-1.65202	-2.87926	-1.84674	NaN	NaN	-3.03485	-1.3527	-2.26805	0.375764	-1.9427	-4.004	NaN	-2.5203	-2.52103	-3.2332	-2.80311	NaN	NaN	NaN	-3.97544	-2.0675	-3.1548	-2.52965	-3.6723	-2.6833	-1.15469	NaN	-3.53182	-0.833519	-4.95335
P11940;P11940-2;Q9H361;Q4VXU2;Q4VXU2-2;Q96DU9-2;Q96DU9	P11940;P11940-2;Q9H361	Polyadenylate-binding protein 1;Polyadenylate-binding protein 3	PABPC1;PABPC3	0.728827	1.89643	1.66714	2.32922	2.19035	1.07045	1.94467	-2.86347	NaN	NaN	NaN	NaN	NaN	-4.18004	NaN	NaN	-2.30461	-3.07093	-8.66945	-3.91912	NaN	NaN	-4.93839	-4.0705	-4.93056	NaN	-2.41852	NaN	NaN	NaN	-3.26773	-2.86645	-3.07743	-2.56116	-2.71027	-3.06624	-2.32899	-2.4729	-2.65361	-3.18471	-1.78634
P12081-4;P12081;P12081-3;P12081-2;P49590-2;P49590	P12081-4;P12081;P12081-3;P12081-2	Histidine--tRNA ligase, cytoplasmic	HARS	-1.72209	-0.627869	-0.481062	0.082324	-0.338805	-0.806383	-0.868887	-2.28574	2.44272	-1.06609	NaN	4.90119	-1.05029	3.38449	-1.76554	3.98671	2.84267	2.17652	1.24976	1.5431	1.86436	-5.14536	3.13388	2.91323	-4.64205	2.14483	-0.48839	3.2207	NaN	NaN	0.88508	-2.28854	0.0740161	0.304426	0.716739	0.600966	-7.65249	-0.666807	-3.88456	-3.34534	-0.96322
P12109	P12109	Collagen alpha-1(VI) chain	COL6A1	4.31506	3.60071	3.60053	5.81144	6.32193	4.88102	4.52214	3.03807	6.13671	8.14645	1.46467	6.91806	9.76175	6.63362	6.72564	6.37602	6.45972	6.25694	6.64455	6.6651	8.19069	0.221822	7.72612	7.41277	7.34911	7.80885	6.57998	6.91543	5.2493	1.9292	6.97113	6.70635	7.58198	5.89243	7.04866	6.5014	4.78672	6.20608	5.47635	5.66747	5.10132
P12110;P12110-3	P12110;P12110-3	Collagen alpha-2(VI) chain	COL6A2	4.05365	3.10396	2.82902	5.28487	5.1345	4.13538	4.99211	4.27526	7.96588	5.06203	1.12697	8.28396	9.36513	7.17613	8.00569	8.19182	8.28906	7.88625	8.02897	6.49497	8.17729	-1.02012	7.94462	8.32309	7.47417	7.94236	6.46974	6.70165	5.9444	4.21446	6.68247	7.58135	6.77521	6.80855	6.96854	6.61269	4.95327	5.56135	5.4009	5.31355	5.01954
P12111-2;P12111;P12111-5;P12111-3	P12111-2;P12111;P12111-5	Collagen alpha-3(VI) chain	COL6A3	7.44751	6.15295	6.33387	8.01204	6.9641	6.95782	7.23051	7.12829	9.34956	10.1322	5.99048	9.6546	11.3707	9.12574	10.0263	9.75025	9.47249	9.54693	9.54683	9.07356	10.0252	8.59364	10.1447	9.66384	9.63529	9.9302	9.07454	9.72116	7.00034	7.31248	9.65433	9.58242	9.43074	8.80216	9.31433	9.01929	6.90079	9.06707	7.25786	7.50903	7.44897
P12111-4	P12111-4	Collagen alpha-3(VI) chain	COL6A3	3.40217	0.869446	1.67327	3.1817	-0.358733	1.17216	1.60474	1.06852	9.34956	10.1322	5.99048	9.6546	11.3707	9.12574	10.0263	9.75025	9.47249	9.54693	9.54683	9.07356	10.0252	8.59364	10.1447	9.66384	9.63529	9.9302	9.07454	9.72116	7.00034	7.31248	9.65433	9.58242	9.43074	8.80216	9.31433	9.01929	6.90079	9.06707	7.25786	7.50903	7.44897
P12236	P12236	ADP/ATP translocase 3;ADP/ATP translocase 3, N-terminally processed	SLC25A6	-0.158566	-0.5063	-0.77132	0.712037	1.54383	0.683451	0.991228	0.930399	2.39077	-1.57263	-1.11279	2.21898	-0.54565	2.34127	2.42131	2.36089	2.0625	1.6298	3.92983	1.01927	1.44575	-0.873803	2.72779	2.87281	1.06012	1.51067	1.02722	2.92153	NaN	NaN	1.02489	-0.0177999	1.7926	1.71039	1.98392	-0.0576148	2.16809	1.34029	2.15185	1.05351	1.93112
P12268	P12268	Inosine-5-monophosphate dehydrogenase 2	IMPDH2	-1.54412	0.1518	-0.0209961	-0.158345	-0.908074	-2.81936	-0.240656	NaN	NaN	-1.81626	NaN	NaN	-1.62948	-5.14618	NaN	NaN	-7.96374	NaN	NaN	NaN	-4.37519	NaN	NaN	NaN	-4.69719	-3.50211	0.0337558	NaN	NaN	NaN	-7.68116	NaN	0.315803	-2.31296	-1.94474	-7.03564	-0.140785	-1.33781	-1.14104	-1.06005	-0.917726
P12270;P12270-2	P12270	Nucleoprotein TPR	TPR	-0.91255	0.4536	0.551819	1.37921	-1.01652	-0.691532	0.263052	-2.20205	-5.0849	-2.33817	NaN	-1.79641	0.639706	-0.916371	-1.36699	-4.12614	-2.50524	-3.26757	-3.44435	-1.09492	0.151699	NaN	-2.60504	-1.61188	0.629412	-2.17051	-0.48839	-0.711973	NaN	NaN	-4.78807	-2.5403	-1.02011	-1.34004	-0.331759	-1.56442	-2.0699	-0.391172	-0.296159	-1.20597	-0.96322
P12277;P06732	P12277	Creatine kinase B-type	CKB	2.38906	1.50238	2.23008	0.366378	3.12556	1.09961	1.0938	0.251856	NaN	NaN	NaN	-5.05468	0.248347	-2.87111	NaN	NaN	NaN	NaN	NaN	1.83496	NaN	NaN	-2.02198	NaN	NaN	NaN	-4.65615	NaN	NaN	-4.13423	-6.5097	NaN	-7.87291	-0.606112	-2.38194	-5.04108	-1.47837	-5.14355	-1.19527	-1.52434	-6.81442
P12694;P12694-2	P12694;P12694-2	2-oxoisovalerate dehydrogenase subunit alpha, mitochondrial	BCKDHA	-2.761	-2.44593	-2.87012	-4.93315	NaN	-3.81404	-1.07442	NaN	0.364949	NaN	NaN	NaN	1.20751	4.19559	NaN	NaN	-0.513988	5.29905	-0.492013	4.44975	4.82932	NaN	5.17767	2.33562	0.190839	0.511066	3.69719	5.8611	NaN	NaN	4.70408	4.15798	4.53758	-2.93032	3.23986	4.3881	-4.69088	3.74614	0.612923	-0.189994	-5.77123
P12724	P12724	Eosinophil cationic protein	RNASE3	-0.423744	-0.192255	-1.351	1.4719	0.657277	-2.81447	-0.90897	NaN	-2.60349	NaN	NaN	0.29551	NaN	-4.16489	2.3637	-1.95866	-1.43153	NaN	-2.90632	-3.0346	0.042439	NaN	NaN	0.253671	-1.68786	1.24803	-2.41439	NaN	NaN	NaN	NaN	-2.87586	-7.07361	-6.01072	-6.81256	-4.03655	-4.71953	-0.531607	-5.11825	NaN	-1.54983
P12956;P12956-2	P12956;P12956-2	X-ray repair cross-complementing protein 6	XRCC6	0.86792	1.89778	1.36849	1.42362	2.48376	1.29389	1.51146	0.174467	0.900705	4.49931	-2.99309	0.603633	-0.159996	1.45938	-2.25595	-0.565177	1.45828	2.10209	-0.126692	0.935912	1.70715	1.88183	-5.39544	1.78611	1.82687	0.850377	3.02083	2.04571	NaN	NaN	2.43081	1.86828	2.93465	1.73117	2.81312	2.70597	2.56415	2.3292	3.47778	1.44677	2.8854
P13010	P13010	X-ray repair cross-complementing protein 5	XRCC5	1.33426	2.17723	1.25245	0.478683	1.968	2.2594	0.779865	-1.68304	0.853192	NaN	-0.279284	-0.656938	0.179634	-0.148042	-0.798701	-0.341456	0.41862	0.823494	0.433117	0.509719	2.01914	-0.178442	-0.323487	1.75132	1.8049	1.65543	3.1179	1.00494	NaN	NaN	2.56214	0.792808	3.04335	1.79539	2.65371	2.42566	2.85556	2.41019	3.89368	2.34202	2.82731
P13073	P13073	Cytochrome c oxidase subunit 4 isoform 1, mitochondrial	COX4I1	-1.9146	-3.41467	-2.06928	-1.54126	-1.41507	-0.892893	-1.17612	NaN	3.43509	NaN	-1.15072	3.48371	NaN	3.07872	0.84971	0.610623	1.02773	3.07541	2.86594	2.1338	2.46431	NaN	3.21059	3.40732	2.1842	2.04096	1.27233	2.11316	-5.83694	-2.68324	1.524	2.91097	1.55782	2.58483	2.80059	2.1492	1.25083	0.736795	2.62955	0.821071	2.5014
P13473-2;P13473;P13473-3	P13473-2;P13473;P13473-3	Lysosome-associated membrane glycoprotein 2	LAMP2	NaN	-3.06749	-6.76009	-2.97624	-0.276004	-1.03546	-4.21214	NaN	-7.0987	NaN	NaN	NaN	NaN	-7.96474	NaN	NaN	NaN	NaN	-5.07918	NaN	NaN	NaN	-4.81924	NaN	NaN	NaN	-8.24111	NaN	NaN	NaN	NaN	NaN	NaN	NaN	NaN	NaN	-7.58768	-3.12396	-5.46577	-1.34455	-7.90283
P13489	P13489	Ribonuclease inhibitor	RNH1	1.79951	1.12492	1.46791	0.95225	2.98846	1.25173	1.62225	2.15315	NaN	NaN	NaN	-7.40279	-1.21444	-1.07987	NaN	NaN	NaN	NaN	-3.25117	0.633916	0.0572963	NaN	-4.67695	-1.56378	1.00541	-0.544643	-0.601159	-1.94517	NaN	NaN	-3.27581	-0.473572	-0.309312	-1.23747	-0.5911	0.595504	0.396282	0.192395	-1.13266	0.462311	-3.13182
P13611-2;P13611-5;P13611;P13611-4;P13611-3	P13611-2;P13611-5;P13611;P13611-4;P13611-3	Versican core protein	VCAN	-1.5652	-1.38689	-0.00343895	0.269454	-0.553851	-2.13991	-1.69924	-0.319292	-0.704826	-0.239541	-0.963531	-6.98776	3.2765	0.283193	-4.77079	0.913786	-1.05429	1.99177	2.92588	2.17945	2.42194	-1.70144	4.04775	0.348876	4.01804	1.57628	5.05974	2.247	NaN	5.09752	4.25981	2.15466	2.72566	6.05461	2.95672	3.78221	3.92423	2.83386	2.35168	4.49012	4.62053
P13639	P13639	Elongation factor 2	EEF2	3.47596	3.74778	3.40868	3.23871	2.70753	3.53685	3.25903	3.44106	2.98859	1.33692	-0.343733	1.96832	2.07191	1.86517	1.99471	2.44514	1.6943	2.49741	1.9243	2.24516	2.03443	4.10417	1.80333	3.29588	2.42501	1.02509	3.05988	2.39775	-0.820322	-0.0890574	2.59492	2.95026	3.42744	4.15337	3.11361	3.27101	3.42133	2.68599	3.42355	2.89013	3.95724
P13667	P13667	Protein disulfide-isomerase A4	PDIA4	2.24061	2.65228	2.80288	2.61242	2.09173	1.98602	2.35793	1.41378	1.31124	1.07346	NaN	0.840049	-2.06022	-1.1715	0.992264	-1.36557	-1.99183	0.239314	2.05034	-0.0922217	2.93691	NaN	1.41058	4.58614	0.489807	2.14618	0.365221	-2.69272	-2.4605	9.67167	0.0750036	-0.580144	0.628282	1.43536	-0.77586	-0.399034	2.12521	-1.08692	1.96838	2.042	2.68342
P13693;P13693-2;Q56UQ5	P13693;P13693-2	Translationally-controlled tumor protein	TPT1	1.17135	1.57962	1.17735	-0.218066	1.69238	0.542727	0.443106	NaN	NaN	0.0683374	NaN	NaN	NaN	NaN	NaN	NaN	NaN	NaN	NaN	NaN	NaN	NaN	NaN	NaN	NaN	NaN	-7.04117	NaN	NaN	NaN	NaN	NaN	NaN	NaN	NaN	NaN	-1.48714	NaN	-1.14384	-0.817062	-1.05523
P13796;P13796-2	P13796	Plastin-2	LCP1	2.12713	3.4525	2.98326	3.97348	3.80008	3.84567	2.96161	2.95348	-1.2838	4.03559	-3.12784	NaN	-2.12829	-3.28053	-6.46624	-3.02538	NaN	NaN	-4.18915	1.29966	-2.99324	2.56352	-4.71737	-4.24659	-1.79656	-2.79997	-0.914317	-3.20517	NaN	NaN	-3.68977	-3.34626	-0.818707	-2.64311	-1.38195	0.107522	0.324698	1.25882	-1.11055	0.421979	-1.82782
P13797;P13797-3;P13797-2	P13797;P13797-3;P13797-2	Plastin-3	PLS3	1.78971	2.74334	1.89183	2.98338	1.9615	2.55449	2.0461	1.68047	-0.235341	-1.1592	0.0228996	-3.36949	-1.79663	-0.600799	NaN	NaN	-2.87297	0.0382662	1.71256	1.13424	-1.95458	1.92073	-3.57688	-5.62005	1.47579	-1.72597	-0.0760674	-1.23117	NaN	NaN	0.627833	-1.77554	1.75924	-0.188793	0.124306	0.023253	0.707837	2.92782	-1.37468	1.34103	0.0854692
P13804;P13804-2	P13804;P13804-2	Electron transfer flavoprotein subunit alpha, mitochondrial	ETFA	1.94661	1.77065	1.77654	-1.60521	-0.849078	-0.0229454	1.08076	-0.37167	0.15181	NaN	0.0342159	0.53201	2.26834	1.78295	-1.7014	-2.8625	-0.473589	-0.392134	1.87199	2.12826	1.42732	-1.24793	0.482754	-2.04606	0.402343	0.936314	0.841959	-0.286209	NaN	NaN	-0.98336	-1.33323	1.07399	-0.955696	1.24357	0.52256	0.948167	0.203514	0.73332	1.53651	0.908272
P13861;P13861-2	P13861;P13861-2	cAMP-dependent protein kinase type II-alpha regulatory subunit	PRKAR2A	0.632877	-0.754583	0.0918732	-3.6842	-0.27	-0.898581	-0.530285	-0.0352039	NaN	NaN	NaN	NaN	-5.71744	NaN	NaN	NaN	NaN	NaN	NaN	-6.85989	-8.77583	NaN	-3.53655	NaN	NaN	-8.16596	-5.79235	NaN	NaN	-7.31329	NaN	NaN	-5.56984	NaN	-6.49947	-7.30085	-4.21242	NaN	-4.51139	-3.72259	-4.00407
P13987;P13987-2	P13987;P13987-2	CD59 glycoprotein	CD59	NaN	-1.29998	-1.54035	-0.878026	-1.10688	-0.317303	-1.15041	-0.0822601	NaN	-0.111893	NaN	-2.89983	-4.9788	NaN	-5.60579	-5.34731	-7.58365	NaN	-4.17848	-2.6718	-5.0355	NaN	NaN	NaN	-3.09053	NaN	-0.999352	-2.80078	NaN	NaN	-0.862802	NaN	-0.800031	NaN	NaN	NaN	-0.484939	NaN	-0.48769	-0.0249825	-0.496305
P14174	P14174	Macrophage migration inhibitory factor	MIF	2.42073	2.11213	1.75709	2.85681	1.37917	1.68603	1.02925	NaN	-9.0589	-3.96175	NaN	-6.16688	-7.71744	NaN	NaN	NaN	-5.92338	-7.39286	NaN	-2.22488	-4.49493	-6.22085	NaN	-6.21753	-5.95723	-7.82846	-8.35464	-4.82387	NaN	-5.89825	-6.8142	-4.09197	-5.17391	-2.39735	-4.06873	-4.48359	1.06917	-6.9341	0.835314	2.85717	1.74286
P14314-2;P14314	P14314-2;P14314	Glucosidase 2 subunit beta	PRKCSH	1.70121	1.56369	2.03495	2.15065	1.77407	1.6684	1.86067	0.51963	1.65824	1.61163	NaN	-2.67577	0.505778	1.61501	2.94877	0.0695906	2.76782	-0.513376	-0.311117	-2.16693	0.0484004	NaN	0.608656	-2.37904	1.07391	-1.41439	0.265828	0.381809	NaN	4.14442	2.19763	-0.0844493	0.870483	1.39805	0.271582	0.750969	1.24907	0.774565	2.06828	0.890601	1.46924
P14317;P14317-2	P14317	Hematopoietic lineage cell-specific protein	HCLS1	-2.12839	-0.591747	-0.874279	-2.52849	-4.77984	-2.12068	-1.77244	NaN	NaN	NaN	NaN	NaN	NaN	-4.29901	NaN	NaN	NaN	NaN	NaN	-5.99534	-5.32501	NaN	NaN	NaN	-2.97814	NaN	-4.36842	NaN	NaN	NaN	NaN	-4.81801	-0.900893	NaN	-0.926	-4.07319	-5.63523	-0.74481	-5.23778	-3.94294	-2.09085
P14406	P14406	Cytochrome c oxidase subunit 7A2, mitochondrial	COX7A2	-1.498	-1.93787	-1.8626	-3.59976	-4.20971	-2.11088	-0.486126	NaN	1.97631	2.51116	NaN	-1.3048	-1.3501	-0.148042	NaN	-1.99164	0	0.18919	1.10535	-0.879492	-0.502754	4.69769	-3.6611	-0.389486	-1.94161	-0.839841	1.19216	-1.42933	NaN	-3.238	-3.93392	-1.04078	1.80936	-0.158348	0.999669	0.927972	1.59009	0.382946	2.0487	1.2516	1.28596
P14543;P14543-2	P14543;P14543-2	Nidogen-1	NID1	3.41323	2.04218	2.42058	3.08444	4.86273	2.18202	2.22149	1.46727	3.64912	NaN	NaN	5.10505	4.34218	3.062	6.18876	4.72532	5.73331	4.60296	3.35675	2.65128	4.78947	2.74398	3.59598	3.65099	4.81752	5.0262	3.94469	3.58199	10.1989	4.12993	3.43266	4.46493	2.33946	1.6673	2.25908	2.76349	-0.111673	4.4424	0.978468	-0.782037	-0.757429
P14550	P14550	Alcohol dehydrogenase [NADP(+)]	AKR1A1	1.5512	1.59917	1.72119	1.91012	3.11443	2.19257	2.66188	1.24834	NaN	NaN	NaN	NaN	-5.16642	NaN	NaN	-9.61891	NaN	NaN	NaN	-1.34184	NaN	NaN	NaN	NaN	NaN	NaN	-2.9728	NaN	NaN	NaN	-8.90997	NaN	-2.51399	-7.71455	-4.57569	-2.85411	-0.712831	-2.35076	-2.61031	-2.26427	NaN
P14618;P14618-3	P14618;P14618-3	Pyruvate kinase PKM	PKM	3.82393	3.73977	3.58146	2.56823	3.0148	3.22249	3.85652	3.70027	3.5392	2.39112	3.17162	4.37125	4.37666	4.04136	3.8451	3.89857	3.91704	4.57606	3.49732	4.47746	3.60262	0.414038	6.25323	4.1276	5.37212	4.34982	6.06363	4.66112	-2.0338	1.95171	3.81208	3.34019	5.43629	6.83418	4.66462	5.01675	5.251	5.20293	3.93256	5.68581	6.15588
P14618-2	P14618-2	Pyruvate kinase PKM	PKM	-1.91273	-4.68689	-4.41148	NaN	-2.60805	-3.43842	-2.36032	NaN	3.5392	2.39112	3.17162	4.37125	4.37666	4.04136	3.8451	3.89857	3.91704	4.57606	3.49732	4.47746	3.60262	0.414038	6.25323	4.1276	5.37212	4.34982	6.06363	4.66112	-2.0338	1.95171	3.81208	3.34019	5.43629	6.83418	4.66462	5.01675	5.251	5.20293	3.93256	5.68581	6.15588
P14625;Q58FF3	P14625	Endoplasmin	HSP90B1	4.61752	4.95166	4.69715	4.42545	2.91795	4.35666	4.67841	3.62746	3.40376	9.86866	NaN	2.18716	3.91206	3.71254	0.860373	2.86145	3.14275	3.65759	3.69739	3.77641	3.41735	-1.41904	3.33332	3.78725	3.48569	3.52195	3.41692	3.30994	NaN	1.19375	4.06656	3.53427	3.82381	4.44665	3.58933	3.26948	4.2711	4.08226	4.38826	4.25166	3.92213
P14780	P14780	Matrix metalloproteinase-9;67 kDa matrix metalloproteinase-9;82 kDa matrix metalloproteinase-9	MMP9	0.291788	-0.480293	-0.772879	1.70726	2.92799	-1.04567	-1.52061	-0.44236	-2.2484	-2.77699	NaN	0.518992	-3.09385	-1.4758	-0.322893	1.83168	-2.05855	-1.88558	2.66937	-4.09817	-0.111889	NaN	NaN	-4.18224	-2.147	-0.15395	NaN	NaN	NaN	NaN	-5.75696	-1.12246	-7.03117	-7.18743	-5.44724	-5.38817	-6.39843	NaN	-4.94001	NaN	-4.46418
P14866;P14866-2	P14866;P14866-2	Heterogeneous nuclear ribonucleoprotein L	HNRNPL	1.40911	0.308653	0.948032	0.718127	1.67341	0.705662	-0.151438	-2.32066	-8.27558	-2.14246	-0.717857	-2.94	-4.06689	-2.19535	-2.35707	-2.26639	-2.83738	-1.68528	-2.34553	-3.37164	-5.15097	0.467041	-0.14751	-2.2215	-6.93276	NaN	-0.766692	-5.38575	-2.90993	NaN	-2.38348	-2.21054	-1.58096	-1.59701	-3.23403	-2.3596	0.945863	-3.55859	1.69549	1.01807	1.74601
P14868;P14868-2	P14868;P14868-2	Aspartate--tRNA ligase, cytoplasmic	DARS	-0.728449	0.475199	-0.0277405	-2.31939	-2.11829	0.268797	-0.122408	NaN	-6.95937	-1.28473	NaN	3.28608	0.0547428	-3.16866	NaN	-7.64806	-4.05004	-5.9292	-5.95255	NaN	NaN	NaN	NaN	-8.42872	-6.38806	NaN	-3.16516	NaN	NaN	NaN	NaN	NaN	-3.08758	-1.70044	NaN	NaN	-1.27104	NaN	-2.32929	-1.9573	-0.933809
P14927;P14927-2	P14927;P14927-2	Cytochrome b-c1 complex subunit 7	UQCRB	NaN	-6.02712	-4.09048	-5.23188	-2.11857	-2.32911	NaN	-1.7251	0.640286	-0.968057	NaN	NaN	-6.92453	-8.56818	NaN	-4.26035	-3.17773	NaN	0.615458	-2.01607	NaN	4.6316	-3.36622	NaN	NaN	NaN	-1.08424	NaN	NaN	NaN	NaN	NaN	-3.47792	-2.30849	-0.784271	-1.40267	-0.864549	-3.01427	0.269681	-1.61626	0.185643
P15088	P15088	Mast cell carboxypeptidase A	CPA3	0.41036	0.175817	0.364174	1.7745	2.98479	2.6344	3.19577	2.12346	1.36712	NaN	-0.345198	4.2554	4.65905	4.34236	5.70287	5.50395	5.00333	3.03374	2.66844	2.87448	4.77773	NaN	3.16199	3.82123	2.98596	5.54219	1.31973	4.44036	NaN	1.69314	2.46293	2.64015	-1.82341	0.783594	1.78385	1.38407	-2.55929	2.14199	-0.823038	-2.08283	-3.69689
P15090	P15090	Fatty acid-binding protein, adipocyte	FABP4	7.01484	5.62691	5.34318	5.96317	7.88894	5.93343	5.49975	6.02741	1.90772	5.53775	-5.33352	2.34959	NaN	1.95453	4.55717	2.59992	1.78149	2.20189	2.28315	3.71053	0.48191	NaN	2.1955	-0.281823	-1.75941	0.680991	-2.93684	-0.095068	NaN	NaN	-1.01684	0.067554	-6.43234	NaN	-2.56405	-3.07087	1.88652	-5.94388	-3.06201	0.323785	-2.56479
P15153;P60763	P15153;P60763	Ras-related C3 botulinum toxin substrate 2;Ras-related C3 botulinum toxin substrate 3	RAC2;RAC3	-2.41385	-0.848431	-1.81837	-3.39841	NaN	-1.15451	-0.540743	NaN	NaN	NaN	NaN	-4.78992	-3.54565	-1.32088	NaN	NaN	-5.75899	-2.29721	NaN	0.362052	-0.111889	NaN	NaN	NaN	-0.887164	-0.323875	-0.909467	NaN	NaN	NaN	NaN	0.0736804	NaN	-1.61527	-0.678562	0.03406	-2.41842	NaN	-2.13824	-2.0062	-2.94029
P15311	P15311	Ezrin	EZR	1.11193	1.89437	2.25845	2.75763	0.255509	1.64548	1.04753	-0.771643	0.696836	6.76088	-0.521183	0.786741	-7.00415	0.855514	0.469913	0.412939	-0.589067	0.787048	-1.90338	-0.55199	1.4641	-1.80935	-2.54562	1.71839	-0.215786	0.731115	1.24855	1.56089	NaN	4.04508	-0.0615463	1.83127	-0.173912	0.326121	0.768845	0.778542	-0.0357242	-0.810398	0.806037	-0.294331	0.857318
P15531;P15531-2	P15531;P15531-2	Nucleoside diphosphate kinase A	NME1	0.39393	-1.109	-2.13393	-1.53064	-1.5763	-1.89479	NaN	-1.48165	-1.88001	2.15176	NaN	-2.08351	-2.35417	-2.78899	-4.11394	-0.138552	-0.43984	-3.14493	-0.409091	-1.31641	-4.173	5.52154	-5.86573	0.0446367	-6.04511	1.11053	-3.09962	-0.134206	1.93135	3.03905	-1.82081	-0.976073	-2.10352	-0.770341	-2.74433	-3.56605	3.01341	-0.788202	3.54692	3.12234	1.86929
P15880	P15880	40S ribosomal protein S2	RPS2	-1.13453	-0.542179	-0.489899	0.615874	-2.9034	-1.29323	-1.3476	-0.733154	2.1608	-1.53315	NaN	2.19081	0.963678	1.44859	2.34716	2.0364	1.57527	2.39023	0.448836	1.67027	2.05882	NaN	3.0994	3.38683	2.34856	2.07844	1.33187	2.51516	NaN	1.5559	2.69111	2.87445	1.2049	2.96634	2.25454	2.3214	1.60912	2.78991	1.21003	0.843596	1.38743
P16104	P16104	Histone H2AX	H2AFX	-2.85961	-3.38075	-1.72435	-3.33772	-3.4014	-2.06726	-2.86434	-1.18616	NaN	NaN	NaN	NaN	NaN	NaN	1.15701	NaN	NaN	NaN	-5.36355	NaN	NaN	4.74444	NaN	NaN	NaN	NaN	NaN	NaN	NaN	NaN	NaN	NaN	NaN	NaN	NaN	NaN	NaN	NaN	NaN	NaN	2.92439
P16157-8;P16157;P16157-10;P16157-5;P16157-16;P16157-3;P16157-12;P16157-14;P16157-9;P16157-4;P16157-21;P16157-11;P16157-6;P16157-7;P16157-13;P16157-15;P16157-2;P16157-19;P16157-22;P16157-23	P16157-8;P16157;P16157-10;P16157-5;P16157-16;P16157-3;P16157-12;P16157-14;P16157-9;P16157-4;P16157-21;P16157-11;P16157-6;P16157-7;P16157-13;P16157-15;P16157-2	Ankyrin-1	ANK1	3.19225	0.873587	1.26826	-1.13804	1.84651	1.81278	2.11674	2.43171	-5.98245	-0.88618	NaN	-2.3048	-2.51799	-0.236814	NaN	0.97501	1.47509	0.0676279	-2.70526	-1.861	1.23827	NaN	NaN	-4.05712	-1.12635	0.315295	-1.43515	NaN	NaN	NaN	-1.64302	1.55079	-2.00399	0.40752	-0.944736	-1.40998	-1.72575	-3.44311	-7.17127	-7.41001	-6.79737
P16219	P16219	Short-chain specific acyl-CoA dehydrogenase, mitochondrial	ACADS	1.61513	0.834778	0.723736	NaN	0.0867586	-0.98423	-0.507959	-1.6933	-2.60349	-2	NaN	-4.01375	-0.880726	-0.294883	-3.26149	-1.3388	-1.18331	-1.26358	-1.24931	-1.45518	-1.57882	-0.933613	-5.16557	NaN	-3.91958	-1.59081	-0.890231	NaN	NaN	NaN	NaN	-2.31711	-3.69192	NaN	-0.38514	-3.10129	-4.98174	-3.6477	-3.68023	-4.35006	-3.22059
P16284-3;P16284-2;P16284;P16284-5;P16284-4;P16284-6	P16284-3;P16284-2;P16284;P16284-5;P16284-4;P16284-6	Platelet endothelial cell adhesion molecule	PECAM1	-2.39849	-2.38417	-2.79143	-0.938958	-0.65928	-1.73141	-2.01162	-3.17639	0.40032	NaN	-1.95232	1.46237	-1.62456	1.13354	0.625533	1.35221	1.33516	1.15453	0.0818944	0.53787	1.2431	2.67702	3.83677	1.9457	0.410517	2.00747	NaN	0.0131006	NaN	NaN	-0.283939	0.395608	-1.01471	-3.94642	-1.09884	-1.19914	-3.38362	-0.274731	-3.09418	-4.44802	-2.90182
P16401	P16401	Histone H1.5	HIST1H1B	0.765329	0.478258	0.429825	0.547078	-3.54193	-0.388121	-0.206511	2.13734	3.17083	NaN	NaN	3.39805	1.10007	2.58732	4.7034	3.34051	2.68696	3.38648	3.1704	2.71519	3.88922	NaN	3.8698	4.85078	4.61603	3.43146	5.12138	3.95865	-2.67455	NaN	5.21	5.42131	4.54525	6.53827	5.81879	5.12471	4.80559	5.7732	4.57232	2.60163	5.45925
P16402	P16402	Histone H1.3	HIST1H1D	-3.09049	-2.75415	-2.6179	-3.57084	NaN	-2.90582	-1.22422	-0.188795	6.37235	NaN	NaN	4.69339	6.88796	6.16081	5.44951	6.20951	5.44852	5.05812	6.19988	6.17234	6.04532	NaN	6.38343	6.75068	6.31498	4.92897	6.86282	7.55203	NaN	NaN	7.1245	8.29724	6.49032	8.29521	7.69843	7.66209	5.2167	-1.90276	6.27776	4.70324	6.02599
P16403	P16403	Histone H1.2	HIST1H1C	3.00958	2.28997	2.71236	1.25283	-0.576299	2.58022	2.7443	4.90787	NaN	NaN	NaN	NaN	NaN	NaN	NaN	NaN	NaN	NaN	NaN	-1.90769	NaN	NaN	NaN	NaN	NaN	NaN	NaN	NaN	NaN	NaN	NaN	-6.83443	NaN	NaN	-5.51283	-5.05018	-0.340863	NaN	0	-2.3328	NaN
P16435	P16435	NADPH--cytochrome P450 reductase	POR	0.503157	-0.12739	-0.477676	0.8557	0.437743	-0.669285	-1.0854	-2.08548	NaN	NaN	NaN	NaN	-6.23681	-6.17776	-4.70895	NaN	NaN	NaN	NaN	NaN	NaN	-1.46243	NaN	NaN	NaN	NaN	-3.30082	NaN	NaN	-4.23312	NaN	NaN	-1.67992	NaN	NaN	-5.37668	-4.2718	-4.27937	-2.11055	-2.76615	-1.39041
P16615-5;P16615-2;P16615-3;P16615;P16615-4;O14983-2;O14983;O14983-3	P16615-5;P16615-2;P16615-3;P16615;P16615-4	Sarcoplasmic/endoplasmic reticulum calcium ATPase 2	ATP2A2	-2.2594	-1.79621	-1.5737	-1.30033	-0.341617	0.308468	-0.274305	-1.48498	0.471948	-0.947148	NaN	0.568266	-0.0322409	0.540174	NaN	-0.221693	1.26528	0.905608	0.637573	-0.884154	1.12354	NaN	-2.77805	1.11267	0.405073	0.469487	1.07662	-0.0880642	NaN	NaN	-1.50362	-0.353635	1.46118	0.706656	1.10747	1.12428	0.614958	1.22229	1.24008	0.124527	0.591979
P16671;P16671-3;P16671-4;P16671-2	P16671;P16671-3;P16671-4	Platelet glycoprotein 4	CD36	0.899084	-0.837845	-0.908327	-1.92282	4.52359	1.70089	1.58314	1.93343	5.88262	-0.386609	-3.28771	6.36165	3.60151	6.51294	6.0627	6.57908	5.72521	5.17787	5.28716	4.8909	6.01222	NaN	0.978022	4.71053	3.92204	5.04518	2.47602	3.07918	NaN	-5.25935	4.09628	3.69174	2.0787	-0.47944	2.95372	2.0626	0.505389	0.729121	-0.604504	-0.402706	-1.8099
P17066;P48741	P17066	Heat shock 70 kDa protein 6	HSPA6	2.22744	1.10969	1.36477	1.54457	2.07187	0.950016	2.11725	2.15712	-1.18009	NaN	NaN	NaN	1.27823	-0.481651	-1.56961	-6.13496	-1.20677	0.956381	NaN	0.145879	-4.00061	-3.92297	-5.64541	-0.392984	-1.82187	-2.42899	0.14516	NaN	NaN	NaN	-1.06504	-0.403821	0.444719	0.490987	-0.0805902	1.0459	1.59331	-0.641716	1.26409	2.1443	1.94239
P17213	P17213	Bactericidal permeability-increasing protein	BPI	-4.46611	-2.3956	-3.68068	-2.34786	-0.711219	-2.56685	-1.71706	-2.62451	NaN	NaN	-2.82828	2.994	NaN	-2.66928	1.6317	1.6044	-1.57679	-2.5	-2.31598	NaN	-0.169537	-1.12082	NaN	0.864495	-3.86595	-0.132449	-5.31101	NaN	NaN	NaN	-8.06448	0.724367	NaN	-10.7619	-6.8687	-4.73191	-7.36701	NaN	-9.14227	NaN	-4.9586
P17655;P17655-2	P17655;P17655-2	Calpain-2 catalytic subunit	CAPN2	1.25757	0.340136	0.796589	-0.556117	0.0210123	0.699696	0.158602	-0.678192	NaN	NaN	NaN	-5.99173	-3.90291	NaN	NaN	NaN	NaN	NaN	5.05562	4.46895	6.40371	-2.06123	-5.83695	7.21056	5.87113	-5.8734	2.70388	6.85622	NaN	-3.95072	7.07853	NaN	5.9188	NaN	7.37357	7.33517	6.94484	6.49525	7.574	6.37558	7.48953
P17661;P07197-2;P07197	P17661	Desmin	DES	3.13171	2.7441	3.43979	3.27684	0.745471	2.56739	1.80123	2.46994	6.65255	-0.177346	0.356144	7.97506	7.5914	5.74258	7.01772	7.45459	5.70963	7.72486	6.89148	6.38784	6.92234	5.35532	8.55052	6.10218	7.03057	6.22237	7.25338	6.65132	1.68244	5.79938	6.29809	6.72203	7.46677	6.41763	7.0204	7.04611	5.83862	7.29721	5.55228	6.56979	5.56274
P17858;P17858-2	P17858;P17858-2	ATP-dependent 6-phosphofructokinase, liver type	PFKL	1.14652	0.637247	0.733599	-1.57439	-1.72091	0.153444	0.712011	-2.00286	0.126748	NaN	NaN	NaN	0.460155	NaN	NaN	NaN	NaN	NaN	-2.27751	-1.54091	-1.73389	NaN	NaN	NaN	-1.66477	NaN	-1.55121	-2.75348	NaN	NaN	NaN	-2.48884	-0.0864482	-1.72998	-2.10409	-1.87216	-2.36896	-1.4997	-3.00992	-4.80674	-5.50205
P17931	P17931	Galectin-3	LGALS3	3.1856	1.68031	2.72185	3.32299	2.79955	2.03392	1.73282	0.230085	-4.2856	-5.54253	NaN	-2.41874	NaN	NaN	-0.171855	-2.47207	0.0122442	0.521766	-1.97854	NaN	NaN	NaN	-1.96005	-1.1137	NaN	-2.93938	1.68328	-4.44894	NaN	NaN	-1.3765	-5.03286	2.61558	NaN	-3.24328	0.0998282	0.744495	0.370667	1.69803	2.09086	1.46163
P17980	P17980	26S protease regulatory subunit 6A	PSMC3	-0.83695	-0.175907	-1.22922	-0.691173	NaN	-0.85416	-2.21095	0.0784645	2.30846	NaN	-2.93898	3.69917	3.10386	2.15001	3.80167	2.79389	1.82043	3.06442	2.07205	-2.33544	2.45055	NaN	3.47502	3.53028	2.85567	2.30615	-3.29322	2.84035	NaN	-1.08355	1.76927	2.31377	-2.73562	3.41036	1.14198	0.825952	-1.83906	1.95182	-2.04618	-0.182947	0.821921
P17987	P17987	T-complex protein 1 subunit alpha	TCP1	1.24616	1.12472	0.589928	-0.719024	-1.35528	0.162462	0.766914	0.303709	2.33306	-0.201903	NaN	0.673826	1.60082	1.71472	6.06375	1.00584	3.36785	0.664869	1.84539	1.10286	2.06502	2.05142	0.530994	1.26917	2.58713	2.19865	1.94615	1.25405	3.42374	-3.54574	2.61602	2.25274	3.16646	2.20844	2.62818	2.29872	1.76588	3.52435	2.66145	1.74203	2.3898
P18085	P18085	ADP-ribosylation factor 4	ARF4	-0.916677	-0.99168	-1.42386	-2.62537	-0.149583	0.316748	-1.11612	NaN	-2.30184	-1.88221	NaN	-0.516304	-1.08031	0.71877	-2.71908	-0.154801	1.14651	0.222798	-4.19273	-2.01607	-2.73594	NaN	-3.14889	-3.87393	-1.41323	NaN	0.602684	NaN	NaN	-3.99136	NaN	-2.34299	-0.522381	1.41101	0.309628	0.421241	-0.0765042	-0.7131	-1.33569	-0.0976572	0.818843
P18124	P18124	60S ribosomal protein L7	RPL7	-1.21607	0.128309	0.110312	0.626769	-1.65634	-0.697147	-0.979107	NaN	2.46864	-3.34362	-1.9703	0.564047	1.82208	1.97111	1.54004	1.55899	1.60479	2.58215	2.32612	0.963285	1.74674	4.7044	2.98754	2.42483	2.58483	0.455357	2.58212	3.36042	-4.56986	-1.0017	2.32015	2.80877	2.48141	2.71464	2.61659	2.61436	1.44962	2.74103	1.40612	0.858315	2.19484
P18206-2;P18206;P18206-3	P18206-2;P18206	Vinculin	VCL	5.72295	4.89148	5.84422	6.34869	5.4914	4.81887	5.65762	5.96885	5.0164	2.26645	6.57951	4.54122	4.79021	4.99508	3.41639	4.85513	5.73468	4.04309	5.28851	5.01881	4.55241	6.56078	3.33467	3.70671	3.43367	4.48072	3.68991	3.05237	NaN	4.67814	4.24495	3.34702	4.4798	3.57416	4.17201	4.18157	2.25815	4.25622	2.07662	3.03366	2.95014
P18621;P18621-3;P18621-2	P18621;P18621-3;P18621-2	60S ribosomal protein L17	RPL17	-0.205393	-0.737873	-0.206141	0.427974	-2.78637	-1.33808	-4.07435	NaN	-1.73208	-0.400753	NaN	-6.70439	NaN	-2.39074	NaN	NaN	-4.77573	-1.57392	-3.43797	-1.14439	NaN	NaN	NaN	-3.95433	-1.57596	-2.98798	-1.28943	-1.75569	NaN	NaN	-0.757191	-3.3827	-0.605069	-0.744986	-0.61341	-3.24543	-0.931799	-0.932882	-1.43866	-1.83628	-0.331697
P18669;Q8N0Y7	P18669	Phosphoglycerate mutase 1	PGAM1	3.75234	3.06928	3.44153	4.03843	4.28733	3.58501	4.21396	-0.252491	-1.43979	NaN	-1.55979	NaN	2.93602	-4.52209	NaN	-2.69834	-1.47644	-5.40454	1.75185	1.1455	-2.11855	NaN	NaN	NaN	-5.82648	NaN	NaN	NaN	-3.09218	NaN	NaN	NaN	-4.83287	-3.52101	-3.66297	-2.53059	1.13263	-2.86743	-1.21578	1.30392	-1.70129
P18859;P18859-2	P18859;P18859-2	ATP synthase-coupling factor 6, mitochondrial	ATP5J	-0.638376	-2.65472	-0.991993	-4.51942	NaN	-2.15345	-2.32762	NaN	-2.80736	NaN	-2.73312	-2.37921	NaN	-1.96474	-5.506	-2.80129	NaN	-4.22812	-1.36053	-2.75987	-2.00308	NaN	-0.606941	NaN	-1.52311	-3.04148	0.246404	-3.64466	NaN	NaN	-3.97019	-1.17961	0.324339	-0.770341	0.0146217	-0.618401	-0.278635	-0.550162	1.74714	-0.179438	0.0101242
P19338	P19338	Nucleolin	NCL	2.74218	2.9431	2.97014	3.07759	1.69979	2.12549	2.0179	2.61942	2.32096	-3.04817	-1.03979	2.17742	-0.455452	1.83794	-2.39512	2.45286	1.46167	2.66204	0.756437	0.516809	1.14658	1.11332	3.13751	-1.31793	1.14095	4.86684	2.81242	1.50514	NaN	-0.285646	2.0473	2.80735	3.8031	1.87778	3.64341	3.31654	3.08587	2.62346	4.18291	3.7211	2.7499
P19367;P19367-4;P19367-2;P19367-3;Q2TB90;Q2TB90-3;Q2TB90-2	P19367;P19367-4;P19367-2;P19367-3	Hexokinase-1	HK1	-1.55039	-0.0134296	-1.18752	-0.71701	1.22752	-1.77641	-1.28632	-0.974499	NaN	0.94234	NaN	NaN	-5.12689	-7.30647	NaN	NaN	NaN	NaN	-7.65754	-5.79104	-5.22958	NaN	NaN	-11.8753	-5.62413	-5.83511	-4.40071	-4.49266	NaN	NaN	-6.78069	NaN	-2.43983	NaN	-1.24793	-3.48359	-0.974324	-3.47467	0.375436	-1.30577	-0.388196
P19404	P19404	NADH dehydrogenase [ubiquinone] flavoprotein 2, mitochondrial	NDUFV2	-1.03657	-1.45905	-1.18195	-1.14756	-1.32172	NaN	-0.412689	NaN	-0.804148	NaN	NaN	-0.993713	-1.08706	-0.977083	-0.726716	-0.437579	-2.20204	-1.49375	-0.944235	-0.266874	0.612388	NaN	-5.50437	-0.479571	0.335229	0.283656	-1.57405	-1.43821	NaN	NaN	-2.70715	-1.11548	-0.633719	-0.547949	0.354382	0.526392	-1.46531	0.0332432	-0.130976	-0.760898	-0.346692
P19823;CON__Q9TRI1	P19823	Inter-alpha-trypsin inhibitor heavy chain H2	ITIH2	1.94709	1.79327	2.04368	2.33552	3.66994	2.81065	2.99956	3.84066	0.42483	NaN	NaN	-0.281839	2.03348	1.35745	0.908433	0.884553	1.25139	0.704492	0.43746	1.66389	2.01622	-1.29618	1.86051	1.33476	2.65729	2.28619	2.41694	2.79829	NaN	1.60501	2.96201	2.42056	0.775624	3.49173	1.48648	2.14219	0.798473	2.02271	0.377236	0.733047	1.5156
P19827;P19827-2;P19827-3;CON__Q0VCM5	P19827;P19827-2	Inter-alpha-trypsin inhibitor heavy chain H1	ITIH1	1.56372	0.851814	1.18716	1.96306	3.4967	2.29519	2.09861	2.70804	-0.0562983	NaN	NaN	-0.10015	-0.186963	0.860947	1.00961	1.65349	1.63411	2.0162	0.921224	0.293532	1.11546	-0.252681	1.87281	-0.125288	2.07452	0.540813	2.66026	-1.39436	NaN	4.09044	3.23316	2.85588	-0.866483	3.05653	0.966234	0.894267	0.555465	-0.0767918	-0.608372	0.785807	1.0364
P19971;P19971-2	P19971;P19971-2	Thymidine phosphorylase	TYMP	-0.144953	1.47786	0.549232	-2.09156	-1.74024	0.253441	0.35516	-0.638454	NaN	NaN	NaN	NaN	-3.72374	-6.55627	NaN	NaN	NaN	NaN	NaN	-2.23675	NaN	NaN	NaN	NaN	NaN	NaN	NaN	NaN	NaN	NaN	NaN	-8.69793	-4.17873	-6.80892	-4.0123	-4.45914	-1.28245	-4.02461	-2.82754	-3.24948	-1.46325
P20042	P20042	Eukaryotic translation initiation factor 2 subunit 2	EIF2S2	-1.71422	-1.06505	-2.17923	-0.878957	-4.71809	-3.85349	NaN	NaN	NaN	NaN	NaN	NaN	NaN	NaN	NaN	NaN	NaN	NaN	-4.79751	NaN	NaN	NaN	NaN	-7.00224	NaN	NaN	-6.71992	NaN	NaN	NaN	NaN	NaN	NaN	NaN	-5.59332	NaN	-2.50484	NaN	-2.03573	-3.34691	-1.38156
P20073-2;P20073	P20073-2;P20073	Annexin A7	ANXA7	-0.0262814	-1.03695	1.32055	1.89399	-0.546882	-1.31477	-0.414	-1.52148	-2.95651	-2.37679	NaN	-6.1402	NaN	-4.51727	-2.84923	-2.6848	-2.77293	-6.27238	-0.899726	-2.13325	-6.37264	NaN	NaN	NaN	-4.09979	-3.62644	-0.477583	-5.71975	NaN	1.60501	-6.08025	NaN	-1.96186	NaN	-5.19314	-2.57588	-0.943821	-1.1492	-1.55701	-0.996907	-2.09808
P20160	P20160	Azurocidin	AZU1	NaN	-1.64444	-1.08349	0.88635	3.2538	-1.55247	-0.484825	-1.4931	-2.79454	0.242249	NaN	4.58552	-2.21075	-2.23434	-1.29897	2.68995	-0.552541	-5.22812	1.2472	NaN	-0.00307608	NaN	-4.4903	2.92434	-4.06916	1.41065	-3.48767	NaN	-0.103882	NaN	-2.35408	1.00642	NaN	NaN	-7.87444	NaN	NaN	-7.86557	-9.39244	-4.31575	-7.11178
Q15661;P20231;Q15661-2;Q9BZJ3;Q9BZJ3-2;A6NIE9;P05981	Q15661;P20231;Q15661-2	Tryptase alpha/beta-1;Tryptase beta-2	TPSAB1;TPSB2	2.70978	1.66326	1.41467	2.19186	4.34585	2.88783	2.07467	-4.23661	2.5644	-0.129452	NaN	4.478	2.68997	3.16292	4.77911	2.31736	3.05993	4.10521	2.69716	1.83515	4.31766	NaN	-0.492925	3.87232	2.99936	4.45912	3.10441	4.72628	NaN	NaN	3.00347	2.79343	2.78786	0.0296869	0.662062	3.25505	-1.09985	1.91756	-0.807393	-0.326967	-0.803972
P20674	P20674	Cytochrome c oxidase subunit 5A, mitochondrial	COX5A	-2.52885	NaN	-1.6452	-3.47203	-0.189841	-0.0571861	0.27548	NaN	3.77482	NaN	5.37691	2.20153	0.419017	2.83004	3.96033	2.3169	2.83938	2.87558	3.301	1.21045	2.8124	NaN	1.48902	3.06394	1.08417	1.0703	2.04623	2.34904	NaN	NaN	0.754267	1.72693	2.23569	2.29864	3.63716	2.69826	1.92435	2.5817	2.24883	2.06762	2.50541
P20700	P20700	Lamin-B1	LMNB1	2.63735	2.756	2.8298	3.8394	1.97649	1.92251	2.55692	2.13961	1.73899	-2.5936	2.848	2.5	2.65511	2.10718	0.421772	2.44446	2.25752	4.38089	0.776769	2.07389	3.06686	2.00438	2.38063	2.64091	3.29868	3.4367	5.35346	1.59079	NaN	0.0839267	2.25249	4.16534	3.90206	4.46617	4.36566	5.69313	4.34279	3.97919	5.30945	3.86809	4.26887
P20742	P20742	Pregnancy zone protein	PZP	NaN	-6.50314	-5.66371	-2.2331	-0.92203	-3.78755	-1.84238	-3.1486	-0.147114	0.389238	NaN	-6.55597	0.326702	-0.334054	-2.75248	0.660442	-1.24998	-0.073844	0.36026	0.470092	1.76831	NaN	-5.85487	0.271455	0.206572	2.40559	NaN	-3.8426	NaN	0.186177	0.131099	0.00802088	NaN	-1.63377	-4.24328	0.390035	-0.67727	NaN	-3.5085	-4.36275	-2.5548
P20774	P20774	Mimecan	OGN	5.73218	3.81042	4.32193	3.73316	4.67309	2.29953	2.44503	3.67229	7.11675	1.06834	NaN	8.35573	7.95935	7.83528	6.43108	8.46011	4.56099	7.87475	7.12629	6.77605	7.55968	NaN	7.85118	8.16751	6.25358	8.13989	5.20163	7.93105	NaN	0.19375	7.82167	6.84974	6.24778	5.92822	5.4908	6.64517	0.75941	5.55557	3.63588	3.05198	1.81569
P21266	P21266	Glutathione S-transferase Mu 3	GSTM3	0.201241	-0.494978	0.359566	2.05398	1.30552	0.938683	0.556757	-3.04743	NaN	NaN	NaN	NaN	-6.96379	NaN	NaN	NaN	NaN	NaN	NaN	-10.2115	NaN	NaN	NaN	NaN	NaN	NaN	-7.9977	NaN	NaN	NaN	NaN	NaN	NaN	NaN	NaN	-9.63149	-7.22645	NaN	NaN	-4.65084	-2.83989
P21281;P15313	P21281	V-type proton ATPase subunit B, brain isoform	ATP6V1B2	-1.50697	-0.429527	-1.04707	-5.71154	-3.03401	-1.28552	-2.40336	-2.56069	-6.19518	-1.18345	NaN	NaN	NaN	NaN	NaN	NaN	-9.17255	NaN	NaN	NaN	-9.87344	NaN	NaN	NaN	-6.5512	NaN	-2.55272	NaN	NaN	NaN	-5.22798	NaN	-1.00934	-5.16573	-4.44724	-6.17405	-2.94987	-3.48892	-3.59028	-2.49786	-1.12368
P21291	P21291	Cysteine and glycine-rich protein 1	CSRP1	3.02809	1.82198	3.13936	2.1694	0.985194	1.95966	0.821846	2.40824	1.05783	-2.17856	NaN	-1.47666	2.09448	-1.22941	NaN	-0.830074	-1.46508	-2.38561	0.33099	2.33859	-4.32501	3.55871	0.68429	-5.49452	0.0549169	-2.44587	0.131108	-0.00657272	5.08749	0.535184	0.93145	-1.98878	0.753669	3.59093	-0.0909882	0.191972	0.547253	-0.87911	0.697715	1.62465	2.12892
P21333-2;P21333	P21333-2;P21333	Filamin-A	FLNA	7.28536	6.59519	7.58962	7.42873	6.70596	6.26711	6.6863	7.40167	6.5766	4.85931	6.56497	7.14304	9.53223	6.29444	5.36796	6.58202	6.47895	7.42322	5.96878	8.39125	6.99025	-0.133911	6.2073	6.8903	7.09441	6.97689	6.91424	6.06293	4.67983	4.67245	7.14731	6.66058	6.97631	8.24817	6.78072	7.13472	6.61007	6.62657	5.74062	7.3714	7.54983
P21397;P21397-2	P21397;P21397-2	Amine oxidase [flavin-containing] A	MAOA	-1.13504	-1.7045	-2.68205	-5.41721	0.212949	-0.35704	-0.894264	NaN	2.63862	NaN	NaN	3.54621	1.53358	3.37643	3.43579	3.0453	2.99708	3.38937	3.71717	1.91194	2.6805	NaN	-5.51859	2.65012	-0.467125	2.15532	-1.83401	1.9711	NaN	-1.79571	1.28639	0.315158	-0.380362	0.530976	1.40039	0.487607	-1.64993	-1.25177	-2.55701	-2.10263	-2.96652
P21399	P21399	Cytoplasmic aconitate hydratase	ACO1	2.31796	3.01449	2.41353	-1.52067	2.96197	2.60498	3.37268	-0.652615	-1.76297	NaN	3.9826	-7.26673	-1.31795	-1.76595	NaN	NaN	NaN	NaN	NaN	-1.79806	-2.32964	NaN	-3.18527	NaN	-5.08134	-4.05436	-7.67446	NaN	NaN	NaN	NaN	NaN	NaN	NaN	-3.10409	-4.07783	-2.81127	-7.29056	-7.35038	-2.34062	-6.42728
P21589-2;P21589	P21589-2;P21589	5-nucleotidase	NT5E	NaN	-2.61032	-1.89668	-3.43319	-2.77492	-1.47653	-1.37343	NaN	NaN	-2.97439	NaN	-7.96417	-5.017	-5.81536	-1.67653	-5.73697	NaN	NaN	-4.14692	-3.7771	NaN	NaN	NaN	-7.3182	-3.95275	-4.12734	-2.05182	NaN	NaN	NaN	NaN	NaN	-4.03204	NaN	-3.30247	NaN	-3.25074	-3.70893	-3.13824	-4.02624	0.29673
P21695;P21695-2	P21695;P21695-2	Glycerol-3-phosphate dehydrogenase [NAD(+)], cytoplasmic	GPD1	5.85769	4.14482	4.6616	1.62841	5.92125	5.12489	5.06456	5.81342	0.292171	6.06876	NaN	2.37928	4.44025	1.65426	1.23282	0.601033	4.0539	-0.628524	-0.0156608	4.15016	-0.183443	5.58471	0.0185757	-2.42127	-1.87387	-0.456513	-4.90367	2.65987	NaN	NaN	-6.09619	-1.40808	-2.7917	NaN	-1.63988	-4.22467	-0.257848	NaN	-0.516473	0.175775	-4.47921
P21796	P21796	Voltage-dependent anion-selective channel protein 1	VDAC1	-2.34797	-2.81038	-2.67985	-0.021924	-0.24297	-2.23113	-0.212831	-2.4861	3.52999	2.02258	-4.32424	2.73142	1.59819	3.47653	2.75435	2.24437	2.89456	3.28667	3.39773	2.39922	3.2022	-3.17393	3.23035	3.32248	2.70395	2.98211	2.06872	0.810652	NaN	NaN	2.64939	2.74997	2.43689	3.50453	3.29727	3.50693	3.38256	2.3853	4.53678	3.15511	4.27856
P21810	P21810	Biglycan	BGN	4.21357	2.57993	3.85119	0.208476	0.577615	1.5832	2.44764	1.32755	5.22344	4.76731	-1.83239	6.35133	7.01606	5.40974	5.51107	6.12358	5.13795	6.0005	4.1312	5.63043	4.96791	-2.64286	7.51638	6.15442	5.3927	4.42131	6.62267	7.26056	NaN	1.08393	6.07534	5.41041	4.96756	7.0604	5.87165	5.98982	3.76971	4.85709	4.25582	5.15765	5.479
P21912	P21912	Succinate dehydrogenase [ubiquinone] iron-sulfur subunit, mitochondrial	SDHB	-0.665907	-1.46618	-0.619141	-1.67348	0.951636	-0.1933	-2.9524	-1.99592	0.203863	NaN	NaN	-3.37272	-3.89104	-4.17624	-5.80921	-8.02027	-3.36562	-2.02513	0.116616	NaN	-3.55874	6.64694	-1.79959	0.522286	-3.40174	-4.73632	-0.302087	-4.60814	NaN	NaN	-1.04419	-5.224	0.582757	-3.42125	-1.18532	-3.67096	-0.550067	-1.2442	1.57015	-1.43373	-0.898659
P21980;P21980-2;P21980-3;O43548-2;P49221;O43548	P21980;P21980-2	Protein-glutamine gamma-glutamyltransferase 2	TGM2	1.94733	0.724859	0.685072	1.58818	1.39556	1.17611	0.545977	-1.37646	3.12981	-0.699767	11.4623	2.56888	4.93101	3.28791	1.94619	2.93645	4.58144	4.37738	2.88271	4.23794	4.29617	5.00503	3.14424	4.7837	3.71165	2.96088	3.24648	3.89258	NaN	0.44287	3.6538	4.04872	2.77447	3.72655	3.0819	4.00397	3.19696	2.91826	2.59297	2.31837	4.08754
P22061;P22061-2	P22061;P22061-2	Protein-L-isoaspartate(D-aspartate) O-methyltransferase	PCMT1	0.0556622	0.818695	0.691172	-0.769366	-0.571183	-0.012022	-0.633518	NaN	NaN	NaN	NaN	-5.09681	-2.63195	-3.96802	-1.36699	NaN	-6.22524	-8.46931	NaN	-2.04709	NaN	NaN	NaN	NaN	NaN	NaN	-5.90831	-8.50305	NaN	NaN	NaN	NaN	-5.08985	-5.92075	-4.21117	-2.49753	-1.80029	NaN	-1.98456	-0.513247	-3.11266
P22087	P22087	rRNA 2-O-methyltransferase fibrillarin	FBL	-3.74692	-1.75042	-2.58094	-2.32115	-3.90637	-1.55902	-1.9139	NaN	NaN	3.08809	NaN	-4.4457	NaN	NaN	-4.04227	-5.77091	-4.88654	-3.12789	NaN	-3.05758	-7.09103	3.70042	NaN	NaN	-2.29155	-3.33956	-0.554988	-2.97071	0.849683	-5.89825	-3.58966	-0.408083	-2.36656	0.0673876	-1.89834	-1.27714	0.804469	-4.04027	2.79385	0.898205	0.0822744
P22105-1;P22105;P22105-4;P22105-2;Q16473;REV__Q96CG3	P22105-1;P22105;P22105-4	Tenascin-X	TNXB	4.55037	2.10703	4.05346	5.08	3.82328	2.97654	3.03341	2.8809	2.83768	0.16753	-0.578629	5.06797	6.04853	3.83628	3.55912	4.13816	3.95452	4.56274	2.35218	3.31668	3.42493	2.06989	4.09763	3.10756	3.40638	5.51812	1.46769	3.5768	-0.783259	-1.06536	3.05066	2.62718	0.973477	0.565841	1.28392	1.81215	-2.37708	2.08307	-0.832055	-0.515458	-0.11816
P22307-4;P22307-7;P22307-8;P22307;P22307-2;P22307-6;P22307-3;P22307-5	P22307-4;P22307-7;P22307-8;P22307;P22307-2;P22307-6	Non-specific lipid-transfer protein	SCP2	-1.04856	0.16515	-0.396648	-1.78641	-3.05262	-0.995739	-1.61411	-1.9439	NaN	NaN	NaN	NaN	NaN	NaN	NaN	NaN	NaN	NaN	NaN	-5.99051	NaN	NaN	NaN	NaN	NaN	NaN	NaN	NaN	NaN	NaN	NaN	NaN	-4.75887	NaN	NaN	NaN	-1.62069	NaN	-1.80962	NaN	-1.15351
P22314-2;P22314	P22314-2;P22314	Ubiquitin-like modifier-activating enzyme 1	UBA1	2.98437	3.01659	3.15447	3.44439	3.78616	3.46333	3.80258	3.96767	-6.83021	NaN	NaN	-6.2861	0.555436	-2.9533	-5.1409	-0.365568	-5.48674	NaN	-2.89462	1.31419	-3.34675	4.59477	-2.82586	-4.77206	-4.69719	-4.78917	-0.665111	-8.50305	NaN	NaN	-6.45876	-3.8735	1.31422	-3.15501	-1.4742	-0.998606	3.16346	-1.56424	0.395468	2.19863	0.848872
P22352	P22352	Glutathione peroxidase 3	GPX3	1.02412	1.15314	1.1413	1.91975	2.43209	2.2276	1.44393	-2.35875	-0.272644	NaN	-2.53283	2.82955	0.909545	1.62602	1.34944	2.31699	1.88511	1.17631	2.16705	1.31819	-0.434649	NaN	NaN	1.00423	1.55416	2.84543	2.15709	0.731712	NaN	6.84448	1.9606	0.085855	1.58792	0.680695	0.113026	2.57194	-1.04056	3.07465	0.0717564	1.99852	-1.94681
P22392-2;P22392;O60361	P22392-2;P22392;O60361	Nucleoside diphosphate kinase B;Putative nucleoside diphosphate kinase	NME2;NME2P1	4.13028	3.82515	3.42311	3.81639	4.05638	3.23971	2.71795	2.63255	1.50308	3.46577	-0.435965	-0.154727	NaN	-0.302632	-3.52453	0.616298	-5.57191	-0.214558	0.740894	3.01205	5.25734	-3.41264	-2.1134	0.549872	5.84668	5.99255	5.25059	0.946451	NaN	-0.213754	-0.275811	5.62041	5.40807	-0.212925	4.86999	4.9714	1.67663	5.37969	1.2473	2.85067	2.10366
P22626;P22626-2	P22626;P22626-2	Heterogeneous nuclear ribonucleoproteins A2/B1	HNRNPA2B1	2.47554	3.08783	3.02559	2.39483	2.86386	2.92846	1.44115	1.86477	-0.132919	2.15955	0.58111	-2.45252	1.44852	0.769704	2.33027	-1.4779	-0.115135	1.10321	0.379952	0.945742	0.964187	1.17126	1.32077	-1.20297	-0.98384	-1.61446	2.26041	1.80415	NaN	2.21995	1.34134	1.36536	1.42542	1.68459	3.17067	2.86873	2.93708	1.95219	4.18951	3.43933	1.32251
P22695	P22695	Cytochrome b-c1 complex subunit 2, mitochondrial	UQCRC2	-0.310326	-1.04362	-1.03964	-1.11522	-0.0259047	-1.11425	-0.537088	-1.71409	2.19198	-0.856635	NaN	2.21961	1.30751	2.60132	2.61037	-0.0425596	2.07655	0.845236	2.12283	2.49799	1.25273	NaN	0.455745	2.86741	1.75428	-0.197937	0.998868	0.751369	NaN	NaN	0.538474	0.629829	0.728162	0.68816	1.61556	1.45256	2.03484	0.456824	2.54974	1.70647	1.98502
P23141;P23141-2;P23141-3;Q9UKY3;Q9UKY3-2	P23141;P23141-2;P23141-3	Liver carboxylesterase 1	CES1	4.56493	2.43678	1.3422	2.11257	6.92731	4.29462	2.56184	3.96716	-3.6722	-2.87232	NaN	NaN	1.51696	0.371874	-5.99108	0.277639	0.909937	-5.70754	-0.178922	-1.0008	0.943543	-0.53007	-4.77592	-5.87472	-1.15824	0.62149	-3.09742	NaN	NaN	NaN	-5.21549	-3.05141	-0.466093	NaN	-5.74269	-2.78031	-2.89049	-4.61217	-4.08985	-1.61626	-5.40559
P23142-4	P23142-4	Fibulin-1	FBLN1	-0.991127	-1.43359	-2.31543	-0.723971	-0.872891	-0.730412	-1.58502	-1.44118	-3.8203	3.43911	6.9368	-0.0637922	-4.13527	-0.824253	-2.84645	2.13964	1.00454	0.49254	-0.505845	0.466435	-1.69353	-2.52546	1.1846	-4.70792	2.84313	-0.505422	4.12321	-1.33512	NaN	6.15802	1.31244	1.63616	2.6188	4.72361	1.65193	2.69117	4.64089	3.98712	0.370797	5.53422	3.48076
P23246;P23246-2	P23246;P23246-2	Splicing factor, proline- and glutamine-rich	SFPQ	0.999931	1.74656	1.25324	0.836112	-0.564679	0.464355	-0.111975	-0.314865	0.51072	-0.100305	NaN	-1.85169	-0.534061	-0.0977364	-0.36202	0.348523	0.582434	0.63843	-0.44862	-0.737764	0.0720029	0.070199	0.799767	-0.196841	-0.375264	0.0850577	1.94311	0.00984001	-1.17068	-1.39727	-0.452336	0.229956	1.14088	1.87443	1.91383	2.06737	2.29317	0.916467	3.52924	2.16069	3.16505
P23284	P23284	Peptidyl-prolyl cis-trans isomerase B	PPIB	4.21294	3.90388	4.06899	4.69289	3.99822	3.35155	3.41065	4.40638	3.45631	NaN	3.52763	3.93776	4.05093	4.65165	2.10405	3.41002	3.96273	4.2509	2.11414	3.02412	4.93847	NaN	3.85506	4.53907	4.63722	4.7931	4.97478	3.93368	NaN	-4.52172	3.79529	4.57444	4.89388	4.89618	4.85365	5.30312	4.45603	4.50072	4.07754	4.68097	5.2446
P23297	P23297	Protein S100-A1	S100A1	1.39761	-0.820374	0.308458	0.187728	1.47255	-3.15572	-3.77872	NaN	-7.41622	0.0266676	NaN	NaN	NaN	NaN	NaN	NaN	NaN	NaN	-5.08581	-6.55392	NaN	NaN	-3.67695	-5.24154	NaN	NaN	-1.82485	NaN	NaN	NaN	NaN	-7.25315	-2.81777	NaN	-5.35413	NaN	-0.934796	-6.70393	-1.49126	-0.0186958	-2.64725
P23368;P23368-2	P23368;P23368-2	NAD-dependent malic enzyme, mitochondrial	ME2	-2.46711	0.0445194	-0.913338	0.782098	0.33159	-1.92723	-1.2753	-3.66069	NaN	5.82037	NaN	NaN	-7.00415	NaN	NaN	NaN	NaN	NaN	NaN	NaN	-4.39447	5.99795	NaN	NaN	NaN	-7.09504	-5.45056	NaN	NaN	NaN	-7.78069	-9.24532	-2.70924	-7.04992	-4.07284	-4.99641	-2.68482	-7.91089	-2.52011	-3.23629	-2.16485
P23381;P23381-2	P23381;P23381-2	Tryptophan--tRNA ligase, cytoplasmic;T1-TrpRS;T2-TrpRS	WARS	1.58005	1.90382	0.919201	-0.229348	0.734838	0.965523	-0.270807	-1.81327	-3.40722	NaN	NaN	NaN	-1.97315	-3.93552	-8.39634	-7.02027	-3.33221	-4.1523	NaN	-0.696186	NaN	NaN	NaN	NaN	-5.92396	NaN	-4.39528	-7.21735	NaN	3.41339	-7.68116	-2.50336	-8.20896	-1.61527	-6.25539	-2.37382	-1.78941	NaN	-1.39792	-1.12272	-1.15728
P23396;P23396-2	P23396;P23396-2	40S ribosomal protein S3	RPS3	0.65361	1.22949	0.908642	1.21729	-0.983527	0.150293	0.957594	-0.0934029	2.24507	-0.496234	-0.979374	2.88826	2.79382	2.07072	1.23447	2.47128	2.73813	3.18208	3.09259	1.90876	2.9034	NaN	2.78441	3.3833	3.1555	2.72119	2.86255	3.17207	-2.64007	-3.95072	2.74247	3.26627	3.44803	3.34087	3.59448	3.6964	3.12429	2.95279	2.95064	2.50939	2.48964
P23526;P23526-2	P23526;P23526-2	Adenosylhomocysteinase	AHCY	1.69009	0.578306	1.62483	0.946927	2.45647	1.25053	1.6946	1.53358	1.84371	4.76141	2.05102	2.91403	1.50858	-2.00631	NaN	-6.74145	3.45961	-0.529274	-3.34951	0.797124	-1.55151	NaN	0.785377	2.09747	0.380317	1.31373	-0.421277	1.7507	NaN	NaN	-1.3086	-5.32354	-0.740952	-1.80137	-1.36292	-0.424699	-0.405897	1.04411	-0.227627	0.0709791	-2.88922
P23528	P23528	Cofilin-1	CFL1	1.9335	3.071	2.82356	0.845941	-0.742896	1.14765	0.283136	2.19849	NaN	NaN	NaN	NaN	-0.931509	-0.92432	NaN	-4.74819	NaN	-6.27882	NaN	-0.14439	-1.67377	1.08346	-5.9403	-7.66264	-3.17934	-0.522101	0.396885	-5.01253	NaN	NaN	-7.63385	-7.95297	0.893584	-3.69266	-0.569129	1.26986	2.32939	-0.0634022	1.79036	2.59799	1.84595
P23634-7;P23634-6;P23634-8;P23634;P23634-5;P23634-4;P23634-3;P23634-2;P20020-5;P20020-2;P20020-6;P20020;P20020-4;P20020-1;Q16720-8;Q16720-7;Q16720-6;Q16720-3;Q16720-5;Q16720-2;Q16720-4;Q16720;Q01814-4;Q01814-7;Q01814-3;Q01814-6;Q01814-2;Q01814-8;Q01814-5;Q01814	P23634-7;P23634-6;P23634-8;P23634;P23634-5;P23634-4;P23634-3;P23634-2	Plasma membrane calcium-transporting ATPase 4	ATP2B4	-3.73329	-2.63311	-1.96153	-1.67298	-0.123836	-0.138334	-0.472031	-0.739126	0.1166	NaN	NaN	0.954049	-2.33393	1.08388	-0.322893	0.624414	0.695577	0.278652	0.475142	-1.53357	-0.583422	-5.17393	-5.7405	-0.298124	-1.21579	-1.3435	-0.775488	-6.66703	NaN	NaN	NaN	-0.604392	-0.283141	-2.16843	-1.84457	-0.520277	-0.762539	-0.873258	-0.0132074	-0.912901	-0.377157
P23946;P23946-2	P23946;P23946-2	Chymase	CMA1	0.118982	-1.08137	-0.0917988	1.30842	2.03274	1.5799	1.10352	0.890625	2.44374	NaN	-0.265345	3.89316	3.18514	3.49026	4.35327	4.83471	4.22363	2.64642	2.97455	0.79129	2.21234	NaN	-2.32037	4.34719	-0.389386	4.51833	-0.994209	2.25237	NaN	NaN	-0.350665	1.71211	-3.56668	-4.63936	-0.447237	-5.83983	-7.15092	-0.185	-2.7232	-3.84404	-2.43093
P24534	P24534	Elongation factor 1-beta	EEF1B2	-0.774488	0.53348	0.0983028	0.351773	0.133534	-2.10292	0.398973	NaN	0.741733	NaN	NaN	-0.676769	-1.41238	-0.424167	-3.29897	-0.133943	-0.309684	0.671839	-2.23081	-7.49569	-1.95458	4.07203	-1.77805	-1.68717	-2.19414	-0.494409	0.973209	-5.60174	NaN	-4.80837	-2.14274	-1.33323	0.801841	1.4501	0.473833	0.551054	1.63604	-0.74481	0.849157	1.8149	2.3423
P24539	P24539	ATP synthase F(0) complex subunit B1, mitochondrial	ATP5F1	-3.66474	-3.74905	-2.91684	-1.49786	-1.88093	-1.65924	-1.99556	-1.41921	NaN	-0.5115	NaN	-2.56629	NaN	-1.08432	NaN	NaN	-0.53759	-2.73973	-4.67244	1.81977	-1.53359	NaN	-3.62221	-1.97096	-2.49841	-2.05598	-1.00969	NaN	NaN	-1.81382	0.803044	-2.16944	-1.10926	-2.11548	-1.93534	-1.32467	1.15234	-1.37868	2.68176	-0.0456038	0.382298
P24752;P24752-2	P24752	Acetyl-CoA acetyltransferase, mitochondrial	ACAT1	3.14768	1.85894	1.89731	-1.59582	1.46017	0.935524	1.04827	1.48392	3.41505	3.03115	-2.93898	1.77157	4.9428	4.78107	1.31884	2.06769	2.59488	3.42571	4.55647	3.58195	4.51666	NaN	2.03176	2.22724	3.98358	4.0289	2.69207	3.17941	-0.42826	1.64974	4.68431	3.7884	3.61112	2.93181	3.82093	3.59277	1.28643	2.35211	3.04935	2.2021	2.59128
P24821;P24821-3;P24821-5;P24821-6	P24821;P24821-3;P24821-5;P24821-6	Tenascin	TNC	0.565687	-0.161741	1.10718	1.73202	-2.4086	-1.98783	-1.37357	-1.02272	1.37415	1.88665	1.87971	2.30267	6.03919	2.18323	5.93096	0.267222	3.67512	2.57789	4.12457	2.44324	4.24703	0.641136	6.90437	-0.407059	6.54329	5.3431	3.15028	0.469865	6.39869	2.87545	1.20701	1.08737	1.91707	6.66193	5.26896	4.02406	3.83911	4.87756	4.09087	3.57708	5.26248
P24844;P24844-2	P24844;P24844-2	Myosin regulatory light polypeptide 9	MYL9	0.220482	-0.389271	0.319414	1.26998	-4.2773	-1.89088	-3.49798	NaN	3.93791	-0.876266	-4.55436	5.21439	6.19483	2.76289	3.33677	4.37649	4.03592	5.51978	3.31123	5.46844	4.00536	NaN	4.2217	4.63401	4.46898	5.45096	4.5651	5.61215	NaN	4.93197	5.30185	5.03881	4.65489	5.65915	4.27392	4.92736	3.68356	4.57648	2.69594	4.67815	4.84189
P25398	P25398	40S ribosomal protein S12	RPS12	0.206377	0.194836	-1.03335	-1.08733	-0.727321	-1.31619	-0.741966	NaN	-0.88001	NaN	-2.50635	-2.74736	-4.24434	-1.36888	-2.36103	-3.61377	-0.991826	0.164696	-1.00974	-1.93645	-0.890447	-5.29579	-4.30643	0.830408	-1.54402	0.00194693	1.27736	-0.789377	NaN	NaN	1.01167	-0.140078	1.85831	-0.0333757	0.532585	0.591853	1.67335	-0.117722	1.79669	1.94257	1.65192
P25685;P25685-2	P25685;P25685-2	DnaJ homolog subfamily B member 1	DNAJB1	-3.51199	-2.72172	-2.7429	-1.88977	-4.70714	-3.00155	-3.38591	NaN	NaN	-3.30587	NaN	NaN	-5.36563	-2.37977	NaN	NaN	NaN	NaN	NaN	-6.52568	-2.45054	NaN	NaN	-5.80448	-3.85545	-2.46724	-3.09521	NaN	NaN	NaN	NaN	NaN	NaN	-5.95384	-4.24793	NaN	-6.95327	-3.15487	-8.69004	-7.10503	-1.38156
P25705;P25705-3	P25705;P25705-3	ATP synthase subunit alpha, mitochondrial	ATP5A1	3.21108	3.06908	3.33008	1.32773	2.31054	3.19546	3.65017	2.99896	5.14075	3.73023	1.29631	4.87789	5.46972	5.88277	4.99745	5.40984	5.76616	5.44783	5.37526	5.48473	5.34012	3.50728	5.59142	5.55904	5.09163	5.23395	5.36858	5.24254	-2.56266	1.03417	4.41289	4.86519	5.24244	5.25183	5.56511	5.29512	4.49544	5.29411	6.47948	4.6555	4.9544
P25786;P25786-2	P25786;P25786-2	Proteasome subunit alpha type-1	PSMA1	2.21856	1.38591	1.21089	2.34569	1.74032	0.695965	0.726851	2.20572	-4.42885	2.40786	4.07437	-1.45082	NaN	NaN	0.806252	NaN	-1.63925	-2.53648	-8.08714	-1.44137	-2.00308	5.85783	-5.29415	-0.321261	-0.907341	-1.94386	NaN	0.170305	-2.89178	2.30806	-2.74032	-3.3827	NaN	-8.15287	-2.59036	-8.04653	-1.43955	-9.09741	-3.20695	-2.53327	NaN
P25789;P25789-2	P25789;P25789-2	Proteasome subunit alpha type-4	PSMA4	1.80085	0.789389	0.778475	1.00471	1.10248	3.19097	4.08076	1.02722	NaN	NaN	NaN	-6.79165	-6.70076	-7.59635	NaN	NaN	-4.18517	NaN	NaN	-3.70276	NaN	NaN	NaN	-7.11232	NaN	NaN	NaN	NaN	NaN	NaN	-3.31192	NaN	-7.26933	-6.74962	NaN	NaN	-3.0765	-6.99788	-4.29398	-3.75985	-4.54094
P26038	P26038	Moesin	MSN	4.84229	4.76103	4.61587	4.98895	4.64209	4.97168	4.91371	4.87213	1.39809	NaN	-5.37602	2.05329	-1.33998	0.164548	6.85109	2.04772	1.71521	1.5412	1.30027	2.35392	0.694516	-0.501501	1.26906	1.25291	1.05318	1.77444	1.58305	1.21509	2.58867	NaN	0.892312	1.90122	1.46275	2.06864	1.72985	1.91974	2.68638	1.70074	1.16496	3.04367	2.13577
P26368-2;P26368	P26368-2;P26368	Splicing factor U2AF 65 kDa subunit	U2AF2	-1.64303	-1.44106	-0.354233	-0.524413	0.306758	-2.17083	-4.66134	NaN	NaN	-2.07287	NaN	-6.91435	-2.57385	-3.40624	NaN	-6.37489	-4.51926	-7.11824	-3.19811	-2.51176	-4.05071	-4.77339	-3.4903	NaN	-2.01415	-5.2376	0.702672	-3.27027	NaN	0.208779	-3.28231	-7.77334	0.159989	-0.629122	0.117548	-0.609965	0.0963588	-1.527	1.37384	0.0531864	0.66696
P26373;P26373-2	P26373;P26373-2	60S ribosomal protein L13	RPL13	-0.236563	-0.955629	0.327082	0.334676	-3.00062	-2.00242	-3.17958	-0.982864	1.51077	-0.989274	NaN	0.139827	2.398	2.72435	0.772778	2.75115	1.57478	2.64087	1.94243	1.19835	0.103839	4.75595	NaN	-0.20604	1.80201	-2.73113	2.70681	2.536	NaN	-5.43134	2.29059	2.58933	2.38247	2.90661	2.94545	3.86709	1.60749	3.05543	1.99458	1.57805	2.46629
P26447	P26447	Protein S100-A4	S100A4	0.731861	2.2739	1.99183	3.66718	1.04396	2.6194	3.12591	2.48101	0.733744	NaN	-3.23243	1.91275	NaN	0.669344	0.513802	0.931156	1.34188	0.442476	1.45931	-0.394065	-1.72369	-3.9536	-7.0851	0.453845	1.10446	1.57761	2.53281	3.16464	-2.80008	-7.05025	0.393114	1.96422	1.16232	-0.46281	1.7169	1.32424	1.66377	2.83789	0.344598	2.50284	0.0726452
P26583	P26583	High mobility group protein B2	HMGB2	1.23607	0.65871	1.95006	1.26113	-1.684	-1.60914	-0.505241	-0.206646	-0.514056	NaN	NaN	-0.525265	NaN	NaN	NaN	-0.782408	-1.09749	NaN	0.265728	-0.559427	-0.807352	NaN	-3.22843	-1.0908	-0.78407	-2.41855	0.641202	-3.20215	NaN	-1.97769	-1.07912	-0.473572	1.41589	0.516372	0.876121	0.663199	1.40174	-0.403772	2.50482	0.00463676	1.63322
P26599;P26599-2;P26599-3	P26599;P26599-2;P26599-3	Polypyrimidine tract-binding protein 1	PTBP1	2.1671	2.5326	1.52787	2.26755	1.25602	0.927141	2.74316	0.900564	NaN	4.39575	-1.07339	-3.43216	0.0393124	-5.59635	NaN	NaN	-5.73697	-8.65776	NaN	-3.78406	-4.7691	NaN	0.670652	NaN	-5.74481	-5.62836	0.0462899	-6.53318	NaN	-3.68324	-4.77885	-5.70799	-0.182956	-0.666718	-0.22771	-0.435839	1.47721	-3.95868	2.06258	1.24974	0.149461
P26639;P26639-2;A2RTX5-2;A2RTX5	P26639;P26639-2	Threonine--tRNA ligase, cytoplasmic	TARS	-0.851503	-0.861088	-0.903423	0.156856	-0.439095	-1.36358	-2.11101	-0.512947	NaN	-3.42802	NaN	NaN	-2.81055	-4.28257	NaN	-5.57827	-4.82136	NaN	-5.94047	NaN	-6.65932	NaN	NaN	NaN	-5.42948	-7.02744	-7.69568	-5.99985	NaN	NaN	NaN	NaN	NaN	-8.47693	NaN	NaN	-7.95716	-5.41563	-7.82754	NaN	-2.41278
P26641;P26641-2	P26641;P26641-2	Elongation factor 1-gamma	EEF1G	1.6426	2.32281	1.82471	2.21774	1.25673	2.27349	1.75842	1.07326	-0.116867	NaN	NaN	-0.0540333	-1.49759	-0.379772	NaN	0.350168	0.315356	0.0436497	-1.14173	0.243126	-1.35774	0.718464	0.347256	-0.575659	-0.293323	-2.31416	-0.744931	NaN	NaN	NaN	-0.924996	-0.0243278	-0.363125	0.963552	0.452512	-0.342031	1.38027	-0.0207253	0.442063	0.692052	2.02158
P26885	P26885	Peptidyl-prolyl cis-trans isomerase FKBP2	FKBP2	0.324341	-0.270512	-0.29714	0.0868387	0.981797	0.32785	-0.981695	1.30404	NaN	NaN	NaN	NaN	NaN	NaN	NaN	NaN	NaN	NaN	NaN	NaN	NaN	NaN	NaN	NaN	NaN	NaN	NaN	NaN	NaN	NaN	NaN	NaN	NaN	-3.48699	NaN	NaN	NaN	NaN	-7.37547	NaN	-0.864345
P27105;P27105-2	P27105	Erythrocyte band 7 integral membrane protein	STOM	0.455297	-0.485529	-1.07157	-1.73436	2.04458	0.56358	1.34515	0.997732	2.76169	1.30242	4.04379	4.22864	2	3.9372	4.32548	2.32732	4.2094	2.84188	2.50093	3.25099	3.59601	-0.142708	1.99184	2.1744	2.35439	3.86369	1.90123	2.42973	NaN	NaN	2.852	3.25536	1.37173	0.567865	2.2648	2.03747	1.13482	1.48752	0.800001	-0.100973	1.16632
P27338;P27338-2	P27338;P27338-2	Amine oxidase [flavin-containing] B	MAOB	-2.87912	-1.62987	-1.7943	-2.2327	0.394961	-0.391249	-0.494728	-0.580875	0.817792	-2.30587	NaN	-0.880151	-1.77738	1.14351	NaN	1.09458	-0.0564194	-1.60728	0.806119	1.98824	0.709642	-6.04695	NaN	-3.99627	0.16208	0.277243	-2.56182	-0.964281	NaN	-4.0474	-1.24375	-1.63904	-2.46462	NaN	-0.233458	-0.887371	-5.47313	-3.01943	-2.85485	-3.24948	-2.21901
P27348	P27348	14-3-3 protein theta	YWHAQ	0.796539	1.22097	1.699	1.13464	1.84592	0.48995	0.159142	-0.858126	-3.56596	10.6381	NaN	-5.76763	0.274941	-4.16489	-5.33122	-3.7038	-1.70454	-3.60222	-8.3238	1.27333	-1.89616	-3.7625	NaN	-0.721932	-2.47413	-0.669142	-0.283145	-2.39263	4.41561	5.00649	-1.17412	-2.05408	0.588083	-2.15501	-1.11466	-1.44707	1.57826	-1.83294	0.50153	1.2847	-0.842925
P27635;Q96L21	P27635	60S ribosomal protein L10	RPL10	-3.5505	0.00696564	-0.6966	-0.611676	-3.37566	-2.64118	-4.60732	NaN	-1.62603	NaN	NaN	NaN	-3.75569	-1.19055	-3.96796	-0.918469	NaN	NaN	-0.242347	-1.63205	-1.45559	-0.78161	NaN	NaN	-0.477144	-3.34746	1.00512	0.101521	NaN	7.37061	-2.07912	NaN	1.45755	-0.195647	0.887657	0.90608	1.05291	0.544697	0.920552	0.784549	1.26836
P27695	P27695	DNA-(apurinic or apyrimidinic site) lyase;DNA-(apurinic or apyrimidinic site) lyase, mitochondrial	APEX1	-0.229826	0.0859394	0.487219	0.922763	1.69173	-0.580908	0.443306	-1.38282	1.65608	3.4724	-4.07048	1.13953	0.979935	1.99498	-0.881558	0.877322	-0.55555	2.02893	0.415612	0.933211	1.49649	NaN	-0.705121	2.71525	0.657157	-0.0821166	2.5442	0.550612	NaN	2.59127	0.920881	1.67865	1.73796	3.60328	2.18905	1.64654	1.96487	0.606735	3.6162	2.40633	2.87083
P27797	P27797	Calreticulin	CALR	3.4259	3.63983	2.02742	4.44672	3.93014	2.78201	2.05033	-0.395987	-2.25717	-0.117722	-3.23243	-6.31316	0.748081	-1.33141	-5.45774	-3.8413	-0.176343	-0.145546	-0.986277	-1.04187	-1.54252	-5.31157	0.142311	0.522286	-1.55459	-0.825969	0.631253	-3.07209	1.45734	-4.01911	0.691399	-0.337287	1.55008	-0.386331	-0.0024519	-1.07203	2.39295	-0.739476	2.37277	2.59048	2.67131
P27824;P27824-2;P27824-3	P27824;P27824-2;P27824-3	Calnexin	CANX	1.45519	1.0728	0.960623	2.47418	2.82387	2.21036	1.44143	-1.28994	0.227632	-2.19326	3.61651	2.12053	2.14401	2.28272	0.954943	0.56127	2.6732	2.22094	1.19023	2.36021	2.55868	2.39718	2.18727	2.3905	2.97136	2.82633	3.52021	1.72207	0.324962	0.377873	2.33167	1.68223	3.72837	1.64499	2.36261	2.62478	3.85693	3.73256	4.06951	3.55028	3.28251
P28066;P28066-2	P28066;P28066-2	Proteasome subunit alpha type-5	PSMA5	2.08218	0.590118	0.729675	1.94766	1.93534	0.696123	1.57496	1.27297	-4.4249	NaN	NaN	-1.66187	-1.9059	-4.15364	2.63847	-2.15014	-2.1107	-2.83333	NaN	-0.985692	-6.03147	NaN	NaN	-0.704445	-4.30577	-4.18992	NaN	-4.52256	NaN	NaN	NaN	NaN	NaN	-1.87647	-2.48788	-7.05383	NaN	NaN	-5.63219	-3.19176	-2.44009
P28331;P28331-2;P28331-4;P28331-5;P28331-3	P28331;P28331-2;P28331-4;P28331-5;P28331-3	NADH-ubiquinone oxidoreductase 75 kDa subunit, mitochondrial	NDUFS1	0.169071	0.388355	-0.417978	-4.27434	NaN	-1.65643	-0.333204	-1.25337	1.89126	-1.28473	0.365132	0.952436	0.654972	2.35744	2.1288	0.0775614	0.483084	2.33021	0.539536	1.45023	2.51425	NaN	0.801557	1.50871	1.49563	2.21527	1.13601	1.71077	NaN	2.59987	-1.64302	1.84251	1.96783	1.57196	2.37445	1.44318	0.180963	1.17433	1.16591	0.722166	1.11344
P28482;P28482-2	P28482;P28482-2	Mitogen-activated protein kinase 1	MAPK1	-0.910358	0.557224	-0.024725	1.4125	-0.299821	0.518169	0.190758	0.223492	NaN	NaN	NaN	NaN	-4.86293	-3.87265	-5.04864	-5.16323	NaN	NaN	NaN	-3.27297	NaN	-3.14183	NaN	NaN	-3.32012	NaN	-2.25827	NaN	NaN	0.644228	NaN	-4.33648	-1.96186	-3.66958	-2.30731	-1.88228	-3.17226	-1.7882	-3.31658	-2.7349	-4.16182
P28838-2;P28838	P28838-2;P28838	Cytosol aminopeptidase	LAP3	1.81853	2.81321	2.28323	2.02506	3.09575	2.47334	1.88983	1.4354	NaN	7.13955	NaN	NaN	-5.5625	-4.09504	NaN	-4.75384	-5.31375	-6.86163	-3.11774	-1.25475	1.46288	NaN	NaN	-2.1137	NaN	-3.09703	-2.85251	NaN	NaN	NaN	NaN	-6.11297	-1.98277	-8.82583	-2.87659	-3.6466	-1.05353	NaN	-1.90154	-0.800791	-1.0102
P29401;P29401-2	P29401;P29401-2	Transketolase	TKT	5.43846	4.48845	5.0067	5.43127	6.00275	4.86012	5.43602	5.26078	-1.78817	NaN	NaN	0.779483	2.54709	-0.366175	-2.54015	-3.08998	-0.249978	-0.81081	-1.27751	2.29923	0.557012	NaN	-2.38238	-1.29812	-0.969625	0.0665851	-0.197898	-0.623244	NaN	NaN	-2.06504	-0.246721	-1.02011	0.833259	-0.686424	0.0501199	1.22684	-1.79926	-1.41815	0.845622	-0.6288
P29536-2;P29536;REV__Q5JV73	P29536-2;P29536	Leiomodin-1	LMOD1	0.334795	-0.778717	1.85344	0.811366	-0.909562	0.0794392	-0.512709	-0.978771	NaN	NaN	1.77568	-7.94866	0.955482	-1.41294	-6.28687	NaN	NaN	-3.49219	NaN	1.19207	-1.85107	NaN	-3.738	NaN	-1.80916	-0.123937	-0.784339	NaN	NaN	-1.18794	-2.21239	-4.23002	-0.335968	-1.44229	-2.64141	-0.683301	-3.0898	-0.522417	-2.92065	-2.23483	-1.87673
P29590;P29590-11;P29590-5;P29590-4;P29590-2;P29590-9;P29590-3;P29590-8;P29590-12;P29590-14;P29590-10;P29590-13	P29590;P29590-11;P29590-5;P29590-4;P29590-2;P29590-9;P29590-3;P29590-8;P29590-12;P29590-14;P29590-10;P29590-13	Protein PML	PML	-0.247583	0.143345	-0.0514774	-0.0627794	-1.41917	0.202221	0.887938	-3.33521	1.09742	-0.83727	3.99569	2.08927	-5.15502	0.738942	1.08428	-1.44898	2.06419	1.36349	0.999048	0.283175	1.61517	-4.06959	4.24661	0.705151	-0.394124	0.423774	-1.49928	0.505026	NaN	9.18603	1.0445	0.0828214	-4.03641	0.142675	-0.746797	-0.388173	0.140769	NaN	0.192729	0.905404	-1.19168
P29692;P29692-2;P29692-4	P29692;P29692-2;P29692-4	Elongation factor 1-delta	EEF1D	-0.135454	1.37984	1.53822	1.35618	1.08292	1.42038	1.67099	0.440443	-0.660522	NaN	NaN	-1.25178	-2.61232	0.0556145	-2.53791	0.145489	0.508904	1.21104	-2.22165	-1.24273	-0.7545	6.97749	-0.578744	-1.04057	0.608247	-0.632461	1.61655	-1.07762	NaN	NaN	-0.118549	-0.831683	-0.329257	2.03143	1.63883	0.617227	2.34927	0.472996	0.451727	2.13793	3.18097
P29966	P29966	Myristoylated alanine-rich C-kinase substrate	MARCKS	-0.667311	0.794895	0.776541	1.84907	-0.832414	-0.264524	-2.83277	-2.74717	NaN	NaN	NaN	NaN	0.539073	-3.89435	NaN	NaN	NaN	NaN	NaN	-1.95594	-5.20668	NaN	6.05408	NaN	-3.9867	-5.85751	-5.19318	NaN	8.26711	NaN	NaN	-10.299	-4.38036	-3.44392	-6.09947	-4.12996	1.50484	-3.20104	-0.0579529	1.15783	-4.58903
P29992;Q03113-3;Q03113-2;P19086;Q03113	P29992	Guanine nucleotide-binding protein subunit alpha-11	GNA11	-4.05641	-2.62821	-1.86273	-2.35375	-3.57904	-2.56243	-0.871384	NaN	NaN	NaN	NaN	NaN	NaN	-2.07544	NaN	-1.13164	NaN	NaN	NaN	-2.76846	NaN	NaN	NaN	NaN	NaN	NaN	NaN	-3.21429	NaN	NaN	NaN	-4.45847	NaN	NaN	NaN	-1.63971	-4.35604	-2.3012	-3.90534	-3.64502	-4.90689
P30038;P30038-2;P30038-3	P30038;P30038-2;P30038-3	Delta-1-pyrroline-5-carboxylate dehydrogenase, mitochondrial	ALDH4A1	0.686783	0.0919437	-1.03746	-2.30359	-0.0575228	-0.942942	-2.17333	-0.865988	NaN	NaN	NaN	NaN	-4.21297	-8.96999	NaN	NaN	-8.01053	NaN	-3.67744	-9.20702	NaN	0.798766	NaN	NaN	-8.02852	NaN	-8.56304	NaN	NaN	NaN	NaN	NaN	-7.44853	NaN	NaN	NaN	-3.94987	NaN	-3.68186	-4.21457	-5.05664
P30040;P30040-2	P30040	Endoplasmic reticulum resident protein 29	ERP29	1.10757	0.879431	0.554966	-0.382142	1.47759	-0.0110588	0.952885	0.0996571	-6.74682	-3.46915	NaN	-5.10753	-2.86758	-1.48165	NaN	-4.26841	-7.048	NaN	-5.68749	-5.10251	-1.65427	2.12072	NaN	-3.85838	-1.19084	-1.15829	0.00322199	-4.63238	NaN	-1.2941	-4.9136	-5.6584	0.0991073	-1.18197	-1.0677	0.00688982	-1.15819	-0.0435486	-0.418149	-0.571864	1.37665
P30041	P30041	Peroxiredoxin-6	PRDX6	5.71099	3.91227	4.28103	3.52099	5.49034	5.45121	4.8362	5.18723	-3.16516	5.38232	-0.516224	-1.17927	2.35502	0	0.956931	-3.40168	-0.304613	-1.13639	-2.83893	1.95392	-0.948628	-3.8405	-6.85487	-5.93871	-3.00978	-2.82735	-1.32774	-1.06382	-0.560867	-3.22987	-2.64302	-1.24672	-1.45145	0.36157	-1.57277	-0.939272	2.14482	-2.25481	0.865808	2.42477	-0.766043
P30043	P30043	Flavin reductase (NADPH)	BLVRB	4.37712	2.74258	2.81308	1.66631	4.33214	3.4319	3.54555	3.49326	NaN	NaN	NaN	NaN	-3.11441	NaN	NaN	NaN	-7.61545	NaN	-7.30201	-0.0549541	NaN	NaN	NaN	NaN	NaN	-4.94836	-2.47042	NaN	NaN	NaN	NaN	NaN	-3.69883	NaN	-5.49063	NaN	0.515401	-5.75124	-0.232096	-0.945323	-7.28317
P30044-2;P30044;P30044-3;P30044-4	P30044-2;P30044;P30044-3;P30044-4	Peroxiredoxin-5, mitochondrial	PRDX5	1.14118	0.130957	0.714312	-2.838	-4.61267	0.358397	0.0549679	NaN	-0.0678244	-2.74056	NaN	0.267246	-0.557331	1.20776	NaN	0.681057	1.16691	2.04108	0.845971	0.932509	0.439442	NaN	NaN	0.018548	1.24517	0.382552	0.985849	-1.84733	NaN	NaN	2.10916	1.95373	0.0638566	2.88134	-0.0702667	0.122789	1.55387	-1.25177	1.42168	2.22817	0.554157
P30048-2;P30048	P30048-2;P30048	Thioredoxin-dependent peroxide reductase, mitochondrial	PRDX3	3.60467	2.69511	2.41407	3.76075	3.81041	3.00566	2.19391	0.119507	0.82725	-2.24336	NaN	2.37382	-0.477478	1.27535	NaN	1.42991	1.54854	0.777388	1.51228	1.25197	0.540187	NaN	-0.996887	2.69951	0.0653081	1.7375	1.45877	0.693613	NaN	NaN	-0.36784	-0.386899	2.50145	1.15462	0.692694	0.52256	2.26481	-0.110819	2.21887	2.67086	2.30533
P30049	P30049	ATP synthase subunit delta, mitochondrial	ATP5D	0.907751	-1.69827	0.784744	NaN	-1.13552	-1.81521	-3.17592	1.3638	1.5376	-2.25103	NaN	2.50289	-0.827421	1.70603	1.85169	1.78481	2.02456	0.106729	1.69493	0.936334	1.62001	NaN	-0.144062	2.06354	1.61699	1.42232	1.36787	1.03892	-2.64007	NaN	-0.729177	1.51356	0.035542	3.53818	1.01116	-1.16166	0.616556	1.35705	2.23933	1.05513	0.198981
P30050;P30050-2	P30050;P30050-2	60S ribosomal protein L12	RPL12	-0.754072	-0.707384	-0.963123	-1.12886	-1.54552	0.151239	0.400299	NaN	2.51709	NaN	NaN	2.29247	1.83331	3.17466	-0.30849	3.35411	1.34376	2.96255	3.22267	2.23711	3.68116	0.917773	2.78102	2.94957	3.4514	2.19432	2.84503	2.96014	NaN	NaN	3.33896	2.85805	3.17658	3.10236	3.38484	3.11354	3.71788	3.32373	2.4182	1.75325	2.16309
P30084	P30084	Enoyl-CoA hydratase, mitochondrial	ECHS1	4.27531	1.75127	2.2903	-1.09126	0.354224	0.811497	1.51815	-0.430002	-0.797735	-1.42223	NaN	-8.61291	2.24835	1.95899	-7.30811	-4.72029	-3.52633	-3.23853	1.71109	1.48028	0.00614214	-3.7145	-2.37428	-2.85067	-0.30666	0.51652	0.410523	-5.58114	NaN	NaN	-2.99933	-4.59173	1.57636	-1.87647	0.557764	-0.116149	2.0163	-1.40377	1.82902	2.3378	0.985689
P30086	P30086	Phosphatidylethanolamine-binding protein 1;Hippocampal cholinergic neurostimulating peptide	PEBP1	4.37285	2.99294	3.8461	4.73517	4.87399	3.67809	3.76965	4.57567	-7.44159	-2.85274	NaN	NaN	-2.40815	-2.205	-0.670378	-7.8558	-2.62654	-3.91243	-4.01764	1.2121	NaN	2.12622	NaN	NaN	-0.777865	-2.27783	-0.363764	-4.3518	NaN	NaN	NaN	NaN	-2.61646	-2.28491	-5.27612	-1.98764	-0.311359	-1.59281	-0.0328255	1.91378	-3.00679
P30101	P30101	Protein disulfide-isomerase A3	PDIA3	3.56045	3.95666	4.17383	3.60371	4.62153	3.55118	4.00052	3.5927	4.55513	NaN	-1.89111	4.75758	2.79457	4.48015	3.50723	4.73372	4.21519	5.96844	5.11551	3.51033	4.50563	0.377589	2.86375	4.9487	5.07012	3.83484	3.85312	4.82965	NaN	NaN	5.17702	5.71178	4.19529	5.78794	4.84916	4.515	4.17191	5.12265	4.01514	4.58363	5.71936
P30153;P30154-4;P30154;P30154-2;P30154-5;P30154-3	P30153	Serine/threonine-protein phosphatase 2A 65 kDa regulatory subunit A alpha isoform	PPP2R1A	-0.211153	0.932367	0.832079	-1.51942	-0.58579	0.729803	1.42416	-1.7276	-2.04486	NaN	-1.36885	-1.50297	-1.87049	-2.75174	NaN	-3.07931	-5.6939	-6.45224	-4.91663	0.058702	-1.48112	NaN	-2.89371	NaN	-3.38655	-1.99727	-1.80671	-5.12271	NaN	NaN	-3.20619	-4.13654	-1.50337	-0.926899	-1.94474	-0.465975	0.876496	-2.17777	-0.023138	0.658867	0.0726452
P30405;P30405-2	P30405;P30405-2	Peptidyl-prolyl cis-trans isomerase F, mitochondrial	PPIF	-0.172098	-1.56487	-0.434929	-1.0867	-1.24116	NaN	-1.10161	NaN	NaN	-2.64318	-2.74855	-4.05468	NaN	-7.80593	NaN	-5.794	-7.15492	-7.73825	-0.363044	-7.36902	NaN	-1.34611	-6.42191	NaN	NaN	-7.13279	-2.08424	NaN	NaN	NaN	NaN	NaN	-1.48089	-7.14861	-2.74433	-5.23502	-2.0118	NaN	-1.69414	-1.26427	-0.419559
P30419;P30419-2	P30419;P30419-2	Glycylpeptide N-tetradecanoyltransferase 1	NMT1	-1.92933	-0.912216	-1.61642	-2.94825	-0.356837	-0.800993	-2.37144	NaN	NaN	NaN	NaN	NaN	NaN	NaN	NaN	NaN	NaN	NaN	NaN	-3.90012	NaN	NaN	NaN	NaN	NaN	NaN	NaN	NaN	NaN	NaN	NaN	NaN	NaN	-11.2391	NaN	NaN	-4.11677	NaN	-3.35505	-4.91465	-10.5712
P30508;Q29963;P30510;Q29960-2;Q29960;P10321;Q29865;Q07000;P30504;P30505;P30501;Q9TNN7	P30508;Q29963;P30510;Q29960-2;Q29960;P10321;Q29865;Q07000;P30504;P30505;P30501;Q9TNN7	HLA class I histocompatibility antigen, Cw-12 alpha chain;HLA class I histocompatibility antigen, Cw-6 alpha chain;HLA class I histocompatibility antigen, Cw-14 alpha chain;HLA class I histocompatibility antigen, Cw-16 alpha chain;HLA class I histocompatibility antigen, Cw-7 alpha chain;HLA class I histocompatibility antigen, Cw-18 alpha chain;HLA class I histocompatibility antigen, Cw-15 alpha c…	HLA-C	-2.67116	-3.95507	-3.68073	-4.73659	-1.2527	-0.563158	-1.33197	NaN	-0.657617	NaN	1.6581	-1.70704	NaN	-2.56618	-2.4808	-6.56828	NaN	NaN	-3.10169	NaN	NaN	NaN	-9.86937	-4.21678	-3.59133	-1.60259	-2.77196	-3.329	NaN	NaN	-1.08656	-4.40297	-6.3047	-2.46695	-7.96334	-10.073	-5.84019	-3.63973	-1.71276	NaN	-1.16485
P30613-2;P30613	P30613-2;P30613	Pyruvate kinase PKLR	PKLR	-3.75099	-5.66803	-6.58185	-4.35528	-3.25058	NaN	-3.64518	-3.10866	1.45397	NaN	NaN	2.5356	1.6165	1.21312	1.7839	2.01497	1.72321	2.52963	1.55697	1.14023	0.544412	NaN	NaN	1.93944	2.41982	0.903384	2.36669	2.72993	NaN	NaN	1.98096	NaN	1.9022	2.92537	1.69602	1.95241	1.51996	2.0623	0.0302916	1.88027	2.3943
P30740;P30740-2	P30740;P30740-2	Leukocyte elastase inhibitor	SERPINB1	2.14325	2.66173	1.88428	4.16873	2.65301	1.7125	2.33775	2.31829	NaN	-1.35184	NaN	-1.23699	NaN	NaN	NaN	NaN	-1.19734	-4.23332	NaN	-4.21545	-4.87344	NaN	-6.00487	-3.38182	-5.72557	-4.6458	-5.90521	NaN	NaN	NaN	-6.53431	-6.40842	NaN	NaN	NaN	NaN	-3.0898	NaN	NaN	-3.29889	-5.78051
P30837	P30837	Aldehyde dehydrogenase X, mitochondrial	ALDH1B1	-1.6657	-0.721636	-0.24955	-5.61983	-4.60261	-0.874331	-2.17658	NaN	0.689336	5.75962	5.04836	NaN	0.151206	-2.44689	NaN	-2.37098	-7.63161	-3.05244	2.86647	0.67252	0.775815	-3.08986	-0.437016	-7.14969	-0.427732	1.03842	0.994451	-1.28621	NaN	NaN	-5.88761	0.563902	0.368347	1.08139	1.23728	-0.391784	0.0516438	-1.42931	-1.17219	1.45684	0.00169277
P31040;P31040-2;P31040-3	P31040;P31040-2;P31040-3	Succinate dehydrogenase [ubiquinone] flavoprotein subunit, mitochondrial	SDHA	1.06987	-0.37595	-0.178537	-1.07621	1.26207	-0.0245972	0.674282	-0.383871	-1.21384	NaN	-2.86986	0.664005	-2.16356	2.02696	NaN	0.132156	0.0680456	0.271788	-2.98163	1.25569	1.30126	3.20805	-2.83695	1.33194	-0.0421376	-0.0575948	0.534923	-1.17815	2.95541	1.77367	-1.57164	-0.509755	0.152817	0.0119486	0.323397	0.349514	1.39893	-1.04027	3.17807	1.50876	0.758286
P31146	P31146	Coronin-1A	CORO1A	1.15309	1.80058	1.72431	2.07963	1.73355	1.3117	1.82248	1.96475	-3.34981	-0.574236	NaN	0.813642	-2.15289	-0.854311	NaN	-1.19745	-2.60145	-0.179639	-2.09917	1.7145	-0.884756	-4.25554	NaN	-1.05712	-3.25662	-0.533329	1.00476	-3.77806	NaN	NaN	-0.556787	2.58482	-0.851984	1.01195	1.21905	2.1585	-0.43742	0.755803	-0.807393	0.378643	-0.00169373
P31150	P31150	Rab GDP dissociation inhibitor alpha	GDI1	-0.159502	0.588024	0.902319	1.93913	0.242564	0.197508	0.50712	0.897633	-2.34793	-0.818162	0.648925	-4.91623	-1.30017	-4.14618	NaN	-2.37098	-7.38219	-5.66056	-3.11944	0.414238	NaN	-0.866498	-4.02705	NaN	-5.77218	-7.25832	-1.63678	-5.15748	0.208879	NaN	-8.22548	-2.48523	-3.53237	-3.78061	-3.62923	-3.06855	0.180742	-2.12119	-1.45947	0.228466	-1.61577
P31323	P31323	cAMP-dependent protein kinase type II-beta regulatory subunit	PRKAR2B	-0.790678	-0.325998	-0.0164375	-5.10175	-0.0275202	0.481447	0.618408	0.840773	-3.3386	NaN	NaN	NaN	-0.423031	-2.78899	NaN	NaN	NaN	NaN	-7.82056	-1.39407	-5.28848	NaN	-5.81573	-2.17259	NaN	-7.6458	NaN	NaN	NaN	NaN	-6.31859	NaN	-8.0173	NaN	NaN	NaN	-3.5667	-6.30561	-7.19527	-4.0187	-6.79173
P31930	P31930	Cytochrome b-c1 complex subunit 1, mitochondrial	UQCRC1	-1.44338	-1.33323	-2.09041	-3.08055	0.615825	-0.28397	-2.30125	NaN	1.21753	-2.61323	1.43936	1.08935	0.136779	2.15217	1.76209	0.665502	0.497671	1.94204	0.808603	1.74443	1.42995	-2.34408	2.7657	1.51414	0.739492	1.02126	2.34422	0.624949	NaN	-3.41099	-0.239792	1.22085	1.79719	2.31897	2.66405	1.95169	2.74043	1.36741	2.8212	2.51421	2.58999
P31937	P31937	3-hydroxyisobutyrate dehydrogenase, mitochondrial	HIBADH	1.68351	0.830475	1.42877	1.48564	2.22073	1.59294	0.659201	1.89983	-6.95024	NaN	0.391768	-7.15125	-2.27874	-2.59128	NaN	NaN	-7.59154	-4.29721	NaN	-1.52626	-9.7307	NaN	NaN	NaN	-5.64566	NaN	-1.82485	-2.8881	NaN	NaN	NaN	NaN	-1.62137	-9.25729	-3.02421	-4.71733	-2.51377	-4.34265	0.159304	-1.33671	-2.82782
P31942-2;P31942;P31942-3;P31942-4;P31942-6;P31942-5	P31942-2;P31942;P31942-3;P31942-4	Heterogeneous nuclear ribonucleoprotein H3	HNRNPH3	1.59755	0.550205	0.513258	1.04336	0.272504	-0.849163	0.631487	-2.62262	-5.36679	-3.14961	-4.92314	-3.12923	NaN	-2.78609	-3.26149	-2.8368	-0.951636	-5.51417	-8.28665	-1.13881	-4.50188	0	-2.67695	-5.03509	-3.7791	-1.83289	-0.727756	-4.12845	NaN	-2.34805	-3.39399	-4.64707	-2.40838	-1.59701	-1.86227	-1.5563	0.727462	-2.69028	1.16646	1.37915	-0.655225
P31943	P31943	Heterogeneous nuclear ribonucleoprotein H;Heterogeneous nuclear ribonucleoprotein H, N-terminally processed	HNRNPH1	-0.24449	1.45211	1.23956	1.60647	1.33216	0.609293	1.79464	-0.720539	-2.6722	-2.31924	-3.13797	-8.50687	-1.62456	-2.29488	-3.49378	-3.27246	-2.94847	-6.17113	-6.39451	-0.842734	-5.25285	-4.17393	-4.64541	-3.95847	-2.79155	NaN	0.914774	-3.89054	NaN	0.947238	-3.8303	-2.74287	0.444719	0.635072	0.436312	0.471797	2.30867	-1.43792	2.51231	1.878	1.21857
P31946	P31946	14-3-3 protein beta/alpha;14-3-3 protein beta/alpha, N-terminally processed	YWHAB	4.15326	2.65876	3.35147	3.63319	3.11985	2.75373	2.94801	3.6881	-3.60573	0.326228	NaN	-3.63059	0.122206	-1.83171	NaN	-5.86555	-3.87447	-3.49531	-8.6615	1.57298	-0.204556	0.666536	1.10803	0.82289	-0.927805	0.135557	1.10943	-0.800782	NaN	NaN	2.59141	-0.269804	2.08329	-1.43416	0.753526	-0.399034	2.07586	-0.0239639	1.61892	2.41875	0.344442
P31947-2;P31947	P31947-2;P31947	14-3-3 protein sigma	SFN	3.28689	2.41421	2.66035	2.67987	2.56382	2.5349	2.43587	3.39589	1.10738	-3.20314	NaN	2.57555	1.73137	1.54863	2.09765	-8.18138	NaN	NaN	2.80324	2.14896	2.20555	NaN	1.60369	1.76129	1.52274	2.64735	1.96801	2.69757	NaN	NaN	3.00581	2.11641	3.18629	0.856636	3.00813	1.94132	2.28879	0.966277	1.73734	2.85004	2.35343
P31948;P31948-2;P31948-3	P31948;P31948-2;P31948-3	Stress-induced-phosphoprotein 1	STIP1	2.26931	1.62455	2.26277	1.34885	1.9363	1.11838	2.11422	2.58538	-1.06013	NaN	NaN	-4.54427	NaN	-5.15364	-5.63424	-3.17265	-4.91717	-1.35979	-3.06273	NaN	NaN	NaN	-1.51502	-2.3246	-3.90328	-4.06084	-7.6692	NaN	NaN	NaN	-4.37303	-2.47447	NaN	1.7067	-5.00049	NaN	-3.0118	-3.27627	-3.35505	-3.69426	-3.61785
P31949	P31949	Protein S100-A11;Protein S100-A11, N-terminally processed	S100A11	2.7541	3.00614	2.26415	3.56735	3.58662	2.31286	2.56295	2.93631	-3.87056	NaN	NaN	-4.76423	-4.14935	-2.73767	-0.818974	-5.63967	-10.3918	-7.87457	-2.49201	-2.46912	-3.22383	NaN	-0.924131	-7.66806	2.74632	-1.02553	2.77718	-2.60014	NaN	NaN	0.314545	-1.91414	1.55128	-0.926899	1.08783	-1.4546	3.70664	2.81199	2.82714	3.71341	2.25336
P32119;P32119-2	P32119	Peroxiredoxin-2	PRDX2	6.71871	4.79737	4.66991	5.7012	6.41588	5.2221	5.38996	6.06353	1.48996	NaN	NaN	2.33536	3.18062	1.29216	2.17542	2.88504	2.86689	3.40742	2.29303	3.67994	2.37457	2.73648	2.92355	1.45082	1.61141	1.73367	2.51718	1.99667	0.130584	3.84172	1.77572	3.59615	2.49824	2.14719	2.08448	2.81104	3.57337	2.5674	2.11846	3.46693	2.76304
P32969	P32969	60S ribosomal protein L9	RPL9	-4.05936	-1.09622	-2.64328	-0.865294	-2.60441	-2.33541	-5.07762	NaN	-4.93102	-3.49927	NaN	NaN	-0.592955	-2.9631	-3.17533	-6.28876	-4.06711	-2.40748	-1.60657	-3.1156	-0.125247	NaN	-6.18811	-3.50963	0.267842	-1.8609	-0.566393	-8.70767	NaN	NaN	-0.0100775	-3.64707	1.55069	-1.80137	2.08879	-0.827458	0.899389	0.449838	1.34477	0.980034	1.45305
P33121;P33121-2;P33121-3;Q9UKU0-7;Q9UKU0-2;Q9UKU0-5;Q9UKU0-3;Q9UKU0;Q9UKU0-9;Q9UKU0-6;Q9UKU0-8;Q9UKU0-1	P33121;P33121-2;P33121-3	Long-chain-fatty-acid--CoA ligase 1	ACSL1	3.04377	2.43938	2.12277	1.65544	4.04746	3.47832	3.84614	1.35986	4.71139	4.16762	-2.65836	4.68882	3.20183	4.9374	4.55692	3.31938	2.67115	2.90488	4.80663	3.66966	3.91502	-2.9598	2.01482	3.82291	2.30464	2.46781	1.85985	3.12377	4.3257	NaN	1.14479	1.98935	0.726552	-0.185379	2.93	1.71378	0.172816	1.31126	-1.23359	-0.80349	-2.39486
P33176;O60282;Q12840;O60282-2	P33176	Kinesin-1 heavy chain	KIF5B	0.0348911	-0.118673	-0.0538101	0.634501	-0.895726	-1.31413	-0.0367031	-3.35359	-1.44479	NaN	NaN	3.43085	4.04943	0.96711	2.05436	1.78007	-1.24026	-0.835304	-3.55045	3.96503	-5.74416	NaN	-2.16837	-1.97096	4.5924	2.06932	3.21475	2.65928	NaN	4.33955	2.67747	-1.85477	NaN	-0.734967	NaN	0.714485	-0.728344	2.2676	-0.639693	-0.325027	-2.17247
P33241;P33241-3;P33241-2	P33241;P33241-3;P33241-2	Lymphocyte-specific protein 1	LSP1	-3.05281	-3.10195	-2.46649	-1.33299	NaN	-5.15132	NaN	-3.97869	NaN	NaN	NaN	-7.46213	0.639706	-3.66395	NaN	-1.17834	NaN	-4.64662	NaN	NaN	-1.38963	NaN	NaN	-2.84299	-0.608628	-1.09038	-0.452678	-3.12271	6.87122	NaN	-5.52967	-0.0474114	-1.27345	-0.973255	NaN	-0.202306	-4.82232	-1.17777	-3.09418	-2.65473	-0.535037
P34897-3;P34897;P34897-2	P34897-3;P34897;P34897-2	Serine hydroxymethyltransferase, mitochondrial	SHMT2	-3.18102	-1.76095	-3.03282	-2.23954	-4.11708	-4.76639	-5.58912	NaN	NaN	NaN	NaN	-4.57371	3.49165	3.13895	NaN	NaN	3.24895	0.229899	NaN	1.24187	3.47378	NaN	NaN	-0.110818	1.35917	4.06824	-0.295745	NaN	NaN	NaN	NaN	1.33263	-5.55724	-0.932612	0.61486	-0.0518899	-1.60151	-0.697504	-2.18368	-3.16375	-2.44931
P34932;P34932-2	P34932	Heat shock 70 kDa protein 4	HSPA4	0.661703	0.848745	0.675018	0.80968	1.53603	0.5292	1.03896	-1.13261	NaN	-2.71559	NaN	NaN	NaN	-7.56818	NaN	NaN	-3.20204	NaN	NaN	-1.95594	NaN	NaN	NaN	NaN	NaN	NaN	NaN	NaN	NaN	NaN	-5.58966	-6.0605	-3.29421	NaN	-4.51283	-4.08249	-0.881793	-6.69069	-1.68594	-2.0187	-3.03427
P35221;P35221-2;P35221-3;Q9UI47	P35221;P35221-2;P35221-3	Catenin alpha-1	CTNNA1	-0.606176	-1.23942	-0.333849	-1.09504	-2.28022	-1.20978	-0.123362	-2.15446	0.778832	4.23611	1.56949	-4.45252	-0.3501	0.255314	1.14659	-0.395597	-0.130756	-0.820558	0.315342	-1.45518	-0.409916	NaN	0.668694	-1.14285	3.34056	-1.2854	1.42417	0.0861235	NaN	-4.3219	-0.177897	1.56835	1.43657	-0.112231	0.285716	-0.516329	1.44659	-1.01427	2.8805	1.26801	2.21292
P35222	P35222	Catenin beta-1	CTNNB1	-1.26081	-0.617641	-0.779449	-0.680684	-1.4058	-0.895735	-1.36806	-0.748306	-2.29279	NaN	NaN	-1.75366	NaN	-1.30005	-0.480805	-1.41504	-2.92338	-2.5657	-2.23081	-4.87021	-2.14552	NaN	-0.871875	-1.96054	NaN	-3.97261	-1.61294	-2.45794	NaN	-1.43181	-1.32528	NaN	-5.56984	0.733964	-2.20212	-1.24413	-0.0666118	NaN	0.920599	0.0870991	-3.06228
P35232;P35232-2	P35232	Prohibitin	PHB	-1.54114	-1.7576	-1.06172	-0.853972	-0.31224	-0.225548	0.9788	NaN	0.281613	NaN	5.47115	0.852209	2.6938	1.58757	-0.417611	-0.841302	0.157118	0.641983	1.29556	2.48521	2.37082	3.65331	0.0124102	1.0606	1.85163	2.69155	2.70337	0.304087	NaN	-5.26266	1.33494	1.49333	2.92563	2.80609	3.06256	2.95438	3.31726	2.58729	4.92651	2.94878	2.44303
P35241;P35241-5;P35241-4;P35241-2;P35241-3	P35241;P35241-5;P35241-4	Radixin	RDX	0	0.333935	0.0475273	-0.239854	-2.1843	-2.20258	-1.24622	-1.96045	0.958426	NaN	NaN	1.29597	-7.8546	0.707472	2.87993	2.24896	1.11435	0.895224	0.616927	-4.30262	0.400355	NaN	1.19104	1.78867	-0.0347209	0.0327258	-4.12863	-1.29425	NaN	1.0172	-1.28394	0.0112157	-0.195106	0.375509	1.24312	-1.8621	0.122004	-1.89089	-0.061594	1.68674	0.656061
P35268;Q6P5R6	P35268	60S ribosomal protein L22	RPL22	-1.67038	-1.39403	-0.148298	-0.27625	-4.63916	-1.96739	-1.51137	-1.49795	1.62255	NaN	NaN	0.699052	NaN	2.4085	1.41456	2.10873	1.7506	2.5165	1.8313	1.30305	1.62168	NaN	1.40526	1.54475	2.43388	0.0135665	2.54894	2.46084	NaN	NaN	2.23294	2.77075	2.88963	2.33781	2.72944	3.00751	1.2356	2.95367	0.534947	1.03939	1.07793
P35443;CON__ENSEMBL:ENSBTAP00000006074;P49747-2;P49747	P35443	Thrombospondin-4	THBS4	-2.35251	-4.88418	-0.570246	-3.86235	NaN	-5.65549	NaN	-2.10548	-2.95651	NaN	NaN	-2.03152	-3.25192	NaN	NaN	-3.9153	-2.65208	-3.56242	-3.23081	-5.11999	NaN	NaN	-2.60884	-3.5249	-1.64205	NaN	0.270108	-0.739143	NaN	-1.38593	-4.77885	NaN	NaN	0.980371	-6.3886	-5.66746	-0.974324	-4.92439	NaN	0.0351715	-0.917726
P35555;P35556;P35556-2	P35555	Fibrillin-1	FBN1	0.773748	-0.950159	-0.466621	3.53333	4.33351	2.50459	1.5908	1.78839	9.61385	8.48296	6.36282	10.5974	11.8411	9.60939	12.1634	9.05837	9.3758	8.89664	10.4139	9.25739	9.11541	9.79177	8.8026	10.2465	8.71595	11.7851	8.53889	9.97709	8.18413	14.7568	10.8112	8.20423	8.84673	8.22304	7.55533	9.32327	5.26178	9.31686	5.99334	7.15063	6.35011
P35579;P35579-2;REV__Q9UKV3-5;REV__Q9UKV3	P35579;P35579-2	Myosin-9	MYH9	6.31194	6.04645	6.62778	7.17153	4.87456	5.87327	5.75172	4.89841	6.36757	9.87909	6.22995	7.18973	8.33058	5.05652	7.11559	6.69245	7.12163	7.14593	6.84772	7.15532	6.81175	5.30314	6.84259	6.84663	7.16193	6.87612	7.49105	6.93702	4.85397	4.01464	7.04885	7.35949	7.66255	8.65306	7.29804	7.37593	7.54534	7.12761	6.19781	7.77652	8.53738
P35580;P35580-3;P35580-5;P35580-2;P35580-4	P35580;P35580-3;P35580-5;P35580-2;P35580-4	Myosin-10	MYH10	2.37907	2.22867	3.40566	3.92209	0.221679	2.2339	2.18661	0.0469971	3.50081	4.07269	3.82866	4.15459	6.26017	3.09795	1.16735	3.42569	3.49026	5.35887	2.95579	5.57538	4.03655	0.553993	3.89525	4.26616	5.18429	4.56541	6.17477	4.47627	2.35613	1.93147	4.56054	4.71004	6.30602	6.69138	5.08446	5.68106	5.50639	5.57585	3.96059	6.2763	6.04485
P35606-2;P35606	P35606-2;P35606	Coatomer subunit beta	COPB2	-0.923113	0.977777	0.661306	0.259135	-0.995389	-0.148569	0.240004	-1.5132	-3.75425	-4.41074	NaN	-5.67378	NaN	-1.51128	NaN	NaN	-3.88049	-4.93767	-3.12115	-4.34312	-2.25726	NaN	NaN	NaN	-1.68786	-3.97261	-0.242939	-5.578	NaN	NaN	-3.68545	-4.04874	-0.0639939	-0.36686	-0.25668	-1.11317	-0.195432	-0.35402	-0.761451	-0.945323	-0.547358
P35611-2;P35611-6;P35611;P35611-3;P35611-4;P35611-5	P35611-2;P35611-6;P35611;P35611-3;P35611-4;P35611-5	Alpha-adducin	ADD1	1.70135	0.554676	1.12021	-0.761394	-0.24047	0.844036	1.3584	2.24976	NaN	NaN	NaN	NaN	-1.33595	-0.869577	NaN	NaN	-5.38048	-2.72135	NaN	-1.87021	-1.34206	NaN	NaN	NaN	-1.5025	-1.88947	-1.80671	NaN	NaN	NaN	NaN	-0.669411	-3.64451	-1.15501	-1.84457	-2.04334	-3.33373	-2.17777	-2.74859	-3.58249	-4.37364
P35613-2;P35613;P35613-3;P35613-4	P35613-2;P35613;P35613-3;P35613-4	Basigin	BSG	-1.55367	-2.91875	-2.48076	-0.860734	-0.486232	-0.831886	-0.20273	-0.424036	NaN	NaN	NaN	NaN	NaN	-0.652677	NaN	-5.74819	-5.55254	NaN	NaN	-3.40608	-3.86445	0.349635	-0.75158	NaN	NaN	-2.81086	-2.15136	NaN	NaN	NaN	NaN	NaN	-4.45436	NaN	-8.21662	-4.57917	-1.8789	-3.43619	-1.39124	-1.29813	-0.428648
P35659-2;P35659	P35659-2;P35659	Protein DEK	DEK	NaN	-1.57346	-1.23875	-0.95749	-2.53288	-2.40027	-4.40965	NaN	-8.35169	-2.71913	NaN	-4.9448	0.307508	NaN	NaN	NaN	NaN	-7.19325	NaN	NaN	-1.34988	NaN	-4.28805	NaN	-4.47213	-9.67256	-0.438637	NaN	NaN	NaN	-6.63718	-4.67968	-2.4529	-1.20253	-2.13603	-1.5974	-0.151202	-2.6517	0.995987	-0.784701	-0.996617
P36269;P36269-3;P36269-2	P36269;P36269-3;P36269-2	Gamma-glutamyltransferase 5;Gamma-glutamyltransferase 5 heavy chain;Gamma-glutamyltransferase 5 light chain	GGT5	-1.85403	-0.872593	-1.86174	-1.08378	-1.66829	0.0455971	-0.162163	-2.89386	NaN	-1.77884	-2.48681	0.352877	-1.43807	0.00628662	NaN	-4.72582	0.00409317	1.00725	-1.19452	-1.7633	0.242903	NaN	0.21391	NaN	0.500057	-0.58496	-4.87313	1.49242	NaN	NaN	0.301023	-0.482533	-3.10352	-2.67915	-0.61341	-0.79841	-6.14425	-0.294148	-1.39124	-3.24653	-2.21115
P36542;P36542-2	P36542;P36542-2	ATP synthase subunit gamma, mitochondrial	ATP5C1	0.373756	-0.535006	0.24522	-1.12143	-2.27221	-3.14816	NaN	-1.15758	0.839385	NaN	NaN	-0.0736179	-1.22	-1.59762	-0.313275	0.770497	0.00817394	-1.27694	0.767404	1.06118	-0.0532622	NaN	NaN	0.627874	-0.887164	-2.57681	0.24423	-0.728214	-2.60269	NaN	-0.875028	0.360962	-3.93106	0.533051	0.228329	-2.25067	0.521896	-8.9561	2.38248	0.0381889	-0.116323
P36578	P36578	60S ribosomal protein L4	RPL4	-0.313623	0.939222	-0.183504	0.217587	-0.196794	-0.911518	-1.4947	NaN	2.26806	-2.59036	NaN	7.26411	7.28138	3.77563	-0.497046	1.81484	5.14606	0.650828	0.898048	3.7193	3.47893	-4.73032	6.4849	6.2873	3.5631	5.32598	3.3359	7.36052	2.55289	NaN	6.81803	2.23575	4.50911	3.62348	4.6896	4.1258	4.11904	4.33456	4.24022	5.8215	7.21566
P36776-2;P36776;P36776-3	P36776-2;P36776;P36776-3	Lon protease homolog, mitochondrial	LONP1	-5.77295	-0.664917	-1.76878	-1.6887	-1.75503	-2.4971	-1.06342	NaN	NaN	NaN	NaN	NaN	NaN	-9.23513	NaN	NaN	NaN	NaN	NaN	-5.7633	NaN	NaN	-6.27714	-6.21952	NaN	NaN	-5.32128	NaN	NaN	NaN	-9.77189	NaN	-3.44563	-5.82583	-3.58154	NaN	-1.99294	NaN	-0.704453	-2.21313	-3.42001
P36871;P36871-2;P36871-3	P36871;P36871-2;P36871-3	Phosphoglucomutase-1	PGM1	2.37602	2.35408	2.11772	0.37194	1.14132	2.02503	2.67666	2.23559	NaN	NaN	-4.69675	NaN	-3.15644	-5.66928	NaN	NaN	NaN	NaN	NaN	-1.20142	-5.173	NaN	NaN	NaN	-8.55799	NaN	-5.17444	-6.4794	NaN	NaN	NaN	NaN	-3.56668	-7.35899	-4.70387	-8.04653	-2.16521	NaN	-5.46577	-1.28676	-3.06228
P36955;CON__Q95121	P36955	Pigment epithelium-derived factor	SERPINF1	0.354645	-0.38682	-0.305239	-0.221461	0.334779	0.280273	0.908758	3.03687	0.310094	6.00777	2.00288	-0.987509	7.15397	4.16377	1.32038	1.94808	1.17756	3.10573	1.62355	2.08768	4.50186	2.87905	5.64219	0.120188	4.62742	4.44303	5.24932	0.711785	-1.26243	2.47119	4.01962	3.62503	5.30224	5.20566	4.58758	5.57891	2.36043	5.95212	0.219563	3.07531	3.84334
P36957;P36957-2	P36957;P36957-2	Dihydrolipoyllysine-residue succinyltransferase component of 2-oxoglutarate dehydrogenase complex, mitochondrial	DLST	2.71589	1.23793	1.11311	2.02911	2.38449	0.190857	0.415585	0.987713	0.793186	-1.73517	-0.721659	1.46101	1.07758	3.27802	-0.616158	0.840031	0.617023	1.1824	2.61242	2.21334	1.40322	-3.46905	-0.214623	1.70841	1.39309	1.71445	1.62553	1.19417	-4.31889	-2.18597	1.55188	1.64704	0.984534	1.72808	1.69005	2.21175	1.25713	1.4957	1.60088	1.26806	0.94911
P36969-2;P36969	P36969-2;P36969	Phospholipid hydroperoxide glutathione peroxidase, mitochondrial	GPX4	0.125019	-2.0777	-0.689974	-0.249282	0.824708	-1.43728	-1.4422	-0.341938	NaN	NaN	NaN	NaN	NaN	-0.734168	-4.679	2.40559	0.392318	-0.997223	3.61713	-1.77191	-0.823593	NaN	NaN	2.22242	-1.57596	-0.424803	-1.26445	-2.73586	NaN	NaN	-1.31692	-1.39957	-1.19206	-2.03953	-1.00245	-0.560354	-3.03733	-1.03372	-1.9449	-2.94532	-3.30008
P37108	P37108	Signal recognition particle 14 kDa protein	SRP14	-0.0400124	0.364216	-0.855322	0.509681	NaN	-1.33029	-1.231	0.145891	NaN	NaN	NaN	NaN	NaN	NaN	NaN	-3.35373	NaN	NaN	-3.27372	-6.43972	-2.95219	NaN	-1.64541	NaN	-4.45618	NaN	-2.12863	NaN	NaN	NaN	NaN	NaN	-1.43695	-5.67416	-1.96372	NaN	-1.34086	-3.80816	0.347425	-0.400661	0.343855
P37802;P37802-2	P37802;P37802-2	Transgelin-2	TAGLN2	4.4809	3.72078	3.82269	4.72589	3.9506	3.75302	4.82054	4.18418	-6.58262	4.82052	2.53007	-5.80381	-2.96379	-2.41294	-4.60204	-9.65396	NaN	-2.15476	-6.20351	-0.133249	-3.88703	0.235464	-4.39544	-7.96845	-2.38466	-2.94536	0.819732	-4.31863	NaN	1.94724	-0.94419	-1.37433	0.263494	-0.454565	-1.26549	0.479723	2.22544	-1.93898	1.60695	2.5873	3.40698
P37837	P37837	Transaldolase	TALDO1	3.14652	2.74448	2.64341	2.10525	3.1354	3.00379	3.37252	3.95663	-3.86518	NaN	NaN	-2.325	-0.0569029	-2.59128	-1.5025	0.0290632	-2.06711	-2.10627	-4.14346	1.77681	-4.91925	NaN	NaN	1.55603	NaN	-5.89874	-2.15136	-4.24824	NaN	NaN	0.425875	2.28938	-6.01213	NaN	-3.97716	-1.90275	0.683189	-2.17777	-1.3389	0.333068	-2.96652
P38159;P38159-2;P38159-3;O75526;Q8N7X1	P38159;P38159-2;P38159-3	RNA-binding motif protein, X chromosome;RNA-binding motif protein, X chromosome, N-terminally processed	RBMX	0.215956	0.609726	0.407051	0.712466	0.0303087	0.841337	0.336752	0.137466	-3.0632	NaN	NaN	NaN	-3.63195	-9.59554	NaN	NaN	NaN	-8.87457	-3.77322	-5.67019	NaN	NaN	NaN	NaN	0.306317	NaN	-4.5317	NaN	1.73084	NaN	-3.92881	NaN	-7.36272	-2.16843	-3.38706	-3.59573	-0.861695	NaN	0.189903	-1.05361	-0.940293
P38606-2;P38606	P38606-2;P38606	V-type proton ATPase catalytic subunit A	ATP6V1A	-0.192558	0.0605278	-0.219179	-2.48172	-0.838166	0.0725231	-0.122646	-0.681387	-7.48709	-1.0774	NaN	NaN	-7.94993	NaN	-5.81571	NaN	-6.65414	-10.7912	NaN	-9.59588	-5.55151	NaN	-2.19666	NaN	-4.93056	-7.02237	-3.06039	NaN	NaN	NaN	-6.79921	NaN	-2.28639	-2.98152	-3.6975	-3.47437	-2.36896	-2.12119	-2.36157	-2.34849	-0.801019
P38646	P38646	Stress-70 protein, mitochondrial	HSPA9	3.18217	2.5167	2.9466	2.99956	3.0465	1.73668	2.04557	1.75482	2.62291	2.52109	-0.563198	1.5669	4.68986	2.3632	1.59732	2.31303	1.6686	1.94597	3.08607	4.22748	1.01986	2.90558	3.13295	1.59524	0.187672	0.513795	1.59259	2.69953	10.2114	1.82821	2.23923	1.90056	1.76116	1.8981	0.980941	1.43691	3.43662	0.544697	4.58672	3.01985	2.98757
P38919	P38919	Eukaryotic initiation factor 4A-III;Eukaryotic initiation factor 4A-III, N-terminally processed	EIF4A3	NaN	-0.417196	-0.742899	-2.7686	NaN	-0.570328	-0.490574	-3.2207	-3.83336	-1.93681	0.678072	1.60853	-1.99205	-2.99121	NaN	-4.25234	NaN	NaN	NaN	-3.25113	-2.37041	NaN	-7.14117	-6.50659	-2.78656	-3.32778	-0.459751	NaN	NaN	NaN	-4.04557	-4.53098	-0.842397	-2.5541	-1.15228	-4.10129	-0.559287	-1.49071	1.00678	-1.02184	0.433662
P39019	P39019	40S ribosomal protein S19	RPS19	0.199009	0.877716	0.916695	-0.308572	-3.04593	0.531845	0.522118	-0.180025	2.16375	NaN	NaN	2.73193	NaN	1.46589	2.35603	2.52951	0.992975	0.930521	2.04417	-0.113958	1.74606	NaN	1.09496	2.57299	1.69564	0.960528	1.76293	2.60152	NaN	NaN	2.10853	2.47286	1.80001	2.05383	2.67019	3.14914	1.56427	2.18511	1.53423	1.66136	1.83246
P39023	P39023	60S ribosomal protein L3	RPL3	-1.45572	-0.975819	-0.219593	1.09886	-4.95613	-1.54409	-2.07208	NaN	0.735502	-4.48113	NaN	NaN	0.281514	-0.636264	-1.65208	NaN	-3.84472	-8.6917	-0.903384	0.143591	-0.520294	NaN	4.62996	-3.77206	0.0721946	-2.60259	0.621234	-0.174436	NaN	NaN	0.124972	-0.969759	2.05498	0.915066	1.96644	1.86902	2.09658	1.4808	2.2763	1.59604	2.15105
P39059	P39059	Collagen alpha-1(XV) chain;Restin;Restin-2;Restin-3;Restin-4	COL15A1	2.65713	1.52009	2.08471	3.47625	3.1955	2.60858	1.95712	0.34062	3.06636	NaN	4.38384	2.50193	4.32617	3.67881	0.63798	2.80979	3.66474	2.88051	2.38774	2.81306	2.34806	NaN	2.28152	-2.33802	1.56716	2.45253	-0.605073	1.28827	NaN	3.71945	2.36906	1.82489	-1.10352	-1.77034	0.67132	-1.06624	-4.27483	-1.55484	-2.57961	-2.5974	-0.195551
P39060-2;P39060-1;P39060	P39060-2;P39060-1;P39060	Collagen alpha-1(XVIII) chain;Endostatin	COL18A1	1.24907	1.08766	1.50477	2.19878	3.22695	1.27323	1.40916	0.163742	2.01177	NaN	NaN	2.87352	3.59699	2.08401	1.9769	3.40635	2.67869	3.02531	2.52097	2.9989	2.18996	-2.17754	2.62184	1.49749	2.48073	1.94567	0.646152	1.42874	NaN	-0.0349507	1.97205	2.18037	0.873394	1.98141	0.333151	2.74889	-0.19723	1.65133	-0.438662	0.541721	0.80315
P39656-3;P39656;P39656-2	P39656-3;P39656;P39656-2	Dolichyl-diphosphooligosaccharide--protein glycosyltransferase 48 kDa subunit	DDOST	-0.999674	-3.05215	-1.89532	0.156098	0.617169	-0.105148	-0.0122414	NaN	0.589804	NaN	NaN	0.454367	0.424967	0.255314	0.81724	0.638412	1.02821	1.69718	0.0519929	-0.522622	0.503769	NaN	1.37908	1.00003	0.902914	-0.343503	1.77992	0.550612	NaN	-2.26266	0.19097	1.26654	1.23753	2.37969	1.24549	0.746047	1.03988	1.30074	0.764215	0.66584	1.24205
P39687;O43423;O95626	P39687	Acidic leucine-rich nuclear phosphoprotein 32 family member A	ANP32A	-0.798922	-0.34005	-0.2966	-1.01294	0.106093	-1.53318	-1.12015	-1.62064	NaN	NaN	NaN	NaN	NaN	-1.61681	NaN	NaN	NaN	NaN	NaN	-3.84455	-2.87796	NaN	NaN	NaN	-2.34559	-0.243309	-1.35385	2.53311	NaN	NaN	-3.32528	NaN	0.0740161	-2.58796	-0.381946	-0.447067	-0.679781	-5.37537	0.492882	-0.659615	-0.515541
P40121;P40121-2	P40121;P40121-2	Macrophage-capping protein	CAPG	1.3429	1.44618	1.40204	2.42278	1.02717	0.912451	2.24012	1.76028	-3.84653	6.92273	-1.30187	-5.11834	-1.70024	NaN	-4.02962	1.4303	-6.49781	NaN	-3.80845	-3.86652	-4.48112	-5.01043	NaN	NaN	0.448061	-2.36541	0.328745	-3.4065	-1.41605	-0.615493	-2.97281	-1.83168	2.63265	-2.57361	-1.11466	0.262592	-0.495961	2.56309	-0.343724	0.963808	1.8913
P40227;P40227-2;Q92526;Q92526-2;Q92526-3	P40227;P40227-2	T-complex protein 1 subunit zeta	CCT6A	1.60712	1.31849	1.23036	-0.368876	-3.34471	-1.02894	1.24681	0.602448	1.57353	-1.78069	NaN	1.45845	0.826584	1.07044	0.584963	1.43395	0.843379	0.695971	0.671486	0.691441	1.29348	-2.60833	-0.541986	0.840868	0.805032	1.77785	1.11415	-0.488044	NaN	-2.53068	0.814509	0.849248	2.46651	1.18387	1.84906	1.15524	1.76398	1.33762	2.82172	1.8886	1.65701
P40261	P40261	Nicotinamide N-methyltransferase	NNMT	-1.11644	0.359114	-0.34354	-2.27652	-1.42967	-0.619471	-2.97865	NaN	NaN	NaN	NaN	NaN	-6.3558	-5.52693	NaN	NaN	NaN	-9.44209	NaN	-7.73878	NaN	NaN	NaN	NaN	NaN	0.641597	NaN	NaN	NaN	NaN	NaN	-1.9386	NaN	-2.94873	-6.47312	-3.42618	-0.297794	NaN	-7.82754	-0.839046	-6.89073
P40429;Q6NVV1	P40429;Q6NVV1	60S ribosomal protein L13a;Putative 60S ribosomal protein L13a protein RPL13AP3	RPL13A;RPL13AP3	-3.86775	-2.30824	-1.47809	-1.43558	-3.70942	NaN	-4.61574	NaN	0.293674	-1.12357	NaN	0.393858	0.200594	0.201543	1.23447	1.02693	-0.22821	0.719705	-0.370617	-0.172623	-6.85552	NaN	0.901688	NaN	0.530377	NaN	-0.177351	1.31263	NaN	-1.75724	2.39987	1.22363	0.602192	1.07122	0.271582	0.985392	-0.252231	1.20464	-0.406317	-1.39251	0.558372
P40925;P40925-3;P40925-2	P40925;P40925-3;P40925-2	Malate dehydrogenase, cytoplasmic	MDH1	3.96716	2.61885	2.66363	3.78904	4.65341	3.61002	4.01154	4.60517	1.22348	4.16574	NaN	-4.61138	-0.300173	-0.665943	-1.97856	-1.91847	-1.54057	-2.73788	-2.92999	2.65198	NaN	NaN	-0.488546	-5.44722	-4.1438	NaN	-1.89982	1.28679	NaN	NaN	-4.75154	-4.71304	-2.92497	NaN	NaN	-2.54821	1.2343	-2.67799	-0.411376	0.94354	-1.94029
P40926;P40926-2	P40926;P40926-2	Malate dehydrogenase, mitochondrial	MDH2	3.69017	3.67319	2.87126	4.07064	4.64027	2.97796	3.62527	3.56212	2.46974	NaN	NaN	-1.18636	1.3889	3.13169	-0.247686	-0.0425596	3.63049	2.88124	3.19606	2.92531	2.8418	-2.60346	2.92575	1.69154	2.61781	2.32356	3.77766	4.46072	NaN	NaN	3.2089	2.48453	4.10344	4.30818	3.90862	3.92052	4.43479	2.81169	4.9237	4.3768	4.27053
P40939;P40939-2	P40939	Trifunctional enzyme subunit alpha, mitochondrial;Long-chain enoyl-CoA hydratase;Long chain 3-hydroxyacyl-CoA dehydrogenase	HADHA	2.12862	2.25948	2.60542	1.84421	-0.102393	2.21976	2.01168	2.01594	5.00996	2.73917	2.52406	3.45419	3.78204	4.75181	4.23757	3.45565	4.53169	3.17935	4.88198	4.64022	4.45952	-0.330948	4.5301	3.81075	3.83491	3.34297	4.41486	5.29481	NaN	-0.711254	2.96842	3.53679	4.45988	3.67037	4.46772	3.98011	4.02814	4.3005	4.34696	3.42661	4.0009
P41091;Q2VIR3;Q2VIR3-2	P41091;Q2VIR3;Q2VIR3-2	Eukaryotic translation initiation factor 2 subunit 3;Putative eukaryotic translation initiation factor 2 subunit 3-like protein	EIF2S3;EIF2S3L	0.399345	0.158375	0.415867	0.0108767	-1.75261	-1.19483	-0.612722	-0.833561	-1.14304	NaN	NaN	-0.926882	NaN	-0.820539	NaN	-1.23644	-0.304613	-0.425216	-1.28226	-2.05758	-0.524713	NaN	NaN	-0.3113	-1.13426	-1.87512	-0.474	-0.800782	NaN	NaN	-0.950644	-1.03418	-0.349483	-0.258841	-1.40122	-0.253953	-1.46965	-0.386997	-1.58723	-2.47187	-2.08366
P41218	P41218	Myeloid cell nuclear differentiation antigen	MNDA	0.572596	-0.486959	-1.70611	0.898942	-1.1062	0.008255	-0.121754	-2.17981	NaN	NaN	NaN	0.923093	-4.06689	-1.93231	NaN	-2.95215	-0.80122	-1.37408	-4.19631	-2.96579	-0.565102	NaN	-3.92413	0.302058	-1.80916	0.548821	-2.09521	NaN	NaN	NaN	NaN	0.246319	-4.91891	-4.18197	-2.29523	-1.38817	-2.9378	-2.20544	-2.9896	-3.7349	-2.1348
P41250	P41250	Glycine--tRNA ligase	GARS	-1.19298	0.0178547	-1.07726	-1.26277	-1.92472	-0.436722	-2.12555	-3.91187	NaN	NaN	NaN	NaN	NaN	NaN	NaN	-6.63133	NaN	-9.06018	-1.53675	NaN	NaN	NaN	-5.4903	NaN	NaN	NaN	-7.38017	NaN	NaN	NaN	-9.62722	NaN	-4.29944	-8.24087	-3.26666	-5.50847	-3.44381	NaN	-4.97155	-2.50663	-1.79219
P42126;P42126-2	P42126;P42126-2	Enoyl-CoA delta isomerase 1, mitochondrial	ECI1	-0.0660152	0.199961	0.758453	-0.163445	-0.12568	-0.219604	-0.217209	-0.112848	NaN	NaN	NaN	NaN	4.02136	-2.34735	NaN	-3.62149	NaN	-4.8552	-5.05946	-0.898229	-3.32809	3.13279	-5.73717	NaN	NaN	-4.01605	-3.63678	-6.04254	NaN	NaN	-3.70715	-3.95098	-5.10811	-3.27472	-2.70387	-3.62604	-0.992939	-2.91955	-0.466474	-1.36833	-1.31264
P42167-2;P42167	P42167-2;P42167	Lamina-associated polypeptide 2, isoforms beta/gamma;Thymopoietin;Thymopentin	TMPO	1.13636	0.604078	0.866262	1.04144	0.947366	-1.58917	-0.225941	1.40948	-8.66238	-3.33003	NaN	-7.11617	-2.05524	-1.52421	-7.55776	-4.05994	-1.47644	-0.533276	-5.48104	-1.9413	-1.43465	2.02613	-2.77059	-4.72017	-3.1438	-0.867992	0.767909	-5.12214	NaN	-6.28607	-0.582872	-1.24063	-1.84431	0.667451	-0.366232	-0.00770712	-1.13044	-1.98242	0.689192	-0.463616	0.669693
P42224;P42224-2	P42224;P42224-2	Signal transducer and activator of transcription 1-alpha/beta	STAT1	-1.50499	0.217201	-0.912758	-0.823096	-1.38369	0.423395	0.745131	-1.37346	-0.76297	-0.574236	NaN	-4.78992	NaN	-3.72095	NaN	-4.18595	NaN	-0.381272	NaN	-4.55868	-0.812745	-3.852	NaN	-0.855483	-0.333712	-1.76514	-0.909467	NaN	-1.70196	NaN	-1.19696	-3.18838	0.874848	-2.12853	-0.494765	-0.960567	-0.317212	-0.267036	-0.055522	-0.915818	0.791467
P42704;Q9NP80-3;Q9NP80-2;Q9NP80	P42704	Leucine-rich PPR motif-containing protein, mitochondrial	LRPPRC	0.149378	0.652494	0.362242	-0.870101	-2.11565	-0.487154	-0.123718	-1.36561	-1.62603	9.4502	3.17067	-0.926882	1.44852	0.785909	0.174205	-1.22169	-1.69788	2.6996	0.113	0.438708	1.32543	2.05408	0.610698	3.78064	-0.258346	0.513795	0.932763	-0.189348	NaN	0.216235	0.354364	-3.87823	0.568454	-1.25884	0.967701	0.239434	2.68059	-0.687199	3.6843	1.37853	2.7105
P42765	P42765	3-ketoacyl-CoA thiolase, mitochondrial	ACAA2	3.49336	2.64997	2.66788	2.29313	3.15559	2.54922	2.57859	1.58739	2.23392	NaN	NaN	0.595388	3.65482	3.72336	NaN	3.16442	1.54265	1.02935	2.94247	3.09835	2.54311	NaN	2.59469	1.92551	2.64066	0.9804	1.63346	0.709778	NaN	-4.0474	1.21135	1.05212	1.1717	1.69004	2.89905	2.05403	1.31033	1.79523	1.83998	1.07269	1.32516
P43121;P43121-2	P43121;P43121-2	Cell surface glycoprotein MUC18	MCAM	1.59818	-0.0323753	0.0188255	1.09662	3.10739	0.51162	0.395945	0.593098	3.12781	0.010726	7.14478	4.10261	3.12157	4.12631	1.80409	3.60217	4.83599	2.2606	4.14207	3.88153	4.58842	-2.77886	4.72529	2.84266	3.39054	4.37174	0.775246	1.255	NaN	-2.05097	2.42673	1.02393	1.01577	-2.33095	0.236668	-0.41732	-1.00864	0.0238647	-0.964593	-1.39251	-0.96322
P43243;P43243-2	P43243;P43243-2	Matrin-3	MATR3	-2.02725	0.502562	-1.01443	-0.117297	-0.88358	-0.462288	-0.215939	-0.318691	-4.33302	-1.84305	NaN	-2.15125	-0.771925	-0.594443	-4.12736	-0.180712	-6.05344	0.764404	NaN	-0.912443	-2.05326	NaN	-4.19952	2.92927	-1.57596	-3.00039	0.332844	-3.2358	NaN	-4.28102	-7.42386	-3.48343	0.199969	-3.32193	0.546069	0.465823	0.39062	-0.504212	1.48237	0.107717	0.853321
P45880;P45880-2;P45880-1	P45880;P45880-2;P45880-1	Voltage-dependent anion-selective channel protein 2	VDAC2	-0.494249	-2.60731	-1.84123	0.323577	0.850799	0.310934	0.380659	-2.29171	3.33485	2.89674	-2.74855	3.04673	3.42363	3.78639	3.10491	2.20091	3.91157	3.55514	3.53353	3.3724	3.45775	0.791858	2.5209	3.76771	2.73052	2.61267	2.97515	3.18844	NaN	-3.27098	2.14965	2.90004	3.24337	3.38169	3.41649	3.35402	3.41964	2.50549	4.9375	3.07893	3.788
P46063	P46063	ATP-dependent DNA helicase Q1	RECQL	-0.839783	0.768698	0.434038	0.726409	-1.48797	-0.685068	-0.594946	-3.01016	-4.7869	NaN	NaN	NaN	NaN	NaN	NaN	NaN	NaN	-2.40161	-7.08448	-7.6146	NaN	NaN	NaN	-6.09398	NaN	NaN	-3.12863	NaN	NaN	-3.06898	-7.40672	NaN	-6.85738	-4.41164	-3.44991	-2.29056	-3.11677	-5.91859	-3.21873	-4.01369	-8.52682
P46459;P46459-2	P46459;P46459-2	Vesicle-fusing ATPase	NSF	-0.97053	-0.736738	-0.746252	-0.460673	-0.931176	-0.862299	-1.4914	-1.16964	-5.94796	NaN	NaN	NaN	NaN	-7.9439	-3.26891	NaN	-2.17403	NaN	-0.443286	-6.0818	-1.74416	NaN	NaN	-6.53846	NaN	-4.65558	-3.32386	NaN	NaN	NaN	-2.44048	0.743706	-3.57936	NaN	-2.92228	NaN	NaN	-4.14355	-1.99972	-9.5773	-8.00353
P46776	P46776	60S ribosomal protein L27a	RPL27A	-1.17709	-1.42038	NaN	0.403054	-5.37166	-2.62964	NaN	-4.10398	1.5899	1.30242	NaN	NaN	NaN	-1.49343	NaN	-2.02538	-2.23061	-1.54131	1.57239	-0.458649	-1.12525	NaN	-0.606941	-1.06826	2.18396	-0.732428	2.16813	2.63728	NaN	NaN	2.11588	0.28907	2.67308	0.227098	2.67634	2.57816	1.34531	3.36365	1.39232	1.18988	1.50812
P46777	P46777	60S ribosomal protein L5	RPL5	0.211174	0.925436	0.321123	0.461501	-1.59245	-1.3751	-3.23285	-1.99387	-1.89362	NaN	-4.78627	-2.80512	-1.37883	0.920496	NaN	NaN	-0.0144167	0.774153	-1.87438	0.342235	0.0274262	2.20708	NaN	-1.3047	0.525367	-2.73632	1.10156	-3.43466	-2.69015	NaN	0.479676	1.08737	1.93378	0.533051	1.03194	1.07941	0.76376	1.90547	0.717548	0.284266	1.52131
P46779;P46779-2;P46779-3;P46779-4;P46779-5	P46779;P46779-2;P46779-3;P46779-4;P46779-5	60S ribosomal protein L28	RPL28	-1.52255	-2.79098	-1.18841	-0.768357	-2.75248	-1.22614	-1.58885	NaN	-0.597911	NaN	NaN	-5.2788	-0.466423	-0.118105	NaN	-0.691555	NaN	-0.911386	-0.205763	0.658165	-4.21238	NaN	NaN	-9.0229	-0.647697	-5.51897	-4.43934	NaN	NaN	NaN	-1.11492	-4.3827	-3.67822	-0.12199	0.508682	-3.72096	0.552879	-3.43619	0.734275	0.0472059	-5.46418
P46781	P46781	40S ribosomal protein S9	RPS9	-0.649151	0.643965	0.0827312	0.751555	-1.24016	NaN	-0.922997	NaN	2.88225	2.66817	-2.01625	0.555573	-2.65185	1.52263	1.38974	1.47985	2.4915	1.81574	2.16053	0.358111	1.15534	1.72467	-2.46599	2.34966	1.64366	-1.22045	2.0421	2.82392	NaN	-1.07261	2.24253	1.99101	2.25514	2.20886	2.63149	1.08845	2.13887	1.63681	1.9748	1.16156	1.47265
P46782	P46782	40S ribosomal protein S5;40S ribosomal protein S5, N-terminally processed	RPS5	-3.47587	-0.608267	-1.79402	0.0828562	-2.19339	-0.53129	-0.789928	-3.84568	-2.09116	NaN	NaN	-2.92096	-1.57385	-5.20694	NaN	-0.256339	-1.73833	0.253321	-2.00974	-1.68801	-0.229584	NaN	-1.44548	-5.87159	-0.236909	-1.20241	0.186514	-1.58824	NaN	NaN	-0.571635	-0.115476	0.41705	1.11401	0.644934	-1.10722	1.41935	-0.210601	1.40579	0.263577	-0.0980844
P46821	P46821	Microtubule-associated protein 1B;MAP1B heavy chain;MAP1 light chain LC1	MAP1B	-0.779358	-0.370436	0.357349	-1.28917	-2.19862	-0.635704	-2.10354	-3.39526	NaN	0.282639	-1.47073	NaN	-5.74282	-4.40624	NaN	-7.77091	-3.02147	-2.28366	-8.26842	-3.89634	-6.65932	NaN	NaN	NaN	-6.64205	-3.67038	-7.16147	-6.97897	NaN	NaN	-3.95453	-4.63904	-5.55724	-6.99151	-3.58447	-3.97458	-4.99169	NaN	-3.25465	-3.23483	0.284034
P46939;P46939-2;P46939-4;P46939-3	P46939;P46939-2	Utrophin	UTRN	1.19271	0.873493	1.66063	1.18408	0.635221	0.114155	1.19148	0.319	-2.25717	NaN	NaN	-3.7856	-2.02087	-2.28461	-4.13411	-1.58706	-1.68464	-5.28097	-0.159113	-2.11122	0.661834	NaN	-3.19095	-3.93789	0.329493	0.742796	-1.39393	-3.42403	NaN	NaN	-2.44776	-1.45141	-3.25298	-0.643106	-3.57861	-1.90275	-2.856	-3.32977	-4.06413	-2.0187	-1.98652
P46940;Q86VI3	P46940	Ras GTPase-activating-like protein IQGAP1	IQGAP1	2.73974	3.46689	3.44914	3.44284	3.12307	3.66663	3.49539	3.08621	2.55491	0.157912	5.9233	0.685524	2.02372	1.94988	4.05552	1.48081	1.16159	1.18302	2.36695	2.8801	1.43476	1.62041	1.8546	0.100425	2.26135	2.1539	3.19106	3.09968	NaN	1.71961	1.78126	2.41287	3.3653	2.41284	3.43748	3.76925	3.32764	3.92166	3.3891	3.38966	3.84572
P47985;P0C7P4	P47985;P0C7P4	Cytochrome b-c1 complex subunit Rieske, mitochondrial;Cytochrome b-c1 complex subunit 11;Putative cytochrome b-c1 complex subunit Rieske-like protein 1	UQCRFS1;UQCRFS1P1	-1.78784	-2.46992	NaN	-3.25808	-3.08447	-3.08409	-1.24713	NaN	-4.06013	0.205374	-2.91267	-8.42946	-2.41663	0.14379	-5.65548	-1.92642	-4.28151	-6.74417	-9.61317	-0.811321	0.563271	NaN	-0.0767918	-0.919613	-0.333712	-0.656811	0.984508	-3.37207	NaN	NaN	-1.38522	-7.03075	0.669068	-2.077	0.822558	-2.03203	0.866514	-0.399561	1.52119	0.305652	0.454671
P48047	P48047	ATP synthase subunit O, mitochondrial	ATP5O	-1.11695	-0.560646	-0.365435	-0.241101	NaN	-1.01273	-1.24376	-1.92076	1.84573	-0.614878	-1.72547	0.889772	1.56355	2.56653	1.59849	0.0575514	0.756866	0.478697	2.25812	1.97401	1.88787	NaN	0.96531	1.93677	1.77124	0.822023	1.77292	1.38781	NaN	-6.75141	0.599395	0.776	1.51829	1.34973	2.2681	1.42737	1.16293	1.82519	2.80755	1.11368	2.28033
P48059-2	P48059-2	LIM and senescent cell antigen-like-containing domain protein 1	LIMS1	3.24263	-3.19939	-0.718161	-0.492953	0.978072	0.653362	-1.54232	3.7132	1.35029	NaN	NaN	1.73489	1.76928	1.13467	1.654	1.15845	1.73265	1.10706	1.32122	-0.533565	0.518877	NaN	1.08911	-0.134041	0.78631	0.343189	-0.562582	0.472236	NaN	NaN	-0.24375	0.924053	-1.85198	1.00449	-0.831437	-0.277142	-1.83346	-0.540854	-2.06732	-1.81979	-1.51554
P48444;P48444-2	P48444;P48444-2	Coatomer subunit delta	ARCN1	-0.68458	-0.411634	-0.750988	-1.08315	-1.05203	-0.93726	-0.393103	-1.48966	NaN	NaN	NaN	NaN	-6.20706	-8.09648	NaN	-5.66073	-7.09206	-7.74417	NaN	-3.80159	-4.91925	NaN	-8.93191	-8.89045	NaN	-6.88717	-1.96876	NaN	NaN	NaN	NaN	NaN	-2.01471	-5.31296	-2.08318	-2.25067	-0.867408	-3.91955	-0.861755	-1.25686	-1.15728
P48643;P48643-2	P48643;P48643-2	T-complex protein 1 subunit epsilon	CCT5	0.450703	0.763842	0.885622	-1.49826	-0.756141	-0.253931	0.24102	-0.0677452	0.0978079	0.936726	NaN	1.76713	-2.15644	0.0373135	-0.0510397	1.08088	0.539892	-2.31088	1.02485	-0.529908	-0.409916	NaN	-0.269906	-0.450128	-1.38466	-1.75197	0.437418	3.20001	NaN	0.116168	-1.8689	-0.370171	1.6779	-1.27327	0.522389	0.591853	0.636182	0.701937	2.04283	1.30016	1.44531
P48735;P48735-2	P48735;P48735-2	Isocitrate dehydrogenase [NADP], mitochondrial	IDH2	0.832174	0.834156	0.983383	-0.376864	1.83663	1.53259	1.75967	-1.84308	3.2094	2.78881	NaN	0.198153	3.53821	0.221492	3.77141	3.06213	3.22041	2.61735	-1.14173	2.97438	2.65051	-0.262236	-1.48855	1.58192	2.08213	2.13797	1.70591	-2.27344	NaN	10.0516	2.42211	0.800216	2.04928	1.35685	1.50027	2.00738	2.75442	1.20119	3.30588	2.13531	2.85403
P49257	P49257	Protein ERGIC-53	LMAN1	NaN	-2.96694	-2.53464	-1.34854	-1.07903	-1.38654	-0.547598	-2.96502	-6.38359	-2.33545	NaN	NaN	NaN	NaN	NaN	NaN	NaN	NaN	NaN	NaN	-4.35617	NaN	NaN	NaN	-4.58028	NaN	-4.43376	-5.48528	6.41698	NaN	NaN	NaN	-7.06288	NaN	NaN	NaN	0.0963588	NaN	0.149167	-0.211341	2.14666
P49327	P49327	Fatty acid synthase;[Acyl-carrier-protein] S-acetyltransferase;[Acyl-carrier-protein] S-malonyltransferase;3-oxoacyl-[acyl-carrier-protein] synthase;3-oxoacyl-[acyl-carrier-protein] reductase;3-hydroxyacyl-[acyl-carrier-protein] dehydratase;Enoyl-[acyl-carrier-protein] reductase;Oleoyl-[acyl-carrier-protein] hydrolase	FASN	6.24016	5.06124	5.86219	3.84019	5.58996	6.17902	6.32504	5.54772	4.7604	-0.351844	-2.10284	3.77821	4.23859	2.69481	3.84338	0.560331	1.09408	1.19958	2.87702	4.78177	2.42845	2.96453	1.17613	3.19237	0.963429	-0.00194693	2.36632	3.45689	NaN	-2.21375	-0.416154	1.32521	-1.38036	-1.52619	2.07565	1.08891	1.07632	0.863123	1.45316	0.133459	-0.605426
P49368;P49368-2	P49368;P49368-2	T-complex protein 1 subunit gamma	CCT3	0.692675	0.994583	0.9058	-0.549321	2.92194	-0.653975	1.43756	-1.3248	-0.120863	NaN	5.97717	NaN	0.460155	0.141888	-1.68891	1.84104	0.298792	-1.69421	0.025311	0.600939	1.47301	1.25736	0.0308275	1.43332	1.30046	1.36905	1.66742	0.673149	NaN	0.0172009	1.19828	0.700812	3.09778	1.68009	2.00153	2.13298	1.65457	1.93031	2.84215	1.84036	2.52724
P49411	P49411	Elongation factor Tu, mitochondrial	TUFM	0.24231	0.915493	1.00414	-0.560224	-3.38424	1.00895	1.22392	1.25152	2.08614	-2.24336	NaN	0.081996	2.44706	1.76499	NaN	0.994212	2.06668	1.5277	1.68337	2.83528	1.83844	-0.727671	0.843836	2.33075	1.9348	0.817611	2.30826	1.44553	NaN	NaN	1.66932	-0.0341754	3.22349	2.51097	2.95499	1.78934	3.2519	2.82248	3.34242	2.93442	2.87978
P49419-2;P49419-4;P49419	P49419-2;P49419-4;P49419	Alpha-aminoadipic semialdehyde dehydrogenase	ALDH7A1	-0.64769	-1.81361	-0.669786	-4.60409	-2.55922	-4.50413	-0.563343	-1.0627	NaN	-0.407878	NaN	-3.12106	NaN	-5.71267	NaN	NaN	NaN	-2.66231	-3.56427	-1.57065	NaN	NaN	NaN	-6.39467	-7.80209	NaN	-1.84323	NaN	NaN	NaN	-6.73362	-2.66941	-1.73207	-1.5005	-4.98489	-3.69218	-1.54091	-5.03503	-1.44211	-1.57878	-3.48488
P49458;P49458-2	P49458	Signal recognition particle 9 kDa protein	SRP9	-3.68809	-0.939032	-1.60643	-0.083148	NaN	-2.7557	-0.526342	NaN	-1.09508	NaN	NaN	-0.707036	-5.79497	-0.633003	-0.726716	-0.127056	0.84516	-0.815676	-1.40131	-5.37951	-0.791292	-2.16136	NaN	-0.960544	-0.30666	-0.373456	0.763149	-1.06382	NaN	NaN	0.410847	-0.289326	0.91824	0.434403	0.98896	1.17126	0.435096	0.197966	1.5759	0.87519	1.58
P49591	P49591	Serine--tRNA ligase, cytoplasmic	SARS	-2.02522	-0.916132	-1.29236	-5.33954	NaN	-0.835859	-1.44044	NaN	NaN	NaN	NaN	-3.63059	NaN	NaN	NaN	NaN	NaN	NaN	NaN	NaN	NaN	NaN	NaN	NaN	NaN	NaN	NaN	NaN	NaN	NaN	NaN	NaN	NaN	NaN	NaN	NaN	-5.8357	NaN	NaN	-4.10397	-8.31248
P49748;P49748-3;P49748-2	P49748;P49748-3;P49748-2	Very long-chain specific acyl-CoA dehydrogenase, mitochondrial	ACADVL	1.89468	2.37551	1.99457	1.98567	3.42256	2.38893	2.59153	1.82615	2.12014	2.88281	2.63227	2.13423	2.23147	2.2717	2.63492	1.58099	1.97255	1.29443	2.44382	1.95144	4.1623	NaN	-2.55658	0.79242	3.35731	3.03076	4.08287	1.32203	NaN	-4.09384	5.04565	0.457824	-0.279902	1.41028	1.62326	0.0178189	1.58417	1.21817	1.64335	0.50771	0.854941
P49755	P49755	Transmembrane emp24 domain-containing protein 10	TMED10	-4.12572	-2.34212	-2.44782	-2.55374	-0.243283	-0.0908699	-1.46838	-3.39285	-4.64203	-3.1737	NaN	-1.60377	-3.76649	-3.10224	-1.52453	-6.73473	-4.48215	-5.61914	-3.91073	-2.48319	-1.48112	NaN	-1.50614	-8.16875	-0.941611	-2.15308	0.854943	-4.64878	8.77318	-0.184005	1.4582	3.14759	0.692338	-1.78061	0.181581	-0.377393	0.924521	-2.28713	1.12376	0.812917	1.98323
P49821-2;P49821	P49821-2;P49821	NADH dehydrogenase [ubiquinone] flavoprotein 1, mitochondrial	NDUFV1	-4.02847	-2.25566	-2.17409	NaN	-4.94795	-4.52876	-3.22281	NaN	-9.18176	NaN	NaN	-3.15681	3.58888	-5.86345	-4.2322	-7.76178	NaN	NaN	-5.41274	1.92173	-2.86669	NaN	-4.00187	NaN	-0.630824	0.777285	-0.280013	-4.8332	NaN	-5.35511	-4.30529	-5.13089	0.32221	-1.83308	-3.11042	-4.2612	1.15247	-1.03372	1.60622	1.46971	-0.285561
P50395;P50395-2	P50395;P50395-2	Rab GDP dissociation inhibitor beta	GDI2	3.68272	3.32116	3.37631	4.20789	3.27231	3.60728	2.98817	2.12464	-7.30438	NaN	NaN	0.708638	-6.75138	NaN	-5.15458	2.52589	NaN	-4.99833	-3.31793	-0.63598	-3.11588	-1.37691	-1.936	3.44524	-3.04214	-2.24978	-1.44916	-5.93007	NaN	-5.68768	-2.78807	-5.88107	-1.81401	-0.780609	-1.89834	-1.24413	1.14569	-2.90038	0.487193	0.379666	0.422486
P50454	P50454	Serpin H1	SERPINH1	1.60618	2.73965	1.98536	-1.17846	-0.436662	2.49547	1.47114	0.123837	3.48552	4.28251	0.692427	0.483696	1.96163	1.84577	1.94647	2.91929	2.35932	2.83799	2.85376	1.05784	3.68497	NaN	5.10328	2.85656	4.99628	2.44729	5.31321	3.55871	-4.16386	0.541134	4.25483	3.61606	4.40557	6.1108	4.97197	4.92324	5.80611	3.91474	4.23877	5.07723	6.03378
P50895	P50895	Basal cell adhesion molecule	BCAM	0.712286	-1.97414	0.476704	0.787984	0.0315008	-2.14878	-0.210615	-1.66651	2.37799	0.864648	NaN	0.615911	3.097	1.99962	-0.137504	3.42977	0.839101	0.42402	2.3345	2.74004	2.55924	-4.93514	-2.91001	1.17979	1.009	2.54612	2.52399	1.44244	2.93996	NaN	0.9013	-0.674536	2.18322	0.0326223	0.8453	2.64584	2.13978	1.0472	2.61197	0.718784	0.858355
P50914	P50914	60S ribosomal protein L14	RPL14	NaN	-2.23852	-2.1117	-3.77879	-3.40627	-2.33438	-2.09698	-1.52996	5.15693	4.27825	NaN	-6.10323	6.24536	3.55349	NaN	4.66738	-7.94847	4.12771	NaN	3.33502	-5.80821	NaN	5.4814	4.99182	-1.42288	5.31705	0.540249	-1.17073	NaN	3.4439	4.99985	NaN	0.971018	3.96237	4.02338	-3.678	0.719451	-0.890888	0.564022	-0.350458	0.792503
P50990;P50990-2;P50990-3	P50990;P50990-2;P50990-3	T-complex protein 1 subunit theta	CCT8	2.73183	1.74234	2.22091	0.61716	-0.623084	1.31222	1.35943	1.54828	1.65653	NaN	4.4472	2.50169	0	2.77591	1.61354	2.67433	2.66913	2.89186	1.90424	2.18266	2.379	0.551269	1.85103	2.36784	2.07433	3.14263	2.17245	1.27734	-2.7299	1.945	2.24573	2.64288	2.58585	2.32711	2.08933	2.28793	1.49359	2.68204	2.50896	1.80565	2.42202
P50991;P50991-2	P50991;P50991-2	T-complex protein 1 subunit delta	CCT4	0.629177	1.08019	1.06076	-0.066062	-0.439956	0.717251	0.635925	-1.71393	1.91813	-1.2206	NaN	2.80332	1.63201	2.47718	3.0543	2.68147	3.17744	2.85248	2.16401	1.40299	1.83315	-1.72767	1.22394	1.71513	1.59114	1.49815	0.149814	1.78633	NaN	NaN	1.74642	2.44702	0.728162	2.80503	1.73047	2.04987	1.35648	1.5134	2.41295	1.6814	2.60707
P50995-2;P50995	P50995-2;P50995	Annexin A11	ANXA11	-0.640699	-1.9779	-0.328159	0.445455	-0.124181	-0.412704	-0.442537	-1.85181	-0.813819	8.38849	0.319617	-4.66583	-2.07358	-1.98954	-2.64965	-2.11338	0.771754	-0.721348	-1.65507	-0.0418744	0.26355	-5.25401	-0.0442972	-1.79408	0.525367	-0.261865	1.45843	-0.883245	NaN	1.74303	-1.51314	-0.473572	0.411051	-1.33246	1.21097	-0.737408	1.43512	0.946559	1.41905	1.08063	-0.535037
P51148;P51148-2	P51148;P51148-2	Ras-related protein Rab-5C	RAB5C	0.785013	0.590685	0.339958	0.12143	0.0603819	0.849277	0.610231	-0.378803	-2.9781	NaN	NaN	-3.70195	-4.44674	NaN	-1.25227	-3.36233	NaN	1.09336	NaN	-2.15562	-4.80305	NaN	-0.339169	-4.48255	-5.45777	NaN	-0.702371	NaN	NaN	6.98725	-6.04005	NaN	-0.886045	NaN	-1.36923	NaN	-1.21169	-0.896812	-0.620037	-0.996907	0.436567
P51149	P51149	Ras-related protein Rab-7a	RAB7A	0.726576	0.486303	0.314661	0.217952	2.21743	0.408072	1.02506	1.78233	-1.09508	-3.2639	NaN	-1.79641	0.107484	0.987185	-0.327726	-1.28671	-0.451002	0.719705	-0.737533	-0.236754	0.25068	NaN	NaN	-2.06826	-1.2845	-0.333656	0.165986	-1.1931	NaN	NaN	0.559069	0.851033	0.405027	-0.725018	0.498316	1.25469	0.687365	1.20701	-0.06563	0.52679	0.062952
P51571	P51571	Translocon-associated protein subunit delta	SSR4	NaN	-3.18113	-5.00595	-2.24801	-1.79286	-1.68195	-1.52474	-3.51399	-3.72719	NaN	7.21567	-6.40015	-3.55499	-2.4018	-5.25706	-4.01348	-2.91872	NaN	-4.22898	-4.42226	-4.81167	NaN	-2.71942	NaN	-0.962571	-6.24941	-0.753596	NaN	NaN	NaN	-6.34555	-1.79774	-0.679923	-0.205989	-0.796983	-1.19914	0.332332	-0.676967	0.277803	-0.0665245	0.698887
P51572;P51572-2	P51572;P51572-2	B-cell receptor-associated protein 31	BCAP31	0.905912	-0.36133	0.710552	2.47883	0.957231	1.05502	0.796104	2.375	3.82006	1.72995	NaN	3.80577	-1.97628	3.2049	3.24291	3.60429	3.9603	1.86904	4.02548	3.22441	2.91606	NaN	1.88963	3.93742	3.37321	5.3158	2.45124	3.99344	-2.34027	-3.37469	4.01468	2.04626	1.50421	2.4222	2.53238	1.92404	1.59609	3.48102	1.65011	1.69738	2.32751
P51608-2;P51608	P51608-2;P51608	Methyl-CpG-binding protein 2	MECP2	-1.41639	-1.03733	-0.557293	-2.0499	-2.32022	-1.27077	-1.0576	-0.576456	NaN	NaN	NaN	NaN	-3.26719	-1.20985	-5.89613	-8.52323	NaN	NaN	NaN	-1.06286	-1.66399	NaN	NaN	NaN	-2.78158	-2.96044	-0.321281	NaN	NaN	NaN	NaN	NaN	-0.366557	-2.48699	-0.0962152	0.0998282	-1.06661	-0.777231	0.0393066	-0.990742	-1.83384
P51610-2;P51610;P51610-4;P51610-3;Q9Y5Z7	P51610-2;P51610;P51610-4	Host cell factor 1;HCF N-terminal chain 1;HCF N-terminal chain 2;HCF N-terminal chain 3;HCF N-terminal chain 4;HCF N-terminal chain 5;HCF N-terminal chain 6;HCF C-terminal chain 1;HCF C-terminal chain 2;HCF C-terminal chain 3;HCF C-terminal chain 4;HCF C-terminal chain 5;HCF C-terminal chain 6	HCFC1	-1.69436	-1.40317	-1.32959	-0.828088	-2.70555	-1.11487	-0.00114822	-2.58326	NaN	NaN	NaN	NaN	-5.88161	NaN	NaN	NaN	NaN	NaN	NaN	-5.70936	NaN	NaN	NaN	NaN	-2.75209	NaN	-4.23624	NaN	NaN	NaN	NaN	NaN	NaN	-3.46033	NaN	NaN	-6.73032	-7.16627	-4.68023	-5.0062	-3.54686
P51648;P51648-2	P51648;P51648-2	Fatty aldehyde dehydrogenase	ALDH3A2	-2.2243	-3.37271	-3.1703	NaN	0.0426302	-0.953014	-0.75556	-3.49579	0.419997	NaN	NaN	-0.0769072	0.511381	1.24949	0.32655	-0.178337	1.87843	-0.185925	0.828142	0.39513	1.51924	NaN	0.788988	0.295555	0.479483	0.954512	-0.605073	-1.31046	NaN	NaN	-0.893563	-1.19425	0.274549	-0.715136	0.133266	-0.020802	-0.531806	0.323033	-0.473511	-1.43373	-1.5698
P51659;P51659-3;P51659-2	P51659;P51659-3;P51659-2	Peroxisomal multifunctional enzyme type 2;(3R)-hydroxyacyl-CoA dehydrogenase;Enoyl-CoA hydratase 2	HSD17B4	-0.070118	0.955164	-0.00177765	0.487149	-1.6544	-0.721563	-0.0443497	-3.38295	-2.15529	-0.753206	NaN	-6.99173	NaN	-4.9006	-5.64579	NaN	-3.96118	-4.64662	-2.60657	-6.27395	-5.24117	NaN	-2.53474	-3.23149	-2.3809	-3.97874	-2.13995	-3.28621	NaN	NaN	-5.8543	NaN	-0.286386	-3.04447	-1.41422	-1.98764	-1.05353	-3.02981	0.125807	-1.268	-0.503489
P51858;P51858-2;P51858-3	P51858;P51858-2;P51858-3	Hepatoma-derived growth factor	HDGF	0.377707	0.766346	0.855242	0.639213	-0.753285	0.799309	-0.277483	-0.694597	-6.23621	NaN	NaN	-3.22234	NaN	-2.37977	1.52686	-1.92642	-2.80122	NaN	NaN	-2.84819	-3.30055	NaN	-1.60694	-2.71666	NaN	-2.90397	NaN	NaN	NaN	NaN	-7.18595	-4.20608	-6.33449	0.247455	NaN	NaN	0.51903	-3.56991	0.582631	-0.258706	-0.647246
P51884;CON__Q05443	P51884	Lumican	LUM	7.15909	5.17772	5.83637	5.48087	5.12963	5.65211	5.3436	6.34405	8.20148	0.138482	NaN	8.44473	9.79506	8.54409	7.92931	8.85373	7.84018	8.85816	8.0894	7.53708	8.55804	5.03048	9.24348	9.403	8.38745	9.54519	7.52013	9.251	NaN	4.93667	8.94481	8.40594	7.77012	7.96391	7.24835	7.76685	4.82408	8.15393	5.55215	7.43196	6.35253
P51888	P51888	Prolargin	PRELP	5.14032	4.33755	4.34245	1.78864	2.04253	4.74468	2.62266	3.28592	6.23991	2.67655	2.75531	7.4106	7.24807	6.60902	6.95916	7.0068	6.18794	6.47644	6.26685	5.93452	6.37108	1.36678	4.21674	7.16305	5.90724	6.97469	5.76199	6.90227	NaN	6.38192	6.62014	5.99071	5.21039	6.06015	5.06617	5.46057	2.06552	5.64907	4.71986	6.35189	2.71852
P51911;P51911-2	P51911;P51911-2	Calponin-1	CNN1	2.16793	1.51265	3.1867	2.40356	1.26482	1.9124	0.787455	2.67075	-1.49578	NaN	NaN	NaN	-5.18951	NaN	-0.402236	-4.03395	-7.75899	-6.39519	-1.26805	NaN	NaN	-4.33397	NaN	NaN	NaN	NaN	-1.34073	-0.0810947	NaN	NaN	-1.28394	NaN	-1.5651	NaN	NaN	-1.79362	-2.66478	-3.04816	-2.55701	-1.57878	-0.757429
P51970	P51970	NADH dehydrogenase [ubiquinone] 1 alpha subcomplex subunit 8	NDUFA8	-4.19845	-2.20112	-3.74889	-3.00614	-1.38107	-3.28739	NaN	NaN	-6.16846	NaN	NaN	NaN	-0.401814	1.51598	NaN	NaN	-0.636064	NaN	-7.54358	-0.970742	0.76137	NaN	0.955703	0.833405	-0.427732	0.616419	-0.283145	-0.390045	NaN	NaN	-5.52967	NaN	0.123769	-1.5005	0.567714	0.82128	-0.971244	0.061018	-0.251622	-0.808904	-0.798072
P51991	P51991	Heterogeneous nuclear ribonucleoprotein A3	HNRNPA3	-0.2381	-0.177736	0.206024	-0.0549879	0.322318	-0.174925	0.460648	NaN	0.200665	6.13172	-1.93457	-1.76423	-1.24813	-0.46997	-0.812185	0	0.347923	-4.94618	-4.24374	-0.951046	-7.41401	-4.87527	-2.78448	-2.06826	0.0339065	-1.76514	-0.174439	-3.91511	-3.93294	NaN	-3.06225	-1.95098	-0.53777	0.894238	-0.871207	-0.560354	0.56768	-1.40377	2.58156	1.78808	0.486877
P52209-2;P52209	P52209-2;P52209	6-phosphogluconate dehydrogenase, decarboxylating	PGD	2.65853	2.34081	2.16866	-0.0709219	4.661	2.49632	2.39166	3.20809	-2.41505	NaN	NaN	-1.27427	-2.0437	-2.88501	-1.86039	-0.887106	-1.29452	-3.1523	-1.47015	0.309949	-8.23189	NaN	NaN	-2.44722	-2.92781	-2.14273	1.94708	-1.6906	0.208879	3.27453	-1.68545	-4.218	-1.87135	1.26758	-5.07284	-2.73191	-0.958992	-3.37868	-2.02018	-2.08283	3.07069
P52272-2;P52272	P52272-2;P52272	Heterogeneous nuclear ribonucleoprotein M	HNRNPM	1.64863	2.28554	1.63638	0.754064	-0.315459	1.31068	2.05165	0.307613	0.670105	5.52762	-0.859352	-2.61329	3.48353	-1.34735	0.295456	-4.30111	-2.29956	-0.628524	-0.849478	-0.865598	-3.27056	2.11036	0.0876465	-0.595669	6.4426	-1.22045	1.9047	3.41939	4.5883	2.97848	6.79995	-1.06077	1.94367	1.5555	1.51002	1.47691	2.1684	1.2929	3.54638	3.0385	3.26725
P52565;P52565-2	P52565;P52565-2	Rho GDP-dissociation inhibitor 1	ARHGDIA	2.29697	2.04495	2.13492	2.80057	1.4659	1.77048	3.07577	1.35603	NaN	NaN	5.33566	NaN	-0.954494	-2.02329	NaN	NaN	NaN	-4.07559	NaN	0.643665	NaN	NaN	NaN	NaN	-2.91413	-3.4374	-1.70237	-7.42757	NaN	NaN	NaN	-3.34299	-2.3943	-3.34308	-3.08526	-1.11317	0.0256763	-1.96364	-1.83206	0.596189	-2.16485
P52566	P52566	Rho GDP-dissociation inhibitor 2	ARHGDIB	2.62683	2.19677	2.07252	2.86864	2.3727	1.62282	1.32351	2.21801	NaN	NaN	NaN	-6.54136	NaN	NaN	NaN	-7.98797	NaN	NaN	NaN	NaN	NaN	-4.25554	NaN	NaN	NaN	NaN	NaN	NaN	NaN	NaN	NaN	NaN	NaN	NaN	NaN	NaN	-4.00927	NaN	-5.54658	-2.37233	-3.61785
P52597	P52597	Heterogeneous nuclear ribonucleoprotein F;Heterogeneous nuclear ribonucleoprotein F, N-terminally processed	HNRNPF	-1.51547	-0.490305	-0.903446	0.643636	-0.0777998	-3.57086	-1.21353	-2.10991	-5.38975	0.108836	NaN	2.82001	-5.63591	-5.54642	0.750022	-5.794	-5.85062	NaN	NaN	-3.17605	-5.32501	NaN	NaN	-3.61351	2.86002	-8.90479	-0.890231	NaN	NaN	NaN	NaN	-4.55346	-1.04738	-1.64311	-1.42076	-1.6833	0.789387	-3.07747	1.72195	1.23372	0.876925
P52789	P52789	Hexokinase-2	HK2	NaN	-6.21105	-4.09258	-4.96276	NaN	-5.61504	-2.97092	-3.67216	NaN	NaN	NaN	-2.91153	NaN	NaN	NaN	-3.53874	NaN	NaN	NaN	NaN	NaN	NaN	NaN	NaN	NaN	NaN	NaN	NaN	NaN	NaN	-3.10769	NaN	NaN	NaN	NaN	NaN	-3.63329	NaN	-2.408	NaN	-2.09808
P52815	P52815	39S ribosomal protein L12, mitochondrial	MRPL12	-1.39234	-1.95857	-1.7759	-3.83187	-3.55816	-4.39869	-2.37377	NaN	-2.39555	NaN	NaN	NaN	NaN	-1.25926	NaN	-4.67138	NaN	-2.07093	-4.42951	-4.07667	-3.67573	NaN	-1.71532	-3.85067	-5.37302	-5.57913	-1.41439	-2.96813	NaN	NaN	-2.24217	-5.73857	-3.11733	-0.81186	-1.52264	-3.35114	-0.751932	-3.03765	-0.0313578	-1.81434	-0.00678921
P53007	P53007	Tricarboxylate transport protein, mitochondrial	SLC25A1	-2.29248	-3.8871	-3.81466	-1.91006	-0.670428	-0.309074	-1.66552	-3.95548	2.73619	NaN	NaN	1.95792	-0.401814	2.31418	2.41788	1.0936	1.47277	1.55851	1.9381	0.619171	1.97434	1.2473	-4.24606	1.7904	0.722084	0.494578	1.56483	0.596977	NaN	-1.26474	-0.200798	-0.843178	-0.462416	-1.25884	1.6039	1.09307	-1.42684	0.0518188	-0.0571203	-1.36833	-0.168655
P53396-2;P53396;P53396-3	P53396-2;P53396;P53396-3	ATP-citrate synthase	ACLY	3.12072	1.01428	1.18711	-0.55873	-1.32689	1.72122	2.39405	0.830683	NaN	2.6373	-0.428179	-6.43485	-3.82177	-6.28175	NaN	-7.96683	-7.95863	NaN	-7.60705	-2.4277	-2.02795	NaN	NaN	-6.89997	-3.29155	-3.45438	-0.159969	NaN	NaN	NaN	NaN	NaN	-0.832875	-4.68493	-0.767496	-1.72825	-1.26726	-0.395361	-2.34857	-2.40475	-1.91453
P53597	P53597	Succinyl-CoA ligase [ADP/GDP-forming] subunit alpha, mitochondrial	SUCLG1	1.32772	-1.18202	0.420298	NaN	-3.89854	NaN	-0.0648441	-1.82993	-1.68398	NaN	NaN	-3.64614	-0.94833	-1.93231	NaN	-2.26639	-1.91254	-3.61914	-0.963193	0.539611	-5.38801	NaN	NaN	NaN	-6.22521	NaN	-1.79772	NaN	NaN	-2.55586	NaN	NaN	-1.81401	NaN	-2.97909	-5.21441	-1.38526	NaN	-0.168471	-1.1953	-5.86681
P53618	P53618	Coatomer subunit beta	COPB1	-3.13552	-0.530325	-0.859465	-1.91022	-1.70607	-0.426674	-0.845222	-2.21304	-0.651823	NaN	NaN	-2.70602	0.307508	0.190543	-2.81897	1.12492	-0.595245	-0.73511	-1.77055	-0.663764	1.854	NaN	NaN	-1.57964	2.03643	1.634	1.30715	0.13183	NaN	-2.00517	-0.125835	-3.45141	1.8444	0.526819	1.27291	2.46096	-0.420522	2.39485	-0.316578	-0.39862	-0.20138
P53621;P53621-2	P53621;P53621-2	Coatomer subunit alpha;Xenin;Proxenin	COPA	-1.44845	1.02352	0.259832	-0.502179	0.0248632	0.43364	0.6702	NaN	-2.6722	2.5277	NaN	-3.35984	-2.87341	-3.62197	-4.974	NaN	0.160789	-2.61914	-4.33561	-2.4277	-0.186941	-1.44057	NaN	NaN	-0.0533366	-2.26093	0.297629	-8.58903	NaN	NaN	-2.22955	-1.51434	1.28379	-0.87647	0.50178	-1.76524	0.561006	-0.145668	0.19154	-0.309597	1.11373
P53999	P53999	Activated RNA polymerase II transcriptional coactivator p15	SUB1	-0.801031	-0.966637	0.413822	1.5157	-1.22488	-1.47078	0.437506	-1.22104	0.426242	-1.8625	-1.53617	2.02219	-1.64935	-0.92432	0.703403	0.420794	-0.711238	2.03609	-0.676813	-3.66056	-0.812745	NaN	NaN	-0.331291	-1.27573	-0.99417	2.06816	NaN	NaN	1.70643	-2.01008	0.165452	2.06461	0.292232	2.16855	2.02117	1.08313	0.996957	2.71344	1.05414	1.33731
P54136;P54136-2	P54136;P54136-2	Arginine--tRNA ligase, cytoplasmic	RARS	-2.51982	-0.399454	-0.818182	-3.35678	NaN	-1.17672	-1.02409	NaN	-8.054	NaN	NaN	NaN	NaN	-7.16716	NaN	NaN	0.310407	2.07987	-5.88158	NaN	-6.61041	NaN	NaN	2.42699	NaN	NaN	-9.40268	NaN	8.29934	NaN	2.65045	-3.45493	-7.37151	NaN	-7.55136	-7.6206	-4.35284	NaN	-4.1271	-3.85296	-0.976486
P54577	P54577	Tyrosine--tRNA ligase, cytoplasmic;Tyrosine--tRNA ligase, cytoplasmic, N-terminally processed	YARS	-2.01573	-0.602695	-1.88408	-2.10458	-3.02009	-1.91458	-1.93017	-3.57878	-1.70783	-1.37959	NaN	-1.07691	NaN	-3.04046	NaN	-2.87629	-1.25486	-0.786724	0.262467	-3.32273	-5.59694	NaN	-0.660111	-2.16062	-0.228423	-2.54692	0.0929513	-3.25137	NaN	3.33197	-6.78807	-2.73215	-0.545527	-2.02725	-0.388343	-2.18654	-0.884687	-0.329772	-1.45947	-1.11599	0.813024
P54652	P54652	Heat shock-related 70 kDa protein 2	HSPA2	NaN	-2.11502	-3.1344	-3.0681	-3.78509	-3.47814	-2.00056	-3.50452	-1.54863	NaN	NaN	-7.28123	2.07758	1.74183	-2.84368	-3.13901	-1.09749	-0.240494	-1.49753	2.04831	-0.0693097	NaN	0.181305	-3.75395	1.81578	-1.49991	2.19987	-1.77806	-3.45549	NaN	-1.28394	0.0427861	2.18717	2.29552	1.26632	2.03266	2.66892	2.0205	2.19203	2.98977	2.90502
P54709;P54709-2	P54709;P54709-2	Sodium/potassium-transporting ATPase subunit beta-3	ATP1B3	NaN	-5.23506	-4.59839	-1.3375	-1.4616	-1.96428	-2.92407	NaN	-8.03457	NaN	NaN	NaN	-3.82177	NaN	4.98097	NaN	NaN	NaN	NaN	NaN	NaN	NaN	NaN	NaN	-5.88503	NaN	-6.8596	NaN	NaN	NaN	NaN	NaN	NaN	NaN	-5.39477	NaN	NaN	-6.27813	NaN	-7.61322	NaN
P54819-2;P54819;P54819-5;P54819-6;P54819-3;P54819-4	P54819-2;P54819;P54819-5;P54819-6;P54819-3;P54819-4	Adenylate kinase 2, mitochondrial;Adenylate kinase 2, mitochondrial, N-terminally processed	AK2	0.796299	0.834778	0.362701	2.28225	1.14151	0.355064	0.244392	1.30618	-1.29279	-2.96595	NaN	-5.70276	-1.55031	-10.1805	NaN	NaN	-4.43263	-1.11824	-0.790726	NaN	-4.79449	-4.852	NaN	-6.93544	-1.86069	NaN	-2.12863	-2.56277	NaN	NaN	-2.79735	-2.53284	-2.67141	-4.72403	-1.71027	-2.48205	-0.919876	-3.18066	0.810795	-0.0795507	0.675912
P54886-2;P54886	P54886-2;P54886	Delta-1-pyrroline-5-carboxylate synthase;Glutamate 5-kinase;Gamma-glutamyl phosphate reductase	ALDH18A1	-4.66238	-2.28216	-2.65733	-4.62194	NaN	-5.27494	-2.55694	-2.73267	-0.265991	-2.5936	NaN	-2.12377	-1.0112	-3.12039	-1.49161	-1.66471	-1.80122	-1.65881	0.280308	-1.54829	-3.14552	NaN	-0.428604	-2.24659	-2.48622	-3.08707	-1.59725	-0.274237	NaN	NaN	-1.1893	-2.51618	-0.96706	-2.42125	-3.60817	-3.46826	-0.480554	-2.88617	-0.785334	-2.90999	-0.901819
P54920;Q9H115-3;Q9H115-2;Q9H115	P54920	Alpha-soluble NSF attachment protein	NAPA	-1.82672	-1.56828	-1.41471	-5.37885	-4.05074	-1.90703	-1.39224	NaN	NaN	-1.18345	-3.92665	-5.30326	NaN	-3.42868	-3.58805	NaN	-6.56219	NaN	-1.1504	-3.74962	-3.54073	NaN	-5.40861	-7.93544	-4.5631	-3.30451	-2.13995	-5.82387	NaN	NaN	0.0654392	-3.11408	-3.19572	NaN	-2.27139	-2.62434	-1.82788	-2.34914	-0.433506	-1.48481	-1.31686
P55060-3;P55060;P55060-4;P55060-2	P55060-3;P55060;P55060-4	Exportin-2	CSE1L	-2.78421	-1.33557	-3.66581	-2.87565	-4.74492	-1.86607	-2.16098	NaN	8.51851	NaN	NaN	9.18216	-7.40224	8.28153	9.50007	-6.80333	-6.89872	NaN	-3.95558	7.05474	9.16564	NaN	NaN	9.34212	8.14439	9.31987	5.63151	-7.31339	NaN	-4.00517	8.54327	9.25272	6.13002	9.05939	9.20074	9.54229	7.26548	8.96577	7.18133	6.49593	8.21994
P55072	P55072	Transitional endoplasmic reticulum ATPase	VCP	3.61055	3.55073	3.19939	3.82347	3.7012	3.92348	3.6108	2.99207	0.725164	2.44726	0.678072	-0.18281	1.15121	0.35391	-2.37897	-0.531446	1.79308	0.316946	2.31334	1.6856	0.054337	4.11207	-1.21824	1.89494	1.14911	-0.488934	1.57561	0.366596	NaN	1.38119	1.29476	0.881035	2.2941	1.01046	1.20503	0.727859	1.88102	1.60544	2.29625	1.82485	1.45983
P55084;P55084-2	P55084;P55084-2	Trifunctional enzyme subunit beta, mitochondrial;3-ketoacyl-CoA thiolase	HADHB	0.925964	1.65447	1.34299	0.339581	-4.11442	1.13858	1.25465	0.587866	4.13269	-2.28735	2.45418	4.64896	3.36966	4.89369	7.3594	3.54602	3.33675	4.28108	4.37201	4.03355	5.12909	-3.42118	3.98023	4.43696	4.60326	4.10887	5.10462	4.47955	-2.69604	5.6475	3.74248	4.354	5.22534	3.71608	5.3916	4.30156	2.87311	5.1548	2.99047	2.53978	3.51367
P55145	P55145	Mesencephalic astrocyte-derived neurotrophic factor	MANF	-2.91213	-0.574146	-0.731075	0.645707	-2.04833	-1.62604	-1.46551	-3.45913	-1.10297	-5.18051	NaN	-1.92096	NaN	-1.51128	0.590096	-6.12761	-0.959585	-1.47823	-3.21074	-7.10948	-2.46745	NaN	-0.799586	0.161306	-1.25835	-1.24793	-0.410959	-9.28032	NaN	-2.18597	NaN	-1.83168	-0.0174069	0.0844612	-1.04731	-1.09539	-0.79212	-0.531607	-1.51647	-2.05683	-0.0377417
P55209-2;P55209;P55209-3	P55209-2;P55209;P55209-3	Nucleosome assembly protein 1-like 1	NAP1L1	-5.039	-1.60863	-1.89955	-2.90731	-3.75587	-2.00446	-1.36411	NaN	NaN	NaN	NaN	-4.8975	-3.6221	-2.95168	NaN	-8.32193	NaN	-7.9008	NaN	-3.62268	-3.83343	NaN	-4.93839	NaN	-3.66477	-3.05436	-1.59725	NaN	NaN	NaN	NaN	-4.53843	0.616166	-4.08716	-1.96372	-3.1445	0.522661	-3.31066	-2.07801	0.265741	-0.314749
P55265-5;P55265;P55265-4;P55265-3;P55265-2	P55265-5;P55265;P55265-4;P55265-3;P55265-2	Double-stranded RNA-specific adenosine deaminase	ADAR	NaN	-1.74633	-3.09734	-5.79941	-3.67985	-2.74948	-2.83028	NaN	-7.69252	NaN	NaN	NaN	NaN	-6.05959	NaN	NaN	NaN	-8.1144	NaN	NaN	NaN	NaN	-4.38238	NaN	NaN	NaN	-5.51983	NaN	NaN	-5.61814	NaN	-7.13089	-4.48984	-2.42608	-2.31948	-2.99421	-1.87314	-3.69234	-0.50381	-2.8089	-1.88296
P55268;A4D0S4-2;A4D0S4-3;A4D0S4	P55268	Laminin subunit beta-2	LAMB2	4.23293	2.2709	2.96683	4.69789	4.68378	2.54219	2.30649	3.57486	5.11248	3.77603	2.53207	6.0101	6.84271	5.10307	5.83936	5.71906	6.47904	5.32266	5.23338	5.60156	5.67969	4.71622	4.02019	4.10312	4.86527	5.73998	3.92131	5.79065	3.80801	3.24704	5.1369	4.09214	4.00685	2.38205	3.70157	4.59999	3.58493	2.79924	3.80692	3.12194	3.63331
P55290;P55290-4;P55290-5;P55290-3;P55290-2	P55290;P55290-4;P55290-5	Cadherin-13	CDH13	-0.380281	-2.38297	-0.872675	-4.13993	-0.929765	-1.55593	-0.501368	-0.432518	NaN	-2.50843	NaN	-5.83555	-1.05856	-0.569298	NaN	-0.434743	-0.636064	-6.27024	NaN	-0.37754	-1.69353	NaN	-3.2226	-6.70653	-3.22589	-0.522101	-2.18612	-5.57173	NaN	NaN	-8.32931	-4.54593	-2.18598	-4.63191	-3.36923	-2.30411	-3.18648	-2.16341	-3.2791	-3.14994	-4.16789
P55735;P55735-2;P55735-4;P55735-3	P55735;P55735-2;P55735-4;P55735-3	Protein SEC13 homolog	SEC13	-2.18777	-1.72557	-2.21112	-3.6641	-0.727496	-2.74589	-3.40461	NaN	NaN	-1.8087	NaN	NaN	NaN	-3.92911	NaN	NaN	-3.27555	-2.75273	NaN	NaN	NaN	-0.903398	NaN	-2.3246	NaN	NaN	-4.17444	NaN	NaN	NaN	NaN	NaN	NaN	-3.51758	NaN	NaN	-1.64993	NaN	-2.09962	-1.47617	-1.97982
P55769	P55769	NHP2-like protein 1;NHP2-like protein 1, N-terminally processed	NHP2L1	-1.36388	-1.47903	-1.29323	-2.49341	-4.07735	-1.71282	-2.53844	-0.770353	-0.390718	NaN	NaN	-1.58491	NaN	-0.92432	NaN	-0.565177	-0.665015	NaN	-1.22165	-2.08953	-1.33428	-3.8291	NaN	-0.00802231	-0.955551	-3.58847	2.01238	0.443524	NaN	-1.21175	0.0298157	-0.0474114	0.539418	0.0844612	1.30981	1.52108	0.611543	0.158514	2.54762	0.742867	1.60243
P55795	P55795	Heterogeneous nuclear ribonucleoprotein H2	HNRNPH2	-4.20136	-0.991425	-2.23523	-2.20835	-0.62765	-2.37614	NaN	NaN	NaN	NaN	NaN	-3.78992	1.08135	-7.06521	NaN	NaN	NaN	-6.64939	NaN	NaN	-8.15097	NaN	NaN	NaN	-9.21552	NaN	-2.82668	NaN	NaN	-4.03318	-8.61404	NaN	-4.44273	-8.49847	-5.94059	-3.91933	0.314616	-9.44756	0.304965	0.391893	0.460417
P55809;P55809-2;Q9BYC2	P55809	Succinyl-CoA:3-ketoacid coenzyme A transferase 1, mitochondrial	OXCT1	-1.33128	0.135847	-0.211754	-1.0502	1.331	-2.63523	-1.71647	0.0220375	NaN	NaN	NaN	NaN	-1.09556	-0.0954914	NaN	-8.15723	NaN	NaN	NaN	-1.08953	-2.5825	NaN	NaN	NaN	-3.02146	-3.28161	-1.82485	NaN	NaN	NaN	NaN	NaN	-2.88309	NaN	-2.79613	-2.80706	-2.55007	-3.4997	-2.96956	-2.35639	-4.78985
P55884;P55884-2	P55884;P55884-2	Eukaryotic translation initiation factor 3 subunit B	EIF3B	-1.00443	-0.0943813	-0.252087	0.419364	-0.937743	-2.01575	-0.562777	-1.59293	NaN	NaN	NaN	NaN	NaN	NaN	NaN	NaN	-6.58562	-7.8942	NaN	-2.71102	NaN	NaN	NaN	NaN	-6.24973	NaN	-5.15594	NaN	NaN	NaN	-6.90756	NaN	-3.65454	-4.78061	-4.45796	-4.60576	-2.40175	-4.62785	-2.44903	-2.66451	-3.47732
P56134-4;P56134-2;P56134-3;P56134	P56134-4;P56134-2;P56134-3;P56134	ATP synthase subunit f, mitochondrial	ATP5J2	NaN	-4.69839	-5.44102	-2.28803	-2.40594	-1.43255	-3.50852	NaN	-6.09116	NaN	NaN	-7.01174	-3.02736	-4.69081	NaN	NaN	-6.27515	-5.05244	-8.80297	-4.88509	-3.01795	NaN	-5.43533	-5.43563	-2.3328	-5.16876	-1.49201	-1.81228	NaN	-3.36576	-4.31859	-6.74892	-3.12196	-6.1359	-2.91303	-5.92937	-1.03412	-2.10738	1.30178	-0.476169	0.297254
P56199	P56199	Integrin alpha-1	ITGA1	-1.22868	-1.5136	-0.655819	-0.672219	0.481339	-0.368216	-0.952629	-1.91948	1.24355	1.34965	NaN	1.78023	0.98397	0.452351	0.0641298	2.14681	1.73983	0.218045	0.992067	0.801486	0.906278	-0.24319	-1.03469	-0.0571165	-0.487233	1.594	-0.95871	0.890822	NaN	0.0341744	0.170297	-1.56104	-1.16791	-1.32493	-1.81842	-1.89248	-2.76787	-2.77287	-2.74859	-1.74006	-1.43093
P56537;P56537-2	P56537;P56537-2	Eukaryotic translation initiation factor 6	EIF6	-3.12138	-3.11871	-2.73129	-4.64717	-2.26424	-2.37819	-3.70117	-0.87392	NaN	NaN	NaN	NaN	-3.09385	-2.84674	NaN	NaN	NaN	NaN	NaN	-2.78058	-0.369615	NaN	NaN	NaN	-0.941611	-0.0495124	-0.857172	NaN	NaN	-6.04454	NaN	NaN	-0.189018	-3.48699	-0.827085	-1.99861	-0.913951	-1.22171	0.168589	-1.38037	-0.226914
P57737-4;P57737;P57737-3;P57737-2	P57737-4;P57737;P57737-3;P57737-2	Coronin-7	CORO7	-4.59237	-1.41943	-2.50113	NaN	-3.4237	-3.79368	-2.06698	-1.66666	-8.03457	NaN	NaN	NaN	-5.22782	-5.75741	NaN	NaN	NaN	NaN	NaN	-3.17148	-6.5631	NaN	NaN	NaN	NaN	NaN	-3.7432	NaN	NaN	NaN	NaN	NaN	-2.99972	-6.78226	-5.30488	-3.23502	-2.38526	-2.42588	NaN	-2.94532	-2.48678
P59665;P59666	P59665;P59666	Neutrophil defensin 1;HP 1-56;Neutrophil defensin 2;Neutrophil defensin 3;HP 3-56;Neutrophil defensin 2	DEFA1;DEFA3	1.91137	2.36092	1.16837	3.47689	3.31819	0.00622749	1.75206	1.79869	1.80386	4.93273	NaN	7.04294	4.63554	0.802126	9.41159	6.09313	2.60235	-0.0223141	3.07762	NaN	4.46291	NaN	NaN	3.56931	6.42086	7.10215	5.07685	1.08767	NaN	5.36592	-0.617118	3.90088	0.128651	-0.496264	-0.0321989	-1.8621	1.40888	0.694075	0.910586	0.900918	0.420678
P59998;P59998-3;P59998-2;P59998-4	P59998;P59998-3;P59998-2;P59998-4	Actin-related protein 2/3 complex subunit 4	ARPC4	-0.813505	0.957182	-0.0328197	-2.72791	0.880652	0.684006	1.26266	-1.0027	-0.464972	NaN	NaN	1.79769	-1.20706	0.491714	NaN	0.632729	0.0424061	0.494508	-0.353008	0.152722	1.04989	NaN	0.57976	1.44628	0.0232854	0.745121	1.44538	0.441106	NaN	NaN	1.07023	1.12915	1.80043	1.50458	2.2937	2.293	0.714325	2.23024	0.495587	0.573545	0.988338
P60033	P60033	CD81 antigen	CD81	-3.88686	-3.82617	-4.61252	-2.67766	-1.15199	-3.10569	-2.517	NaN	4.07254	-1.67377	NaN	0.585017	1.4456	3.39075	-6.70694	-1.58706	1.35876	-1.47823	4.48038	2.24626	3.85162	NaN	2.17872	-0.992022	3.07227	4.20072	1.90869	NaN	NaN	NaN	1.84559	1.32955	2.44962	-0.175183	2.78706	2.20422	1.66241	1.11059	2.16269	2.11427	2.0648
P60174-1;P60174;P60174-4	P60174-1;P60174;P60174-4	Triosephosphate isomerase	TPI1	5.36507	4.12967	4.57795	5.61887	5.73856	5.40161	5.52335	5.06103	-3.97375	-0.639825	NaN	-0.603767	0.634581	-0.588116	4.17439	-3.40612	-4.55254	2.08253	NaN	3.82025	-0.138731	-0.903398	-3.2226	-0.134041	-3.23946	0.39445	-0.327735	-2.49822	6.74919	NaN	0.00667858	-1.12246	-0.397808	-0.171801	-1.15773	-0.897603	4.23186	-1.62195	2.97993	4.68702	1.41351
P60660-2;P60660	P60660-2;P60660	Myosin light polypeptide 6	MYL6	4.29292	3.61885	4.28589	4.5112	1.58551	3.89495	3.232	3.76213	0.922266	3.74493	NaN	0.53201	5.68513	0.107215	1.97303	3.6344	2.30503	3.46804	0.792078	5.2309	3.40609	-1.63787	3.73065	2.65672	4.66795	5.682	4.80759	5.65679	-0.990917	4.68165	6.5595	3.72885	4.73995	3.92463	4.14572	4.04955	4.21951	4.60317	3.32094	5.05929	5.307
P60842;P60842-2	P60842;P60842-2	Eukaryotic initiation factor 4A-I	EIF4A1	1.26999	1.90296	1.91418	0.167554	0.0247602	1.62921	1.78204	0.00473595	NaN	0.219313	-1.58381	-3.14572	-1.74496	NaN	NaN	-3.16135	NaN	-4.38127	5.60211	-5.39008	NaN	NaN	NaN	-3.15111	NaN	-6.04276	NaN	NaN	NaN	-0.193855	-5.27906	-5.01195	-1.82341	-1.44229	-3.4313	-3.0208	-0.271041	-3.07478	-0.733727	-0.722078	0.549201
P60866;P60866-2	P60866;P60866-2	40S ribosomal protein S20	RPS20	-0.0812645	0.00467682	0.294043	-0.90446	-1.18876	-0.594305	0.0191669	NaN	1.59154	NaN	NaN	0.165113	-0.3501	0.744381	0.0229607	0.629072	-4.23833	0.137262	0.530362	0.104126	0.473073	-1.24793	-7.08087	1.60995	1.8461	1.4165	3.09909	2.12544	-0.0214195	NaN	2.02608	1.88533	3.15964	1.58782	3.00299	2.47755	2.2487	2.63486	2.04171	1.98705	1.55251
P60903	P60903	Protein S100-A10	S100A10	4.07376	2.65525	2.35777	2.56266	3.34132	3.29801	2.68875	-0.634729	4.60867	-4.10261	NaN	4.8339	4.91364	4.10394	-5.6247	-2.37098	5.71158	4.49281	4.6205	2.15892	3.83421	2.72453	-2.57317	4.44779	3.77768	4.54609	2.98119	-3.48897	NaN	5.51806	4.5764	4.33776	3.6273	3.61553	3.70402	4.39329	3.07108	3.48757	3.06042	3.99565	2.50192
P60953;P60953-1;Q9H4E5-2;P17081;Q9H4E5	P60953;P60953-1	Cell division control protein 42 homolog	CDC42	-1.45738	-2.8074	-2.43157	-1.15146	0.698226	-2.75538	-0.481541	-2.02102	0.85417	NaN	NaN	NaN	-3.37056	-2.78754	NaN	-0.446125	1.34343	NaN	-5.81394	-2.3612	-0.688566	NaN	2.06554	-1.09649	-0.00180578	-1.99727	1.02343	-1.42051	NaN	NaN	-0.906054	-0.0540757	1.71409	-2.71022	0.323397	-1.80321	0.807242	-0.124658	0.917684	0.601697	0.949434
P60981;P60981-2	P60981;P60981-2	Destrin	DSTN	0.864008	-0.327066	0.950546	-2.46009	-2.01109	0.78273	-4.89539	NaN	-1.97809	NaN	NaN	0.0701466	NaN	-4.64281	-2.09568	-0.979181	0.608326	NaN	-1.73753	1.02922	-4.54432	NaN	NaN	-4.084	-2.48622	-0.745426	-2.76406	-3.30233	NaN	NaN	NaN	-2.96598	-2.19816	1.58412	-5.05645	-5.22467	0.586047	-4.1492	-2.62591	-0.649867	-1.83989
P61019;P61019-2	P61019;P61019-2	Ras-related protein Rab-2A	RAB2A	0.294527	-0.805998	-0.275978	-1.07574	0.791831	-0.398575	0.0545464	-0.440111	-1.97086	-1.73159	NaN	0.320733	-1.84449	0.443112	-5.38662	-2.2071	0.227069	-0.478234	-0.994054	-0.0655046	0.0484004	NaN	NaN	-0.981452	-1.57596	-0.719547	-0.236851	NaN	NaN	-2.38368	-2.38173	-0.938598	-0.569049	-0.526188	-0.31034	-0.247394	0.177249	-0.159847	-0.834318	0.127761	0.0694218
P61020;P61020-2	P61020;P61020-2	Ras-related protein Rab-5B	RAB5B	-2.39825	-2.23238	-1.95582	-3.22163	NaN	-3.03619	-2.47227	NaN	-4.65124	-3.08881	NaN	NaN	-6.24888	NaN	NaN	NaN	NaN	NaN	-3.88158	-2.64465	-5.02544	NaN	NaN	-5.18224	-4.82443	-4.30836	-2.00969	-5.12271	NaN	NaN	NaN	NaN	-1.72325	-3.45046	-2.48788	NaN	-2.48714	-3.36219	-1.97954	-1.74524	-1.21901
P61026;P59190-2;P59190	P61026	Ras-related protein Rab-10	RAB10	-1.54698	-1.80287	-2.7048	-1.58192	-1.49512	-0.536636	-2.61329	NaN	-2.98974	NaN	NaN	-10.4081	NaN	NaN	NaN	-6.19207	NaN	NaN	NaN	-1.63205	-10.6494	0.58363	-8.14117	NaN	NaN	NaN	NaN	NaN	NaN	NaN	NaN	NaN	NaN	NaN	NaN	NaN	-2.03091	NaN	-1.94001	-2.47187	NaN
P61088;Q5JXB2	P61088;Q5JXB2	Ubiquitin-conjugating enzyme E2 N;Putative ubiquitin-conjugating enzyme E2 N-like	UBE2N;UBE2NL	1.18809	1.21269	0.894569	1.07459	0.316428	1.02954	1.35815	1.28819	-4.33673	NaN	NaN	-2.29711	NaN	-2.54152	NaN	-1.96683	-3.10717	-1.14249	NaN	-0.754737	-8.37774	NaN	NaN	-3.98778	-3.66936	-9.3192	-1.64482	-4.16925	NaN	NaN	NaN	-0.39111	-2.8989	-0.556746	-3.44724	-1.21825	-1.41842	-2.5756	-2.45598	-1.53327	-1.36402
P61106	P61106	Ras-related protein Rab-14	RAB14	-0.818016	-2.29255	-2.15852	-1.55697	0.00955677	-1.15572	-0.180941	-1.53368	NaN	-1.1003	NaN	-5.75746	NaN	NaN	NaN	NaN	NaN	-7.09534	NaN	NaN	NaN	NaN	NaN	-4.05268	NaN	NaN	-7.88985	NaN	NaN	NaN	NaN	NaN	NaN	NaN	NaN	NaN	NaN	NaN	NaN	-7.80068	-7.49898
P61158;Q9P1U1-2;Q9P1U1;Q9P1U1-3;Q9C0K3	P61158	Actin-related protein 3	ACTR3	1.76141	1.95516	0.982725	0.191926	1.31239	0.648861	1.16814	0.647486	-1.09116	-1.54724	2.32654	0.0995903	-1.02736	-1.86958	0.0714912	-0.168877	0.189825	-0.335131	-0.624568	-1.38743	-0.896161	NaN	1.79625	-0.909559	0.300464	0.554135	0.471278	-2.0366	NaN	-3.58667	-1.42962	0.512966	1.10591	1.17884	0.827743	0.716164	0.748562	0.0425606	0.726588	1.08387	1.59509
P61160;P61160-2	P61160;P61160-2	Actin-related protein 2	ACTR2	0.313883	1.41395	0.79126	-0.354688	0.99297	1.44549	1.64724	-0.545549	1.35561	-4.08424	11.0323	2.58217	0.477434	0.769839	1.46302	NaN	1.68094	2.05342	1.07842	0.822965	1.45267	NaN	-0.871875	2.12628	2.13539	0.992193	1.56275	1.51371	NaN	-4.48064	2.18293	2.36634	2.54427	2.68835	1.76003	2.29443	1.13093	2.99094	1.01535	1.0103	2.1812
P61163	P61163	Alpha-centractin	ACTR1A	-1.31542	-0.616989	-0.903578	-5.80743	-0.845653	-0.476969	-0.346975	NaN	NaN	NaN	NaN	NaN	-3.81055	NaN	NaN	NaN	-3.911	-7.00365	NaN	NaN	-6.52294	-1.42976	NaN	NaN	-4.52935	NaN	-1.41439	NaN	NaN	NaN	NaN	NaN	-0.763389	-3.20668	-2.51562	NaN	-1.02132	-4.30435	-2.46999	-1.53776	-1.19943
P61221	P61221	ATP-binding cassette sub-family E member 1	ABCE1	-3.338	-1.20983	-1.64328	-2.87482	-3.85881	-2.49265	-2.94476	-2.85321	-3.83861	NaN	NaN	NaN	NaN	-5.58622	NaN	-3.81746	-3.41285	-2.58384	-5.36355	-3.88883	-4.00555	NaN	-4.70106	-2.82777	-2.76676	-5.4837	-2.67084	NaN	NaN	NaN	-3.75154	-3.73857	-2.92497	-2.11548	-2.84633	-3.48977	-2.7786	-2.75769	-2.74859	-3.25538	-1.85207
P61224;P61224-3;A6NIZ1;P61224-2;P61224-4	P61224;P61224-3;A6NIZ1;P61224-2;P61224-4	Ras-related protein Rap-1b;Ras-related protein Rap-1b-like protein	RAP1B	0.905565	0.58604	1.62333	1.08465	1.65835	0.712498	1.33051	1.0394	NaN	NaN	NaN	NaN	NaN	NaN	NaN	NaN	NaN	NaN	NaN	NaN	NaN	NaN	-3.09731	NaN	NaN	NaN	-3.73289	NaN	NaN	NaN	-7.21549	NaN	-2.9433	NaN	NaN	NaN	NaN	NaN	NaN	NaN	-2.88922
P61247	P61247	40S ribosomal protein S3a	RPS3A	-0.316174	1.08196	0.589928	0.485238	-1.34222	-2.50177	0.00114822	-2.42136	-5.69824	0.0528517	-2.77992	-5.96807	-0.758379	-5.73487	-5.38985	-1.43758	NaN	-0.94298	-0.90705	-3.42226	-6.41401	-2.43624	-3.40861	-0.450128	-1.95555	-6.93878	-1.57405	-0.0985823	NaN	-3.33057	-3.47728	-0.412358	-2.04738	-7.83265	-0.0754194	-1.96594	0.697182	-2.83749	1.16864	0.152637	0.95306
P61313;P61313-2	P61313;P61313-2	60S ribosomal protein L15	RPL15	-2.25873	0.289135	0.172266	-0.0493517	-2.87648	0.0749741	-1.17883	-1.51127	1.76377	NaN	NaN	0.576666	0.598186	0.308849	0.91663	0.74946	0.951858	-2.48442	2.04137	-4.51754	0.622414	NaN	-6.46806	1.93026	1.15237	0.585613	0.782756	-0.865173	NaN	NaN	-1.82081	1.19412	1.40717	0.922997	1.04949	-0.913088	-3.0118	0.698011	-1.76145	-1.04401	0.332201
P61586;P62745	P61586	Transforming protein RhoA	RHOA	-2.88917	-0.586111	-1.46103	-1.39338	1.10095	-0.962662	-1.0995	-1.8623	NaN	NaN	NaN	NaN	-9.16185	NaN	NaN	-3.22659	-4.70454	-9.30616	NaN	-10.1018	NaN	NaN	NaN	NaN	NaN	NaN	-11.2552	-3.91511	NaN	1.1516	NaN	NaN	NaN	NaN	NaN	NaN	-4.91869	-10.6275	-5.33697	-10.3664	-5.58903
P61619;P61619-3;Q9H9S3-2;Q9H9S3-3;Q9H9S3	P61619;P61619-3;Q9H9S3-2;Q9H9S3-3;Q9H9S3	Protein transport protein Sec61 subunit alpha isoform 1;Protein transport protein Sec61 subunit alpha isoform 2	SEC61A1;SEC61A2	-4.76303	NaN	-3.63277	-4.05854	-1.00014	-3.80681	-2.50811	NaN	NaN	NaN	NaN	NaN	NaN	NaN	NaN	-1.46048	-1.49943	-0.885577	NaN	NaN	NaN	NaN	NaN	NaN	NaN	NaN	NaN	-6.73892	NaN	NaN	-8.35101	-6.32612	-5.95482	NaN	NaN	NaN	NaN	NaN	-8.76542	NaN	NaN
P61626	P61626	Lysozyme C	LYZ	1.44089	0.647123	1.49858	3.97598	3.12125	0.143764	0.874077	0.673628	-0.485435	NaN	NaN	3.4964	-1.27874	-1.04913	NaN	2.15426	0.441436	-0.95904	1.53152	0.19753	2.38983	NaN	NaN	1.58137	-0.422883	2.88193	1.98112	-5.38575	NaN	NaN	-0.596726	1.6626	1.84754	-1.92121	0.439927	0.196789	-1.74666	1.59683	-1.78752	-1.51104	-0.185887
P61769	P61769	Beta-2-microglobulin;Beta-2-microglobulin form pI 5.3	B2M	1.5959	1.6748	1.14457	1.85842	1.4446	0.410158	0.0871258	-0.101297	0.666342	NaN	NaN	5.83346	NaN	NaN	4.13213	-3.90899	-0.92805	-6.50911	-2.50307	-2.44137	-4.24117	NaN	-7.98302	-1.8221	-0.254034	0.693084	-1.54367	-3.58824	-3.35884	NaN	-6.58805	-7.48703	0.332826	-0.0395279	-0.750913	-3.44406	0.755419	-2.06674	1.84727	1.03998	1.79438
P61923;P61923-5;P61923-4;P61923-2;P61923-3	P61923;P61923-5;P61923-4	Coatomer subunit zeta-1	COPZ1	NaN	-1.91361	NaN	-5.18179	-5.20144	-4.77752	-1.95335	-2.27209	NaN	-0.771468	NaN	NaN	-4.82177	-4.81536	NaN	NaN	NaN	NaN	-4.56196	-3.61336	NaN	NaN	-2.94078	NaN	-5.74287	NaN	-4.83585	NaN	NaN	NaN	-6.11928	NaN	-2.60507	-5.07195	-2.78596	-3.89863	-2.80029	-2.74695	-2.08338	-2.94532	-4.38421
P61970	P61970	Nuclear transport factor 2	NUTF2	NaN	0.924717	-2.79233	0.552659	0.923232	0.559156	1.76801	NaN	NaN	NaN	NaN	NaN	NaN	NaN	NaN	NaN	NaN	NaN	NaN	NaN	NaN	NaN	NaN	NaN	NaN	NaN	NaN	NaN	NaN	NaN	NaN	NaN	NaN	NaN	NaN	NaN	-3.94262	NaN	NaN	-1.99382	-5.50974
P61978-3;P61978;P61978-2	P61978-3;P61978;P61978-2	Heterogeneous nuclear ribonucleoprotein K	HNRNPK	1.38313	2.56418	2.41413	1.78541	2.32369	2.48374	2.14705	2.67385	-0.678082	-0.699767	-2.68038	2.68231	1.39497	-1.12496	1.43942	1.2077	-0.833722	-1.00832	1.12608	1.98789	-0.0123534	-3.92904	4.30457	-0.874913	1.15237	-0.579132	2.47385	0.853115	-2.64386	-1.81382	1.68037	1.47033	3.22476	2.19816	2.81952	2.07568	3.5889	2.02426	4.15748	3.73195	2.93932
P61981	P61981	14-3-3 protein gamma;14-3-3 protein gamma, N-terminally processed	YWHAG	4.15643	2.40718	3.00362	4.12581	4.33107	3.23204	3.73213	4.26275	1.94139	-4.01298	NaN	2.15638	0.654972	0.863189	-5.47651	2.40829	2.74717	1.47102	3.4511	2.50217	1.78352	NaN	1.68474	0.85568	1.19242	2.4641	-0.324504	1.53281	NaN	-4.99963	2.81679	1.70305	0.555823	0.0985365	1.30362	0.67533	1.13031	1.37915	-0.268354	1.57844	-1.59005
P62070;P62070-4;P62070-3;P62070-2	P62070;P62070-4;P62070-3;P62070-2	Ras-related protein R-Ras2	RRAS2	-3.44937	-3.13537	-4.2128	-3.89808	-2.22248	-2.73907	-4.21924	NaN	-1.10297	0.0887289	NaN	NaN	-1.99841	-0.025423	2.47546	NaN	-0.967578	-8.47916	-1.07422	0.358111	0.248093	-3.1994	NaN	-4.72193	-3.53771	-0.0945363	-0.838617	NaN	NaN	NaN	-1.70715	-8.63264	-3.07181	-3.66577	-2.902	-1.3954	-1.12017	-4.50693	-1.66565	-1.13967	-5.9586
P62081	P62081	40S ribosomal protein S7	RPS7	-1.301	0.258785	-0.268682	-0.445096	-0.611163	0.0663929	-0.565445	NaN	-8.43203	-3.38239	NaN	-4.82489	NaN	NaN	-5.25411	NaN	NaN	NaN	NaN	NaN	-6.03752	NaN	NaN	-6.96512	-7.0005	-4.82183	-3.3499	-2.60614	NaN	NaN	-8.29737	-9.44159	-3.23281	-7.04595	-2.13603	-5.88962	-1.5093	-6.66135	-0.416452	-1.83628	-1.54983
P62136;P62136-2;P62136-3	P62136;P62136-2;P62136-3	Serine/threonine-protein phosphatase PP1-alpha catalytic subunit	PPP1CA	-1.90658	-1.7202	-3.55705	-1.30203	-5.02971	NaN	-1.1702	NaN	-3.54648	NaN	NaN	NaN	NaN	NaN	-5.88469	NaN	NaN	NaN	-8.2564	NaN	NaN	NaN	NaN	-1.99202	NaN	NaN	NaN	NaN	NaN	NaN	NaN	NaN	-4.51399	NaN	-5.7167	NaN	-3.47313	NaN	-3.39458	-3.5974	-3.19555
P62140	P62140	Serine/threonine-protein phosphatase PP1-beta catalytic subunit	PPP1CB	-1.91819	-0.506664	0.126566	0.133807	0.25418	-0.193773	-1.44492	NaN	-2.80736	NaN	NaN	NaN	NaN	-2.76595	-2.27637	-1.39284	-2.83591	NaN	-4.17494	-1.29764	NaN	NaN	NaN	NaN	NaN	-3.43319	NaN	NaN	NaN	NaN	NaN	-4.13089	NaN	NaN	NaN	-4.24022	-2.10998	NaN	-2.73162	-2.71444	-2.37716
P62241	P62241	40S ribosomal protein S8	RPS8	-0.669756	-0.346098	-0.373497	0.321212	-4.58385	-0.964712	-0.794472	-1.32006	1.45147	-0.503847	NaN	-1.68177	4.4463	0.258828	NaN	-1.54362	0.86279	-1.59886	0.254283	-0.746226	-3.16195	NaN	-5.75221	0.92416	0.43209	-1.77844	0.163686	0.224752	NaN	NaN	0.465201	0.294325	1.34028	1.60192	0.0809641	1.38557	1.53732	1.58552	1.18084	1.00693	0.454782
P62244	P62244	40S ribosomal protein S15a	RPS15A	-1.52872	-0.232203	-1.04181	0.0347204	-1.57583	-0.847443	-0.271994	-4.15933	2.96373	NaN	5.31501	2.21398	0.358135	1.40199	2.23358	1.70683	1.85393	2.44617	2.36242	1.033	0.840805	5.51735	0.855938	3.31205	1.34157	1.3043	1.36234	2.78813	NaN	0.498965	2.08457	2.45778	2.27857	1.96431	2.58577	2.49728	1.7025	1.7542	1.47456	1.0036	1.94531
P62249	P62249	40S ribosomal protein S16	RPS16	0.244749	-0.0746994	0.498663	0.260194	-1.55441	0.526218	0.603626	NaN	0.800918	NaN	NaN	-1.57557	0.883859	0.737394	-5.35944	-1.39284	-0.23543	-1.29042	0.936484	-0.476137	1.44267	-6.43235	3.15793	1.82639	1.3194	1.14791	1.12882	0.874783	NaN	NaN	1.02653	1.11139	1.5211	1.97798	2.44826	2.33529	1.05598	2.08442	0.986338	0.986462	0.998442
P62258;P62258-2	P62258;P62258-2	14-3-3 protein epsilon	YWHAE	4.79343	3.72175	4.41269	5.26502	4.65836	3.96947	3.73981	3.13617	1.70444	4.52025	0.452068	1.8446	0.955482	-0.305225	-0.497046	3.05645	2.69446	1.24433	3.37168	1.23096	2.08744	-0.582966	3.04537	3.15776	0.927804	2.59313	1.91944	3.44297	NaN	NaN	4.59431	2.36288	3.68732	1.62241	2.63994	0.990602	2.29477	1.67287	1.9268	2.76868	0.395668
P62263	P62263	40S ribosomal protein S14	RPS14	-1.48646	-1.29657	-2.64328	-0.631309	-4.61176	NaN	-2.52882	-2.96226	0.712823	-5.01995	5.50466	-2.40213	-0.133524	0.279737	-3.66425	-0.883232	-5.11602	-1.32469	0.723773	1.25371	-1.00308	-3.852	5.20249	1.13145	1.1011	-0.090385	1.15349	1.03572	NaN	-4.08649	1.5144	1.733	1.81476	1.55197	1.54723	1.52783	1.95462	2.84698	1.53951	1.40844	0.800663
P62266	P62266	40S ribosomal protein S23	RPS23	-0.898672	-1.39519	-2.35136	-0.154468	-3.10284	-2.225	-2.62623	NaN	-5.60573	NaN	NaN	NaN	NaN	NaN	NaN	NaN	-6.81327	NaN	NaN	NaN	-7.01745	NaN	NaN	NaN	NaN	NaN	-1.34728	NaN	NaN	NaN	-7.56251	NaN	-0.982769	-5.9135	-1.13066	NaN	NaN	NaN	NaN	NaN	NaN
P62269	P62269	40S ribosomal protein S18	RPS18	0.126215	0.0767651	-0.224705	0.732949	-2.08384	0.0576401	-0.500051	-0.00995445	1.06706	2.92116	NaN	0.888086	-0.705431	-0.106753	1.17932	1.28141	0.669993	-4.87132	0.164563	1.66931	1.09899	NaN	1.95647	2.16616	2.01107	1.41358	1.4742	2.07511	NaN	NaN	1.62153	1.7727	2.24101	1.85865	2.14312	2.0132	3.37903	2.44389	1.92568	2.14772	1.59849
P62280	P62280	40S ribosomal protein S11	RPS11	-3.04487	-1.57701	-1.53543	0.11221	NaN	-1.48159	-1.4407	NaN	-0.454847	-2.51765	NaN	NaN	1.12586	1.47057	-0.881558	1.32866	0.937248	-0.139433	-1.41169	-0.25475	-0.385601	NaN	2.95663	-4.49452	2.46129	1.52213	0.250742	NaN	NaN	NaN	-0.0545769	-0.0641294	2.2012	3.03582	-0.350375	0.942012	0.0148463	2.64781	-1.07533	-0.585736	0.289918
P62314	P62314	Small nuclear ribonucleoprotein Sm D1	SNRPD1	-0.780558	-0.649475	-0.624096	1.18531	-0.656278	-1.11446	-2.47461	NaN	NaN	NaN	NaN	-5.34073	-5.88161	-8.86835	-7.85983	NaN	-7.39593	NaN	NaN	NaN	-6.40616	NaN	NaN	NaN	-4.85545	NaN	-4.00762	NaN	NaN	-2.28775	-7.02036	NaN	-2.89295	-5.46364	-5.08942	-8.11364	-1.44381	-6.78952	-0.0532274	-1.268	0.124825
P62316;P62316-2	P62316;P62316-2	Small nuclear ribonucleoprotein Sm D2	SNRPD2	NaN	-0.832878	-3.05597	-0.788262	-0.452851	-1.64314	-3.89605	NaN	-0.0148058	9.10177	NaN	-0.248068	-3.81055	-2.16678	2.99531	-0.678071	-0.364034	-0.211348	0.0688891	-2.81399	2.07117	2.54973	-5.28198	1.14472	3.40377	3.06062	0.373202	0.973482	5.07941	1.77367	1.74416	0.385794	1.05229	1.55491	1.03118	-2.73557	-0.128726	1.02856	1.11709	-0.240304	1.59849
P62318-2;P62318	P62318-2;P62318	Small nuclear ribonucleoprotein Sm D3	SNRPD3	-2.56898	-0.211155	-0.317524	1.1745	0.896443	0.0647507	0.210733	-1.68883	-2.5813	NaN	NaN	NaN	NaN	-4.14618	-8.29593	NaN	NaN	NaN	-3.21801	-4.81933	-2.40747	NaN	-2.67297	NaN	-1.95555	NaN	0.616198	-1.71197	NaN	NaN	-2.16508	-7.12639	0.209217	NaN	0.643366	0.433537	0.260801	-0.56896	1.21164	0.450159	0.866448
P62333	P62333	26S protease regulatory subunit 10B	PSMC6	-1.49773	-0.0971107	-0.828281	-1.22679	-1.66433	-1.19549	-0.589836	-1.7962	-5.00591	0.496153	NaN	NaN	-3.81055	-5.73487	NaN	NaN	NaN	NaN	NaN	-4.55868	-4.58804	NaN	NaN	NaN	NaN	-9.24172	-3.0264	NaN	-0.804321	NaN	-6.15223	NaN	-2.38036	NaN	-2.51562	-3.59907	-1.9992	-4.18936	-3.31658	-2.83076	-7.64047
P62424	P62424	60S ribosomal protein L7a	RPL7A	-0.930819	-0.188467	-0.644835	-0.217116	-3.62729	-1.60216	-1.46231	-0.634605	2.55936	-2.02827	NaN	0.638153	2.31874	2.90086	1.64023	1.73151	2.01411	2.42544	2.87272	2.24099	1.9418	1.33862	2.46274	1.33879	3.63302	0.0441003	3.10453	3.52299	NaN	NaN	2.0406	2.47136	3.35191	3.35227	2.75581	3.55758	2.59124	3.54892	2.35945	1.90274	2.6303
P62495;P62495-2	P62495;P62495-2	Eukaryotic peptide chain release factor subunit 1	ETF1	-2.3877	-2.3291	-2.61849	-1.07097	NaN	-2.39106	-3.93357	NaN	NaN	NaN	NaN	NaN	NaN	-8.61681	NaN	NaN	-8.17847	NaN	-6.6282	-6.97292	-5.80133	NaN	NaN	NaN	NaN	NaN	-2.67084	NaN	NaN	NaN	NaN	NaN	-3.18598	-5.77896	-2.5297	-3.15428	-2.37708	NaN	-2.08338	-2.36434	-3.24607
P62701	P62701	40S ribosomal protein S4, X isoform	RPS4X	-0.0640163	0.798473	0.352627	0.611272	-0.254338	0.720306	-0.0923767	-1.68407	-1.56487	5.22626	4.80803	NaN	-0.205225	-0.178614	-7.5397	-0.102084	0.386059	-1.5905	-2.60657	0.249525	-1.09208	-2.79264	0.843836	-5.00053	-1.2845	-2.24608	1.60535	NaN	NaN	-0.174224	0.256885	0.802062	2.27439	0.090107	1.81392	1.42044	1.76332	1.11942	1.59761	1.28072	1.73281
P62750	P62750	60S ribosomal protein L23a	RPL23A	-0.132591	0.186705	0.122982	-1.48345	-2.38408	-2.01549	-0.148649	-1.14195	-0.0931187	NaN	NaN	-2.3939	1.01191	1.49534	NaN	0.0311165	-0.327574	1.11236	0.982726	0.268549	0.965763	NaN	1.16119	-0.43924	1.80684	0.343189	1.5182	NaN	NaN	-4.78913	1.52084	1.87144	-4.054	2.09437	2.33139	2.60595	1.31307	2.06971	1.39691	0.815215	1.39629
P62753	P62753	40S ribosomal protein S6	RPS6	-0.615355	-0.473064	-0.234564	0.498956	-3.35772	-1.85083	-0.559711	-2.69408	1.86645	NaN	-2.45482	-0.774879	0.853301	0.576186	NaN	1.11361	0.376619	1.34522	1.71398	1.03839	0.372112	NaN	-2.39053	3.35572	1.57766	-0.229547	1.45047	4.06257	NaN	-3.09828	2.31516	2.05119	1.72881	2.18838	2.54604	2.33437	1.99726	2.53057	1.79575	1.08017	0.109212
P62805	P62805	Histone H4	HIST1H4A	6.80761	5.60364	5.74364	6.57386	6.65047	6.03695	6.747	7.17566	6.58786	-2.66692	-4.05889	6.19895	7.41061	6.97109	6.79175	6.26119	7.27859	5.98334	5.71645	6.80703	6.97244	NaN	5.48468	8.06561	7.13188	6.90508	7.35997	6.78865	NaN	4.27272	7.67357	7.68054	6.84362	7.21317	8.21607	8.6664	7.82365	6.47698	8.12195	7.47765	7.92725
P62820;P62820-2;P62820-3	P62820;P62820-2;P62820-3	Ras-related protein Rab-1A	RAB1A	0.676296	1.90548	-0.0136833	1.27668	1.9506	1.14391	1.55031	1.3571	-2.06013	NaN	NaN	-0.35584	-0.151118	-1.8392	NaN	-5.62925	-0.704544	-3.8552	-0.464739	-0.424298	-2.02795	NaN	NaN	-1.79408	-3.58894	-1.0739	-1.97889	-0.841425	NaN	NaN	-5.34555	-4.78216	-1.0808	-3.40845	-1.66297	-0.808028	-0.489337	-1.7131	-1.09962	-0.878344	-1.45394
P62826	P62826	GTP-binding nuclear protein Ran	RAN	0.141586	1.2146	0.246618	0.15154	-0.258254	1.93089	1.20128	0.281128	-4.18845	6.10945	NaN	-3.20496	-0.290392	-0.75883	-5.39634	-2.21681	-2.39334	-2.14249	-4.98318	1.18918	-2.20102	2.34279	-3.59184	-3.08626	-3.22251	-2.04308	0.637893	NaN	NaN	NaN	0.0750036	-2.10852	-0.170909	1.89629	-0.678562	0.312267	2.00485	-1.32178	1.47216	1.88038	1.49937
P62829	P62829	60S ribosomal protein L23	RPL23	-1.06963	-0.346746	-2.29908	-2.03004	NaN	-0.578243	-0.724701	-0.555676	-8.02017	2.88828	-2.9568	NaN	2.21612	1.18777	-3.66425	-0.522383	-6.03989	NaN	-1.10337	1.37746	-1.1592	-3.58896	-3.88218	-5.24154	1.89157	-7.97751	2.19317	NaN	NaN	NaN	-6.54365	-3.1113	3.04383	2.16628	2.48249	2.99891	1.73023	2.70923	1.77833	1.70623	1.72457
P62847-2;P62847-3;P62847;P62847-4	P62847-2;P62847-3;P62847;P62847-4	40S ribosomal protein S24	RPS24	-4.40304	-2.4068	-2.85402	-0.669328	NaN	-2.87685	-5.12692	NaN	-5.04183	NaN	5.28589	NaN	-0.511162	-1.64281	3.70344	-2.32823	-3.53106	NaN	-4.3238	-3.56465	-1.84002	NaN	NaN	-6.2537	-2.51071	-5.00977	-0.0706439	-3.87599	NaN	-5.70561	-4.61404	-5.44439	0.444719	-2.5594	-1.41422	-1.62264	0.615777	-1.5455	0.857321	0.347946	0.856345
P62851	P62851	40S ribosomal protein S25	RPS25	-1.37943	-0.788876	-1.35903	-1.75598	-2.95363	-1.19374	0.894773	1.09961	2.81231	NaN	NaN	2.57394	-1.33393	1.94555	2.43681	2.15307	0.991213	1.9005	2.78821	0.981579	2.42979	NaN	2.29775	3.5567	2.69903	2.0224	1.4642	3.10476	NaN	NaN	2.79131	2.84327	2.66346	2.77996	2.79885	2.83563	1.67069	2.9783	1.44384	1.23726	2.28485
P62854;Q5JNZ5	P62854;Q5JNZ5	40S ribosomal protein S26;Putative 40S ribosomal protein S26-like 1	RPS26;RPS26P11	-1.36017	-1.96943	-1.23724	0.533521	-4.26505	-2.58598	-2.24102	-3.70038	-2.06013	0.570536	NaN	-1.84047	-3.36234	-0.709921	-1.06308	0.210361	NaN	-1.78672	-0.311117	-0.893522	-6.07228	NaN	NaN	NaN	-0.0570884	-5.83289	-0.421277	0.424062	NaN	NaN	0	-1.31711	-0.804677	-1.48363	0.170741	0.768871	0.204629	-0.0239639	-0.0561295	-1.11935	0.45086
P62873;P62873-2;P16520-2;P16520	P62873;P62873-2	Guanine nucleotide-binding protein G(I)/G(S)/G(T) subunit beta-1	GNB1	1.82971	1.13945	1.73484	2.24987	2.69092	2.25673	1.97043	2.82831	1.00976	4.95915	-1.65836	-2.81387	1.27494	2.03536	0.150073	1.96028	2.19136	1.54744	1.07552	1.85928	1.95863	4.5187	-3.39216	0.388121	1.5284	1.55681	1.8362	0.0984545	NaN	3.51815	0.11882	1.03809	1.77778	0.591945	1.73061	2.09642	0.839183	2.33438	1.0974	1.28883	0.373031
P62879;P62879-2	P62879	Guanine nucleotide-binding protein G(I)/G(S)/G(T) subunit beta-2	GNB2	NaN	-1.12987	-0.269968	0.969543	0.495397	0.0851536	0.408106	NaN	NaN	NaN	NaN	NaN	1.37667	1.83295	NaN	0.430161	1.5393	NaN	NaN	0.691441	1.32953	NaN	-7.35917	-7.64653	0.754554	1.09421	0.357193	NaN	NaN	NaN	-7.82555	NaN	-0.00666094	-0.112231	-0.0935993	1.32598	-0.113369	1.08827	-0.706525	-0.549036	-1.26303
P62888	P62888	60S ribosomal protein L30	RPL30	-0.861034	-3.81967	-1.38347	NaN	-1.10506	-1.64404	-2.79146	-2.68464	NaN	-1.6567	5.63039	-7.37143	0.288056	-0.985374	NaN	-1.84884	-2	-4.07093	NaN	-0.529908	-0.770153	NaN	-3.17962	NaN	-1.04959	-0.328757	0.848	NaN	NaN	NaN	-4.57363	-5.09747	1.31278	-1.24456	0.819494	1.10522	0.667647	0.0207253	0.947556	0.341461	0.982101
P62906	P62906	60S ribosomal protein L10a	RPL10A	0.892849	1.28163	1.4354	0.714185	-0.735309	1.4347	0.732948	1.55782	1.66081	NaN	NaN	1.93638	-4.00159	1.34095	1.91013	1.88136	1.01945	-0.073844	1.10592	0.075604	1.22585	NaN	-3.34075	2.12689	1.81299	0.942405	2.5523	0.568451	NaN	NaN	0.00667858	1.3806	2.8063	1.00897	1.2729	-0.317784	1.05954	1.68239	2.01654	0.0169277	2.19218
P62913;P62913-2	P62913;P62913-2	60S ribosomal protein L11	RPL11	-0.178307	-0.139437	-0.419514	-1.30116	-2.14246	-0.311878	-0.102377	-1.2158	0.614965	NaN	NaN	-0.193483	2.0643	2.51437	0.908433	0.601601	1.06281	2.48226	0.912597	1.50969	2.18483	NaN	0.652926	2.17494	2.35466	1.68257	2.80784	1.72795	-1.26243	NaN	1.8647	2.63777	2.83537	2.43794	2.79311	3.07197	1.68107	1.96035	1.60552	1.29113	1.63982
P62917	P62917	60S ribosomal protein L8	RPL8	-2.08641	-2.44412	-1.52739	-1.03948	NaN	-2.60357	-2.46242	-2.0818	1.10886	NaN	NaN	-1.04434	0.996009	1.04596	-0.402236	-0.746784	0.0932379	NaN	-0.648919	0.827818	-2.97862	NaN	1.03995	-2.0908	0.855801	NaN	-1.43515	1.97004	NaN	NaN	1.39306	0.512966	1.17017	0.916656	1.6044	0.927972	1.65176	1.61093	1.45302	1.33498	-0.520391
P62937;P62937-2;P0DN26;A0A0B4J2A2;A0A075B767;A0A075B759;Q9Y536;F5H284;P0DN37	P62937;P62937-2	Peptidyl-prolyl cis-trans isomerase A;Peptidyl-prolyl cis-trans isomerase A, N-terminally processed	PPIA	4.66176	4.35222	4.71696	5.15029	5.57373	4.15493	3.917	2.83138	-0.960083	5.02114	1.24853	3.43031	2.51494	1.29053	-0.167517	-0.457598	0.836923	2.23494	3.80862	3.33296	0.0602498	0.826074	0.0338745	3.7945	0.474293	-0.533329	2.85889	-2.18561	NaN	1.33742	-0.0897665	1.69624	2.99328	2.37018	1.79199	3.26421	4.35056	1.6358	3.70505	5.24852	3.81164
P63010;P63010-2;P63010-3	P63010;P63010-2;P63010-3	AP-2 complex subunit beta	AP2B1	1.74621	1.75459	2.01645	1.87533	0.164525	1.07854	1.73609	0.146662	-1.66052	NaN	NaN	NaN	-3.37056	-1.80211	-4.11394	-8.05331	NaN	0.222798	-3.29662	-1.97571	-0.0154595	NaN	NaN	-6.20764	0.455982	-6.27632	-0.0679393	0.768832	NaN	NaN	-2.27257	-0.212773	-0.201219	-0.36686	-0.651378	-1.00412	-0.669763	0.0425606	-0.457725	-0.758277	0.636654
P63092-3;P63092-2;P63092;P63092-4;Q5JWF2-2;Q5JWF2;P38405;P38405-2	P63092-3;P63092-2;P63092;P63092-4;Q5JWF2-2;Q5JWF2	Guanine nucleotide-binding protein G(s) subunit alpha isoforms short;Guanine nucleotide-binding protein G(s) subunit alpha isoforms XLas	GNAS	-1.19203	-1.11154	-0.838474	-0.48627	-0.191108	-2.45247	-2.14902	-1.52393	-2.33859	NaN	NaN	-0.671785	NaN	-1.61038	NaN	0.0372601	-1.64565	NaN	-0.30869	NaN	NaN	NaN	NaN	NaN	-2.78905	-3.61685	NaN	-2.48344	NaN	NaN	-3.07629	NaN	NaN	-3.02481	NaN	NaN	NaN	NaN	-5.77096	NaN	NaN
P63104;P63104-2	P63104;P63104-2	14-3-3 protein zeta/delta	YWHAZ	5.48727	4.56799	5.04953	5.40325	5.96905	5.08736	4.98025	5.88459	-0.695856	3.3911	2.80074	1.12018	0.505778	-0.239291	-1.24311	2.00217	0.471306	1.35578	2.52555	3.71846	2.95601	2.69921	0.666732	2.3351	2.59763	0.94443	2.65	1.61454	-3.30682	NaN	4.69166	2.44692	3.89276	0.974277	2.75236	1.81733	3.51615	2.73594	3.0019	3.72027	2.93566
P63208;P63208-2	P63208;P63208-2	S-phase kinase-associated protein 1	SKP1	-0.69367	-1.39023	-1.69158	-0.219443	-1.04995	-1.38247	-0.673847	0.315645	-6.27844	-1.42802	NaN	NaN	NaN	-4.16489	NaN	-5.55837	-5.61143	-9.56046	NaN	-6.60965	-2.34518	NaN	NaN	-5.8499	-5.23606	-1.99417	-1.06255	NaN	NaN	NaN	NaN	NaN	-0.0921168	-4.10254	-1.43394	-1.83236	-1.03733	-2.23516	-1.04881	-1.02184	-1.91453
P63220	P63220	40S ribosomal protein S21	RPS21	-0.733009	-0.436539	0.58433	-2.82327	NaN	-3.31291	-0.758055	-2.15367	NaN	NaN	NaN	-2.64419	NaN	-1.67597	-3.78667	-0.852617	-1.41504	-2.20495	-0.683085	NaN	NaN	NaN	-0.501721	-1.43563	-1.79656	-1.15829	-0.289432	-1.92008	NaN	NaN	NaN	0.1099	0.084105	0.277459	-0.271387	0.305593	-0.208064	-4.90515	-0.319745	-0.616259	-1.09808
P63241;P63241-2;Q9GZV4;Q6IS14	P63241;P63241-2;Q9GZV4;Q6IS14	Eukaryotic translation initiation factor 5A-1;Eukaryotic translation initiation factor 5A-2;Eukaryotic translation initiation factor 5A-1-like	EIF5A;EIF5A2;EIF5AL1	2.38817	0.553284	-0.0774822	0.962115	2.30391	1.44386	0.578663	1.47775	-2.2224	NaN	NaN	-2.77702	NaN	-1.79481	NaN	NaN	-4.66242	-1.73051	NaN	-2.85732	-5.7962	NaN	-7.02705	-3.94198	-3.71605	NaN	0.308076	-1.72278	NaN	NaN	-7.0117	-5.41665	-0.88113	-1.05814	-0.730449	0.211145	0.712402	-6.07102	1.10034	1.12734	-0.592602
P63244	P63244	Guanine nucleotide-binding protein subunit beta-2-like 1;Guanine nucleotide-binding protein subunit beta-2-like 1, N-terminally processed	GNB2L1	0.610806	0.975225	0.6922	-0.261825	1.41328	0.850584	0.697826	0.103554	2.59441	-0.0830956	6.14728	2.12644	0.738559	2.26167	-1.22497	-1.81155	0.177194	1.82256	2.3111	0.433097	2.06304	NaN	3.41411	2.29409	1.54718	1.65847	1.50565	2.21102	NaN	3.84094	2.19132	3.1075	2.22545	2.28637	2.36417	2.87707	1.91764	1.73787	2.11745	2.0821	2.31918
P63261	P63261	Actin, cytoplasmic 2;Actin, cytoplasmic 2, N-terminally processed	ACTG1	8.56338	7.01914	7.48852	6.5303	7.14498	7.70925	8.11865	8.45529	8.22924	3.09075	-2.03505	8.49843	10.196	8.25333	7.12411	7.60681	8.75972	9.45051	7.77336	9.71176	8.54015	6.44124	7.96305	8.55501	8.70602	8.38796	7.92033	8.40812	NaN	7.01553	8.78164	8.59302	7.77022	10.3168	8.40446	9.38301	8.30395	9.07347	7.32531	8.89958	9.54908
P63267;P63267-2	P63267;P63267-2	Actin, gamma-enteric smooth muscle	ACTG2	5.95987	4.76905	5.45091	3.29943	3.94323	5.40747	4.86826	4.33949	1.36328	3.25451	NaN	4.48351	6.1272	3.53962	-0.475432	-6.2676	2.43446	5.65209	-0.559651	5.86773	3.47815	NaN	1.18212	4.61899	3.57624	4.373	4.4308	-0.977162	NaN	-2.10198	4.96088	2.86208	4.74122	4.314	3.39152	4.47366	2.95875	3.69601	3.08138	3.80864	4.3798
P63279	P63279	SUMO-conjugating enzyme UBC9	UBE2I	-1.7143	-0.623138	-0.565681	0.971986	-0.13285	-0.0321312	-1.24091	NaN	NaN	-0.239541	NaN	NaN	NaN	NaN	NaN	NaN	-7.34174	NaN	NaN	-7.05464	NaN	NaN	NaN	NaN	-7.77811	NaN	-2.04117	NaN	NaN	NaN	NaN	NaN	-2.00399	-4.71612	-1.80124	-1.98764	-1.84469	-4.40884	-2.33569	-1.32891	-2.2835
P67809;Q9Y2T7	P67809;Q9Y2T7	Nuclease-sensitive element-binding protein 1;Y-box-binding protein 2	YBX1;YBX2	-2.35013	-2.23972	-2.32382	-1.58433	NaN	-2.70155	-3.42818	-3.34928	NaN	-2.1568	NaN	NaN	NaN	-9.31314	NaN	-6.02027	NaN	-9.32203	NaN	-3.76674	NaN	NaN	NaN	NaN	NaN	NaN	NaN	NaN	-2.54838	-4.73062	-7.34555	-4.31711	-12.0022	NaN	NaN	-10.4587	-1.74666	NaN	-1.93515	-1.76615	-8.87077
P67936;Q2TAC2-2;Q2TAC2	P67936	Tropomyosin alpha-4 chain	TPM4	3.3726	3.14621	3.53981	4.43733	3.02373	2.61997	3.0531	2.7879	4.93129	2.06002	NaN	4.48068	6.57474	4.71608	2.35318	4.09842	2.92406	4.69441	4.35233	4.96319	5.20322	9.08719	3.72977	5.32516	4.38672	6.49289	4.26704	5.81386	-1.40797	3.99346	7.36939	3.75088	4.36637	4.73202	3.77916	4.18726	3.4757	4.22127	3.14714	4.24993	3.80705
P67936-2	P67936-2	Tropomyosin alpha-4 chain	TPM4	-1.58115	-3.20119	-0.801407	0.313752	-5.58292	NaN	-3.12787	-3.51159	4.93129	2.06002	NaN	4.48068	6.57474	4.71608	2.35318	4.09842	2.92406	4.69441	4.35233	4.96319	5.20322	9.08719	3.72977	5.32516	4.38672	6.49289	4.26704	5.81386	-1.40797	3.99346	7.36939	3.75088	4.36637	4.73202	3.77916	4.18726	3.4757	4.22127	3.14714	4.24993	3.80705
P68036;P68036-3;P68036-2;A0A1B0GUS4	P68036;P68036-3;P68036-2	Ubiquitin-conjugating enzyme E2 L3	UBE2L3	-2.00827	-0.606192	-0.476572	-1.87389	-2.01671	0.572899	-0.0241985	NaN	NaN	NaN	NaN	NaN	NaN	NaN	NaN	NaN	NaN	NaN	NaN	-6.21639	NaN	NaN	NaN	-9.05092	-8.81993	NaN	-5.16516	NaN	NaN	-4.07917	NaN	-7.36006	-7.84814	-4.83094	-5.72964	NaN	-2.33689	NaN	-2.05144	-1.75566	-1.30426
P68104;Q5VTE0;P68104-2	P68104;Q5VTE0;P68104-2	Elongation factor 1-alpha 1;Putative elongation factor 1-alpha-like 3	EEF1A1;EEF1A1P5	4.46792	4.65427	4.44611	3.25882	3.89084	4.79647	5.73355	5.41872	-0.738202	NaN	0.699552	0.478965	2.14814	0.925905	NaN	NaN	2.09932	-3.33863	-1.38588	0.924541	1.44618	NaN	3.81596	-1.89958	1.38919	1.17974	1.01873	-0.85325	-3.57528	-6.42762	-3.55777	-2.19425	1.99089	1.29566	2.89106	2.76709	2.74107	1.40163	2.92243	2.78378	2.20721
P68366-2;P68366	P68366-2;P68366	Tubulin alpha-4A chain	TUBA4A	-2.51766	-2.83666	-7.50321	NaN	-3.61234	-2.69212	-2.72624	NaN	-1.55944	0.779401	5.02527	-1.95688	2.57265	-0.744686	0.191197	-2.81303	0.850011	-2.16715	-0.8708	3.6314	0.120913	6.67785	3.01086	3.86747	1.49675	0.29004	0.828467	-3.57251	NaN	1.26378	3.45462	-1.40808	1.22728	0.965089	1.1929	0.092092	3.77554	0.36325	3.44553	3.73879	2.331
P68371	P68371	Tubulin beta-4B chain	TUBB4B	4.11479	3.97967	3.95785	2.71935	4.37896	4.75025	4.67309	3.91513	2.01789	NaN	NaN	1.0567	2.08699	0.613079	0.877272	1.12167	0.829227	0.246334	1.33592	1.4932	0.170953	NaN	1.47144	0.842357	-0.507624	-0.128187	-0.111827	1.25635	NaN	NaN	1.21886	0.0919042	0.460294	0.741159	0.486126	0.137896	0.669473	0.44047	-0.236579	0.601809	0.538107
P68400;Q8NEV1;P68400-2	P68400;Q8NEV1;P68400-2	Casein kinase II subunit alpha;Casein kinase II subunit alpha 3	CSNK2A1;CSNK2A3	-1.21553	-1.13274	-0.557415	0.130208	-4.1114	-0.741335	-3.92781	NaN	NaN	NaN	NaN	-7.28123	-5.77738	-3.64019	NaN	NaN	-5.1964	NaN	NaN	-4.5888	-2.69752	NaN	NaN	NaN	-4.26354	-2.22955	-1.38044	NaN	NaN	NaN	-4.27906	NaN	-1.30601	-0.967378	-2.44724	-2.11317	-3.13044	0.0579576	-2.38792	-2.74524	-2.51554
P68431;Q16695;Q6NXT2	P68431;Q16695;Q6NXT2	Histone H3.1;Histone H3.1t;Histone H3.3C	HIST1H3A;HIST3H3;H3F3C	6.30841	4.43568	3.33771	4.21489	4.41856	4.7598	5.14794	5.31041	4.7742	-3.94093	NaN	5.58273	5.21111	4.22637	6.70625	4.93267	3.93369	4.83302	4.46305	3.95423	5.0764	-2.25745	4.3538	5.42703	3.99366	5.08975	1.76394	5.85983	NaN	4.84327	4.86055	4.67912	3.89073	4.5492	6.04932	5.82105	4.63849	4.6595	4.27741	3.95829	5.57709
P68871	P68871	Hemoglobin subunit beta;LVV-hemorphin-7;Spinorphin	HBB	10.7058	8.12961	8.17918	8.9203	9.9307	9.58792	9.93143	10.2498	7.1564	9.58416	5.45319	9.49561	8.89211	8.87991	7.78868	9.59967	9.48046	9.83985	8.52735	9.2828	8.91667	4.51239	7.69964	7.19005	8.32469	10.1342	8.78109	7.85574	NaN	5.98634	8.98183	10.6929	8.30244	9.48588	8.62878	8.70575	9.30203	6.18532	7.34822	6.08311	5.92356
Q5JPE7-2;Q15155;P69849;Q5JPE7;Q5JPE7-3	Q5JPE7-2;Q15155;P69849;Q5JPE7;Q5JPE7-3	Nodal modulator 2;Nodal modulator 1;Nodal modulator 3	NOMO2;NOMO1;NOMO3	-3.59704	-4.04764	-5.25297	-1.13213	-1.44168	-3.92515	-3.0628	NaN	NaN	NaN	NaN	NaN	-3.75569	-0.748209	NaN	-4.45357	-2.35091	-3.05014	-4.28894	-2.31013	-0.74932	-1.67568	-6.14337	-7.55843	-0.841151	-1.95741	-1.1979	NaN	NaN	NaN	-4.53431	NaN	-1.92093	-0.71022	-1.58741	-1.27048	-2.12359	-1.49071	-1.94001	-2.78737	-1.16866
P69891	P69891	Hemoglobin subunit gamma-1	HBG1	-2.07512	NaN	-5.42903	-1.69375	-1.09374	2.6732	3.05718	3.50718	2.7927	NaN	NaN	NaN	NaN	0.386405	-0.0430689	-1.84884	NaN	1.05544	0.484743	NaN	-0.430498	NaN	-3.64152	NaN	-2.61746	0.863277	-3.04755	6.4577	NaN	NaN	-0.527543	0.156822	NaN	-3.34004	-3.03822	-0.998606	-6.74708	NaN	NaN	NaN	NaN
P69892	P69892	Hemoglobin subunit gamma-2	HBG2	4.77919	2.44181	2.49276	1.93375	2.64551	6.87891	7.61073	6.77576	NaN	3.05242	NaN	NaN	NaN	2.41393	-2.40122	-0.890989	NaN	2.21502	NaN	-4.52335	0.821787	NaN	-4.61455	NaN	0.861775	2.00327	0.721551	-3.59616	NaN	-3.5257	-0.0476408	0.930818	-5.70229	-1.28054	-1.91672	1.45986	-1.80029	-6.35174	-4.88643	-3.95249	-5.14375
P69905	P69905	Hemoglobin subunit alpha	HBA1	9.79668	7.33663	7.74266	8.25051	9.59343	9.24643	9.51677	9.28024	4.13721	5.57977	10.838	4.82686	5.17742	6.20123	2.98363	3.80379	6.07595	5.60146	5.90362	6.45034	6.86169	0.440783	4.60405	5.04577	6.786	8.40367	6.75829	5.03625	6.1937	-1.29198	7.06591	8.24565	6.6831	7.01879	7.21399	6.75003	8.42719	4.15547	6.67083	5.73838	4.875
P78371;P78371-2	P78371;P78371-2	T-complex protein 1 subunit beta	CCT2	1.71277	1.39131	1.99644	0.876946	-1.58563	0.360952	1.31558	-0.418482	0.184563	1.88082	-4.48294	-0.0572786	1.78556	1.36542	-0.546895	1.06699	1.332	1.12215	-0.0497022	0.680434	1.02743	NaN	-0.120159	-0.344775	0.847797	0.611331	1.97378	-1.81228	NaN	NaN	1.38257	1.09642	2.55057	1.31347	1.5424	1.63955	1.76013	1.89907	3.00941	2.1204	2.63911
P78417;P78417-3;P78417-2	P78417;P78417-3;P78417-2	Glutathione S-transferase omega-1	GSTO1	2.34086	1.68299	1.42216	2.32796	1.00861	1.70734	1.2988	NaN	NaN	NaN	NaN	-5.4457	NaN	-7.94908	-4.17533	NaN	NaN	-3.55264	NaN	-1.20142	NaN	NaN	NaN	-5.71491	NaN	NaN	NaN	NaN	NaN	NaN	-5.26612	NaN	NaN	-5.17654	-7.58859	NaN	-0.919876	NaN	-4.17908	-0.495679	-5.84718
P78527;P78527-2	P78527;P78527-2	DNA-dependent protein kinase catalytic subunit	PRKDC	-1.92853	1.10689	0.403116	0.455966	-5.19654	0.846996	0.476961	-4.65129	2.23392	2.539	-2.18968	2.29817	6.54583	2.79649	-1.27077	2.61584	2.81157	2.16582	2.90936	0.610912	1.49809	12.3962	-0.484181	2.12493	1.09435	2.00905	2.92173	1.43237	NaN	3.76812	2.00704	1.37331	2.3571	2.55348	2.34025	2.2381	2.7153	1.28371	2.91103	1.60354	3.46853
P80188;P80188-2	P80188;P80188-2	Neutrophil gelatinase-associated lipocalin	LCN2	1.32402	-0.22761	-0.215187	2.58172	3.11827	-0.390957	0.249506	NaN	-4.48544	7.16535	NaN	1.33597	NaN	NaN	-1.73954	-0.480821	-1.16941	-7.10674	-0.401314	NaN	-1.81816	NaN	NaN	-2.40706	NaN	0.0441003	-2.90174	NaN	NaN	NaN	-7.36198	NaN	NaN	NaN	NaN	-2.55468	-8.4064	NaN	NaN	-4.57509	-4.5688
P80723;P80723-2	P80723;P80723-2	Brain acid soluble protein 1	BASP1	-2.46861	-0.312191	-0.430485	0.88985	-0.629123	-1.31366	-1.90325	-2.84602	NaN	NaN	NaN	NaN	-3.05359	NaN	NaN	NaN	NaN	NaN	NaN	-2.00587	-7.39318	NaN	NaN	NaN	-5.6712	-6.84179	-5.59258	NaN	-2.78326	NaN	-8.66748	NaN	-6.95317	-6.64386	-6.73484	-5.86531	0.781139	-4.47113	-0.409687	0.203141	-5.33554
P83731	P83731	60S ribosomal protein L24	RPL24	-2.15613	-1.63232	-2.97339	-2.50976	-4.29048	-2.35955	-4.2771	NaN	-0.804148	-5.09708	NaN	-5.72076	-2.45109	NaN	NaN	-5.59845	-1.53462	NaN	-1.50307	-1.16126	-4.95696	NaN	-8.11502	-2.8015	0.21593	-6.53333	0.398841	-0.501938	NaN	-3.0474	0.51055	0.924053	1.95065	0.975803	-0.00736713	1.73583	0.266186	1.82418	-0.0696898	0	0.856458
P84077;P61204;P61204-2	P84077;P61204;P61204-2	ADP-ribosylation factor 1;ADP-ribosylation factor 3	ARF1;ARF3	0.502958	0.782276	1.14842	0.438821	1.75279	0.709776	-0.00427055	-2.36337	NaN	NaN	6.69315	0.553447	-1.67203	-0.659295	-3.46368	-0.525397	-0.658531	-0.0478487	-2.28703	0.931633	-2.13197	NaN	-1.60694	-1.97096	-0.747233	-3.35541	-7.40617	NaN	NaN	NaN	-5.72829	-0.165106	NaN	-0.266036	-1.078	0.53212	0.625106	-0.777231	0.316465	0.210571	0.680039
P84098	P84098	60S ribosomal protein L19	RPL19	-1.26159	-1.42937	-2.82494	-5.305	-4.58259	-3.59186	-3.08077	NaN	-6.14223	NaN	NaN	NaN	-2.94526	-0.737666	NaN	-4.29287	-2	-2.60222	NaN	2.0187	-0.266111	NaN	NaN	NaN	0.547774	-1.39378	1.06226	-4.29264	NaN	NaN	-0.372167	-0.469113	1.6008	0.330898	1.34188	1.01511	0.659704	1.0348	1.08354	1.42162	0.641883
P84103-2;P84103	P84103-2;P84103	Serine/arginine-rich splicing factor 3	SRSF3	-0.546846	-0.407902	-0.311676	-2.09258	-2.80709	-1.82488	NaN	NaN	-1.50619	NaN	NaN	-1.0062	0.241621	-1.93231	-0.818974	-1.95053	-1.73151	NaN	-9.06077	0.570601	-2.18694	NaN	NaN	-0.65322	0.961576	-0.180181	2.18252	1.90997	NaN	-1.97429	-1.88118	-1.29326	-0.455093	0.941856	1.65675	-1.4546	0.57006	2.49394	2.03257	0.0260782	0.392782
P84157-2;P84157-3;P84157	P84157-2;P84157-3;P84157	Matrix-remodeling-associated protein 7	MXRA7	-2.60323	-3.83916	-2.55524	-2.50647	-3.24898	-1.64653	NaN	NaN	-1.39072	NaN	NaN	-3.62673	NaN	-0.464165	NaN	-1.21195	-0.485017	-1.38127	-0.727774	-0.345046	-2.37359	NaN	-2.61646	-2.7867	-2.31113	-0.745426	-3.81757	-3.43466	NaN	NaN	-2.46245	-3.51987	NaN	-2.0644	-3.30005	-4.30956	-2.90217	-3.56991	-3.17219	-1.38845	-3.2802
P98095;P98095-2	P98095;P98095-2	Fibulin-2	FBLN2	-1.09439	-1.3051	-0.792458	1.23289	-1.93661	NaN	-0.366573	-0.165291	1.55426	-0.429464	NaN	0.422101	1.90317	0.363736	0.34489	1.21657	1.52062	1.35528	0.874921	1.97834	3.10226	-6.83593	1.48348	1.11681	2.89937	1.69131	2.96954	0.586072	4.14757	4.42077	2.30927	1.31904	2.88709	3.23116	3.53387	2.78482	1.00028	3.80157	0.588844	2.7837	3.91059
P98160	P98160	Basement membrane-specific heparan sulfate proteoglycan core protein;Endorepellin;LG3 peptide	HSPG2	5.55731	4.20353	4.92259	6.50502	6.83627	4.43989	3.6285	3.69233	7.68127	8.29501	6.96295	8.2799	9.0933	6.8866	8.22499	7.76437	7.80745	7.3784	6.94334	7.33713	7.64987	5.72433	8.29724	7.58339	6.86892	6.80903	5.92271	7.46849	-2.02142	8.08623	7.11571	6.60673	5.84194	6.61071	5.73762	5.933	5.62652	4.9761	4.48076	4.99113	5.90474
P99999;CON__P62894	P99999	Cytochrome c	CYCS	2.39625	1.79148	0.371698	2.0032	2.9401	2.10173	-0.122349	1.09149	NaN	-2.87627	-4.26757	-3.60377	NaN	-5.9006	NaN	-4.31356	NaN	NaN	-6.91663	-7.57065	NaN	NaN	NaN	-4.97515	-6.49474	-4.56985	-1.66103	-3.67793	NaN	-4.60547	NaN	NaN	-1.53391	-7.36887	-2.34414	NaN	-0.334914	NaN	2.08036	-1.96332	0.861667
Q00325-2;Q00325	Q00325-2;Q00325	Phosphate carrier protein, mitochondrial	SLC25A3	-1.88606	-2.89741	-2.68608	-1.12939	0.322276	0.494205	-2.45443	-1.6802	1.09858	0.496153	NaN	3.39774	0.0851164	2.94898	2.82911	2.82804	2.76597	1.53551	1.57352	2.50487	1.8096	-2.11734	-0.458263	2.7789	0.900981	1.16884	1.66809	2.22962	NaN	NaN	0.75625	0.2917	2.32448	1.76345	1.97167	1.36119	1.84848	0.656133	2.43198	1.22669	2.7171
Q00341;Q00341-2	Q00341;Q00341-2	Vigilin	HDLBP	-1.37713	0.116814	-0.122412	-2.4433	-3.46356	-1.79584	-2.01615	NaN	-0.228856	-2.95339	3.22275	0.0431232	-0.329922	-0.75883	-4.55594	-4.67138	-1.53462	-3.35553	-3.7467	-1.26687	-3.81167	NaN	-1.74634	-3.30602	-3.55035	-5.80432	-0.194945	-4.11131	NaN	0.709078	-3.90857	-7.94502	-1.31925	0.363903	-0.125309	-0.907908	0.728665	-2.87911	-0.164152	0.0695047	1.67146
Q00577	Q00577	Transcriptional activator protein Pur-alpha	PURA	0.776552	-0.277925	0.0652924	0.60258	-0.955882	-1.96763	0.281788	-1.14206	NaN	NaN	NaN	NaN	-0.151118	-0.791171	-3.64	-7.34561	NaN	NaN	-6.37813	-1.67988	-1.16608	NaN	NaN	NaN	-1.42288	-3.00977	NaN	NaN	NaN	-0.285646	-4.77885	NaN	NaN	NaN	-2.33176	-1.21825	-9.85773	NaN	NaN	-2.88691	NaN
Q00610-2;Q00610;P53675-2;P53675	Q00610-2;Q00610	Clathrin heavy chain 1	CLTC	3.23003	3.99753	3.21541	3.22765	3.33169	3.96961	3.67371	2.18603	0.0073328	0.986479	-2.32193	0.262048	1.45726	-0.136454	-1.7014	-0.922439	0.814248	-3.67463	0.0744777	1.32675	-0.190446	-3.37899	2.77867	0.271455	-0.174446	1.53221	2.80166	-1.57839	-1.70196	3.72432	0.11882	-1.18691	2.47196	0.294679	1.74857	1.39025	3.47559	2.0144	3.24243	3.66419	3.37559
Q00688	Q00688	Peptidyl-prolyl cis-trans isomerase FKBP3	FKBP3	-0.475796	-0.640156	-1.55956	0.391719	-1.95258	-2.74211	-1.87641	NaN	NaN	NaN	-1.68038	0.0641851	2.61426	1.20958	1.85083	NaN	NaN	4.05497	-7.9072	1.02179	2.39024	NaN	NaN	3.27646	2.75338	0.988272	0.12403	-2.28461	NaN	NaN	0.895914	3.06888	2.58389	1.18082	2.20342	3.10608	-2.41842	2.95738	-0.534759	-0.0649042	-0.381562
Q00765	Q00765	Receptor expression-enhancing protein 5	REEP5	0.332836	-2.51156	-0.688808	-2.38174	-3.87252	0.305586	-0.6642	-0.137928	0.417699	NaN	NaN	1.14502	NaN	1.55329	-1.21598	1.6312	0.0243845	-0.287037	1.40388	0.669342	0.446231	NaN	1.48578	-0.649032	-0.142205	-0.197937	-0.847865	NaN	NaN	NaN	0.128038	-1.20163	-1.11502	0.18814	0.113026	0.152846	-1.18291	-1.30593	-0.247093	-0.676834	-0.486782
Q00839;Q00839-2	Q00839;Q00839-2	Heterogeneous nuclear ribonucleoprotein U	HNRNPU	0.693798	1.67416	1.67153	0.508986	0.887784	0.699715	1.51263	1.01947	0.750871	NaN	-1.02093	-0.834887	-0.692492	-0.393499	-4.10727	0.398694	1.63343	0.246334	0.109375	1.80873	0.423476	NaN	0.25104	-4.56221	-0.717238	-0.090385	2.53315	1.17322	4.56006	-3.65032	1.45817	0.932504	0.887491	2.63246	2.69757	1.47727	3.24997	1.4706	3.34368	2.79742	3.43787
Q01082;Q01082-2;Q01082-3;O15020-2;O15020	Q01082;Q01082-2;Q01082-3	Spectrin beta chain, non-erythrocytic 1	SPTBN1	5.78341	4.47644	5.10575	6.08239	5.77609	5.08117	4.89246	4.75958	5.09913	3.81136	-0.760235	6.58631	6.72927	5.30155	5.66771	5.63272	6.53986	5.52835	5.31538	4.84282	5.91742	1.68286	4.26694	4.46454	5.88873	5.63563	5.20888	4.24733	-0.852865	4.93248	5.4956	5.56002	5.56317	4.88063	5.31173	5.01758	2.40279	6.02553	3.47232	3.50908	3.6748
Q01105-2;Q01105-3;Q01105-4;Q01105;P0DME0	Q01105-2;Q01105-3;Q01105-4;Q01105;P0DME0	Protein SET;Protein SETSIP	SET;SETSIP	0.456621	1.47057	0.702351	1.94966	0.389764	0.818266	0.261822	-0.618544	-2.07556	-2.62315	1.15834	-0.186358	NaN	-3.025	-2.16319	0	-1.16022	1.29217	-2.70526	-3.96184	0.211367	1.0702	1.61324	-0.49077	0.126133	-1.22955	1.86111	0.0548277	NaN	NaN	-1.40282	1.23947	2.07094	1.60455	1.52763	2.06175	1.8827	1.59298	2.002	1.7783	1.62219
Q01130;Q01130-2;Q9BRL6-2;Q9BRL6	Q01130;Q01130-2	Serine/arginine-rich splicing factor 2	SRSF2	0.360353	-0.10955	-0.00415039	0.374549	-0.00740147	-1.01035	-0.341286	-0.0607681	NaN	NaN	1.49365	NaN	NaN	-8.10224	-3.96796	NaN	NaN	NaN	NaN	-5.05969	NaN	NaN	NaN	-9.37993	NaN	NaN	0.177426	-5.3451	NaN	NaN	NaN	NaN	-0.352882	-3.748	-0.375576	NaN	-0.573225	-0.464073	0.853298	-0.800791	-2.04821
Q01469;A8MUU1	Q01469	Fatty acid-binding protein, epidermal	FABP5	4.11842	2.98446	3.34798	4.13754	4.01437	3.84196	3.08797	4.09554	NaN	NaN	NaN	NaN	NaN	-2.31564	NaN	NaN	-7.98435	-5.89091	NaN	-1.33544	NaN	NaN	NaN	NaN	NaN	NaN	-3.15594	NaN	NaN	NaN	NaN	NaN	-3.50791	NaN	-4.9542	NaN	-2.53181	-2.95868	-4.28157	-1.97544	-4.45672
Q01518	Q01518	Adenylyl cyclase-associated protein 1	CAP1	2.45513	2.73875	3.22076	3.0473	1.72806	2.81093	2.90421	2.91311	-3.73208	-1.27167	NaN	-1.11699	2.01191	-0.472881	NaN	0.0555353	-1.7941	NaN	-2.55965	2.25027	0.00307608	-1.33598	-1.48855	NaN	-0.52311	-0.567544	-0.249053	-0.335119	NaN	NaN	NaN	-3.46911	-0.273448	1.53501	-0.694329	0.673604	1.66039	0.907995	-0.313417	1.52191	0.519422
Q01813;Q01813-2	Q01813;Q01813-2	ATP-dependent 6-phosphofructokinase, platelet type	PFKP	-3.81657	-2.01166	-2.732	-4.58828	-2.20827	-2.09501	-2.14124	NaN	NaN	NaN	2.02857	NaN	NaN	NaN	NaN	NaN	NaN	NaN	NaN	NaN	NaN	NaN	NaN	NaN	NaN	NaN	NaN	NaN	NaN	1.97167	NaN	NaN	NaN	NaN	NaN	NaN	NaN	NaN	-3.46297	NaN	NaN
Q01995	Q01995	Transgelin	TAGLN	6.47909	5.36894	6.38541	6.57543	5.1993	5.15478	5.89345	6.45996	-0.910815	9.48726	-0.61352	-1.22234	3.02601	1.06406	-1.31808	2.01092	-2.1375	1.78122	-0.253973	5.03799	-1.61605	NaN	-4.6299	-4.87785	0.174933	-0.31416	2.34352	0.753319	NaN	NaN	1.05581	-1.32515	0.908748	3.91266	0.800325	2.81404	3.52908	0.692102	1.0273	4.69986	3.7425
Q02218;Q02218-2;Q02218-3;Q9ULD0;Q9ULD0-3;Q9ULD0-2	Q02218;Q02218-2	2-oxoglutarate dehydrogenase, mitochondrial	OGDH	0.659727	1.2296	0.909966	-0.697122	3.1088	1.26636	0.917294	-3.05891	-0.869885	-1.42947	-0.237864	-1.20064	1.07758	1.3831	-1.68891	-1.07312	-0.623381	-0.875381	0.8591	-0.441371	0.663778	NaN	-3.31571	-3.82021	-1.58677	1.79628	0.200039	-0.964281	NaN	-3.17422	-1.95713	-1.61914	-0.0120234	-2.96269	0.90491	0.813461	0.496463	-0.902762	0.990665	-0.00154877	0.386682
Q02252;Q02252-2	Q02252;Q02252-2	Methylmalonate-semialdehyde dehydrogenase [acylating], mitochondrial	ALDH6A1	0.992504	0.622889	0.934092	-3.32863	-0.219205	0.891218	0.480295	0.146065	1.13012	3.34102	4.06056	-0.442304	-1.17072	1.09851	0.12199	0.412939	0.843996	-0.0166998	1.51152	0.778074	-1.7545	6.52266	-2.56393	0.751822	-1.86069	-2.65068	0.816808	1.14675	NaN	NaN	-7.14747	-1.224	-0.658738	-1.54357	0.734513	-1.13116	-0.922847	-0.42502	0.730437	-1.45904	-3.55281
Q02543	Q02543	60S ribosomal protein L18a	RPL18A	-2.48591	-2.05891	-2.08096	-4.92594	-2.75519	-0.286297	NaN	NaN	-0.345592	NaN	-4.77992	-1.66187	0	0.139983	-4.18934	-2.64491	-1.96758	-1.14861	-1.61255	-0.58197	-3.16746	NaN	-0.621249	-0.1877	-0.636426	-6.7763	-1.06255	0.00657272	NaN	-1.27515	-0.751545	-0.0776439	-0.455093	-0.042614	-0.174218	-1.25067	0.974932	1.77901	0.406654	-0.0960016	0.126378
Q02818	Q02818	Nucleobindin-1	NUCB1	-1.68153	-0.879642	-0.999786	-1.39868	-0.837127	-1.04844	-1.90505	-2.90213	NaN	NaN	NaN	-7.66266	NaN	NaN	NaN	NaN	NaN	-8.57095	NaN	NaN	NaN	NaN	NaN	NaN	NaN	-4.55148	-2.32128	NaN	NaN	NaN	NaN	NaN	-3.19816	NaN	-5.46877	-3.59241	-1.80029	NaN	-1.27295	-1.01556	-1.87673
Q02878	Q02878	60S ribosomal protein L6	RPL6	0.471348	-0.480412	-0.309752	0.462932	-4.73714	-0.0400963	-0.377184	-0.0517902	2.0598	NaN	NaN	1.13712	1.92851	1.59096	1.56682	1.57415	1.74885	1.91553	0.644978	1.1716	-0.0279508	NaN	2.2025	2.67468	2.29516	1.24803	2.16398	1.53169	NaN	-1.79872	0.090806	2.95584	2.39573	2.51204	2.64307	2.91954	2.3247	1.44585	2.46751	2.47144	2.49731
Q02880-2;Q02880;P11388;P11388-2;P11388-3;P11388-4	Q02880-2;Q02880	DNA topoisomerase 2-beta	TOP2B	NaN	-1.47103	-1.94739	-1.36296	-4.59736	-2.56642	-2.6204	NaN	-6.51711	NaN	NaN	NaN	NaN	-6.90312	NaN	NaN	NaN	NaN	NaN	-6.26614	-4.93798	NaN	-6.54162	NaN	1.13109	-7.00726	-5.14678	NaN	NaN	NaN	NaN	NaN	-2.24791	-2.93491	-1.9075	-2.39251	-1.39761	-3.5142	0.236114	-2.0062	-1.42637
Q02978;Q02978-2	Q02978;Q02978-2	Mitochondrial 2-oxoglutarate/malate carrier protein	SLC25A11	NaN	-6.82053	-4.30704	-2.80367	-1.85116	-2.98518	-2.04566	-2.4091	NaN	-3.36565	NaN	NaN	NaN	NaN	NaN	-5.13348	-2.31988	-2.64835	NaN	NaN	-4.01049	NaN	NaN	-1.24659	-4.4326	NaN	-6.94912	NaN	NaN	NaN	-3.15163	-1.62905	-6.18356	-0.241008	NaN	NaN	-4.52637	NaN	-5.08769	-6.44465	-6.47619
Q03135;P56539	Q03135	Caveolin-1	CAV1	5.08402	1.58649	1.62449	2.43348	3.76598	3.85654	3.45129	3.62616	1.05005	NaN	NaN	2.62059	2.02567	0.391217	2.50223	-0.192645	2.20398	0.33462	1.35987	-0.251735	1.61729	NaN	-6.51859	0.308533	1.17333	0.911686	-0.0652404	0.673149	NaN	-3.27098	0.655724	-1.97607	-0.436945	-4.5594	-1.24212	-3.678	-0.0261064	-3.88617	1.09457	0.951021	0.3776
Q03252	Q03252	Lamin-B2	LMNB2	3.37279	2.63333	3.13842	3.63727	1.91052	1.88525	2.72764	2.36773	3.01019	2.97599	-2.2109	3.80622	3.86457	2.62071	4.55318	3.68007	3.38677	3.76929	1.61232	3.26591	2.69035	-2.36451	2.20973	2.09006	2.80064	2.84488	3.79407	2.5977	0.15261	0.00863886	2.88209	3.89753	3.33305	4.13101	3.71425	4.23928	3.81623	3.46865	4.47905	4.47528	2.78691
Q04637-5;Q04637-4;Q04637-3;Q04637;Q04637-8;Q04637-9;Q04637-6;Q04637-7	Q04637-5;Q04637-4;Q04637-3;Q04637;Q04637-8;Q04637-9;Q04637-6;Q04637-7	Eukaryotic translation initiation factor 4 gamma 1	EIF4G1	-3.27675	-0.507511	-1.20598	-0.996804	-1.8638	-1.86781	-2.62265	-2.21483	-2.90047	-1.9957	2.9486	NaN	NaN	NaN	-5.1964	-8.61891	NaN	NaN	-7.87008	-5.70936	-1.19396	-3.53701	-6.98302	-4.9502	-1.1422	-1.2572	NaN	1.16884	NaN	NaN	-4.58162	NaN	-5.47199	-6.28462	-4.28088	-5.87014	-2.66478	-6.52004	-3.36811	-3.49088	-1.13108
Q04760;Q04760-2	Q04760;Q04760-2	Lactoylglutathione lyase	GLO1	2.33653	1.33515	1.35494	2.51161	2.48045	1.89718	1.47202	-2.64046	NaN	NaN	NaN	-5.18494	NaN	NaN	NaN	NaN	-3.88351	NaN	NaN	NaN	NaN	NaN	-4.42191	NaN	NaN	-5.74673	NaN	NaN	NaN	NaN	-3.90355	NaN	NaN	-7.40909	NaN	NaN	-4.35604	NaN	-4.92065	-2.63537	-4.85696
Q04837	Q04837	Single-stranded DNA-binding protein, mitochondrial	SSBP1	-0.465658	0.0284958	-0.152109	0.700816	-1.46776	-0.390749	-0.392889	-0.130148	-1.31094	NaN	-1.71786	-1.73275	NaN	-1.1715	-0.992306	-1.04689	-0.69788	-0.763034	-1.94047	-0.8247	-2.84222	NaN	0	-1.20297	-1.55459	-5.74464	-6.27464	-0.970708	NaN	NaN	-0.820807	-0.797736	-1.32591	0.758992	-2.48788	-2.37382	-0.0666118	-1.87911	-0.17998	0	-2.62618
Q04917	Q04917	14-3-3 protein eta	YWHAH	0.727196	0.888657	1.42052	0.976432	0.983083	0.896975	1.79648	1.84834	-1.99267	NaN	NaN	-1.19348	-1.70803	-1.27442	-2.16665	0.171788	0.760777	-1.21777	-1.25865	0.253774	0.533827	-1.2864	1.4195	0.0368595	0.88347	0.733459	-3.00348	2.51457	NaN	-1.69718	3.58915	1.357	1.42664	-0.504751	0.859328	-0.500648	-0.172263	1.0472	-1.02535	0.467917	-1.64195
Q05682;REV__O75334-6;REV__O75334-5;REV__Q13136-2;REV__Q13136;REV__O75334-2;REV__O75334-4;REV__O75334-3;REV__O75334;Q0VF49-2;Q0VF49	Q05682	Caldesmon	CALD1	4.74612	3.06104	4.49398	3.79585	0.946681	3.07945	2.65582	2.74686	1.06602	-3.3112	-5.20876	-1.01249	4.9676	1.34357	-2.0202	-1.39284	-0.610808	1.36399	0.0688891	4.52966	0.437172	NaN	-1.06697	0.706785	0.722084	1.9734	2.35973	4.34406	NaN	NaN	2.134	0.858149	2.21972	4.55188	1.48336	2.26369	3.16059	1.87695	2.03483	4.2086	3.3468
Q05707;Q05707-2;Q05707-3;Q5VSY0-2;Q8IWI9-2;Q8IWI9-3;Q8IWI9;Q8IWI9-4	Q05707;Q05707-2;Q05707-3	Collagen alpha-1(XIV) chain	COL14A1	5.44104	5.32803	5.74726	5.89849	5.04238	5.81072	5.68741	5.67463	4.70148	4.96764	3.02038	6.47091	7.4775	6.46072	6.03502	6.9891	5.94918	8.21125	4.57208	6.65667	8.11601	2.42046	8.30097	7.00261	9.03086	8.10572	7.61922	8.35238	0.801702	7.245	6.67818	8.41291	8.42131	6.9606	8.00901	8.38682	2.94172	8.50702	5.04161	6.14597	4.67744
Q06323;Q06323-3;Q06323-2	Q06323;Q06323-3;Q06323-2	Proteasome activator complex subunit 1	PSME1	1.36075	1.46042	1.04271	0.149638	-0.0363321	1.63947	0.524324	-1.56802	NaN	-2.3852	-2.57347	-8.01174	NaN	-6.98056	-4.94996	-6.30194	-4.63161	-1.99171	NaN	-3.29019	-3.84664	NaN	-1.8325	-4.31926	-1.73516	NaN	-1.33422	NaN	NaN	NaN	-4.96495	-1.64909	-1.57301	-1.47526	-1.70228	-0.152446	-0.759881	-1.55484	-0.337291	-0.275472	-1.41278
Q06828	Q06828	Fibromodulin	FMOD	0.28228	-0.424149	-0.181623	-2.41583	-0.92113	-0.833191	-0.536058	NaN	-1.23534	-3.34362	NaN	1.43526	2.29457	1.03331	-3.32193	1.10402	1.35374	3.82245	-0.072165	0.939648	2.08407	4.7827	4.47354	2.98405	1.27084	0.817611	2.08455	1.72018	NaN	NaN	2.96102	0.625665	0.952951	3.45964	1.30411	1.95856	0.20264	0.711704	-0.725302	2.16305	-0.261003
Q06830	Q06830	Peroxiredoxin-1	PRDX1	5.048	3.95857	4.25979	4.34651	4.15787	4.43172	4.47746	4.30688	1.36219	2.25618	0.100306	1.92286	2.9127	1.57612	1.53563	1.74009	2.3693	2.78811	1.67783	3.26183	1.55654	NaN	2.16801	1.55878	2.27257	1.13023	2.92063	1.86333	NaN	5.10864	2.44551	2.87092	3.3141	3.05932	2.71878	3.58734	3.33018	4.23138	2.98633	3.96985	4.34474
Q07020;Q07020-2	Q07020;Q07020-2	60S ribosomal protein L18	RPL18	-0.962246	0.00865936	-0.653004	-1.11809	-2.74286	-0.613321	0.809797	NaN	-0.102966	-0.0830956	NaN	-1.68177	1.86648	2.34409	-1.19817	-1.74678	-0.0909243	2.04901	-0.44862	1.3928	0.978308	-1.54166	2.89776	-0.400004	1.48813	-0.778441	1.82851	1.05957	NaN	-2.08355	1.55987	-0.0243278	1.29874	2.25423	2.20679	3.43534	1.99626	2.40859	1.70936	1.45814	2.10644
Q07021	Q07021	Complement component 1 Q subcomponent-binding protein, mitochondrial	C1QBP	-2.47269	-1.01725	-0.856287	-1.0995	0.492206	-4.17551	NaN	NaN	-5.25717	NaN	-1.66933	NaN	0.634581	-0.46127	-5.86208	-5.22463	-6.51083	-2.76022	-2.48104	-0.675836	-0.193961	NaN	0.0905752	-4.40706	-0.741184	1.87231	0.095366	0.260857	NaN	NaN	0.0265322	0.50165	0.315803	0.169592	0.236668	-0.158585	0.867718	-0.540854	1.07565	0.49024	-0.525256
Q07065	Q07065	Cytoskeleton-associated protein 4	CKAP4	-0.435795	-0.0840549	0.053587	0.16768	-1.35204	0.920614	1.55609	-0.0341988	1.95086	5.8256	3.32134	2.60155	-0.54565	1.88861	0.832483	2.36815	1.88734	4.34406	1.10479	0.699252	2.59466	1.90317	4.5333	2.82654	3.52912	1.50743	3.99953	3.97006	-1.9031	2.88075	2.10546	3.78834	3.40352	5.69681	4.17743	3.98029	4.49749	3.04943	3.23132	3.61084	4.55212
Q07507	Q07507	Dermatopontin	DPT	-0.00883102	-6.65222	-3.69016	-0.682309	1.33825	-1.71157	-0.972656	-0.0352364	6.46341	NaN	NaN	7.42627	9.86434	7.44611	8.65286	5.36354	5.27754	7.88401	3.92489	2.33908	8.19229	-2.84337	8.56107	7.58876	8.60877	8.12749	8.03945	8.71897	-2.11042	NaN	7.68047	7.84531	8.32135	7.29096	8.00246	6.36011	0.205923	8.93336	1.46156	2.04169	0.521747
Q07666-2;Q07666;Q07666-3;Q5VWX1	Q07666-2;Q07666;Q07666-3	KH domain-containing, RNA-binding, signal transduction-associated protein 1	KHDRBS1	-0.384777	-1.52421	0.0855255	-1.12837	NaN	-1.47316	-1.21327	-1.41556	NaN	NaN	NaN	-5.9295	NaN	-11.1756	NaN	NaN	NaN	NaN	-3.5413	-5.70936	-5.67181	2.90837	-2.15443	-1.93993	-4.75452	-8.34429	-3.0647	-5.77266	NaN	NaN	NaN	NaN	-2.46756	-1.23041	-3.42076	NaN	-3.66279	-4.4997	-1.94001	-2.35639	1.69712
Q07954;Q07954-2	Q07954	Prolow-density lipoprotein receptor-related protein 1;Low-density lipoprotein receptor-related protein 1 85 kDa subunit;Low-density lipoprotein receptor-related protein 1 515 kDa subunit;Low-density lipoprotein receptor-related protein 1 intracellular domain	LRP1	0.944361	0.62311	1.10233	1.07191	2.44904	0.969172	1.21834	1.09307	2.04967	7.29538	8.20468	0.0124912	-0.679667	1.92971	0.537913	1.00324	1.80295	-0.980735	2.09126	0.722435	-0.222389	NaN	3.63244	0.596473	1.00181	-0.333656	0.332844	1.25165	NaN	NaN	3.79168	-2.61914	-0.88113	2.85471	1.73077	0.911951	-0.259726	-0.536223	0.989885	1.01167	1.51415
Q07955;Q07955-3;Q07955-2	Q07955;Q07955-3;Q07955-2	Serine/arginine-rich splicing factor 1	SRSF1	-0.254402	0.0299149	0.437452	-1.10664	-0.865745	-2.96403	-5.37508	NaN	-2.4249	0.978305	NaN	-0.367879	NaN	-1.98122	-4.49378	-0.86021	-2.70454	-0.598865	-5.28512	-5.53503	-4.44048	NaN	-0.0735083	-0.358385	-3.19911	1.08689	2.67772	0.233165	NaN	-4.25275	-0.25569	0.360962	0.720098	-0.615272	1.0966	0.841415	1.0373	0.701937	2.37513	1.46104	0.642827
Q07960	Q07960	Rho GTPase-activating protein 1	ARHGAP1	0.530638	1.42905	1.30295	0.578071	-0.52344	1.83803	0.479158	-1.02481	-4.13252	-0.558294	NaN	NaN	NaN	-4.85735	NaN	-0.775212	-1.29452	-4.92079	-7.08448	-5.67019	-3.28248	NaN	NaN	-5.87472	-4.03324	-4.56985	-1.42128	-4.95024	NaN	NaN	-3.78345	-4.36271	-3.05179	-2.69072	-5.72964	-3.80321	-0.0341172	-0.486235	-0.952251	-0.37033	0.551329
Q08211;Q08211-2	Q08211	ATP-dependent RNA helicase A	DHX9	-0.0703144	1.55285	0.72187	0.828361	-0.219573	0.399094	0.797522	-3.93815	1.04031	-0.220599	-2.00694	1.40244	-1.25382	0.613902	0.922748	1.54777	1.31203	3.16393	0.685503	0.11117	0.98454	-1.12082	1.09058	2.36573	0.413231	2.77135	2.46694	0.761096	NaN	NaN	1.34397	1.33815	2.37068	2.43544	1.65685	1.43526	1.50812	1.3661	2.67297	1.30181	1.91353
Q08257;Q08257-3;Q08257-2	Q08257;Q08257-3;Q08257-2	Quinone oxidoreductase	CRYZ	0.829817	-0.0841446	0.0651798	-4.83792	1.48976	0.169897	0.482136	0.894003	-6.47722	3.76042	NaN	NaN	NaN	NaN	-3.61143	-6.92292	NaN	NaN	-6.16086	NaN	-6.14226	4.76819	NaN	-9.13538	-3.36779	-5.45951	-0.081512	-4.2545	NaN	NaN	NaN	NaN	-1.2929	-6.03411	-1.80981	NaN	-4.34007	-1.96364	NaN	NaN	-0.780513
Q08380	Q08380	Galectin-3-binding protein	LGALS3BP	0.320913	-0.515644	0.152582	0.360795	1.66605	1.18314	1.58294	0.375494	0.497238	-3.5936	NaN	-4.09147	NaN	-3.71267	-3.68395	-5.59845	-4.68333	-4.40454	NaN	-2.56017	-2.6777	NaN	-4.1938	NaN	-1.73516	-3.03827	-3.37642	-8.64056	NaN	-3.97769	-3.34896	NaN	-2.77337	-4.98389	-4.69116	-2.66746	-0.800294	NaN	-0.589135	-0.674361	-0.665931
Q08945	Q08945	FACT complex subunit SSRP1	SSRP1	-2.77854	-2.23118	-2.83235	-0.8592	-4.70603	NaN	-4.53825	NaN	-9.4384	-1.70502	NaN	-4.85169	-1.12654	-6.68432	NaN	-4.86555	-1.15565	-2.46747	NaN	-5.83802	-4.81167	NaN	NaN	-2.82398	NaN	-4.86657	-1.4633	-2.64878	NaN	-0.154859	-1.8689	-3.221	-1.36656	-0.570043	-1.59479	-1.16784	-1.13388	-3.84893	0.850737	-1.94532	0.0838728
Q09666;Q09666-2;P48552	Q09666	Neuroblast differentiation-associated protein AHNAK	AHNAK	7.32492	6.42083	7.17607	7.35262	6.2006	6.67429	7.28463	6.3784	5.17427	7.21105	7.14113	4.29576	8.0946	6.5098	5.02623	4.69372	6.09664	5.48902	4.85055	6.28436	4.91798	8.58397	6.70918	3.09804	6.15998	5.94601	6.35162	4.82315	3.87032	7.53135	5.83002	5.1043	5.58229	6.51367	6.18265	6.45399	5.4381	6.41591	5.43021	6.48778	5.0434
Q0ZGT2-2;Q0ZGT2-4;Q0ZGT2;Q0ZGT2-3	Q0ZGT2-2;Q0ZGT2-4;Q0ZGT2;Q0ZGT2-3	Nexilin	NEXN	-3.87964	-1.53279	-0.381296	-2.76889	-2.91105	-3.82334	-4.30233	NaN	-2.4249	NaN	NaN	-0.868701	-3.53637	NaN	NaN	-2.91214	-4.1339	NaN	-2.35551	-3.35601	-6.02344	NaN	-2.43028	NaN	-0.118489	-2.88947	-3.91529	-1.62832	NaN	-1.81991	-3.50362	-7.69793	-3.73031	-1.25168	NaN	-4.8304	-4.6828	NaN	-6.43797	-3.14994	-2.75743
Q10471;Q10471-2	Q10471	Polypeptide N-acetylgalactosaminyltransferase 2;Polypeptide N-acetylgalactosaminyltransferase 2 soluble form	GALNT2	-5.42175	-2.79801	-3.87936	-3.83004	-5.16051	-5.46916	NaN	NaN	NaN	NaN	NaN	NaN	0.0315351	-5.7017	NaN	NaN	NaN	NaN	NaN	NaN	-9.1668	NaN	NaN	NaN	NaN	NaN	NaN	NaN	NaN	NaN	NaN	NaN	NaN	NaN	-5.62923	NaN	NaN	-5.44311	NaN	-1.98154	-2.54489
Q10567-2;Q10567;Q10567-3;Q10567-4	Q10567-2;Q10567;Q10567-3;Q10567-4	AP-1 complex subunit beta-1	AP1B1	-1.38393	-0.361767	-0.157383	0.155593	-0.705258	-0.656782	-1.64062	-1.89625	-3.14548	-1.3112	NaN	NaN	NaN	-2.49343	NaN	NaN	-1.65208	-3.60222	-1.52544	-3.52044	NaN	NaN	-3.4868	-5.607	-1.98384	-6.32544	-1.11183	-3.12271	NaN	NaN	-3.24375	-2.13654	-0.946375	-1.04571	-2.05238	-1.98764	-0.627943	-1.7131	-0.827539	-2.69426	-0.496305
Q10589-2;Q10589	Q10589-2;Q10589	Bone marrow stromal antigen 2	BST2	NaN	-3.10649	-4.37864	-3.16103	-3.49916	-2.72429	-3.42413	NaN	0.841122	-2.12827	NaN	-3.15681	NaN	-2.51727	-3.7344	-2.71202	-1.97562	-2.13031	0.337202	0.43497	-0.357741	NaN	NaN	0.708418	-0.0836301	-1.3435	-0.0544944	-0.99016	NaN	NaN	-0.125835	-3.62706	-1.99334	-1.23041	-1.1965	-3.59241	-0.733552	-6.06674	0.055397	-1.18119	0.298425
Q12797;Q12797-10;Q12797-7;Q12797-6;Q12797-11;Q12797-2	Q12797;Q12797-10	Aspartyl/asparaginyl beta-hydroxylase	ASPH	-0.186394	-0.468935	-0.770088	-1.4262	1.86556	0.264589	-1.49487	0.016674	1.59006	-1.6618	NaN	0.601576	1.92222	2.45937	2.29947	1.60803	2.10686	-1.30403	2.21816	1.53168	2.30838	NaN	NaN	0.338368	3.54997	2.72247	0.782756	-0.970708	-4.2889	NaN	3.43168	5.61889	1.43368	0.619538	0.931455	1.14145	1.63644	1.16679	1.6451	0.350304	0.591416
Q12805-2;Q12805-4;Q12805-3;Q12805;Q12805-5	Q12805-2;Q12805-4;Q12805-3;Q12805;Q12805-5	EGF-containing fibulin-like extracellular matrix protein 1	EFEMP1	-1.63091	-2.73844	-2.69342	-1.32492	-0.995599	-4.4547	-2.61983	NaN	0.666365	6.71259	4.76531	2.16799	2.87053	2.00094	-2.68891	0.593479	3.59242	-0.29042	-0.139573	0.754276	1.69326	-0.62549	2.56439	0.390158	11.8877	0.854689	1.56066	3.70401	-0.490905	4.57678	0.0718231	1.02076	2.10425	3.90891	4.13238	2.9424	1.99589	1.49003	2.4761	3.32152	3.24511
Q12874	Q12874	Splicing factor 3A subunit 3	SF3A3	-1.99921	-1.19169	-1.40988	-1.34099	-4.24898	-3.06545	-0.727142	-3.47238	-7.32194	NaN	NaN	NaN	-4.3428	NaN	NaN	NaN	NaN	-3.8079	-1.66125	-2.14439	NaN	NaN	NaN	NaN	-7.34339	NaN	-7.73907	-3.38918	NaN	NaN	NaN	NaN	NaN	NaN	-5.46877	-5.62604	-3.0118	NaN	-1.44211	-3.12272	-2.30844
Q12904;Q12904-2	Q12904;Q12904-2	Aminoacyl tRNA synthase complex-interacting multifunctional protein 1;Endothelial monocyte-activating polypeptide 2	AIMP1	-3.3484	-3.07343	-2.54166	-2.66913	-0.656112	NaN	-1.35485	NaN	NaN	-1.65331	1.22404	NaN	NaN	NaN	NaN	NaN	NaN	NaN	NaN	NaN	NaN	NaN	-5.79828	NaN	-6.63486	-2.60496	-3.10849	NaN	NaN	NaN	-4.05666	NaN	-3.52315	-4.14967	-4.46877	NaN	-2.0765	-4.28557	-3.84569	-2.38845	-0.966525
Q12905	Q12905	Interleukin enhancer-binding factor 2	ILF2	-0.665316	0.707027	0.379459	0.616151	-1.28725	0.136194	0.969896	-3.71386	-5.2224	NaN	NaN	-5.09681	0.971829	0.26932	-2.5927	-3.64228	-4.43706	-4.25959	-0.0375953	0.868996	0.165478	NaN	-5.08933	-7.39691	-0.462142	-1.63851	1.48397	NaN	NaN	NaN	-4.16058	-1.86645	1.34185	-0.108993	1.09058	0.545399	1.75527	0.943246	1.65397	1.86265	0.556922
Q12906-4;Q12906-6;Q12906-7	Q12906-4;Q12906-6;Q12906-7	Interleukin enhancer-binding factor 3	ILF3	0.797371	1.72628	2.1571	2.23211	0.615306	0.666159	1.27679	-0.206144	0.836502	0.425764	1.33342	0.0461512	-0.466423	0.063674	3.39481	-3.28876	-1.133	0.250996	0.732824	-0.367714	0.123739	1.75163	0.448913	-0.939933	0.657157	0.543487	2.02018	1.91636	1.23203	0.973874	-0.292113	1.14814	1.58384	1.78201	1.51441	1.23883	1.45488	0.897763	2.08516	1.5859	0.112349
Q12907	Q12907	Vesicular integral-membrane protein VIP36	LMAN2	-2.84726	-2.29293	-3.49565	-0.334355	-0.534961	-1.761	-1.91762	NaN	-1.2484	NaN	-1.65109	-1.79641	NaN	-2.62975	-3.8354	-1.23151	NaN	NaN	-0.692545	-2.38743	-1.90766	-5.30682	NaN	-0.649032	-1.74723	-2.50211	-1.13995	-6.15982	NaN	-3.16645	-2.12219	-1.62905	NaN	-1.08334	-1.58007	-1.3596	-1.13044	-1.22171	-1.10781	-1.3328	-1.98652
Q12931-2;Q12931	Q12931-2;Q12931	Heat shock protein 75 kDa, mitochondrial	TRAP1	-3.91589	-1.87359	-1.57617	-2.11199	NaN	-3.79275	-2.13585	-2.72468	-3.40137	NaN	NaN	-0.222338	2.20751	-0.0754385	-3.39309	-5.80568	0.910689	-0.830372	-6.66547	1.61845	0.596201	NaN	-3.21101	-0.826819	-0.245446	-0.478046	0.439321	-3.40302	NaN	-4.06753	0.21424	-0.473572	0.229811	0.719464	-0.125309	-0.0461869	2.35498	0.621318	1.14564	1.31484	0.146404
Q13011	Q13011	Delta(3,5)-Delta(2,4)-dienoyl-CoA isomerase, mitochondrial	ECH1	1.72916	0.965361	1.7527	-0.939849	3.0388	0.825256	1.15052	-0.204977	0.776267	-1.87824	NaN	-0.507399	-1.74763	0.170158	-1.98008	-5.17076	-0.787005	0.0110445	0.911213	0.118179	-0.542524	-4.37484	-0.996887	-5.28247	-2.3548	-1.48893	-0.811223	-2.65705	NaN	NaN	-2.3086	-0.690022	-1.72325	-1.077	0.0290966	-0.020802	-0.0914712	-1.05344	1.15799	-1.08283	-0.803972
Q13126;Q13126-4;Q13126-3;Q13126-2;Q13126-7;Q13126-6;Q13126-5	Q13126;Q13126-4;Q13126-3;Q13126-2;Q13126-7;Q13126-6;Q13126-5	S-methyl-5-thioadenosine phosphorylase	MTAP	-0.819742	-0.92317	-0.289593	-0.00246525	0.522443	-0.685835	-1.22052	NaN	NaN	NaN	NaN	NaN	-6.01958	-6.43867	NaN	NaN	NaN	NaN	NaN	-4.33289	NaN	NaN	NaN	NaN	NaN	NaN	-7.29271	NaN	NaN	NaN	NaN	NaN	NaN	NaN	NaN	NaN	-3.14425	NaN	-4.77443	-2.69426	-7.13539
Q13162	Q13162	Peroxiredoxin-4	PRDX4	1.06827	0.685217	1.01068	1.39102	1.86434	1.04339	1.12707	0.968449	-2.8203	NaN	NaN	0.310697	2.14761	-1.36888	NaN	-3.10614	0.0483637	-0.192239	-1.5888	2.29442	-1.48974	NaN	-4.74217	-0.691467	-2.05109	-0.579132	-1.93881	-2.56861	NaN	NaN	-2.43142	-0.770044	-1.85198	-0.690724	-2.13603	-2.77464	0.69989	-1.87911	0.101908	0.847722	-3.41098
Q13185	Q13185	Chromobox protein homolog 3	CBX3	-2.63208	-0.841396	-0.497135	0.29803	-0.881145	-2.15884	-1.91937	NaN	-2.5813	NaN	NaN	-5.07559	NaN	NaN	2.01347	-6.19054	-5.11602	NaN	-3.12285	-6.38373	-5.55151	NaN	-4.28805	-5.9273	NaN	-5.11379	-2.11741	-4.70767	NaN	NaN	NaN	-3.93613	-2.05843	-5.0619	-4.56405	-0.605765	-0.338877	NaN	1.02865	-0.197074	0.39747
Q13201;Q13201-2	Q13201	Multimerin-1;Platelet glycoprotein Ia*;155 kDa platelet multimerin	MMRN1	-1.73965	-2.27976	-1.83987	-3.75383	NaN	-5.67023	-2.82446	NaN	0.211829	NaN	NaN	-6.54427	-1.16714	-3.76881	-2.60673	-0.75738	0.61175	NaN	-0.790726	-3.22725	-0.606654	NaN	3.42123	-2.0908	-2.53771	-1.2572	-5.3631	-1.48344	NaN	NaN	NaN	-9.41719	-0.861634	NaN	-5.55827	-6.48359	-7.36701	-3.53622	-7.04513	-7.46092	-2.04122
Q13228;Q13228-4;Q13228-2;Q13228-3	Q13228;Q13228-4;Q13228-2;Q13228-3	Selenium-binding protein 1	SELENBP1	4.45145	3.19612	4.02413	4.48402	6.1141	4.81966	4.87939	2.12291	NaN	3.37593	NaN	NaN	1.04319	-1.25926	NaN	-3.71202	-3.6495	-4.02063	NaN	1.13128	-2.45728	NaN	1.68039	-6.01253	-7.48501	-1.01763	-4.99935	0.083025	NaN	NaN	NaN	-5.97102	-5.35834	-6.17004	-4.58741	-5.88472	-2.81127	-8.79306	-3.82394	-1.85856	-7.46269
Q13263;Q13263-2	Q13263;Q13263-2	Transcription intermediary factor 1-beta	TRIM28	-2.03804	-0.0871277	1.60047	-0.967343	-3.94811	-1.07536	0.177961	-0.9021	-3.18845	-1.64992	NaN	-3.5012	-1.63938	-3.28871	-2.29139	-2.61891	-2.31988	-8.66898	-4.54358	-0.476137	-5.91182	NaN	NaN	-5.35702	-5.04511	-8.34429	-0.245992	NaN	NaN	NaN	-2.09333	-2.58014	-2.3943	2.54534	-2.96946	-2.56769	0.228195	-2.79482	0.872165	0.343512	0.909859
Q13361-2;Q13361	Q13361-2;Q13361	Microfibrillar-associated protein 5	MFAP5	-4.70136	-5.66224	-4.23166	-2.0821	-1.26396	-2.71209	NaN	NaN	0.317496	3.44477	NaN	NaN	2.94176	-2.41294	-1.45943	NaN	-5.45044	-5.01614	-1.22165	-4.95398	NaN	NaN	-6.87302	-4.01339	NaN	-2.62404	-6.73357	-3.58429	NaN	7.02863	-4.84465	NaN	-7.47199	NaN	NaN	-7.50096	-2.66478	NaN	-4.14721	-1.22756	NaN
Q13409-3;Q13409-2;Q13409-6;Q13409-7;Q13409;Q13409-5	Q13409-3;Q13409-2;Q13409-6;Q13409-7;Q13409;Q13409-5	Cytoplasmic dynein 1 intermediate chain 2	DYNC1I2	-2.28633	-1.67285	-2.79801	-0.912869	-1.01716	-1.71878	-2.75621	-1.00406	-0.807364	NaN	NaN	-1.21507	-4.12133	-1.66928	-5.75612	-0.966833	-1.45943	-0.121247	-1.19452	-1.45518	-1.32655	NaN	-0.150965	-0.826819	-0.955551	-0.832888	-1.86185	-0.515967	NaN	NaN	-1.09333	-1.08104	-2.16194	-0.843803	-2.0123	-2.68685	-1.52276	-1.22917	-2.07801	-3.19176	-1.7068
Q13418;Q13418-3	Q13418;Q13418-3	Integrin-linked protein kinase	ILK	0.160051	0.621727	1.28625	-3.92961	1.27543	0.849754	1.64616	-2.01705	1.41046	NaN	NaN	-0.0124912	2.02372	1.73912	-3.87447	0.930518	0.968981	-4.42819	1.2019	1.11205	0.677306	NaN	0.0338745	-5.19196	-0.190839	-0.467239	0.851119	-1.36021	NaN	-0.602319	-1.39399	-0.803339	0.513523	2.4561	0.759326	1.61608	-0.547772	0.109112	-0.873343	-0.292433	-0.655225
Q13423	Q13423	NAD(P) transhydrogenase, mitochondrial	NNT	-0.137707	-1.58621	-2.02764	-0.940848	-2.4704	-0.888054	-1.64399	-1.67239	1.49724	6.05797	NaN	1.75784	0.752819	2.08781	1.42022	1.74078	2.09389	0.756231	1.60977	1.37427	1.63923	0.848441	-2.75473	1.69005	0.732989	0.919942	0.52779	-2.27344	NaN	NaN	-0.177897	-0.108523	1.34913	0.899072	1.91669	1.60105	1.00907	1.37192	2.33534	0.00925827	1.26456
Q13435	Q13435	Splicing factor 3B subunit 2	SF3B2	-2.03785	-0.887985	-0.339054	-1.77963	-2.61792	-1.3481	-1.03357	NaN	-5.44479	NaN	NaN	-1.39226	-3.56439	-4.63235	NaN	-2.98332	-3.43706	-3.10388	NaN	-2.96184	-4.7691	0.623086	-1.45399	-3.26956	-3.37526	-5.51185	-1.51393	NaN	NaN	NaN	-2.94419	-1.34953	-2.58735	0.12353	-1.18532	-1.24413	-1.2901	-2.81937	0.757835	-0.875501	-1.08725
Q13492-3;Q13492-2;Q13492-5;Q13492;Q13492-4;O60641-3;O60641-4;O60641	Q13492-3;Q13492-2;Q13492-5;Q13492;Q13492-4	Phosphatidylinositol-binding clathrin assembly protein	PICALM	-0.578501	0.543854	-0.210382	-0.13804	-1.2478	-0.180723	-0.156609	-1.32259	NaN	NaN	NaN	NaN	-0.605028	-2.05784	NaN	NaN	NaN	NaN	-7.94529	-2.56915	-4.24117	NaN	-2.04751	NaN	-1.0722	NaN	-0.694007	-1.97071	NaN	NaN	-8.41812	NaN	-0.601021	-5.46364	-1.00245	-1.7101	-1.49154	-0.374542	-2.26682	-1.01244	-0.748867
Q13510;Q13510-2;Q13510-3	Q13510;Q13510-2;Q13510-3	Acid ceramidase;Acid ceramidase subunit alpha;Acid ceramidase subunit beta	ASAH1	0.551292	0.187826	-0.307333	1.50135	3.31043	0.260687	-0.170937	1.29908	-3.46091	NaN	NaN	-4.30944	-4.94895	-5.95168	NaN	-7.15126	-5.44151	-6.0784	-2.64279	-6.95398	-3.64462	NaN	-4.71737	-2.6549	-0.170375	-3.44587	-0.470424	-1.6906	NaN	2.19564	-6.27646	-6.05194	2.10185	-5.92075	-0.853396	-0.317784	-0.858846	0.825833	0.0609236	-0.36036	-0.424096
Q13557-8;Q13557-10;Q13557;Q13557-6;Q13557-11;Q13557-12;Q13557-9;Q13557-5;Q13557-3;Q13557-4	Q13557-8;Q13557-10;Q13557;Q13557-6;Q13557-11;Q13557-12;Q13557-9;Q13557-5;Q13557-3;Q13557-4	Calcium/calmodulin-dependent protein kinase type II subunit delta	CAMK2D	0.264975	-0.477919	0.551819	-0.00670338	-1.61187	-0.139668	0.795538	0.295872	-9.6234	NaN	-4.20237	NaN	-4.72374	-7.23197	-5.33744	NaN	NaN	NaN	NaN	-1.74623	0.781195	NaN	-7.11502	NaN	-0.457176	-6.53694	0.295531	2.59753	NaN	NaN	-9.13425	NaN	0.254589	-2.41644	-0.583738	-0.342031	-2.33689	1.24702	-4.25465	-1.7349	-1.12368
Q13561;Q13561-3;Q13561-2	Q13561;Q13561-3;Q13561-2	Dynactin subunit 2	DCTN2	1.23888	1.00688	1.20802	-1.22514	-1.1273	0.0310249	0.823112	-2.34226	-5.40526	NaN	NaN	NaN	-1.43807	-1.41854	NaN	-5.794	-2.25976	NaN	NaN	-2.2131	-1.3112	NaN	NaN	NaN	-1.80916	-1.62644	-1.07335	-7.52105	NaN	NaN	-2.32696	NaN	-0.132434	-1.90989	-1.55827	-1.13721	-2.10998	-0.0667381	-2.55701	-2.0062	-2.41278
Q13576;Q13576-3;Q13576-2	Q13576;Q13576-3;Q13576-2	Ras GTPase-activating-like protein IQGAP2	IQGAP2	-1.76622	-0.674126	-1.43138	-1.01476	NaN	-1.20794	-0.29985	NaN	-0.3859	-1.51304	NaN	NaN	-3.29039	-0.441173	NaN	NaN	NaN	NaN	-0.724535	-0.47966	-3.80305	-4.46905	0.746902	-2.97515	-0.267011	-2.20421	-1.96876	-0.451632	NaN	NaN	-0.611993	-0.242909	0.882094	0	0.0693388	1.38228	-1.32113	1.7279	-1.57961	-2	-0.244862
Q13642-1;Q13642-5;Q13642-4;Q13642;Q13642-3	Q13642-1;Q13642-5;Q13642-4;Q13642;Q13642-3	Four and a half LIM domains protein 1	FHL1	3.85981	2.35582	3.22177	3.23331	4.17229	2.5305	1.73487	4.26108	2.45079	1.32193	NaN	1.56323	4.43054	0.0836287	1.07699	0.861979	3.00796	-0.607276	3.53348	2.71621	1.28707	4.24891	0.480522	0.505478	1.63686	1.43326	-1.81575	0.906686	NaN	1.45237	2.93848	-0.395335	0.898252	-2.9395	-0.280283	-0.0865855	-0.867408	-0.702684	-2.71484	-0.676834	-2.11266
Q13683-3;Q13683-9;Q13683;Q13683-7;Q13683-10;Q13683-13	Q13683-3;Q13683-9;Q13683;Q13683-7;Q13683-10;Q13683-13	Integrin alpha-7;Integrin alpha-7 heavy chain;Integrin alpha-7 light chain;Integrin alpha-7 70 kDa form	ITGA7	-1.01052	-3.25545	-0.69066	-3.21625	0.794242	-1.21509	-1.35513	-1.18415	2.97004	-3.37121	NaN	3.47243	1.63201	3.23906	2.924	3.30231	3.16214	2.12268	2.55586	1.94288	3.29279	-0.754388	0.0847111	2.19977	1.64618	2.98295	-0.788785	1.46255	NaN	NaN	0.496383	-0.29721	-1.29944	-2.35071	-0.818419	-0.237613	-3.60056	-0.788202	-3.95373	-3.41463	-2.31686
Q13813-2	Q13813-2	Spectrin alpha chain, non-erythrocytic 1	SPTAN1	-2.93871	-3.94179	-2.47634	-2.67325	-2.65074	NaN	-2.83164	-0.298498	5.13855	7.44936	6.14409	6.53439	6.15725	5.15834	4.79021	5.79379	6.58865	5.59466	5.57746	4.3163	5.55819	4.80453	5.36105	4.54819	4.55234	5.4153	4.81698	3.81281	1.91268	6.50086	5.1014	4.39959	4.8574	3.63989	4.9177	4.64836	3.36886	4.60766	4.40326	4.18681	3.37853
Q13838;Q13838-2;O00148-3	Q13838;Q13838-2	Spliceosome RNA helicase DDX39B	DDX39B	-0.327938	1.15891	0.333769	0.33356	0.239837	1.00916	-2.17138	-2.21999	NaN	NaN	NaN	NaN	-7.96778	NaN	NaN	NaN	NaN	NaN	NaN	NaN	NaN	0.317926	NaN	NaN	NaN	NaN	-2.10627	NaN	NaN	NaN	-5.91967	NaN	-2.72501	-3.4021	-2.902	NaN	-1.76254	NaN	-0.557011	-1.70937	-0.720689
Q14103-3;Q14103	Q14103-3;Q14103	Heterogeneous nuclear ribonucleoprotein D0	HNRNPD	0.694748	0.98889	0.630119	1.22779	2.32401	1.50099	1.2576	0.509275	0.118297	-3.26908	NaN	-1.70195	-3.10753	1.18423	0	0.573976	0.757873	-0.314322	-1.12456	0.240988	-0.258731	NaN	0.801557	-7.25573	0.717699	-0.333656	2.51674	-1.38575	NaN	-3.65032	1.32486	0.533112	1.46474	2.21651	2.25307	2.44433	1.19773	1.49919	1.59008	1.34043	1.89634
Q14108;Q14108-2	Q14108;Q14108-2	Lysosome membrane protein 2	SCARB2	-4.60626	-3.26786	-2.76157	-3.26186	-1.07379	-2.50974	-3.31909	-3.68677	NaN	NaN	NaN	-5.95059	NaN	-6.00463	-2.50688	-5.30525	-6.3351	NaN	NaN	NaN	-5.78938	1.55091	-5.67695	NaN	-6.43416	-5.79997	-4.93486	NaN	NaN	NaN	-7.81797	NaN	-3.65119	NaN	-6.2221	NaN	-3.78291	-4.08286	-2.53476	-2.22033	-0.904986
Q14112-2;Q14112	Q14112-2;Q14112	Nidogen-2	NID2	3.24116	2.17049	1.88344	2.65258	4.15598	2.14153	1.51649	0.471273	6.24125	2.66263	0.14274	5.98768	6.00688	5.50092	6.81156	6.43345	6.62662	6.10412	5.52601	4.58308	6.12868	1.27067	4.76175	5.96207	4.44579	5.67189	2.88909	6.78321	-3.38716	1.94275	5.42777	4.47734	2.84069	3.56319	2.99037	3.34269	2.5855	2.50978	1.94744	3.17958	2.89024
Q14141-2;Q14141-4;Q14141;Q14141-3	Q14141-2;Q14141-4;Q14141	Septin-6	2006-09-01	NaN	-2.30833	-1.73527	-2.52168	-3.01333	-3.65186	-3.68498	NaN	NaN	NaN	NaN	NaN	NaN	NaN	NaN	NaN	NaN	NaN	-3.94348	NaN	NaN	NaN	NaN	NaN	NaN	NaN	NaN	NaN	NaN	NaN	NaN	NaN	-6.39598	NaN	NaN	NaN	-3.10322	NaN	-4.28404	-1.32503	-2.82782
Q14165	Q14165	Malectin	MLEC	NaN	-2.41581	-4.3147	-0.387273	-0.0662413	-1.56147	-0.893045	NaN	-1.19687	-3.33817	NaN	-1.35185	-3.83309	0.00419426	-5.10064	-0.883232	-0.396036	-0.830372	-1.5888	-1.75474	-0.481123	-5.75817	-1.51502	-1.05712	-1.26701	-0.791861	-0.0518203	-3.18411	NaN	NaN	-2.60995	-0.803339	-0.800031	0.623437	-0.138729	-0.211851	-0.659813	-1.20692	-0.233588	-1.06329	-1.52526
Q14195-2;Q14195	Q14195-2;Q14195	Dihydropyrimidinase-related protein 3	DPYSL3	2.11911	1.78761	2.35666	-0.974742	1.82472	1.81006	2.03387	0.670904	-2.05248	2.7778	NaN	-0.608521	1.57964	-1.64281	-1.51347	-3.82338	-0.748625	-0.447701	1.27948	2.83166	-2.173	NaN	0.219273	-2.42127	2.65155	-1.54464	2.28201	-3.5531	NaN	-2.28775	-0.14052	0.706737	0.0145955	3.17581	1.08494	1.71098	3.35815	1.32072	0.693637	3.88852	3.05133
Q14204	Q14204	Cytoplasmic dynein 1 heavy chain 1	DYNC1H1	1.67819	2.47229	2.10402	0.585692	1.37129	2.75674	3.00209	0.584332	2.37792	0.725074	-2.00694	0.949205	1.78787	-0.269348	3.42782	1.43399	2.46779	2.98835	1.21222	0.58585	1.64489	NaN	4.79457	1.21264	1.12613	1.63292	2.33203	2.22558	NaN	3.88578	0.865005	0.434211	2.65485	1.50594	2.50366	1.1503	1.80695	2.12951	1.1822	1.59458	2.32673
Q14240;Q14240-2	Q14240;Q14240-2	Eukaryotic initiation factor 4A-II;Eukaryotic initiation factor 4A-II, N-terminally processed	EIF4A2	0.173416	-1.36576	-0.25491	-0.6773	-4.05777	-0.714964	-0.00131226	-1.22506	-6.51711	NaN	9.30924	-5.18494	NaN	NaN	NaN	-7.14828	NaN	NaN	-10.5487	-2.16693	-3.35617	NaN	NaN	NaN	-4.32735	-7.313	-0.640795	-2.70339	NaN	NaN	-5.65731	NaN	-0.851984	-2.5754	-1.53679	-2.99201	0.69287	-2.46407	0.286223	-0.258706	1.11661
Q14247;Q14247-3;Q14247-2	Q14247;Q14247-3;Q14247-2	Src substrate cortactin	CTTN	-1.72671	-0.233805	-0.704954	-3.96203	-0.572598	-1.3784	-5.2154	-2.94235	NaN	NaN	NaN	NaN	NaN	-9.29984	NaN	-6.78703	NaN	NaN	NaN	NaN	-7.97814	NaN	NaN	NaN	-7.84296	-7.409	NaN	-3.62426	NaN	NaN	NaN	NaN	NaN	-8.04595	NaN	NaN	-9.41173	-5.96564	-6.96836	-8.52505	-2.32532
Q14258	Q14258	E3 ubiquitin/ISG15 ligase TRIM25	TRIM25	-1.56272	-0.563538	-0.713356	-0.65775	-3.79233	-2.27197	-1.80477	-0.0952377	-7.64755	NaN	NaN	NaN	0.281514	-2.2643	NaN	NaN	NaN	-6.26172	NaN	-1.62424	0.154465	-4.24793	-5.89881	-6.23953	0.349471	-0.0780005	-3.54367	NaN	NaN	NaN	NaN	-3.43045	-0.373443	-3.18197	-1.21913	-2.88432	-1.0765	-1.70268	-0.761451	-1.22756	-0.917726
Q14315;Q14315-2	Q14315;Q14315-2	Filamin-C	FLNC	2.17713	2.64685	3.28438	3.80888	1.87478	2.31228	2.33157	1.25556	-0.297306	1.3727	-3.67153	1.1802	2.55625	2.79149	-2.28574	-1.5559	0.671474	1.56091	0.302701	4.2092	4.14384	-0.361428	-1.90067	3.07163	3.70949	3.21764	2.10812	-1.06382	-2.98971	-4.98041	3.27862	0.768466	1.90303	3.75992	3.02619	2.83996	2.42506	0.589886	2.19242	3.83154	2.88059
Q14444-2;Q14444	Q14444-2;Q14444	Caprin-1	CAPRIN1	-4.04214	-1.16571	-1.52449	-0.741572	-3.1077	-5.31951	-2.45782	-2.13858	NaN	-3.36011	NaN	-3.8073	NaN	NaN	-5.47651	-1.39836	-2.14655	NaN	-7.56938	-7.83369	NaN	NaN	-4.72559	-8.10129	-3.70188	-9.76779	NaN	-2.49636	NaN	NaN	-3.8543	-2.81574	-6.56984	-2.14171	-3.34166	NaN	-7.9378	-7.55859	-5.66404	-5.47875	-0.870523
Q14554;Q14554-2	Q14554;Q14554-2	Protein disulfide-isomerase A5	PDIA5	-2.97756	-0.771839	-1.65886	-0.62341	-3.46911	-1.52326	-3.90749	-0.222147	-2.83336	-3.20811	-4.10979	NaN	NaN	-3.80358	NaN	NaN	NaN	-2.6996	-4.71808	NaN	-3.45728	NaN	-2.4868	-1.93993	-2.26354	NaN	-2.1979	-2.88567	NaN	NaN	-3.65984	-2.01455	-4.70924	-1.8655	-2.43394	-1.73741	-1.9992	NaN	-2.05144	-2.24948	-0.731894
Q14624-3;Q14624-2;Q14624;Q14624-4	Q14624-3;Q14624-2;Q14624;Q14624-4	Inter-alpha-trypsin inhibitor heavy chain H4;70 kDa inter-alpha-trypsin inhibitor heavy chain H4;35 kDa inter-alpha-trypsin inhibitor heavy chain H4	ITIH4	2.98666	1.29168	1.60418	2.81743	4.29702	2.86804	2.51336	3.11461	-6.80943	NaN	-3.51953	-2.5534	0.288056	-1.93231	NaN	-1.43191	-0.249978	-1.8552	-0.921809	-1.0788	-4.76074	NaN	NaN	-3.31926	-0.693683	-2.05113	-4.17444	NaN	NaN	NaN	-1.27581	-3.75585	-3.52929	-2.80976	-3.49339	-3.65352	-0.682297	-1.26704	-2.65761	-3.19176	NaN
Q14683	Q14683	Structural maintenance of chromosomes protein 1A	SMC1A	-1.38198	-0.462351	-0.972668	-0.225884	-3.30039	-1.47343	-2.24205	-3.17048	-3.45485	NaN	NaN	-5.17362	-8.98182	-0.888891	3.41124	-6.63967	-0.144281	0.452629	-5.96472	-1.85184	-0.101951	-6.86825	-7.41658	-4.77206	-0.900584	-0.266541	0.732452	1.66662	NaN	NaN	-0.0511045	0.443702	0.302903	-0.141708	0.769678	0.852141	0.471661	0.385389	1.06516	-0.936408	0.206338
Q14697;Q14697-2;Q14697-3	Q14697;Q14697-2	Neutral alpha-glucosidase AB	GANAB	1.92346	2.36325	1.68746	1.06452	3.76069	3.1267	2.24751	-1.62495	2.36328	-4.0934	-4.89883	1.84486	NaN	-2.31564	-6.01583	0.605589	-0.0542898	-0.513376	1.99887	-0.683941	-1.19396	NaN	-3.82365	1.303	-2.64883	-2.09537	-1.44916	-4.29264	NaN	-6.71465	-0.185491	-1.30117	-2.15006	-0.904268	-2.13603	-1.80321	1.1836	-1.35402	1.09162	0.0336599	-0.956633
Q14764	Q14764	Major vault protein	MVP	2.0343	2.50303	2.06894	0.789124	2.04304	1.34768	1.38671	0.932001	0.708708	2.28113	7.06434	1.20856	0.186654	0.472166	-0.392076	1.89373	2.37139	1.94772	0.293147	0.482819	1.89097	-0.25745	-0.0156651	1.79116	1.61027	1.53131	2.60145	1.53803	-3.39673	NaN	0.872337	1.95565	3.13384	2.41754	2.62703	2.69825	2.25882	2.68044	1.23446	3.35878	3.09773
Q14839;Q14839-2	Q14839;Q14839-2	Chromodomain-helicase-DNA-binding protein 4	CHD4	-5.16154	-1.26067	-2.18445	-1.03971	-5.87421	-2.52037	-5.25825	NaN	NaN	NaN	NaN	NaN	NaN	-5.95168	NaN	-4.44441	-5.67283	-0.307452	-6.88852	-4.67664	NaN	NaN	NaN	NaN	NaN	-9.52757	-2.4282	NaN	NaN	-4.38548	-2.96495	-4.13654	-4.83287	-1.57898	-4.14901	-4.39976	-1.9378	-3.42931	-1.92547	-4.54226	-2.31686
Q14847;Q14847-2;Q14847-3;O76041-2	Q14847;Q14847-2;Q14847-3	LIM and SH3 domain protein 1	LASP1	2.18207	0.790323	2.21153	1.53595	-0.661202	1.00637	1.88588	2.16371	-3.40137	NaN	-0.983932	NaN	2.32193	0.634339	NaN	-6.36795	-1.51692	-3.33583	NaN	0.157266	0.881446	NaN	-4.73385	-4.22649	1.56213	1.64525	0.188777	-2.10564	NaN	NaN	0.636473	-3.8688	0.413054	2.12859	1.14342	2.18748	-2.16521	0.257859	0.313995	0.145391	2.28075
Q14914-2;Q14914	Q14914-2;Q14914	Prostaglandin reductase 1	PTGR1	-0.0548897	-0.126738	0.794884	0.0784597	0.687497	-0.0561275	0.501532	1.36211	NaN	NaN	NaN	NaN	-3.96379	-5.41518	NaN	NaN	NaN	NaN	NaN	-2.27297	NaN	NaN	NaN	NaN	NaN	NaN	-6.13225	NaN	NaN	NaN	NaN	NaN	-7.35397	-6.81566	-5.61716	-7.71588	-4.7743	-8.04763	-8.75441	-7.99234	-7.3071
Q14956-2;Q14956	Q14956-2;Q14956	Transmembrane glycoprotein NMB	GPNMB	-0.258354	-0.577065	-0.117393	0.905272	-0.274405	-0.0441608	0.555344	0.503502	NaN	NaN	NaN	NaN	-4.55686	NaN	NaN	NaN	NaN	-8.84881	NaN	-5.15562	NaN	NaN	NaN	NaN	-2.91686	-5.9104	-3.6272	NaN	NaN	NaN	-7.91159	NaN	-0.977514	NaN	-3.37431	-4.68153	-4.28397	-4.34265	-6.92296	-6.47187	-2.30844
Q14974;Q14974-2	Q14974;Q14974-2	Importin subunit beta-1	KPNB1	0.682289	1.43038	0.799517	1.43804	-0.103927	1.30566	1.60112	-0.353191	-8.39439	2.43035	NaN	-5.17362	-1.99205	-1.66928	-5.71502	-8.24357	NaN	-0.916604	NaN	-2.31013	-3.04816	NaN	-3.8325	-8.90316	NaN	-2.54919	-1.0306	-2.00988	NaN	NaN	-5.8738	NaN	-0.55724	-0.178574	-1.17976	-0.512393	-1.19005	-3.55859	-1.2946	-0.662062	-0.539952
Q14980;Q14980-2;Q14980-4;Q14980-3;Q14980-5	Q14980;Q14980-2;Q14980-4;Q14980-3	Nuclear mitotic apparatus protein 1	NUMA1	1.18834	1.02603	1.74392	2.75218	0.467986	0.937437	1.66772	1.08635	-0.527256	1.59391	3.41503	1.14595	-0.718487	-2.88501	-4.41761	-2	3.72541	-0.937666	-1.08249	-0.351486	-1.29601	-0.24319	-2.86391	-1.7666	-1.11067	-1.04147	1.67097	0.019599	-2.63063	-2.89825	0.568128	-0.115476	1.59486	0.530976	0.930182	-0.601576	0.535945	0.209042	2.52871	1.53027	2.90281
Q15019;Q15019-2;Q15019-3	Q15019;Q15019-2;Q15019-3	Septin-2	2002-09-01	1.19694	2.01293	2.12689	2.72343	2.4913	2.19508	1.69454	2.11298	1.85414	NaN	NaN	-0.0605316	2.70628	1.04977	0.353972	1.19326	1.43491	0.780615	0.467588	1.40516	-0.0437179	NaN	1.37488	-0.513431	0.95972	-2.69035	1.37923	0.462729	NaN	-2.31759	0.875989	1.35748	0.378629	2.84706	1.90701	1.82839	1.33264	1.62774	1.07504	2.11454	1.4236
Q15029-2;Q15029;Q15029-3	Q15029-2;Q15029;Q15029-3	116 kDa U5 small nuclear ribonucleoprotein component	EFTUD2	-2.08803	-0.188951	-1.03377	-2.327	NaN	-1.77619	-1.85178	-2.22307	-0.949383	NaN	-4.55436	-0.686788	-6.26719	-0.928311	-3.02962	-1.1736	3.61011	1.54897	-1.21255	0.082788	-0.845535	NaN	-2.22406	2.96317	-2.04065	-1.47804	-0.252119	-1.55889	NaN	NaN	4.27154	3.17344	-0.279902	1.05788	0.110759	0.0501199	-0.68987	-1.2143	0.821135	0.168425	0.470864
Q15056-2;Q15056	Q15056-2;Q15056	Eukaryotic translation initiation factor 4H	EIF4H	-1.49602	-2.26242	-1.452	-2.42246	-3.1809	-3.52227	NaN	NaN	-7.00828	NaN	NaN	NaN	NaN	NaN	NaN	NaN	NaN	NaN	NaN	NaN	NaN	NaN	NaN	NaN	NaN	NaN	NaN	NaN	NaN	NaN	NaN	NaN	-6.22083	NaN	NaN	NaN	-4.22117	NaN	-3.31658	-2.36434	-2.17247
Q15063-3;Q15063-5;Q15063-7	Q15063-3;Q15063-5;Q15063-7	Periostin	POSTN	2.56786	2.55737	2.18589	3.69332	2.46128	2.23587	2.09247	2.20565	2.0728	2.69577	4.19098	0.516812	8.17087	5.8861	1.70432	2.70824	4.24174	6.93291	3.5672	6.06498	5.70018	2.96675	6.60309	4.97378	5.63217	6.80391	6.71043	3.99977	0	2.91733	5.11892	3.81413	5.06221	6.98317	5.57196	4.87474	4.54323	4.25448	3.88981	5.11013	6.98444
Q15063-4;Q15063-2	Q15063-4;Q15063-2	Periostin	POSTN	-2.12635	-2.61908	-1.72451	NaN	-2.66257	-2.01975	-2.68847	NaN	2.0728	2.69577	4.19098	0.516812	8.17087	5.8861	1.70432	2.70824	4.24174	6.93291	3.5672	6.06498	5.70018	2.96675	6.60309	4.97378	5.63217	6.80391	6.71043	3.99977	0	2.91733	5.11892	3.81413	5.06221	6.98317	5.57196	4.87474	4.54323	4.25448	3.88981	5.11013	6.98444
Q15084-3;Q15084;Q15084-4;Q15084-5;Q15084-2	Q15084-3;Q15084;Q15084-4;Q15084-5;Q15084-2	Protein disulfide-isomerase A6	PDIA6	1.48802	2.28851	2.47832	1.43913	1.44187	1.95104	2.3482	1.84664	-1.21384	2.2302	0	0.538474	0.370519	1.66977	-1.66425	0.547993	1.45746	1.38068	-0.62759	1.43503	1.93035	0.957416	NaN	1.12148	2.46588	2.01173	3.27182	2.60688	NaN	NaN	3.14323	1.51132	3.52573	3.02661	2.68382	2.6482	3.03793	3.43256	3.12208	3.12889	4.10085
Q15113	Q15113	Procollagen C-endopeptidase enhancer 1	PCOLCE	-4.07679	-5.38575	-5.041	-3.75655	-3.44398	NaN	-3.49176	NaN	NaN	-2.70152	NaN	-6.04022	-3.70283	-2.56618	NaN	-0.0105228	NaN	-0.573917	-5.59944	-4.69619	-3.31273	NaN	NaN	-7.1611	1.54803	-3.84403	1.23003	NaN	NaN	-3.48644	-5.53898	0.388254	-0.646174	1.97406	-0.407708	-0.760566	-0.0486484	0.271132	-2.64167	0.559266	0.528149
Q15124;Q15124-2	Q15124;Q15124-2	Phosphoglucomutase-like protein 5	PGM5	0.320688	0.33353	1.77336	1.1958	-1.64423	0.203522	0.427866	-0.755482	-1.19265	NaN	NaN	NaN	-7.7208	-1.9979	-7.39634	-7.7755	NaN	-2.14249	NaN	0.365983	-4.20668	NaN	NaN	NaN	NaN	NaN	-11.0776	NaN	NaN	NaN	-2.72033	-4.01195	NaN	-4.54532	-4.36418	-2.21185	NaN	-4.382	-5.9636	-4.55676	-9.02984
Q15149-8	Q15149-8	Plectin	PLEC	4.51231	4.61964	5.04297	5.35179	4.41381	4.55833	4.82446	4.03395	4.03234	6.54542	3.86162	4.75496	5.6595	4.68697	3.34768	4.61968	4.87998	5.09307	4.02846	4.83858	4.65928	4.72796	4.67232	5.23199	5.10569	4.69706	6.31432	4.91366	8.15411	5.44611	4.66972	5.16884	6.16135	6.20787	5.59041	5.6375	6.3872	5.63577	5.47292	6.76188	5.80719
Q15181	Q15181	Inorganic pyrophosphatase	PPA1	-0.0651379	0.088665	0.205921	-2.33097	1.17194	0.581074	-0.667496	-2.81243	NaN	NaN	NaN	NaN	NaN	NaN	NaN	NaN	-7.51833	-2.02513	-3.26052	-1.9268	NaN	NaN	NaN	NaN	NaN	-1.2114	NaN	NaN	NaN	-5.12065	-5.5945	NaN	NaN	NaN	NaN	NaN	-0.387308	NaN	-1.91585	-0.20419	-1.88922
Q15185-4;Q15185;Q15185-3;Q15185-2	Q15185-4;Q15185;Q15185-3	Prostaglandin E synthase 3	PTGES3	-0.690584	-0.849243	-2.21239	-1.0958	NaN	-1.34972	-1.18292	NaN	NaN	-0.141276	NaN	-4.67378	2.30912	-5.46997	-4.88014	NaN	2.315	1.83495	NaN	1.51354	2.74852	3.20189	-5.00687	-7.2804	2.52023	0.432456	2.29595	NaN	NaN	NaN	1.52803	1.83745	2.47939	-2.16843	-0.746797	-2.27714	-0.878904	2.32009	0.129412	0.17824	-1.82182
Q15233;Q15233-2	Q15233;Q15233-2	Non-POU domain-containing octamer-binding protein	NONO	-0.15296	0.89146	1.39341	0.54312	0.0912313	0.449953	-0.204115	-1.887	-2.84653	NaN	NaN	0.982777	0.45435	-0.467064	1.03619	0.379479	0.997971	1.7535	-0.333143	3.60599	-0.884756	-5.4067	0.451193	-0.0515785	-0.389386	1.14086	2.49801	0.31997	NaN	-3.50593	-0.193124	1.22652	1.84099	2.00417	2.0818	2.53833	2.7266	0.468393	3.60375	2.80684	2.56097
Q15293;Q15293-2	Q15293;Q15293-2	Reticulocalbin-1	RCN1	-1.31681	-0.830954	-0.215599	-0.65553	-5.41921	-4.4469	NaN	NaN	-6.14223	1.06319	NaN	-8.47318	NaN	-6.84885	NaN	-8.87045	NaN	-2.02513	-2.83893	-7.36902	NaN	-1.96916	NaN	2.72086	NaN	-5.11379	-3.88451	NaN	NaN	NaN	NaN	NaN	-3.95565	NaN	-5.07284	-6.39048	-3.7216	NaN	-2.03573	-2.69426	0.605486
Q15363	Q15363	Transmembrane emp24 domain-containing protein 2	TMED2	-3.64345	-2.90638	-2.34419	-0.848384	-0.431447	-1.0037	-2.95765	NaN	-0.371545	NaN	NaN	NaN	-2.04699	-1.51128	NaN	-3.84431	-2.77293	NaN	-0.881579	-2.37426	-0.0468926	NaN	0.731972	NaN	-1.78407	-1.22955	0.0734887	0.2934	NaN	NaN	-2.92627	-1.7215	0.0251069	-2.01507	0.0290966	-1.72825	0.472182	-1.23666	0.207358	0.19674	0.971165
Q15365;P57723-2;P57723	Q15365	Poly(rC)-binding protein 1	PCBP1	0.439787	1.68551	2.1902	1.53001	1.70913	0.746866	2.37458	0.370029	0.743339	-0.00539303	-3.64386	-2.0188	1.9327	0.433815	1.89384	-0.875518	0.184425	-0.489854	0.409729	1.64893	0.391002	NaN	-1.04751	-0.20604	0.893224	-0.343503	2.01723	4.28666	NaN	NaN	0.924413	0.807586	1.26483	2.63496	1.91328	2.04836	1.9723	2.04537	2.45046	2.05798	2.37047
Q15366-6;Q15366-3;Q15366;Q15366-2;Q15366-7;Q15366-8;Q15366-4;Q15366-5;P57721-2;P57721-3;P57721-5;P57721-4;P57721	Q15366-6;Q15366-3;Q15366;Q15366-2;Q15366-7;Q15366-8;Q15366-4;Q15366-5	Poly(rC)-binding protein 2	PCBP2	-1.83753	-0.189825	-0.707195	-2.36982	-1.43752	-0.631556	1.02847	-1.81243	NaN	-2.28211	NaN	NaN	-1.24434	-2.89278	NaN	-11.3314	NaN	NaN	NaN	-1.40073	0.293977	NaN	NaN	NaN	-0.597657	-2.75986	1.40234	NaN	NaN	-0.767498	-4.47356	NaN	1.45201	0.038475	1.31325	1.02832	1.2283	1.06407	0.965114	0.718455	0.446679
Q15393;Q15393-2;Q15393-3	Q15393	Splicing factor 3B subunit 3	SF3B3	-1.25413	0.556183	-0.0275002	0.354751	-0.0659647	-0.235071	-2.12032	-1.8228	NaN	-1.70327	0.365132	-7.54136	-5.70907	-2.22449	-5.99108	-4.56828	-2.0248	-0.739727	-5.49863	-4.16921	-1.89616	NaN	NaN	-0.691467	-2.70659	-3.92452	-0.547435	NaN	NaN	NaN	-2.06504	-0.659215	-0.876231	-0.00601101	-0.372401	-0.402672	-1.14078	-1.03372	0.423318	-0.51989	-1.01703
Q15404;Q15404-2	Q15404;Q15404-2	Ras suppressor protein 1	RSU1	1.90255	1.2771	1.42463	2.75773	2.84426	2.03928	1.73715	2.8039	-4.82812	-2.91228	NaN	-0.147791	0.288056	1.22896	0.26046	0.0514936	0.984776	0.172088	-1.27751	0.723966	-0.201015	-4.25554	0.604563	NaN	-1.15824	-0.193478	0.741729	-2.73148	NaN	4.04401	-2.42422	0.365963	0.247873	0.31652	0.181581	0.891298	-0.577901	-1.6318	-0.838855	-0.117672	0.66304
Q15417;Q15417-2;Q15417-3	Q15417;Q15417-2;Q15417-3	Calponin-3	CNN3	-0.691336	-0.194592	0.0157833	-0.38812	1.26795	-0.0827541	NaN	0.488796	-9.65421	NaN	NaN	-6.46488	NaN	-8.15513	NaN	-2.73976	NaN	NaN	NaN	-5.60718	-8.16857	-3.09668	-3.78019	NaN	-4.46413	NaN	-5.65615	-9.25199	NaN	-1.41559	NaN	NaN	NaN	0.0673876	-5.86584	-7.23294	-0.428947	NaN	-3.81855	0.773118	-0.0872507
Q15435;Q15435-2;Q15435-3;Q15435-4	Q15435;Q15435-2;Q15435-3;Q15435-4	Protein phosphatase 1 regulatory subunit 7	PPP1R7	-1.33727	-0.882166	-1.43429	-1.96421	0.118855	-1.00779	-0.740597	NaN	NaN	NaN	NaN	NaN	-7.97578	NaN	NaN	NaN	NaN	NaN	NaN	-9.23876	NaN	NaN	NaN	NaN	NaN	NaN	NaN	NaN	NaN	NaN	-8.77922	NaN	NaN	NaN	NaN	NaN	NaN	NaN	-8.99891	-3.39495	NaN
Q15436;Q15436-2	Q15436;Q15436-2	Protein transport protein Sec23A	SEC23A	-0.615568	0.617682	-0.439884	-0.0847464	-2.16177	0.0877628	-0.0493183	-1.60971	NaN	-0.00539303	NaN	NaN	-2.06355	-2.2643	NaN	NaN	NaN	NaN	NaN	-2.53357	-0.611346	NaN	NaN	NaN	-0.533526	-0.875117	-4.06255	NaN	NaN	NaN	-2.79038	-5.00161	-2.77885	-2.94642	-0.0574656	-1.29732	0.0830894	-2.47113	-1.14104	0.0812578	-0.12553
Q15459;Q15459-2	Q15459;Q15459-2	Splicing factor 3A subunit 1	SF3A1	-2.65725	-0.0835133	-1.0562	0.149764	-0.781816	-1.50905	-0.960266	-4.79762	NaN	NaN	NaN	-5.18494	-4.62603	-3.9979	-3.76554	NaN	-5.77013	NaN	-7.28055	-5.14663	-4.64078	NaN	-4.21679	NaN	NaN	-5.28692	1.40666	1.69043	NaN	NaN	NaN	-7.99339	0.689036	-5.7922	2.67568	0.678777	-6.30864	1.79723	-1.15795	-3.32038	-1.87673
Q15582	Q15582	Transforming growth factor-beta-induced protein ig-h3	TGFBI	3.47051	2.17359	3.17887	4.28383	3.22175	2.16415	3.561	1.74444	3.40212	1.16032	-0.874084	4.55986	5.46914	3.63313	4.26778	2.68858	2.02255	3.69601	4.12878	2.83129	4.48611	-6.514	5.15989	4.90391	4.74018	4.9004	3.95881	4.15333	-1.28445	-1.13575	3.64449	3.11413	3.90671	5.52315	3.86693	3.85994	3.74415	3.91719	1.94391	3.63534	5.048
Q15691	Q15691	Microtubule-associated protein RP/EB family member 1	MAPRE1	0.778292	-0.185753	0.246517	-0.0326872	-1.19056	-0.369986	0.185575	-0.634754	-0.592351	-0.682384	-1.49005	NaN	NaN	-0.0469561	NaN	-0.771628	-0.826436	-0.586337	0.0195289	-3.70276	1.37335	NaN	0.411919	0.9465	-0.0646224	2.18111	-1.30846	0.406813	NaN	NaN	1.83766	-0.374335	0.975091	-0.390256	-0.0935993	-1.50065	-0.16345	0.921526	-0.704453	-1.77672	-0.600283
Q15746-7;Q15746-2;Q15746;Q15746-11;Q15746-4;Q15746-3;Q15746-6;Q15746-5;Q15746-9	Q15746-7;Q15746-2;Q15746;Q15746-11;Q15746-4;Q15746-3;Q15746-6;Q15746-5;Q15746-9	Myosin light chain kinase, smooth muscle;Myosin light chain kinase, smooth muscle, deglutamylated form	MYLK	1.50444	0.92108	2.86045	1.89879	-0.62659	0.749804	0.883617	-0.0534248	-0.467514	NaN	NaN	-1.01249	-1.17252	-5.51727	NaN	-3.78241	NaN	-5.83926	0.0595269	0.653347	0.170953	-2.1087	-0.424416	0.512973	-0.0646224	-1.22955	-2.02011	-0.167038	NaN	NaN	-0.617118	1.4112	-1.83287	-4.36763	-0.898343	-0.714616	-1.95595	-1.17777	-3.07265	-1.05683	-1.38598
Q15836;P63027	Q15836	Vesicle-associated membrane protein 3	VAMP3	-3.32328	-1.9471	-2.17805	-4.66825	-3.98163	-1.8713	-1.2981	NaN	-0.141013	NaN	NaN	1.10396	-3.87926	0.93588	-2.98313	0.612682	0.951073	-0.565698	0.199078	0.605935	0.663778	NaN	-1.14062	0.973396	-0.619683	-0.243309	-3.60821	-0.460649	NaN	NaN	-6.89158	0.210628	-4.13127	-0.108993	-1.25961	-0.639712	-1.41006	NaN	-1.05671	-1.12948	-2.14975
Q15907;Q15907-2;P62491-2;P62491;P57735	Q15907;Q15907-2;P62491-2;P62491	Ras-related protein Rab-11B;Ras-related protein Rab-11A	RAB11B;RAB11A	1.245	0.681665	0.821463	1.51141	1.64355	0.605093	1.13406	1.9241	NaN	NaN	NaN	NaN	NaN	-6.03185	NaN	NaN	NaN	NaN	NaN	-3.89258	NaN	NaN	NaN	NaN	NaN	-4.94836	-7.95871	NaN	NaN	NaN	NaN	NaN	-6.12103	NaN	-5.51283	-4.91933	-2.9992	NaN	-3.64326	-1.92167	-4.53308
Q15942;Q15942-2	Q15942;Q15942-2	Zyxin	ZYX	-0.383074	0.478563	0.744667	-0.126246	-4.69107	0.065237	0.176367	1.90834	NaN	NaN	-2.61529	NaN	NaN	NaN	NaN	NaN	-1.54057	NaN	-5.33957	-4.33289	-7.61041	-2.4169	-4.43533	NaN	NaN	NaN	NaN	NaN	NaN	0.897092	NaN	NaN	-6.99674	-0.141708	-5.1665	-10.49	-3.39183	-4.99381	-4.64803	-1.27173	-1.20723
Q16181;Q6ZU15	Q16181	Septin-7	2007-09-01	2.15282	1.23388	2.10142	2.5628	2.58327	1.1328	3.02758	0.913597	0.165	5.2021	7.52186	0.282732	-0.290392	-1.42417	-3.7344	0.374636	-1.75899	-1.73973	-0.475587	0.0366759	-2.86894	-0.669307	5.29841	-0.850666	-2.51071	-3.91274	3.34477	NaN	NaN	1.73786	-1.58162	-0.349532	3.00092	0.247455	-0.916722	-1.74663	0.65705	3.86917	0.690098	0.428354	1.22035
Q16363-2;Q16363;Q16363-3	Q16363-2;Q16363	Laminin subunit alpha-4	LAMA4	4.26764	2.87475	3.76409	4.38813	5.19729	3.29259	2.75907	4.21792	5.88247	-0.0717354	NaN	6.33956	5.84464	5.17675	6.69293	6.32054	6.44597	4.85936	5.57012	4.47019	5.89203	0.749698	4.36491	5.4482	4.48886	5.6237	2.58446	4.47928	4.5953	10.7198	5.37131	3.46318	2.46667	1.57081	2.12351	2.53872	1.04574	2.1584	-0.364833	1.56989	1.17377
Q16531;Q16531-2	Q16531	DNA damage-binding protein 1	DDB1	0.887419	0.152796	0.417286	0.870414	1.72729	1.02993	0.603914	0.47139	NaN	NaN	NaN	NaN	NaN	NaN	NaN	NaN	NaN	-3.25166	-6.45161	-3.34312	-2.77752	NaN	NaN	NaN	-3.52519	NaN	-2.23382	NaN	NaN	NaN	NaN	-2.21054	-3.11041	-2.05191	-2.54391	-2.03203	-2.89049	-2.85584	-1.75715	-3.14994	-1.98652
Q16576;Q16576-2	Q16576;Q16576-2	Histone-binding protein RBBP7	RBBP7	-3.54	-3.05498	-3.92265	-2.59935	NaN	-2.32295	-3.11077	-2.44087	NaN	NaN	NaN	NaN	NaN	NaN	NaN	NaN	NaN	NaN	-3.32969	NaN	-4.33739	NaN	1.32657	-6.67349	-3.18262	-5.54783	NaN	-5.64549	NaN	-4.32709	NaN	-5.09747	NaN	-4.60246	NaN	-5.95821	-3.95716	NaN	-2.58723	-3.12272	-2.82782
Q16610;Q16610-4;Q16610-2;Q16610-3	Q16610;Q16610-4;Q16610-2;Q16610-3	Extracellular matrix protein 1	ECM1	-1.60745	-4.0778	-3.61094	-1.54484	-4.72241	-4.32665	-4.38797	-0.990225	-5.52726	NaN	NaN	-0.90918	-8.13696	-2.96474	NaN	0.244392	-1.08874	-0.676401	-0.299023	-6.272	0.2007	NaN	-1.48855	-0.775703	-1.32012	1.13378	-1.33422	-2.67582	NaN	-1.87272	-0.868901	-0.594644	-4.20306	0.330898	-2.04225	-2.48513	-0.642564	-1.82162	-0.633768	-1.06977	-0.75457
Q16629-3;Q16629-2;Q16629-4;Q16629	Q16629-3;Q16629-2;Q16629-4;Q16629	Serine/arginine-rich splicing factor 7	SRSF7	-2.24674	-0.154047	-0.4436	0.143275	0.0204916	-1.51196	-0.879707	-2.27286	-0.849848	NaN	NaN	-2.42711	NaN	-1.66928	NaN	NaN	-1.57679	-1.27694	-0.849478	-2.5557	-1.173	NaN	-0.273668	-1.3047	NaN	NaN	0.371211	-0.7066	NaN	NaN	-0.133159	-0.589795	-1.62959	0.940294	0.397789	0.00962973	0.0256763	0.211798	0.842791	-0.635367	-0.0980844
Q16630-3;Q16630;Q16630-2	Q16630-3;Q16630;Q16630-2	Cleavage and polyadenylation specificity factor subunit 6	CPSF6	-4.83687	-2.51117	-2.53293	-2.95369	NaN	-3.37544	-1.94699	-2.42205	NaN	NaN	NaN	NaN	NaN	NaN	NaN	NaN	NaN	NaN	-10.2672	NaN	-9.18101	NaN	NaN	NaN	NaN	-10.0234	NaN	NaN	NaN	NaN	NaN	NaN	NaN	NaN	-9.05157	NaN	NaN	NaN	-5.10945	NaN	-9.36734
Q16643;Q16643-2;Q16643-3	Q16643;Q16643-2;Q16643-3	Drebrin	DBN1	-3.01839	-2.08451	-1.44989	-1.10589	NaN	-4.79209	-5.53865	NaN	-0.725976	NaN	NaN	-5.72406	-2.55499	NaN	NaN	NaN	-7.65208	NaN	-2.44862	-4.63205	-0.972574	NaN	NaN	NaN	0.935378	-2.07718	-3.44213	-6.60814	NaN	NaN	-1.33369	-5.26053	NaN	NaN	-3.29764	1.25041	-2.72575	NaN	-1.23061	-1.02184	-2.02735
Q16647	Q16647	Prostacyclin synthase	PTGIS	NaN	0.180182	-0.615471	2.03719	-2.36244	0.797607	-2.07146	-2.38614	0.915248	-1.64655	NaN	-1.20064	-3.03387	0.737129	-1.75248	-0.0864143	-3.5099	1.34529	0.630079	-0.879492	0.321316	NaN	2.07977	1.19461	0.405073	0.707463	1.83948	0.317335	NaN	NaN	-0.166582	-3.69626	1.60077	0.53719	1.28482	1.54508	1.5033	1.31458	-0.342113	0.224722	1.62041
Q16658	Q16658	Fascin	FSCN1	0.755898	1.33512	1.17673	-0.282111	2.20739	1.17216	0.98464	1.67227	NaN	NaN	NaN	-5.41874	NaN	NaN	NaN	NaN	NaN	NaN	-5.17494	-2.31013	NaN	NaN	NaN	NaN	-4.6511	NaN	-3.5497	NaN	NaN	NaN	-4.29869	-10.9934	-6.13782	-0.739967	NaN	-9.51601	0.185771	NaN	-1.91106	-0.774074	-2.56479
Q16666-3;Q16666-2;Q16666;Q16666-6;Q6K0P9-6;Q6K0P9-5;Q6K0P9-4;Q6K0P9-3;Q6K0P9-2;Q6K0P9	Q16666-3;Q16666-2;Q16666;Q16666-6	Gamma-interferon-inducible protein 16	IFI16	-0.513409	1.28708	0.0350971	-0.007411	-0.992755	-1.48773	-2.95833	-0.86306	-1.59791	NaN	0.0786095	-1.84047	-1.15644	-3.11856	NaN	-2.59337	-2.87597	-1.69421	-2.49201	-1.51176	-0.901897	0.201113	-3.80611	-1.19074	-1.17445	-2.58146	1.4974	1.91017	NaN	-3.28775	-2.46614	-1.52356	-1.3597	0.482425	0.590666	-0.205481	-0.145984	-0.988735	2.07553	-0.474017	0.79133
Q16698-2;Q16698	Q16698-2;Q16698	2,4-dienoyl-CoA reductase, mitochondrial	DECR1	1.54701	1.20044	1.68249	-1.95927	-0.527778	0.488861	1.57696	0.775394	2.16937	0.741265	NaN	1.48419	-0.151118	3.24778	0.679518	1.75749	1.25251	1.93816	1.71379	1.62141	1.38507	2.45173	2.22575	1.93675	1.49515	-0.596691	1.77783	0.829268	-3.06651	NaN	0.265264	1.5587	1.14496	1.20437	2.12238	1.11589	1.0018	2.05741	1.82166	1.30369	0.766172
Q16718-2;Q16718	Q16718-2;Q16718	NADH dehydrogenase [ubiquinone] 1 alpha subcomplex subunit 5	NDUFA5	-2.35246	-6.02169	-1.87107	-3.5021	-1.09905	-2.51683	NaN	-3.72949	NaN	NaN	NaN	NaN	-2.4424	-1.53542	NaN	NaN	NaN	NaN	NaN	-1.78058	-2.28398	NaN	-3.15166	-6.78083	-0.907341	-0.522101	-2.82303	NaN	NaN	NaN	-9.31859	-2.19868	-2.28639	-1.61527	-0.968505	-0.428402	-0.715405	-6.77898	-0.282189	-0.300036	-1.13852
Q16822;Q16822-3;Q16822-2	Q16822;Q16822-3;Q16822-2	Phosphoenolpyruvate carboxykinase [GTP], mitochondrial	PCK2	-1.00182	-0.175138	-0.733063	NaN	0.600879	-0.08181	-0.729044	-3.44779	-1.7382	NaN	NaN	NaN	-1.14935	-1.25926	NaN	-6.31858	-0.525741	NaN	-0.860099	-0.926798	-6.53716	NaN	-2.67496	-2.23399	-6.09362	-5.6458	-2.66103	-4.85206	NaN	NaN	-4.04005	NaN	-4.46022	NaN	-3.22714	-2.99421	-3.39018	-5.20104	-4.05777	-3.69226	-3.21743
Q16836;Q16836-3;Q16836-2	Q16836;Q16836-3;Q16836-2	Hydroxyacyl-coenzyme A dehydrogenase, mitochondrial	HADH	3.5198	2.94764	3.07547	2.64859	4.31461	3.6172	2.42329	2.02288	1.82801	3.00572	1.84479	2.14759	-0.360294	1.36092	2.30282	0.231947	0.977946	0.294543	0.0156608	2.4371	-1.67377	-1.22907	-2.71123	1.05508	-1.1502	1.05351	0.357193	-4.90032	NaN	-3.78674	-1.22016	-0.220249	-0.900893	-1.79095	0.436312	-0.94988	4.20418	-7.51711	1.98908	0.328995	2.32029
Q16851	Q16851	UTP--glucose-1-phosphate uridylyltransferase	UGP2	3.7976	3.09671	2.71802	3.10561	3.2448	3.36753	3.95497	4.39075	0.566533	1.20771	0.20414	3.43006	3.94355	2.87053	1.31729	2.54899	3.47236	3.59811	2.90837	0.48824	3.02248	NaN	3.30298	3.3246	3.47455	1.13023	2.80682	0.594803	NaN	5.97997	2.75278	3.31902	3.08643	1.15509	1.64147	1.39762	1.57067	2.33186	0.957212	1.43702	0.802324
Q16853;Q16853-2;O75106-2;O75106	Q16853;Q16853-2	Membrane primary amine oxidase	AOC3	4.29154	2.53148	2.56399	3.66385	6.52129	4.50801	3.97217	5.51596	6.63347	4.14128	NaN	7.54567	4.32462	6.4555	6.41982	7.08702	7.24322	6.03731	7.0687	5.37394	6.81508	-5.0496	5.23724	6.24864	4.87261	6.1505	4.33488	4.98608	-3.04881	NaN	4.81743	4.80208	3.55963	3.97365	3.63164	3.64032	2.21721	3.38057	1.07894	2.20118	0.286687
Q16891-2;Q16891;Q16891-4;Q16891-3	Q16891-2;Q16891;Q16891-4;Q16891-3	MICOS complex subunit MIC60	IMMT	-1.37097	-1.89294	-1.41382	0.725984	0.186805	-1.26732	-1.1498	-3.42409	1.57804	0.364364	4.27823	-0.328133	2.31073	2.16897	0.371968	-0.312522	0.798121	0.308026	0.921183	2.10929	2.14737	NaN	0.896676	0.26259	1.09773	1.18948	1.90018	-0.145067	9.25137	-3.82296	-0.470774	0.476439	1.86304	1.76542	2.19164	2.04978	1.85426	1.80206	2.77146	1.60845	2.05445
Q1KMD3	Q1KMD3	Heterogeneous nuclear ribonucleoprotein U-like protein 2	HNRNPUL2	-0.0417843	0.284319	-0.535706	-0.948302	-0.344634	-0.314964	0.076849	-1.44057	-3.52938	-2.35184	4.44391	NaN	-3.23681	NaN	NaN	-5.66073	NaN	NaN	-3.66001	-1.2608	-3.86445	NaN	-3.64152	NaN	-2.07371	-2.94836	0.446904	-4.53775	NaN	NaN	-1.3765	NaN	0.126213	-4.22059	0.871615	0.471797	-0.202637	0.206281	0.380939	-0.305765	-1.60543
Q27J81-2;Q27J81;Q27J81-3	Q27J81-2;Q27J81	Inverted formin-2	INF2	-2.78672	-2.66203	-2.89272	-5.0079	-5.9607	1.26	-3.28779	-3.33751	-7.25576	NaN	NaN	NaN	-7.70242	NaN	-7.45604	NaN	NaN	NaN	-8.3945	NaN	NaN	NaN	-7.78448	NaN	-6.18	NaN	-5.79235	NaN	NaN	NaN	NaN	NaN	-5.87447	-7.43481	-8.25352	NaN	-5.30243	-9.91089	-4.10507	-4.28223	-3.43642
Q53GG5-2;Q53GG5;Q53GG5-3	Q53GG5-2;Q53GG5;Q53GG5-3	PDZ and LIM domain protein 3	PDLIM3	-2.35125	-1.81802	-0.349094	-2.13414	-2.60008	-1.22972	-1.70073	-2.94458	NaN	3.2444	NaN	-8.70114	NaN	NaN	NaN	NaN	NaN	NaN	NaN	-3.81221	NaN	NaN	NaN	NaN	NaN	NaN	-2.6594	NaN	NaN	NaN	NaN	NaN	-4.58895	-2.56116	-5.55827	-3.05018	-0.983601	-6.40479	-5.65122	0.696825	1.10553
Q53GQ0;Q53GQ0-2	Q53GQ0	Very-long-chain 3-oxoacyl-CoA reductase	HSD17B12	-1.94546	-1.98354	-2.74727	-5.05254	-1.79418	-0.0365639	-0.169952	-1.74023	-6.25015	NaN	NaN	-3.24289	-7.68263	0.315615	NaN	0.179215	NaN	-3.97637	-10.5516	-1.30387	-0.498401	-4.46023	-1.07351	-7.67349	-2.01561	-1.33365	-0.689844	-5.31863	NaN	NaN	NaN	-2.0675	-0.380362	-2.50901	-0.526167	-0.231129	-1.08647	-0.7131	-1.15511	-0.909989	-1.05171
Q58FF6	Q58FF6	Putative heat shock protein HSP 90-beta 4	HSP90AB4P	-0.0392933	-0.197031	0.148315	-0.320817	-0.647223	-0.430916	NaN	NaN	NaN	-1.24591	NaN	NaN	NaN	NaN	NaN	NaN	NaN	NaN	NaN	0.238846	NaN	NaN	-6.20871	NaN	NaN	NaN	-3.79593	NaN	NaN	NaN	NaN	NaN	-4.89494	NaN	NaN	NaN	1.67131	NaN	-0.0650187	0.451157	-1.19555
Q5JTV8	Q5JTV8	Torsin-1A-interacting protein 1	TOR1AIP1	-4.23975	-3.94901	-2.89202	-5.67108	-2.46522	-1.93452	-2.28214	NaN	0.579447	-2.40502	NaN	NaN	0.00794888	-4.90689	NaN	-1.09535	-4.57679	NaN	-2.20351	-2.2608	-4.24117	-1.06123	-1.21101	-4.80896	-4.63306	-7.84627	-2.18612	0.285333	NaN	3.46405	NaN	-3.31391	-1.82341	-2.62449	-4.32438	-2.46217	-4.80906	-3.16627	-0.637715	-2.5604	-0.631421
Q5SSJ5;Q5SSJ5-2;Q5SSJ5-3;Q5SSJ5-5	Q5SSJ5;Q5SSJ5-2;Q5SSJ5-3	Heterochromatin protein 1-binding protein 3	HP1BP3	-0.779278	-1.16986	0.0334797	-2.70229	-2.19279	-1.90954	-0.00224304	-1.17809	1.82703	NaN	4.54217	0.015584	-2.86177	0.512471	0.595213	1.10449	0.0932379	0.598753	0.422932	0.650127	1.36816	8.60286	0.388306	0.414371	0.219037	0.494578	3.09963	1.85014	NaN	-1.72547	1.40699	1.50747	2.5352	1.6906	3.0772	2.94863	1.63292	2.18406	3.21821	1.92547	2.47799
Q63ZY3-3;Q63ZY3;Q63ZY3-2	Q63ZY3-3;Q63ZY3;Q63ZY3-2	KN motif and ankyrin repeat domain-containing protein 2	KANK2	-0.353308	-0.463406	0.352257	-1.62802	-1.6687	-0.710268	-0.998634	-0.695169	-2.03729	NaN	NaN	NaN	-0.0160303	-2.97791	NaN	-2.06871	-0.282012	-4.93767	-2.64279	-1.0788	NaN	1.89471	-7.52144	-7.3182	-3.98099	-3.63609	-3.04755	-0.970708	NaN	NaN	-1.11492	NaN	-2.21044	-0.705321	-2.13603	-4.77653	-6.81612	-1.7131	-3.64644	-3.30653	-2.74603
Q687X5;Q687X5-2	Q687X5;Q687X5-2	Metalloreductase STEAP4	STEAP4	-2.70734	-3.53062	-2.66002	-1.67069	-1.21674	-1.86781	-1.21315	NaN	-1.14304	NaN	NaN	-2.97395	1.17258	1.6924	-3.09075	-1.70516	-1.97562	0.0702686	-2.32576	1.65279	1.49449	NaN	-1.12016	-0.0160894	0.760961	1.55224	0.387064	0.348642	NaN	NaN	0.390563	-1.27758	0.164751	-0.81186	0.473833	0.923621	0.473526	2.25279	-1.62199	-0.326967	-1.62618
Q6DD88	Q6DD88	Atlastin-3	ATL3	-0.189154	-0.182077	-0.0440102	-0.892123	0.266011	0.62742	-0.532734	-0.797567	3.82775	NaN	NaN	-0.652022	-0.592955	0.122728	-1.81897	0.0992565	-3.73151	-3.96768	3.3832	2.07868	3.3647	NaN	-3.17117	3.56715	2.88632	3.78101	-0.784339	1.42535	NaN	NaN	NaN	-3.49065	-1.11502	2.44918	-0.666849	-0.283836	0.45972	-0.692342	-0.727404	-0.262415	-0.973158
Q6NUK1;Q6NUK1-2	Q6NUK1;Q6NUK1-2	Calcium-binding mitochondrial carrier protein SCaMC-1	SLC25A24	-1.99971	-4.69369	-4.73929	-2.4049	-1.57153	-2.93678	NaN	NaN	0.216588	-2.11655	-0.731207	0.53201	-0.534061	1.75196	-0.091567	0.782518	0.639049	0.287754	0.899035	0.605935	0.565351	0.0815735	0.305003	0.842357	-1.1502	1.37206	1.54027	-1.23117	0.0270786	-0.0982766	0.301023	0.552981	1.53361	0.495249	0.721203	1.30882	0.304525	1.06407	2.10209	0.542923	1.11318
Q6NUM9;Q6NUM9-2	Q6NUM9;Q6NUM9-2	All-trans-retinol 13,14-reductase	RETSAT	-1.09031	-2.34355	-3.46041	NaN	0.585881	-0.527338	-1.26883	0.00112534	0.23703	NaN	NaN	0.25683	NaN	-1.205	NaN	-0.115651	1.5278	-1.62425	-0.170084	-2.85549	-2.02795	NaN	NaN	NaN	-1.16632	-0.596691	-4.06686	-3.5454	NaN	NaN	-3.95453	NaN	-4.36381	NaN	-4.8802	-5.05934	-8.74708	NaN	-5.99566	-5.96695	NaN
Q6NZI2;Q6NZI2-2;Q6NZI2-3	Q6NZI2;Q6NZI2-2	Polymerase I and transcript release factor	PTRF	5.21184	3.01828	3.90405	0.986062	3.51258	3.30095	3.5598	4.41936	4.77521	0.133583	5.97266	6.18937	6.63668	5.91641	4.3668	5.73309	4.90162	3.04921	4.81908	5.78143	6.42078	NaN	4.8111	3.46431	4.5677	6.88884	4.07733	4.03831	-4.67455	-0.464815	5.36061	3.25338	4.48491	3.02266	3.91453	3.39727	3.76517	3.91801	3.62749	4.28817	1.57663
Q6P2Q9	Q6P2Q9	Pre-mRNA-processing-splicing factor 8	PRPF8	-1.42324	-0.171968	-0.519709	0.0150633	-2.25669	-1.5864	-3.10197	NaN	-1.08724	1.40762	10.6782	1.28728	-2.98257	-2.09325	-3.79201	0.00209618	0.249653	-2.20495	-0.148225	-1.32907	3.82916	0.165923	3.63057	-0.166595	3.17097	0.936314	0.351145	2.75957	NaN	-1.5789	2.99116	-1.30117	0.511655	-0.543571	0.908229	-0.683301	0.513446	5.87895	1.73246	0.379833	1.0474
Q6PCB0;Q6PCB0-2	Q6PCB0	von Willebrand factor A domain-containing protein 1	VWA1	-2.35876	-3.42625	-2.67122	0.57467	-0.941291	-3.3498	-3.0928	NaN	-4.83336	NaN	NaN	-6.93713	7.26022	4.73798	-4.86882	-4.27246	0.846129	4.63829	-5.55274	3.89604	5.42357	NaN	NaN	3.63093	3.4275	5.08996	-1.68569	-2.53203	NaN	NaN	NaN	5.02318	-2.01471	4.49306	-1.9075	-2.97458	-2.44381	-2.69234	-2.42837	-2.25686	-2.12
Q6UWY5	Q6UWY5	Olfactomedin-like protein 1	OLFML1	2.42906	2.3667	3.27828	2.33769	1.62054	2.71357	2.34637	0.84597	1.68521	-1.53627	NaN	3.14966	2.60645	1.99396	NaN	3.58398	-2.39334	4.28668	1.82233	1.69751	2.88598	NaN	3.95666	3.52019	1.67663	2.60939	1.86313	3.71022	NaN	2.23837	2.77717	2.50934	1.54659	0.717641	2.59308	2.79166	-0.39554	2.13061	0.819631	1.40705	-1.68486
Q6YN16;Q6YN16-2	Q6YN16;Q6YN16-2	Hydroxysteroid dehydrogenase-like protein 2	HSDL2	0.6348	0.645817	0.340519	0.0835199	-0.548738	-1.43255	-1.2033	NaN	-0.490598	NaN	NaN	NaN	-2.49086	-1.39074	NaN	NaN	NaN	NaN	-0.411693	-4.3278	-4.57332	NaN	NaN	NaN	-3.88183	-4.73632	-2.83585	-1.0366	NaN	NaN	-5.72298	NaN	-2.21044	NaN	-2.08318	-3.7841	NaN	-6.74097	-3.13824	-4.11197	-2.01361
Q71U36;Q71U36-2;P0DPH8;P0DPH7;P0DPH7-2;Q6PEY2	Q71U36;Q71U36-2;P0DPH8;P0DPH7;P0DPH7-2;Q6PEY2	Tubulin alpha-1A chain;Tubulin alpha-3E chain	TUBA1A;TUBA3E	-1.10187	-0.301552	-1.47489	-2.75456	0.186107	-1.75315	1.01806	NaN	4.18567	NaN	0.111031	3.98943	4.84913	3.52002	3.79571	4.02135	4.30227	4.14892	3.44425	3.79582	3.68433	-3.07969	4.35681	4.44003	3.68618	3.0552	3.87683	3.52847	NaN	NaN	3.74444	3.56827	4.40982	4.92902	3.96651	3.69388	3.89754	4.03981	3.26039	3.62867	3.8319
Q7KZF4	Q7KZF4	Staphylococcal nuclease domain-containing protein 1	SND1	-0.391912	1.5787	1.01625	1.61169	-0.766986	0.516924	0.799061	-0.593727	1.98061	0.741265	7.15622	-0.123775	0.471698	-0.0622225	-3.21061	0.935899	2.31257	1.69192	0.0175967	0.0994115	-0.266111	-0.103538	1.79971	-0.432026	0.285727	-0.409207	2.71071	-1.81228	-5.52721	NaN	-0.00671101	1.65038	2.06033	1.99767	1.65828	1.20638	2.10727	-0.0402651	2.58601	1.94913	2.5597
Q7L1Q6-2;Q7L1Q6;Q7L1Q6-4;Q7L1Q6-3	Q7L1Q6-2;Q7L1Q6;Q7L1Q6-4;Q7L1Q6-3	Basic leucine zipper and W2 domain-containing protein 1	BZW1	-2.04656	-2.631	-1.34695	-3.67376	-2.43357	-3.72719	-3.07495	-3.11868	NaN	NaN	NaN	NaN	NaN	NaN	-6.65937	NaN	-8.22677	NaN	NaN	NaN	NaN	NaN	NaN	NaN	NaN	NaN	-5.0243	NaN	NaN	NaN	NaN	NaN	NaN	-5.08207	-3.72639	-5.45914	-2.45237	NaN	-2.84569	-2.52434	-0.743188
Q7L576;Q7L576-2;Q7L576-3	Q7L576;Q7L576-2	Cytoplasmic FMR1-interacting protein 1	CYFIP1	-3.72126	-0.192839	-1.22075	-2.94088	-5.01464	-0.681438	-0.865297	-4.6815	NaN	-2.62979	NaN	NaN	NaN	NaN	NaN	NaN	NaN	NaN	NaN	NaN	NaN	NaN	NaN	NaN	NaN	NaN	-6.08249	NaN	NaN	NaN	NaN	NaN	-4.66126	NaN	-5.42602	NaN	-6.61972	NaN	-4.84569	NaN	-3.6816
Q7Z406;Q7Z406-6;Q7Z406-2;Q7Z406-4;Q7Z406-5	Q7Z406;Q7Z406-6;Q7Z406-2;Q7Z406-4;Q7Z406-5	Myosin-14	MYH14	-1.12363	-2.44992	-5.83154	-4.02566	-1.31474	-5.63198	-5.50158	NaN	3.82192	0.522625	NaN	4.06186	5.46324	2.23029	2.07955	3.66527	3.83349	4.34437	3.1136	4.93146	3.9786	-2.35426	4.1646	3.2976	4.34921	4.27856	3.77606	4.22222	NaN	3.57319	4.48749	3.9649	4.17639	5.53337	4.11486	4.94025	4.01845	3.16697	3.26233	4.50218	4.13434
Q7Z5L7;Q7Z5L7-2;Q7Z5L7-3;Q7Z5L7-4	Q7Z5L7;Q7Z5L7-2;Q7Z5L7-3;Q7Z5L7-4	Podocan	PODN	-0.106775	-0.686405	-0.436434	0.558696	-4.43669	-0.345587	0.053072	-2.95103	-2.29279	NaN	NaN	-2.88822	-0.107529	-0.204998	NaN	-1.01264	-0.417772	0.58405	-6.69965	-0.448258	0.321316	NaN	NaN	-1.02964	0.0125852	-0.51652	-0.295745	-3.02853	NaN	NaN	0.273595	-0.914145	-0.167913	-1.13511	-1.10409	-0.626888	-4.53726	-0.370414	-3.74518	-3.25834	-3.85451
Q7Z7G0;Q7Z7G0-3;Q7Z7G0-4;Q7Z7G0-2	Q7Z7G0	Target of Nesh-SH3	ABI3BP	-0.199495	-1.23775	-0.904154	-1.46568	-1.21773	-0.892834	-3.93875	NaN	0.723182	3.88772	-0.29336	2.39187	2.53226	0.784032	0.902254	1.71039	1.06062	1.93035	0.656835	1.39841	1.31369	-0.38733	2.22205	1.78759	1.21748	1.5955	-0.775488	0.878363	NaN	-2.95072	2.42309	0.726312	-0.658738	-0.881987	-0.457291	0.142896	-4.80906	-0.739476	-3.47704	-4.09072	-3.95597
Q86UP2;Q86UP2-4;Q86UP2-2;Q86UP2-3;Q9Y4F3-3;Q9Y4F3-4;Q9Y4F3-5;Q9Y4F3	Q86UP2;Q86UP2-4;Q86UP2-2;Q86UP2-3	Kinectin	KTN1	0.700695	1.50079	1.39282	1.86137	-0.04667	-0.000190735	-0.15801	-1.52829	NaN	NaN	NaN	NaN	NaN	NaN	-2.94104	-2.41504	-0.137503	NaN	-5.16086	-2.82649	NaN	NaN	-4.07876	-9.55342	-7.5512	-6.52613	-1.40754	NaN	NaN	NaN	NaN	-7.6584	-0.254254	-1.44229	-2.64907	-7.56736	-0.943821	-1.85584	-3.09418	0.62997	0.234087
Q86UX7-2;Q86UX7	Q86UX7-2;Q86UX7	Fermitin family homolog 3	FERMT3	-2.3888	-0.276585	-0.481062	0.0661364	-2.53419	-0.656431	-0.623968	-1.30958	NaN	NaN	NaN	-7.58266	-3.95141	-3.61939	NaN	NaN	NaN	NaN	NaN	-1.72935	-3.46405	NaN	NaN	-4.65995	-2.16146	NaN	-1.07879	-5.61617	NaN	NaN	-6.81044	NaN	-0.373443	-2.48867	-0.0147724	0.255683	-1.01814	0.18119	-1.16363	-2.50663	-0.151627
Q86V81	Q86V81	THO complex subunit 4	ALYREF	-2.1541	NaN	-2.89518	0.804044	-1.97427	-1.39062	-1.11186	NaN	-3.91428	NaN	NaN	-1.11023	-3.95141	-6.57817	2.31123	-3.0288	NaN	-3.78481	-3.01606	-5.68313	-2.70552	-3.25936	-5.42191	-1.57169	2.83449	-3.78379	-3.6692	NaN	NaN	5.21095	-3.73808	2.34128	1.43743	-0.565597	1.1636	NaN	-2.48714	1.09425	-0.466474	-0.609158	-0.600283
Q86VB7;Q86VB7-3;Q86VB7-2;Q86VB7-4	Q86VB7;Q86VB7-3;Q86VB7-2;Q86VB7-4	Scavenger receptor cysteine-rich type 1 protein M130;Soluble CD163	CD163	-2.90071	-0.272259	-0.295597	-0.356616	-0.120843	-3.12178	-1.77921	-1.76603	-6.29568	NaN	NaN	NaN	0.129511	-3.09504	NaN	NaN	-6.77461	-10.2698	NaN	-0.798065	-2.56237	NaN	NaN	NaN	-4.24973	-1.2572	-3.35781	-8.49118	NaN	NaN	-7.10538	-7.45282	-2.36656	-7.08207	-2.68013	-1.88228	-1.38116	-1.67188	-1.31026	-1.64502	-0.933809
Q86VP6;Q86VP6-2;Q86VP6-3;O75155-2;O75155	Q86VP6;Q86VP6-2	Cullin-associated NEDD8-dissociated protein 1	CAND1	0.0100288	0.839497	0.42012	-1.09923	-0.749192	1.22515	1.64168	-2.13873	-1.54326	-1.93475	1.86076	NaN	-0.879259	-2.65598	-4.88014	-6.07577	-5.51457	-7.3561	-4.30821	-0.597196	-3.01297	NaN	-4.89139	-6.3076	-4.20243	-4.87798	-0.719244	-3.25137	NaN	NaN	NaN	NaN	-1.54164	-2.75002	-0.809807	-2.00966	0.372215	-1.46407	-0.531082	-0.148224	0.2034
Q8IUX7;Q8IUX7-2;Q8N436	Q8IUX7;Q8IUX7-2	Adipocyte enhancer-binding protein 1	AEBP1	-3.69242	-1.90686	-0.516216	-2.39353	NaN	-3.69628	-2.08401	NaN	1.30044	3.35038	NaN	-1.76423	-0.3501	0.650738	NaN	-0.133943	0.0183268	-0.00553799	0.727928	-0.515372	-1.12525	0.45543	0.19498	-2.25931	1.76522	-2.83845	1.10281	-1.0707	-4.67455	0.492838	2.71087	-0.293263	0.841039	4.76159	1.27422	1.51092	2.63287	2.50133	-1.03312	2.98124	1.55876
Q8N1F7;Q8N1F7-2	Q8N1F7;Q8N1F7-2	Nuclear pore complex protein Nup93	NUP93	-3.06002	-2.25965	-2.20494	-3.82942	NaN	-3.78023	-2.55778	NaN	-3.11806	NaN	NaN	NaN	-3.6221	0.239392	-5.85983	NaN	NaN	-5.25959	-3.96778	-2.04709	-1.52471	NaN	NaN	-5.11601	-2.17444	NaN	-1.07335	-3.30883	NaN	NaN	NaN	-5.20015	-1.74989	-1.22339	-0.954197	-0.609965	-1.38936	-1.72359	-0.679826	-2.3096	-1.13108
Q8N1G4	Q8N1G4	Leucine-rich repeat-containing protein 47	LRRC47	-3.534	-1.27432	-1.24947	-3.41188	NaN	-4.57127	-2.14825	NaN	-1.41505	NaN	NaN	-1.90918	-5.25192	-1.49343	-2.38904	-2.29698	-1.40415	-5.46441	-2.83893	-3.05758	-1.57882	2.03615	NaN	-1.84108	-3.07524	-2.72597	-2.06255	NaN	NaN	NaN	NaN	NaN	-1.87135	-5.08207	-1.75918	-1.9235	-2.66478	-2.1492	-1.26377	-1.77143	-2.05523
Q8NBQ5	Q8NBQ5	Estradiol 17-beta-dehydrogenase 11	HSD17B11	-4.9345	-3.60751	-3.40004	-1.01135	-3.1237	-1.98846	-2.22659	NaN	-6.33673	-0.590356	NaN	-2.51363	-4.48014	-0.655982	NaN	NaN	-0.671529	-1.44017	NaN	-2.15562	-0.485424	NaN	-0.479829	-0.775703	-1.66477	-0.527704	-1.97889	NaN	NaN	NaN	-2.56766	NaN	0.185985	-1.76015	-0.907503	0.260293	-1.62069	1.31014	-2.1271	-2.42124	-2.18781
Q8NBS9;Q8NBS9-2	Q8NBS9;Q8NBS9-2	Thioredoxin domain-containing protein 5	TXNDC5	1.59501	2.21511	0.924391	2.82152	2.82365	2.4125	1.05336	0.824432	-6.20873	0.94234	NaN	-4.99371	NaN	-6.10224	NaN	-5.50979	-6.2578	-8.09913	-3.75197	-2.66858	-4.87344	NaN	-0.171874	-5.06156	-0.771686	-5.53694	-1.11183	-6.33446	3.99658	NaN	-6.51582	-5.0865	0.183641	-3.85678	-1.23634	-3.73557	0.923993	-2.31225	0.51901	0.319462	1.63044
Q8NBX0	Q8NBX0	Saccharopine dehydrogenase-like oxidoreductase	SCCPDH	-4.68977	-5.3573	-5.68135	-2.19552	-4.91622	-3.21385	-2.77554	NaN	-6.69252	NaN	NaN	-7.07349	1.26171	-5.52693	-5.07441	-5.15574	NaN	-3.22294	NaN	-4.09817	-3.22095	-5.14536	-5.63764	NaN	-6.30006	-3.04148	-0.702371	-7.66037	NaN	-3.56605	-7.58805	-5.87539	0.150419	NaN	-3.86942	-1.4247	-1.56856	0.328122	-1.13266	-2.14994	-2.21115
Q8NC51;Q8NC51-3;Q8NC51-2;Q8NC51-4	Q8NC51;Q8NC51-3;Q8NC51-2;Q8NC51-4	Plasminogen activator inhibitor 1 RNA-binding protein	SERBP1	-0.869522	-1.25421	0.200161	0.536437	-5.49914	-0.56283	NaN	NaN	NaN	NaN	NaN	NaN	NaN	NaN	-4.6989	NaN	NaN	NaN	-7.5731	-2.38743	NaN	NaN	-8.54453	NaN	NaN	NaN	-6.27864	NaN	NaN	NaN	-10.2175	-8.53395	-3.9891	NaN	-5.37431	-6.20015	0.0726838	NaN	0.36636	-0.188229	-3.73923
Q8NC56;Q8NC56-2	Q8NC56	LEM domain-containing protein 2	LEMD2	-1.56631	-5.72913	-2.03437	-0.112082	NaN	-2.75824	-1.9924	NaN	NaN	NaN	NaN	NaN	NaN	-4.45608	-1.35707	NaN	NaN	NaN	-0.440628	NaN	NaN	NaN	NaN	NaN	-5.68043	NaN	-1.36708	NaN	NaN	NaN	NaN	NaN	-3.06511	-3.61711	-2.28326	-1.82258	-3.71129	-2.29337	-1.77443	-2.56956	-2.36839
Q8NCW5;Q8NCW5-2	Q8NCW5;Q8NCW5-2	NAD(P)H-hydrate epimerase	APOA1BP	NaN	-0.771984	-1.08034	-1.7213	1.19768	0.30821	0.00142097	NaN	NaN	-3.30587	NaN	-5.81783	-2.30607	-4.4018	NaN	NaN	-3.87748	-4.98073	-6.8955	-1.12219	-5.44048	NaN	NaN	-6.66535	-7.99129	-7.6458	-4.40617	-6.6637	NaN	NaN	-5.62887	-6.61362	-2.99972	-3.30998	-3.23173	-2.49753	-0.751932	-6.59512	-1.39792	-0.542257	-2.11266
Q8TAQ2;Q8TAQ2-2;Q8TAQ2-3	Q8TAQ2;Q8TAQ2-2;Q8TAQ2-3	SWI/SNF complex subunit SMARCC2	SMARCC2	-2.65884	-0.150829	-2.62548	-0.97729	-4.01722	-2.21039	-2.307	NaN	NaN	NaN	NaN	NaN	-3.93913	-4.18385	NaN	-8.12175	NaN	NaN	NaN	-4.40073	-5.28848	NaN	NaN	-3.35429	NaN	-4.2854	-2.23382	NaN	NaN	NaN	NaN	NaN	-2.13829	-5.82413	-2.62168	-2.54339	-4.08447	-2.84435	-2.53476	-4.27322	-2.51554
Q8TAT6;Q8TAT6-2	Q8TAT6;Q8TAT6-2	Nuclear protein localization protein 4 homolog	NPLOC4	-3.38726	-2.51107	-3.54691	-2.32771	-3.2954	-2.15543	-4.26465	-3.24104	NaN	NaN	NaN	NaN	NaN	-9.11383	NaN	NaN	NaN	NaN	NaN	NaN	NaN	NaN	-6.99093	NaN	NaN	NaN	NaN	NaN	NaN	-3.02613	NaN	NaN	NaN	-7.39893	NaN	NaN	-4.76147	NaN	-4.24981	-3.75357	-2.78051
Q8TD55;Q8TD55-2	Q8TD55;Q8TD55-2	Pleckstrin homology domain-containing family O member 2	PLEKHO2	-3.44267	-1.88789	-4.07355	NaN	NaN	-3.6712	-2.54022	-4.24738	-5.27844	NaN	NaN	NaN	-5.07761	NaN	NaN	NaN	-6.78362	-8.6137	NaN	-7.56107	NaN	NaN	NaN	NaN	-5.96849	-6.93878	-4.80671	NaN	NaN	NaN	NaN	-8.98848	-2.54009	-7.00685	-4.54106	-4.7246	-4.40507	-4.42245	-4.31911	-3.5279	-3.13034
Q8WUM4;Q8WUM4-2;Q8WUM4-3	Q8WUM4;Q8WUM4-2	Programmed cell death 6-interacting protein	PDCD6IP	0.790113	1.10063	1.27366	0.235763	-1.44816	0.474543	1.76577	0.81093	NaN	NaN	NaN	NaN	-2.89104	-5.00463	NaN	NaN	NaN	NaN	NaN	-0.51176	-9.30007	NaN	NaN	NaN	-4.54613	NaN	-2.60507	NaN	NaN	NaN	-8.60099	NaN	-1.36656	-3.25454	-3.93159	-4.44107	-1.19005	-1.69234	-0.755005	-1.30194	-0.605426
Q8WX93-3;Q8WX93;Q8WX93-4;Q8WX93-8;Q8WX93-5;Q8WX93-2;Q8WX93-9;Q8WX93-7;Q8WX93-6;Q86TC9-2;Q86TC9	Q8WX93-3;Q8WX93;Q8WX93-4;Q8WX93-8;Q8WX93-5;Q8WX93-2;Q8WX93-9;Q8WX93-7	Palladin	PALLD	0.811403	0.275202	1.15923	-1.5982	-0.719117	-1.16783	-1.00608	0.463366	-5.44479	NaN	-3.93016	-4.20784	NaN	NaN	NaN	-5.37315	-2.40415	NaN	-3.71294	-1.35472	-5.33739	-0.656651	-1.62605	-3.9502	-2.27398	-6.89178	-0.0679393	-3.36867	NaN	7.72817	-1.49416	-6.68464	-1.70576	2.36101	-1.99267	-2.29056	0.388823	-3.06941	-1.73584	1.67691	1.62148
Q8WXF1-2;Q8WXF1	Q8WXF1-2;Q8WXF1	Paraspeckle component 1	PSPC1	NaN	-2.36444	-2.36277	-2.90362	-5.95965	-3.00334	-2.33158	NaN	1.12418	NaN	NaN	2.35527	2.42497	-0.200165	1.25562	1.32999	0	2.00169	-2.75725	0.287326	4.2175	NaN	4.78245	3.46443	4.59471	3.61453	3.6426	5.11357	NaN	NaN	4.44582	3.82956	3.35734	4.22544	3.94298	1.35956	-0.315258	5.0634	1.01451	1.0619	1.33448
Q8WZ42-2;Q8WZ42;Q8WZ42-8;Q8WZ42-13;Q8WZ42-12;Q8WZ42-3;Q8WZ42-10;Q8WZ42-9;Q8WZ42-5;Q8WZ42-11;Q8WZ42-4;Q8WZ42-7	Q8WZ42-2;Q8WZ42;Q8WZ42-8;Q8WZ42-13;Q8WZ42-12;Q8WZ42-3;Q8WZ42-10;Q8WZ42-9;Q8WZ42-5;Q8WZ42-11;Q8WZ42-4;Q8WZ42-7	Titin	TTN	NaN	-1.34044	-2.65181	-1.0864	-2.09518	-1.95548	-2.30103	1.02232	2.55896	NaN	NaN	3.93175	3.12015	2.50018	3.96283	3.12001	2.76855	3.06408	2.24103	1.25713	2.64669	NaN	3.82578	3.67487	3.21486	2.69352	2.84249	2.83828	NaN	0.0509496	2.79694	2.4342	3.10159	3.53719	3.5983	3.08576	3.36041	3.33484	1.66589	2.9238	2.4502
Q92499;Q92499-2;Q92499-3	Q92499;Q92499-2;Q92499-3	ATP-dependent RNA helicase DDX1	DDX1	-1.32204	-0.0398827	-1.18682	0.021184	-0.22358	-1.83075	-1.02153	-0.839851	-2.91428	-2.6601	NaN	-8.74066	-6.96379	-3.6091	-3.86882	NaN	-6.46666	-5.92079	-5.47232	-3.86652	-3.7691	NaN	3.45096	NaN	-1.87387	-2.49991	-0.852511	-6.4794	NaN	NaN	-2.92627	-5.62945	-1.57301	-1.42608	-0.662966	-1.80321	-0.63037	NaN	-1.18947	-1.62578	0.17818
Q92520	Q92520	Protein FAM3C	FAM3C	-3.45733	-2.03817	-4.19298	-1.13454	-3.87144	NaN	-2.68007	-2.45271	-8.41308	NaN	NaN	NaN	-2.55968	NaN	NaN	-6.18138	NaN	-1.05934	-7.29277	-5.06815	-5.09734	NaN	-3.52575	NaN	-3.2463	-5.93639	-1.32774	NaN	NaN	NaN	-0.133159	NaN	-2.55254	-2.05191	-1.93534	-2.73008	-1.43955	-3.10738	-0.692087	-1.1953	-0.953349
Q92522	Q92522	Histone H1x	H1FX	-1.54998	-3.04778	-1.62907	-4.73919	NaN	-4.7118	-2.7399	-1.91111	-0.928219	NaN	-2.91267	-2.87441	-0.214444	0.636044	-5.99108	-1.67807	-1.43706	-0.388504	0.315342	0.400889	-0.583422	-1.36657	-3.40201	-4.42413	-0.254034	-3.7625	1.24316	0.725763	NaN	NaN	0.393114	-2.96097	0.252353	1.13842	1.04854	2.37554	0.554237	0.863123	1.6028	0.199574	0.593528
Q92597;Q92597-3;Q92597-2	Q92597;Q92597-3;Q92597-2	Protein NDRG1	NDRG1	-1.74258	-0.545282	-0.74284	-0.394919	-1.55965	-0.576059	-2.16139	-3.75934	NaN	NaN	NaN	NaN	-4.91488	NaN	NaN	NaN	NaN	-8.6029	NaN	-11.3205	-4.56601	NaN	NaN	NaN	-7.09608	-5.4977	-8.29676	NaN	NaN	4.68361	NaN	-6.7249	-7.96977	NaN	-7.65122	NaN	-4.22704	NaN	NaN	-10.6726	-2.87673
Q92688-2;Q92688	Q92688-2;Q92688	Acidic leucine-rich nuclear phosphoprotein 32 family member B	ANP32B	NaN	0.401243	-0.545353	-0.373322	0.341638	-0.244471	-0.68602	NaN	-6.11647	1.36436	0.867105	-5.18494	-1.70543	-1.70992	0.726901	0.175507	-5.44151	-2.97637	-3.84174	-5.54681	-3.24117	NaN	-8.28927	-7.81645	NaN	NaN	0.715286	-1.84733	NaN	-4.0474	-4.72474	NaN	1.17271	-1.88752	0.894736	0.160264	1.09413	-1.27473	2.53839	0.906487	0.0950136
Q92734-4;Q92734-3;Q92734-2;Q92734	Q92734-4;Q92734-3;Q92734-2;Q92734	Protein TFG	TFG	-2.13231	-2.07612	-1.53677	-1.81567	-1.315	0.47937	-0.174696	1.44192	NaN	-1.42223	NaN	NaN	-5.07492	-5.44231	NaN	NaN	NaN	NaN	NaN	-4.54091	NaN	NaN	NaN	NaN	NaN	NaN	-4.38448	NaN	NaN	NaN	NaN	NaN	-3.89098	-5.042	NaN	-4.07783	-3.73408	-2.00145	-3.35505	-2.53327	-2.25089
Q92841;Q92841-1;Q92841-3;Q92841-2	Q92841;Q92841-1;Q92841-3;Q92841-2	Probable ATP-dependent RNA helicase DDX17	DDX17	0.456451	0.958323	0.610785	0.494565	-0.974254	1.0931	1.22624	-1.12432	-0.257167	5.3493	NaN	-2.35664	NaN	-1.08432	-2.27263	-1.5074	-1.882	-2.82546	-1.38078	-0.789295	-0.21523	NaN	0.390684	-0.202968	1.1195	-3.01605	1.11	-0.648779	NaN	NaN	0.400741	0.085855	0.726552	1.58052	1.76125	1.48072	0.701231	0.778288	1.31137	0.144789	0.78476
Q92882	Q92882	Osteoclast-stimulating factor 1	OSTF1	-2.51313	-0.279682	-2.12383	-3.307	0.519496	-2.96371	-1.3508	NaN	NaN	NaN	NaN	-8.12051	NaN	NaN	NaN	NaN	-8.36182	NaN	NaN	-3.4917	-5.00555	NaN	-8.3902	NaN	NaN	NaN	-2.24599	NaN	NaN	NaN	NaN	NaN	-0.436945	NaN	-3.12745	-7.98938	-3.18648	-0.513287	-6.26194	-2.62578	-1.83384
Q92896;Q92896-3;Q92896-2	Q92896;Q92896-3;Q92896-2	Golgi apparatus protein 1	GLG1	-2.63208	-3.9192	-5.94939	-1.64149	-2.63351	NaN	-4.93654	NaN	NaN	NaN	NaN	NaN	NaN	NaN	NaN	NaN	NaN	NaN	NaN	NaN	NaN	NaN	NaN	NaN	NaN	NaN	-8.82998	NaN	NaN	NaN	NaN	NaN	NaN	NaN	-8.14554	NaN	-3.28092	NaN	-3.35505	-4.85968	-8.28581
Q92945	Q92945	Far upstream element-binding protein 2	KHSRP	-0.403204	0.306177	0.660482	-0.888572	-1.92261	-0.372538	0.161196	-0.153814	NaN	-1.59198	NaN	NaN	NaN	-2.61681	-3.90304	-2.75384	-6.14909	-2.16715	NaN	-5.83369	NaN	NaN	NaN	NaN	NaN	-3.25163	-1.91918	NaN	NaN	NaN	NaN	-2.40808	-3.04738	-0.926899	-1.70228	-1.20548	-2.59676	NaN	-0.606436	-1.78204	-3.43276
Q93052	Q93052	Lipoma-preferred partner	LPP	0.999699	1.22371	1.99115	0.418626	0.485311	0.860386	1.33736	1.66107	NaN	NaN	NaN	NaN	1.6165	-6.59229	NaN	NaN	-4.01318	-4.96335	NaN	0.727026	-3.47427	NaN	-1.85487	-0.870031	-1.87387	-5.21429	-2.00969	-3.82853	NaN	NaN	-1.70715	-4.67968	-1.63786	-0.806604	-2.15773	-1.58082	-2.90217	-1.42931	-2.92065	-1.51989	-1.75743
Q969G5	Q969G5	Protein kinase C delta-binding protein	PRKCDBP	1.65926	0.984335	0.762299	-5.12648	-1.03449	0.274309	0.763697	1.23808	0.548428	3.14697	NaN	2.29352	-2.90291	0.0291042	1.01725	2.79757	1.85821	0.721385	2.03068	0.358111	1.15587	NaN	-0.80502	-1.45743	-0.653366	1.80884	-0.715007	-0.116284	NaN	NaN	1.1703	-0.808963	-1.6971	-4.06691	-1.84457	-2.07783	-1.91988	-2.08016	-1.95964	-0.766153	-4.29177
Q969Z3;Q969Z3-2	Q969Z3;Q969Z3-2	Mitochondrial amidoxime reducing component 2	2002-03-01	-4.69194	-5.03438	-5.08458	-2.41605	-2.83582	-2.59276	-3.64929	NaN	-2.15529	-1.68931	0.291603	-2.08351	-2.75569	1.53564	NaN	-3.78241	0.349533	0.354249	0.0670218	0.705471	1.51002	6.74904	-4.51859	-0.682879	0.139309	-1.01763	-0.209773	-2.62021	NaN	NaN	NaN	-0.478046	-1.93106	-2.05191	0.0832777	-0.293937	-1.84469	-1.7882	-2.16078	-1.42956	-1.25898
Q96A33;Q96A33-2	Q96A33;Q96A33-2	Coiled-coil domain-containing protein 47	CCDC47	-3.57973	-3.60627	-3.75375	-2.39324	-2.45324	-3.59212	-3.12978	NaN	-3.45082	NaN	NaN	NaN	NaN	NaN	NaN	NaN	NaN	NaN	NaN	NaN	NaN	NaN	NaN	-6.81045	NaN	NaN	NaN	NaN	NaN	-3.81079	NaN	NaN	-6.24286	NaN	-6.10451	NaN	-3.29625	NaN	-2.02018	-2.7981	-0.914531
Q96AB3;Q96AB3-2;Q96AB3-3	Q96AB3;Q96AB3-2;Q96AB3-3	Isochorismatase domain-containing protein 2, mitochondrial	ISOC2	NaN	-0.707663	-1.03362	-1.41824	-0.0945253	-1.27655	-3.40837	NaN	NaN	NaN	NaN	NaN	NaN	-8.88811	NaN	NaN	NaN	NaN	NaN	-9.28851	NaN	NaN	NaN	NaN	NaN	NaN	-4.85811	NaN	NaN	NaN	NaN	NaN	-4.43695	NaN	-5.1665	-7.0575	-1.9805	NaN	-1.67373	-2.16375	-2.27528
Q96AC1;Q96AC1-3;Q96AC1-2;Q9BQL6-4;Q9BQL6-2;Q9BQL6	Q96AC1;Q96AC1-3;Q96AC1-2	Fermitin family homolog 2	FERMT2	2.67402	1.91957	2.2088	2.1443	2.57425	2.51977	2.87567	2.34037	1.64077	1.18184	NaN	3.43631	1.01585	1.26814	1.57953	1.63923	1.33364	-0.482097	1.49209	1.27383	-0.225982	4.37292	0.489428	0	-0.432598	0.817611	-0.203823	-0.653941	5.9666	NaN	0.766125	-1.02106	0.398979	-0.0120468	-0.286244	-0.832357	-0.301656	-3.17201	-0.608372	0.0184574	0.219487
Q96AE4;Q96AE4-2	Q96AE4;Q96AE4-2	Far upstream element-binding protein 1	FUBP1	-1.15888	-0.124323	0.0339413	-2.61981	-0.159114	-0.49122	0.143391	-1.13604	NaN	NaN	NaN	NaN	NaN	-4.21862	NaN	NaN	-4.46395	-2.32469	NaN	NaN	-2.78386	NaN	NaN	NaN	NaN	NaN	-0.245992	NaN	NaN	NaN	0.245635	-2.88059	-2.49885	NaN	-0.755041	NaN	-1.7786	-1.79926	-1.1188	-1.86983	-1.10171
Q96AG4	Q96AG4	Leucine-rich repeat-containing protein 59	LRRC59	-2.46171	-2.56155	-1.06462	-1.31862	-3.14917	-1.29635	-2.16502	-2.343	0.135151	NaN	NaN	-0.525265	-1.22745	-0.842966	1.48122	-1.33351	-1.42051	-2.98292	-1.05376	-1.29764	-0.345964	NaN	-0.232817	0.325657	0.895168	-2.58146	1.04507	-0.377183	NaN	NaN	-0.862802	-1.31711	0.220694	1.32322	1.47349	1.22858	1.86382	0.572838	1.58207	1.04596	2.14791
Q96AY3;Q96AY3-2	Q96AY3	Peptidyl-prolyl cis-trans isomerase FKBP10	FKBP10	-4.43746	-1.39405	-2.58151	-0.824941	NaN	-2.24517	-2.46958	-4.04916	NaN	-3.88817	NaN	NaN	NaN	NaN	NaN	NaN	NaN	NaN	NaN	NaN	NaN	NaN	NaN	NaN	NaN	NaN	-5.7091	NaN	NaN	NaN	NaN	NaN	-8.17776	NaN	NaN	NaN	-3.33215	NaN	-4.00379	-3.48394	-1.67943
Q96C19	Q96C19	EF-hand domain-containing protein D2	EFHD2	0.227024	0.260422	0.0932045	1.03417	0.329951	-0.534975	-4.68435	-1.74863	-8.26422	NaN	NaN	NaN	NaN	-10.602	NaN	NaN	NaN	NaN	-4.22166	NaN	-5.25285	NaN	-3.80176	NaN	NaN	-4.47155	-5.07552	-7.60174	NaN	NaN	NaN	NaN	-7.1855	NaN	-5.36418	-6.52614	-4.69494	-3.58131	-3.66888	-2.69426	-1.87052
Q96CW1-2;Q96CW1	Q96CW1-2;Q96CW1	AP-2 complex subunit mu	AP2M1	-0.377918	0.434637	0.776127	-1.37785	-4.45733	-0.358019	0.33346	-0.822998	-3.31643	8.47435	1.61164	NaN	-2.38298	NaN	NaN	-5.86555	NaN	NaN	-5.83614	-2.22488	-6.32254	-1.51857	-7.17229	NaN	NaN	NaN	-1.25827	-5.88276	-0.569856	-2.26266	-3.45876	NaN	-4.16433	NaN	-8.56986	-4.17903	-1.83346	-3.72993	-2.2011	-3.22322	-2.53504
Q96CX2;Q68DU8;Q6ZWB6	Q96CX2	BTB/POZ domain-containing protein KCTD12	KCTD12	1.53463	2.13947	2.00812	2.37816	2.43483	1.50436	2.21479	1.66508	-0.17385	6.25187	NaN	-0.57557	-5.69249	0.255314	-3.6939	0.210361	0.633682	0.673575	-0.489262	-1.03668	-1.4984	-2.43841	1.35986	0.062623	0.59874	-1.94987	0.782756	-0.593187	NaN	4.52955	0.05581	0.581206	0.364213	-0.148341	0.275634	1.35452	0.166064	0.956451	0.974621	0.373837	0.614959
Q96E39	Q96E39	RNA binding motif protein, X-linked-like-1	RBMXL1	NaN	-5.49152	-5.32815	-5.28356	-4.62084	-2.89687	-4.58039	NaN	NaN	-3.4455	NaN	NaN	NaN	NaN	NaN	NaN	NaN	NaN	NaN	-2.92488	NaN	NaN	-4.09465	NaN	NaN	NaN	NaN	-4.98105	NaN	-4.55586	-7.26097	NaN	-1.48089	-2.34004	NaN	-0.65699	-0.00706053	-4.01943	1.17493	0.144369	NaN
Q96FJ2	Q96FJ2	Dynein light chain 2, cytoplasmic	DYNLL2	1.80433	0.987301	1.35656	1.22863	-0.227599	0.160099	-1.38437	-3.1873	NaN	NaN	NaN	NaN	-1.70803	-0.682699	NaN	NaN	-3.30968	NaN	NaN	-0.227839	-0.0790248	NaN	NaN	NaN	-1.07981	-0.299709	-0.536178	NaN	NaN	NaN	NaN	NaN	NaN	-2.30256	-0.926	-0.335062	-1.25223	-0.74481	-0.190915	-0.506634	-2.71234
Q96HC4;Q96HC4-3;Q96HC4-5	Q96HC4	PDZ and LIM domain protein 5	PDLIM5	0.622625	0.424013	0.872421	0.238034	0.606931	-0.484612	-0.221537	0.280466	NaN	NaN	NaN	NaN	NaN	NaN	-5.36103	NaN	-3.4753	NaN	NaN	NaN	NaN	NaN	-6.68174	NaN	NaN	NaN	-6.54127	NaN	NaN	-0.82909	NaN	0.11585	NaN	NaN	-7.57452	-8.57785	-3.4889	NaN	-5.5645	-1.77143	-1.53014
Q96HJ9-2;Q9Y383-3;Q9Y383-2;Q9Y383	Q96HJ9-2;Q9Y383-3;Q9Y383-2;Q9Y383	Putative RNA-binding protein Luc7-like 2	LUC7L2	-0.614855	-2.15212	-1.63197	-0.377414	-2.24353	-2.45545	-3.82888	-2.82365	-7.7869	NaN	NaN	-4.15125	NaN	NaN	-6.12736	-6.25154	-7.6645	NaN	NaN	NaN	NaN	NaN	NaN	-6.15729	NaN	NaN	-4.94277	-3.5454	NaN	NaN	-5.73184	NaN	-4.76611	NaN	-4.96946	NaN	-4.36249	-6.27319	-1.28528	-3.22177	-2.47732
Q96I99;Q96I99-2	Q96I99;Q96I99-2	Succinyl-CoA ligase [GDP-forming] subunit beta, mitochondrial	SUCLG2	1.06219	0.0841732	0.962021	-3.21468	-1.37667	0.532373	0.430344	NaN	NaN	-0.648236	NaN	NaN	-0.177917	0.381577	NaN	-5.9027	-3.80122	-8.47916	-7.54358	1.03852	-0.879087	NaN	-4.86391	NaN	-2.06916	-1.40405	-0.431668	-7.17874	NaN	NaN	-5.6743	NaN	-0.688485	-2.64874	-0.51913	0.0946755	0.572848	-2.1492	1.2928	0.747954	-0.889219
Q96IU4;Q96IU4-2	Q96IU4	Alpha/beta hydrolase domain-containing protein 14B	ABHD14B	0.701153	0.561846	1.01999	-1.0648	0.934285	1.63947	0.722418	NaN	0.57713	NaN	NaN	0.864267	4.08193	1.79365	1.84124	0.926883	-2.37197	3.71214	-1.62457	-0.0366759	4.17779	NaN	5.18147	2.27919	4.951	2.78194	3.73769	3.62053	NaN	3.16977	4.4682	4.41609	4.67685	4.06944	3.25965	3.71892	-3.05027	5.43407	-1.14104	0.336554	0.0515604
Q96K17;Q96K17-2	Q96K17;Q96K17-2	Transcription factor BTF3 homolog 4	BTF3L4	-5.05981	-3.08234	-3.27108	-2.5544	-1.6955	-1.91242	NaN	NaN	NaN	NaN	NaN	NaN	NaN	-4.77455	NaN	NaN	NaN	NaN	NaN	-5.31767	-2.93563	NaN	NaN	-6.57868	NaN	-1.20241	-3.67249	NaN	NaN	NaN	NaN	NaN	-2.0808	NaN	-3.21117	-2.60074	-3.40673	-3.31066	-2.60257	-3.19176	-3.63668
Q96KP4;Q96KP4-2	Q96KP4;Q96KP4-2	Cytosolic non-specific dipeptidase	CNDP2	-0.291899	1.17121	-0.0566406	-1.55448	0.568589	0.522322	1.60316	0.143461	-3.88408	2.83319	NaN	-8.94711	-1.56439	-7.10224	-4.8576	-1.71891	-6.05344	-8.77417	-8.95012	0.475561	-10.3963	-3.66296	-5.33131	NaN	-7.57855	-6.16038	-4.21216	-2.95279	NaN	-4.39091	-9.64587	-6.54593	-1.89098	-3.52792	-6.17887	-3.7065	0.870115	-2.86278	-0.585319	0.481552	-2.51554
Q96Q06-2;Q96Q06	Q96Q06-2;Q96Q06	Perilipin-4	PLIN4	4.57528	3.07475	3.86353	2.78866	4.66052	3.81622	4.46784	5.34302	2.37085	7.17729	4.6621	-0.308662	5.19149	2.16106	2.95322	1.88546	4.11987	-0.356244	3.17004	4.21054	1.35698	5.80814	-1.23282	-1.67009	0.415941	0.835179	2.90889	-1.28621	1.68244	1.07165	0.705836	0.47875	3.13556	2.08849	3.21006	2.86793	3.39131	1.64566	3.26042	3.02876	3.6286
Q96QK1	Q96QK1	Vacuolar protein sorting-associated protein 35	VPS35	0.960468	1.04055	1.03111	0.712209	0.727481	0.935408	1.33537	-0.83256	-0.297306	-0.582273	NaN	-0.520778	0.511381	-0.274419	NaN	-4.56332	-0.366674	-1.38127	0.592701	-0.341835	-0.128607	NaN	-5.08933	-0.84108	-0.52311	-0.971086	0.550845	-0.130604	NaN	NaN	-1.08621	-1.29326	0.475704	-1.64311	0.106215	0.316699	0.0816073	1.05489	-0.241076	-0.193529	-0.567291
Q96RQ3	Q96RQ3	Methylcrotonoyl-CoA carboxylase subunit alpha, mitochondrial	MCCC1	-3.266	-3.15625	-2.86347	-3.60778	NaN	-3.55105	-3.64559	-3.34992	NaN	-1.37959	NaN	NaN	-3.27488	NaN	NaN	NaN	NaN	-6.32691	-7.30201	-2.29764	-5.46745	NaN	NaN	NaN	-1.78407	NaN	NaN	NaN	NaN	NaN	NaN	-6.56712	-2.92902	-1.20945	-5.65369	-9.64246	-2.80029	NaN	-1.75286	-2.72463	-4.14375
Q96TA1-2;Q96TA1	Q96TA1-2;Q96TA1	Niban-like protein 1	FAM129B	-4.49418	-0.99896	-2.21491	-2.82437	NaN	-2.09665	-2.23236	-1.17348	NaN	NaN	NaN	-2.64224	-6.07224	-2.73767	-0.569614	-2.37098	-2.27952	-7.66898	-7.6147	-5.50026	-3.28548	NaN	NaN	-3.03509	-2.23436	-4.24793	-1.12301	NaN	NaN	-3.27934	-7.61404	-1.84318	-0.895927	-2.88088	-2.50168	-5.45914	-1.474	-3.3075	-1.83206	-2.28676	0.395707
Q99439;Q99439-2	Q99439;Q99439-2	Calponin-2	CNN2	-2.85263	-0.671412	-4.04522	-4.22739	-1.66482	-1.25747	-2.67476	-0.844088	NaN	2.57949	NaN	NaN	-5.41919	NaN	-5.11394	NaN	-2.30968	NaN	-4.56196	-7.02469	NaN	-1.60104	NaN	-4.50659	-6.47213	NaN	0.179703	-7.01253	NaN	NaN	NaN	NaN	-6.21093	1.90513	-2.51562	-2.99641	0.1695	-3.82162	-1.49126	1.81191	1.14783
Q99459	Q99459	Cell division cycle 5-like protein	CDC5L	-1.35325	-1.75556	-4.88414	-5.04016	NaN	-0.595797	-2.22879	NaN	NaN	NaN	NaN	NaN	NaN	-5.22253	NaN	NaN	NaN	NaN	NaN	-6.15923	NaN	NaN	NaN	NaN	NaN	NaN	NaN	NaN	NaN	NaN	NaN	NaN	NaN	-1.94411	-5.02421	-4.66047	-7.05392	NaN	-3.09418	-4.13899	NaN
Q99460;Q99460-2	Q99460;Q99460-2	26S proteasome non-ATPase regulatory subunit 1	PSMD1	-0.589115	-0.0287228	-0.354218	-2.07378	-0.138425	-1.56674	-1.24505	NaN	NaN	NaN	NaN	NaN	-5.39216	NaN	NaN	NaN	NaN	NaN	-9.1249	-8.06476	-8.61041	NaN	NaN	NaN	NaN	NaN	NaN	NaN	NaN	NaN	-7.25074	NaN	-6.17776	NaN	NaN	-9.08193	-3.31175	-10.1009	-3.19527	-3.1093	-4.27528
Q99497	Q99497	Protein deglycase DJ-1	PARK7	0.988354	1.93386	2.1316	-1.5018	3.43869	1.6366	3.02483	1.88615	NaN	-3.57424	NaN	NaN	-1.26911	-1.86192	-5.40775	-7.36622	NaN	-6.45467	NaN	-0.793673	-2.79023	-1.75439	-3.43196	-7.26801	NaN	-3.39993	-1.00969	-5.22963	NaN	3.46251	NaN	NaN	-1.33933	-5.32493	-2.36923	-1.69218	-0.433177	-2.70268	-0.551415	1.04815	-2.05523
Q99536;Q99536-3;Q99536-2	Q99536;Q99536-3;Q99536-2	Synaptic vesicle membrane protein VAT-1 homolog	VAT1	-0.332684	0.805456	1.06609	-1.27325	1.30025	1.75849	2.89299	2.48725	0.401393	0.0266676	1.32884	2.52942	1.07001	2.62602	0.483772	-8.28222	-0.137503	2.1068	0.757456	1.76761	2.12071	NaN	2.04483	1.63931	2.49291	2.33507	1.89827	1.05324	NaN	NaN	1.30056	2.08709	2.38488	1.20546	1.7881	2.88338	0.679325	3.14499	1.29768	1.45535	0.404292
Q99584	Q99584	Protein S100-A13	S100A13	2.92315	1.40877	2.08242	1.05777	1.38208	1.16933	0.322922	-2.53792	1.24794	4.3527	NaN	2.19508	-0.329922	1.26593	NaN	0.846704	0.733737	1.60897	0.910026	-0.692092	1.11012	7.66847	1.06846	1.07624	1.24973	0.882413	0.708992	0.486381	-2.59166	NaN	1.5927	2.0535	2.05991	0.338035	1.02034	0.792929	-0.259726	0.934931	0.826488	0.429125	0.284269
Q99623;Q99623-2	Q99623;Q99623-2	Prohibitin-2	PHB2	-0.475731	-1.72856	-0.875475	-0.648183	0.195926	0.000190735	-0.480091	-3.0059	2.25967	-0.5115	0.959028	1.08935	1.43089	0.927701	1.27328	0.679304	0.535559	1.17182	1.73514	1.06456	2.43693	-0.576992	1.98094	2.4649	1.07391	1.32776	2.39487	1.8741	-1.41605	3.37145	0.668416	-0.0674958	1.28536	2.5167	2.6432	0.867328	2.41736	1.67722	3.62012	1.77246	1.72607
Q99714;Q99714-2	Q99714;Q99714-2	3-hydroxyacyl-CoA dehydrogenase type-2	HSD17B10	0.216236	1.05103	0.699436	-0.604186	1.47804	0.760632	0.489084	-0.00112534	-3.4368	NaN	NaN	-1.38409	0.848882	0.544703	-2.61143	-3.08286	-0.176343	-1.47054	-1.51421	1.02783	-0.311199	-5.94249	-0.0572071	-1.68717	-1.32917	-0.971086	0.559615	-0.0535488	NaN	NaN	-1.89356	-2.73643	1.74558	0.52265	0.541027	0.0313659	1.75844	0.155655	1.01575	1.94894	1.1049
Q99715;Q99715-4;Q99715-2	Q99715;Q99715-4;Q99715-2	Collagen alpha-1(XII) chain	COL12A1	-0.428627	1.67547	2.09728	1.96627	2.19405	1.54126	0.819679	-0.46442	4.86038	7.62144	7.44827	7.1702	6.51578	3.84126	5.26679	4.51138	3.71497	5.40912	5.16775	4.09564	4.87049	7.72408	7.40038	5.12467	4.56155	6.61452	5.43823	6.36049	7.49098	4.52602	5.45986	4.36691	4.7855	6.9206	5.40661	4.81832	5.19388	5.61024	3.31087	6.22892	6.44199
Q99729-3;Q99729-2;Q99729-4;Q99729	Q99729-3;Q99729-2;Q99729-4;Q99729	Heterogeneous nuclear ribonucleoprotein A/B	HNRNPAB	-4.71745	-3.3477	-0.950504	-1.94792	-0.0331907	-0.368586	-0.805416	-2.07048	-1.70183	NaN	3.41749	NaN	-3.02087	-0.520285	-4.03593	-0.867844	-2.45943	-0.772464	-8.64573	-3.85184	-3.70352	NaN	NaN	NaN	-1.42288	NaN	0.594172	-1.38575	NaN	-3.84763	-0.803177	NaN	-0.688485	-0.216406	0.0901976	0.499352	-0.819549	-0.83294	-0.25465	-0.551303	0.490535
Q99798	Q99798	Aconitate hydratase, mitochondrial	ACO2	3.20397	2.19564	2.62794	-0.646682	3.62175	1.9146	2.06517	1.32889	0.477575	2.52334	3.39229	-2.13745	-0.605028	1.59577	-0.0590544	-1.38735	-0.0542898	0.310262	0.458342	1.74173	-0.377586	-0.980155	1.93023	-3.23399	-0.570589	-0.771777	1.28664	-1.26236	NaN	-3.33928	3.50322	-0.92022	0.444719	-0.513288	0.816118	0.764011	1.78551	-1.17777	2.42344	1.43454	0.994529
Q99832;Q99832-3;Q99832-4;Q99832-2	Q99832;Q99832-3;Q99832-4	T-complex protein 1 subunit eta	CCT7	0.554848	0.642275	0.370234	-1.58707	-1.80822	-0.0118923	0.103092	-1.66131	0.955498	5.4041	-3.73928	0.300591	0.930607	0.85839	1.04369	1.04981	1.39504	0.593257	0.723607	0.786898	1.10932	NaN	-0.54653	1.009	0.29164	3.50869	1.01644	-0.0467434	NaN	-0.452941	1.68499	2.93118	2.29836	2.68903	1.20494	2.89246	1.24928	-0.0304623	2.51011	1.09548	2.01323
Q9BQE5	Q9BQE5	Apolipoprotein L2	APOL2	NaN	-1.9299	-2.01462	-2.15131	-3.29302	-3.565	NaN	-2.95501	NaN	NaN	NaN	NaN	NaN	NaN	NaN	NaN	NaN	NaN	-4.20712	-7.14842	NaN	7.8927	-6.81222	NaN	NaN	-8.24645	NaN	NaN	NaN	NaN	-9.45523	NaN	NaN	NaN	NaN	-7.11746	NaN	NaN	-8.20087	NaN	-5.28185
Q9BR76;A9Z1Z3-3;A9Z1Z3	Q9BR76	Coronin-1B	CORO1B	-0.418629	0.13414	0.655378	0.447936	-0.200555	0.264641	-0.180941	-1.44761	-4.73208	NaN	NaN	NaN	-3.93913	-5.18385	-4.7603	-4.44441	-7.29593	NaN	NaN	NaN	NaN	NaN	NaN	NaN	-3.95275	NaN	NaN	-3.64056	NaN	-2.17422	NaN	NaN	-3.19572	-2.94873	NaN	NaN	NaN	-1.92681	NaN	NaN	-2.38598
Q9BRX8;Q9BRX8-2	Q9BRX8;Q9BRX8-2	Redox-regulatory protein FAM213A	FAM213A	0.598457	-0.283718	-0.58057	1.18203	2.93561	0.739141	1.27406	-0.258366	0.244816	0	NaN	0.65808	0.214399	2.07614	-0.412468	1.10732	3.71986	-3.02513	0.648292	-0.294529	1.79123	NaN	-0.0156651	-0.46846	0.424038	0.618957	0.60438	-1.1931	NaN	-8.38946	2.35421	0.5855	0.460294	-4.66958	0.567714	-1.09539	-0.856003	-1.07343	-0.918247	-1.50224	-1.24687
Q9BSJ8-2;Q9BSJ8	Q9BSJ8-2;Q9BSJ8	Extended synaptotagmin-1	ESYT1	1.4998	1.30528	1.0485	1.21492	1.73399	1.55606	1.87175	-2.11596	1.10463	-2.70854	NaN	0.472486	0.913782	1.81959	-1.33744	1.31891	1.64415	-1.3527	1.68713	1.12666	1.05137	-0.296183	0.274415	0.798567	-0.0273414	1.00583	0.791717	1.50424	NaN	NaN	0.519918	-1.12246	0.403014	0.462973	1.52369	0.805599	0.113864	0.666215	0.680334	-0.346517	0.335103
Q9BTT0;Q9BTT0-3;Q9BTT0-2	Q9BTT0;Q9BTT0-3	Acidic leucine-rich nuclear phosphoprotein 32 family member E	ANP32E	-3.38824	-2.83089	-3.54387	-2.77591	-1.09792	NaN	-3.48734	NaN	-4.06013	NaN	0.485427	-4.08087	NaN	-2.27442	NaN	-5.43531	-5.88654	-2.49531	NaN	-3.29019	-2.28698	NaN	-6.57095	NaN	-4.08746	-2.71826	0.824106	-4.26079	NaN	NaN	-3.30198	-0.528192	0.624831	0	-0.00490761	-0.155512	0.063704	-0.617054	0.874272	-1.57878	-0.155394
Q9BTV4	Q9BTV4	Transmembrane protein 43	TMEM43	-2.93846	-2.06938	-2.72142	-0.156224	-0.279401	-0.0455074	-0.680227	NaN	-3.75425	-2.36843	NaN	-3.2788	-2.02087	0.766103	-5.39309	-8.13348	-0.176343	0.464719	-4.7599	-1.37426	0.777611	NaN	-3.24016	0.442116	-0.575962	0.884525	0.429785	-5.63565	NaN	NaN	-2.72253	0.0112157	0.948348	0.314109	1.56142	1.73866	0.871686	0.375591	1.16118	0.935363	0.614373
Q9BUF5	Q9BUF5	Tubulin beta-6 chain	TUBB6	-0.311308	0	-0.778616	-4.86041	-0.57307	0.420591	-0.373215	NaN	0.898703	4.60553	NaN	0.704811	2.99573	0.969385	-2.98313	-0.00630379	2.42311	0.920315	0.237777	2.51989	0.973617	-2.45584	3.01913	2.78004	1.28573	0.754385	1.73924	1.23074	NaN	-3.18991	1.14327	2.73337	1.97381	1.9162	1.98299	0.206376	2.58724	1.2806	2.1836	2.21656	2.65913
Q9BUT1;Q9BUT1-2;Q9BUT1-3	Q9BUT1;Q9BUT1-2;Q9BUT1-3	3-hydroxybutyrate dehydrogenase type 2	BDH2	-5.21279	-3.53446	-0.996075	-4.28732	-1.70859	0.309008	-0.00306511	NaN	-5.14874	NaN	NaN	NaN	NaN	-7.27361	NaN	-4.46279	-5.09486	NaN	-3.73884	-2.7633	NaN	NaN	-3.07089	NaN	-2.26527	-5.36661	-2.94277	NaN	NaN	NaN	-2.4717	NaN	-3.06288	-1.43416	-1.9542	NaN	-5.04768	-1.48178	NaN	-3.36753	-5.55679
Q9BVK6	Q9BVK6	Transmembrane emp24 domain-containing protein 9	TMED9	-2.11765	-3.09291	-3.67537	-2.54747	-1.80515	-0.434355	-1.44053	-0.757792	0.837337	0.313289	NaN	1.43014	-5.93913	1.02871	1.286	1.19436	1.23844	1.84664	0.685175	-0.458649	0.694516	NaN	0.957309	2.33666	0.405073	-0.414387	1.03573	0.0260687	NaN	NaN	-1.17412	1.18328	-5.21291	2.47114	0.0434284	0.0178189	0.708144	0.183999	0.71873	0.508287	2.0428
Q9BX66-8;Q9BX66-6;Q9BX66-5;Q9BX66-9;Q9BX66-3;Q9BX66-2;Q9BX66-11;Q9BX66;Q9BX66-4;Q9BX66-10;Q9BX66-7	Q9BX66-8;Q9BX66-6;Q9BX66-5;Q9BX66-9;Q9BX66-3;Q9BX66-2;Q9BX66-11;Q9BX66;Q9BX66-4;Q9BX66-10;Q9BX66-7	Sorbin and SH3 domain-containing protein 1	SORBS1	1.27028	1.18712	1.1909	0.933642	2.86073	1.14376	-0.572905	1.65736	0.774665	-3.69453	NaN	1.87746	2.98574	1.37812	-3.27637	0.851755	3.85248	-0.758342	0.675365	2.09935	0.837366	NaN	0.588075	-1.13112	0.697799	1.43101	1.13589	-1.32685	NaN	4.3055	0.134151	-0.309117	1.01098	0.47165	0.683572	0.230066	-0.373013	0.178374	-1.32292	0.299867	-0.525256
Q9BXN1	Q9BXN1	Asporin	ASPN	0.0238895	-1.66044	-0.16493	NaN	-0.581826	-0.737082	-2.14174	-2.53205	5.00352	0.831757	NaN	6.17201	7.21154	6.03387	4.7963	6.55362	5.07165	5.31174	6.36791	3.21864	4.77423	-0.830519	4.64095	5.60481	4.81899	6.4258	4.11023	5.11831	-1.22645	-3.22179	4.17632	4.79702	2.96892	4.62587	3.34515	3.71358	-0.299724	2.33424	2.20888	2.59273	0.772332
Q9BXP5-5;Q9BXP5-4;Q9BXP5-2;Q9BXP5-3;Q9BXP5	Q9BXP5-5;Q9BXP5-4;Q9BXP5-2;Q9BXP5-3;Q9BXP5	Serrate RNA effector molecule homolog	SRRT	-4.82229	-2.9884	-3.6602	-5.78909	-4.52997	NaN	-3.2991	NaN	NaN	NaN	NaN	NaN	NaN	NaN	NaN	NaN	NaN	NaN	NaN	NaN	NaN	NaN	NaN	NaN	NaN	-2.98489	NaN	NaN	NaN	NaN	NaN	-8.376	-4.75168	-4.85678	NaN	NaN	-2.63523	NaN	-1.71068	-3.305	NaN
Q9BXX0	Q9BXX0	EMILIN-2	EMILIN2	-2.26817	-0.728533	-2.31921	0.734811	-2.90158	-2.1279	-3.5631	NaN	0.370482	-0.311202	NaN	0.867694	3.54649	2.3112	3.71961	0.937444	0.833282	0.837508	-0.0557933	0.332223	2.66	1.93985	-2.18244	2.19354	1.36817	1.5331	0.156766	2.06157	NaN	5.03369	0.691399	-0.143627	1.17639	-0.0801697	0.643366	1.39606	-1.67476	2.30132	-0.93758	-3.0062	-0.69579
Q9BZZ5-2;Q9BZZ5;Q9BZZ5-3;Q9BZZ5-5;Q9BZZ5-6;Q9BZZ5-1	Q9BZZ5-2;Q9BZZ5;Q9BZZ5-3;Q9BZZ5-5;Q9BZZ5-6;Q9BZZ5-1	Apoptosis inhibitor 5	API5	-4.61777	-2.24739	-3.13554	-3.99491	-4.86378	-2.38028	-3.43296	NaN	NaN	NaN	NaN	NaN	-2.70283	NaN	-3.6545	NaN	-5.911	-4.82349	-6.63207	-6.59735	-6.0095	NaN	NaN	-6.08853	-5.30577	-5.63029	-2.28315	NaN	NaN	NaN	-5.8797	-4.63104	-3.13127	-2.30849	-2.34414	-2.5974	-2.63523	-4.01943	-1.51284	-2.69426	-0.493918
Q9GZT3-2;Q9GZT3	Q9GZT3-2;Q9GZT3	SRA stem-loop-interacting RNA-binding protein, mitochondrial	SLIRP	-3.73788	-2.94822	-3.35839	-3.21533	-4.84306	-4.82366	NaN	NaN	NaN	1.04765	NaN	NaN	NaN	NaN	NaN	NaN	NaN	NaN	NaN	NaN	-3.69154	NaN	-3.36622	-5.34613	NaN	NaN	-2.41439	NaN	NaN	NaN	-5.44121	NaN	0.305061	-1.8438	-2.90017	-2.91309	-1.48714	-3.37206	-0.748589	-3.22466	-2.40379
Q9H0U4;Q92928	Q9H0U4	Ras-related protein Rab-1B	RAB1B	NaN	-0.78211	-1.75241	-1.5985	-0.73945	-2.44866	-0.424011	-1.19408	-6.16846	NaN	NaN	NaN	NaN	NaN	NaN	NaN	NaN	NaN	-6.85868	NaN	NaN	NaN	NaN	NaN	NaN	NaN	NaN	-5.70939	NaN	NaN	NaN	NaN	NaN	NaN	NaN	NaN	NaN	-7.77199	NaN	NaN	NaN
Q9H223	Q9H223	EH domain-containing protein 4	EHD4	-1.56589	-0.313776	-1.60117	-3.17483	-0.825088	0.136049	0.918045	0.724922	-0.308658	NaN	-1.88683	NaN	-2.07358	1.63085	NaN	-0.845064	1.02364	1.35002	-0.970847	-0.465619	0.109553	NaN	-0.285013	-0.559848	-0.254034	-1.13245	0.495246	-0.568609	NaN	-1.70843	-0.762859	0.604665	0.927403	-0.666718	1.07123	1.42634	-0.538627	1.31958	0.250205	-0.321154	0.0417233
Q9H3N1	Q9H3N1	Thioredoxin-related transmembrane protein 1	TMX1	-1.20303	-1.88735	-3.27349	-2.12281	-3.66174	-2.66816	-2.29054	-2.94148	-2.49578	0.143364	NaN	-1.64224	-2.99523	-5.82723	NaN	-2.95053	-4.45493	-4.44619	-3.56427	-5.16466	-5.48112	NaN	-4.75894	-4.11601	-3.00398	-7.6226	-6.21216	-3.53014	NaN	5.46668	-6.34283	NaN	-2.0808	-3.36763	-3.08734	-1.43212	-1.84469	-3.94388	-1.03833	-1.70937	-0.731894
Q9H444;Q96CF2	Q9H444	Charged multivesicular body protein 4b	CHMP4B	-2.59195	-1.07921	-1.79357	-4.44808	-2.95695	-2.63705	-4.24492	-2.45341	NaN	-4.97863	NaN	-3.36305	NaN	-2.72373	-2.44886	NaN	-4.78701	NaN	-8.1863	-5.88061	-5.46745	NaN	NaN	NaN	-2.79155	-4.4374	-1.63678	NaN	NaN	NaN	NaN	-9.56043	-1.58895	-0.944108	-2.25961	-2.3596	-1.76254	-1.42075	-0.0408916	-3.05683	0
Q9H845	Q9H845	Acyl-CoA dehydrogenase family member 9, mitochondrial	ACAD9	-2.59532	-1.75134	-2.69135	-2.25143	-1.36125	-2.58665	-2.82179	NaN	NaN	NaN	NaN	-3.73899	-1.41876	NaN	NaN	NaN	NaN	NaN	NaN	-3.21076	-6.17078	NaN	-4.4557	-3.45597	NaN	NaN	-5.81104	NaN	NaN	NaN	NaN	NaN	-3.69192	NaN	-5.02421	-11.7981	-1.9378	-5.79129	-1.50561	NaN	-1.08007
Q9H8H3	Q9H8H3	Methyltransferase-like protein 7A	METTL7A	NaN	-4.32011	-4.07324	-2.85166	-2.16599	0.410877	0.194202	-0.342407	1.87156	NaN	NaN	0.458919	0.947237	2.59509	1.14659	2.13328	2.43307	1.66601	1.34726	1.16698	1.73552	NaN	1.57803	1.83424	1.03743	1.08689	2.28281	1.72678	NaN	4.98957	0.919112	1.07215	2.91185	0.658064	1.70693	2.47372	0.395781	2.60345	0.879654	0.861087	-0.0658245
Q9H8L6	Q9H8L6	Multimerin-2	MMRN2	-2.36381	-4.67769	-2.49805	-0.771312	-2.63046	-4.94336	-3.77057	NaN	0.430276	NaN	NaN	-0.285641	2.0624	0.147587	0.279654	0.124482	1.02014	-7.6029	-0.503067	0.108826	-0.426358	NaN	-5.42191	0.253671	-0.854148	0.117724	NaN	-2.64672	NaN	-3.27098	-0.0826597	-3.77774	-4.1548	-2.4021	-1.78427	-1.79362	NaN	-4.40209	-5.79897	-7.46092	-5.3562
Q9HBL0	Q9HBL0	Tensin-1	TNS1	2.22535	1.63528	2.40841	-0.653024	-0.0174799	2.22133	1.86507	1.99781	0.371735	-3.91228	0.970853	-1.31254	2.80871	0.902948	-2.07441	0.335287	2.58084	0.00553799	0.700049	1.43191	-0.385601	NaN	-1.13377	-2.73076	-1.2242	0.527368	-0.424732	-2.38918	NaN	-1.54321	0.0461168	-0.639038	-0.346093	-1.73997	-0.698298	-0.421005	-2.78941	-1.31383	-1.50922	-1.70937	-1.57484
Q9HCB6	Q9HCB6	Spondin-1	SPON1	-3.43172	-3.88496	-1.42583	-0.897098	-1.45138	-2.46065	-1.49426	-2.31465	-4.44079	-2.07968	-0.706512	NaN	NaN	-5.05959	-5.21061	-3.09356	NaN	NaN	NaN	-6.82793	NaN	NaN	NaN	-10.0229	0.875618	NaN	-0.521306	-3.64056	NaN	NaN	-1.18169	-0.932446	-2.21044	0.528899	-4.81669	-2.85212	-0.0551553	-2.01427	-0.387917	1.62687	-1.31264
Q9HDC9;Q9HDC9-2	Q9HDC9;Q9HDC9-2	Adipocyte plasma membrane-associated protein	APMAP	-0.334915	-1.07323	-0.839384	0.161523	2.34351	1.4576	1.38558	1.42538	3.07913	-1.70854	NaN	4.14215	1.9327	3.31064	2.58498	3.32365	3.35406	3.27723	3.27178	1.84372	3.20947	-6.60444	1.67201	3.63464	2.44318	2.65304	2.93671	1.44183	NaN	-0.126291	2.22667	2.83982	2.09006	4.19451	2.37073	2.32381	2.23386	2.64552	1.94873	1.95083	1.67529
Q9NP97;Q8TF09;Q9NP97-2	Q9NP97;Q8TF09	Dynein light chain roadblock-type 1;Dynein light chain roadblock-type 2	DYNLRB1;DYNLRB2	-2.95368	-2.0083	-2.24722	NaN	NaN	-3.17845	-3.86076	-0.126019	NaN	-1.58712	NaN	NaN	NaN	NaN	-5.80489	NaN	NaN	NaN	-8.3945	NaN	-6.35743	NaN	NaN	-3.15824	-5.72366	-8.72433	-1.07879	NaN	NaN	NaN	-7.34012	-1.07425	-1.2929	-5.05191	-2.42076	-3.33715	-2.0765	-2.26091	-3.25465	-1.75044	-1.76892
Q9NQC3-2;Q9NQC3-5;Q9NQC3;Q9NQC3-4;Q9NQC3-3;Q9NQC3-6	Q9NQC3-2;Q9NQC3-5;Q9NQC3;Q9NQC3-4;Q9NQC3-3;Q9NQC3-6	Reticulon-4	RTN4	0.956896	0.604359	0.716619	1.22965	1.21372	1.25293	1.43551	2.24196	2.16378	0.634351	NaN	2.82945	0.694911	2.97048	0.276473	2.65433	3.47966	2.57495	3.16723	2.85291	2.23016	NaN	3.27919	2.32107	2.59756	2.14578	1.97726	1.72128	NaN	-0.264738	1.58594	1.84912	0.985274	2.74691	1.38851	1.89791	0.716485	2.25925	1.02079	1.01948	-0.836864
Q9NR12-2	Q9NR12-2	PDZ and LIM domain protein 7	PDLIM7	0.713367	1.17958	1.96673	1.59491	0.701089	0.0649338	0.668171	-0.384459	-0.890205	1.60102	NaN	-5.5545	-2.91488	-6.46811	NaN	-5.26438	-4.89262	NaN	-1.16788	-0.593375	NaN	-3.01688	NaN	-6.0831	-3.21244	-2.80541	0.224512	-5.52407	NaN	NaN	-1.51314	NaN	-0.609127	-0.161699	-3.53253	-3.48668	-0.836259	-1.06007	-2.10507	-1.29813	0.0758619
Q9NRN5;Q9NRN5-2;Q9NRN5-3	Q9NRN5;Q9NRN5-2	Olfactomedin-like protein 3	OLFML3	-0.721056	0.258644	1.48616	0.513534	-0.359277	-0.575016	-0.0347424	NaN	-1.17593	NaN	6.51286	-1.02515	1.49451	0.573267	-0.298967	-0.708588	-1.87447	0.923239	-0.645853	0.918257	2.44585	NaN	NaN	0.698592	2.17068	2.62389	2.12625	1.38345	NaN	NaN	1.26035	1.46352	1.85989	3.21709	2.64985	2.98994	0.424906	2.36148	0.823677	1.45436	0.735899
Q9NSE4	Q9NSE4	Isoleucine--tRNA ligase, mitochondrial	IARS2	-1.39271	-1.95553	-1.76515	-5.77931	-4.98785	-1.61313	-1.75453	-1.95663	NaN	NaN	NaN	NaN	NaN	NaN	NaN	NaN	NaN	NaN	NaN	NaN	NaN	NaN	NaN	NaN	NaN	NaN	NaN	-9.32178	NaN	NaN	NaN	NaN	NaN	NaN	NaN	NaN	-7.70391	NaN	-3.1271	NaN	NaN
Q9NTJ5;Q9NTJ5-2	Q9NTJ5;Q9NTJ5-2	Phosphatidylinositide phosphatase SAC1	SACM1L	-2.88803	-3.55733	-4.17449	-2.59637	-3.1254	-1.67603	-0.675243	-2.27317	-1.01109	NaN	NaN	-0.24067	-2.79387	-1.08878	-3.56048	-0.333508	-0.456616	-6.58418	-3.96472	NaN	-3.85107	NaN	-5.39544	-0.0936422	-1.40365	-2.44799	-2.00969	NaN	NaN	NaN	NaN	-1.58979	-2.21044	-1.37073	-5.82361	-3.19661	-4.64698	NaN	-5.1271	-4.42124	-2.58496
[truncated: 67 more rows]

## Sheet: Proteins Correl Disease Score
id	Protein IDs	Majority protein IDs	Protein names	Gene names	Intensity Matrigel	Intensity W_HGSOC_NACT_001 (Norm by Median)	Intensity W_HGSOC_NACT_002 (Norm by Median)	Intensity W_HGSOC_NACT_003 (Norm by Median)	Intensity W_HGSOC_NACT_004 (Norm by Median)	Intensity W_HGSOC_NACT_005 (Norm by Median)	Intensity W_HGSOC_NACT_006 (Norm by Median)	Intensity W_HGSOC_NACT_MIX6 (Norm by Median)	Intensity W_HGSOC_NACT_MIX7 (Norm by Median)	G93 - 1 (Norm by Median)	G45 - 2 (Norm by Median)	G35 -3 (Norm by Median)	G76 - 4 (Norm by Median)	G42 - 5 (Norm by Median)	G102 - 6 (Norm by Median)	G69 - 7 (Norm by Median)	G81 - 8 (Norm by Median)	G72 - 9 (Norm by Median)	G57 - 10 (Norm by Median)	G43 - 11 (Norm by Median)	G94 - 12 (Norm by Median)	G92 - 13 (Norm by Median)	G36 - 14 (Norm by Median)	G10 - 15 (Norm by Median)	G54 - 16 (Norm by Median)	G85 - 17 (Norm by Median)	G58 - 18 (Norm by Median)	G17 - 19 (Norm by Median)	G30 - 20 (Norm by Median)	G88 - 21 (Norm by Median)	G67 - 22 (Norm by Median)	G11 - 23 (Norm by Median)	G75 - 24 (Norm by Median)	G15 - 25 (Norm by Median)	G79 - 26 (Norm by Median)	G33 - 27 (Norm by Median)	G77 - 28 (Norm by Median)	G124 - 29 (Norm by Median)	G29 - 30 (Norm by Median)	G136 - 31 (Norm by Median)	G138 - 32 (Norm by Median)	G82 - 33 (Norm by Median)	60 Pts Correl Disease Score_Can Discovery	Correl Disease Score	Matched with 60 Pts disease score found in Matrigel
[truncated: 51 more rows]
