# Supplementary material for: Omentum-derived matrix enables the study of metastatic ovarian cancer and stromal cell functions in a physiologically relevant environment
Source: Matrix Biol Plus. 2023 Nov 22;19-20:100136. doi: 10.1016/j.mbplus.2023.100136 (PMC10784634; doi:10.1016/j.mbplus.2023.100136)
Supplement: Supplementary data 6 [file mmc6.xlsx]

## Sheet: Cancer Cells Proteome
id	Protein names	Gene names	Majority protein IDs	LFQ intensity COV318 Matrigel1	LFQ intensity COV318 Matrigel2	LFQ intensity COV318 Matrigel3	LFQ intensity COV318 OmGel1	LFQ intensity COV318 OmGel2	LFQ intensity KURAMOCHI Matrigel1	LFQ intensity KURAMOCHI Matrigel2	LFQ intensity KURAMOCHI Matrigel3	LFQ intensity KURAMOCHI OmGel1	LFQ intensity KURAMOCHI OmGel2	LFQ intensity KURAMOCHI OmGel3	LFQ intensity OVCAR4 Matrigel1	LFQ intensity OVCAR4 Matrigel2	LFQ intensity OVCAR4 Matrigel3	LFQ intensity OVCAR4 OmGel1	LFQ intensity OVCAR4 OmGel2	LFQ intensity OVCAR4 OmGel3	LFQ intensity OVCAR8 Matrigel1	LFQ intensity OVCAR8 Matrigel2	LFQ intensity OVCAR8 Matrigel3	LFQ intensity OVCAR8 OmGel1	LFQ intensity OVCAR8 OmGel2	LFQ intensity OVCAR8 OmGel3	Peptides	Razor + unique peptides	Unique peptides	Sequence COV318erage [%]	Unique + razor sequence COV318erage [%]	Unique sequence COV318erage [%]	Mol. weight [kDa]	Q-value	Score	Intensity COV318 Matrigel	Intensity COV318 Matrigel	Intensity COV318 Matrigel	Intensity COV318 OmGel1	Intensity COV318 OmGel2	Intensity KURAMOCHI Matrigel	Intensity KURAMOCHI Matrigel	Intensity KURAMOCHI OmGel1	Intensity KURAMOCHI OmGel2	Intensity KURAMOCHI OmGel3	Intensity KURAMOCHIMatrigel	Intensity OVCAR4 Matrigel	Intensity OVCAR4 Matrigel	Intensity OVCAR4 Matrigel
0	Diphosphoinositol polyphosphate phosphohydrolase 2;Diphosphoinositol polyphosphate phosphohydrolase 3-beta;Diphosphoinositol polyphosphate phosphohydrolase 3-alpha	NUDT4;NUDT11;NUDT10	A0A024RBG1;Q9NZJ9;Q9NZJ9-2;Q96G61;Q8NFP7;Q9NZJ9-3	NaN	-1.95426	-1.61562	NaN	NaN	NaN	NaN	NaN	NaN	-2.16409	NaN	NaN	NaN	NaN	NaN	-1.97474	-2.10364	-2.1614	NaN	-2.15813	NaN	NaN	NaN	4	3	3	24.9	21	21	20.434	0	63.02	0	25591000	31699000	7878300	0	0	20491000	10971000	27529000	9836100	0	0	0	19846000
1			P0DPI2;A0A0B4J2D5;P0DPI2-2;A0A0B4J2D5-2	0.712063	1.45859	1.43083	1.3482	2.2674	1.6881	0.651753	1.39888	1.93414	1.79536	1.54509	2.00206	1.67263	1.30364	1.54378	1.26826	1.50915	0.554331	-0.0137825	0.917645	0.173681	0.045887	NaN	12	12	12	57.8	57.8	57.8	28.17	0	323.31	273910016	349120000	449360000	251560000	754550016	727400000	198130000	708030016	698179968	454289984	363660000	441800000	452980000	283630016
2		PIGBOS1	A0A0B4J2F0	NaN	NaN	NaN	NaN	NaN	NaN	NaN	NaN	NaN	NaN	NaN	NaN	NaN	NaN	NaN	NaN	NaN	NaN	NaN	NaN	NaN	NaN	NaN	2	2	2	20.4	20.4	20.4	6.3133	0.00015751	5.5734	0	0	0	0	0	0	0	0	0	0	0	0	0	0
4			A0A1B0GVH7	NaN	NaN	NaN	NaN	NaN	NaN	NaN	NaN	NaN	NaN	NaN	NaN	NaN	NaN	NaN	NaN	NaN	NaN	NaN	NaN	NaN	NaN	NaN	1	1	1	2.8	2.8	2.8	59.586	0.0087502	1.6128	0	19453000	0	0	24721000	0	51127000	0	0	0	0	0	7585500	14907000
5	RNA-binding protein 47	RBM47	A0AV96-2;A0AV96	NaN	-2.77104	-2.37618	NaN	NaN	NaN	NaN	NaN	NaN	NaN	NaN	NaN	NaN	NaN	NaN	NaN	NaN	NaN	NaN	NaN	NaN	NaN	NaN	10	10	10	29	29	29	56.919	0	22.321	3788400	16031000	45627000	0	0	0	0	0	0	0	0	0	25812000	0
6	Intraflagellar transport protein 56	TTC26	A0AVF1;A0AVF1-2;A0AVF1-3	NaN	NaN	NaN	NaN	NaN	NaN	-2.61557	NaN	NaN	NaN	NaN	NaN	NaN	NaN	NaN	NaN	NaN	-3.11218	NaN	NaN	NaN	NaN	NaN	6	6	6	15	15	15	64.177	0	9.5716	0	0	0	5083800	0	0	17468000	9411500	6051300	0	0	0	0	0
7	Ubiquitin-like modifier-activating enzyme 6	UBA6	A0AVT1;A0AVT1-2	2.1648	2.17089	2.3043	2.04001	1.99669	1.8201	1.76623	0.734974	1.77678	2.12567	2.02588	-1.28356	-0.280439	NaN	-2.16923	-0.24884	0.472233	2.68785	3.0179	3.18233	3.46792	2.7298	3.1418	47	47	47	53.4	53.4	53.4	117.97	0	323.31	562529984	500420000	684179968	434630016	496160000	422729984	246120000	443480000	539510016	612480000	148920000	65552000	110950000	23998000
8	Extended synaptotagmin-2	ESYT2	A0FGR8-2;A0FGR8;A0FGR8-4	NaN	NaN	NaN	NaN	NaN	NaN	NaN	NaN	NaN	NaN	NaN	NaN	NaN	NaN	NaN	NaN	NaN	NaN	NaN	NaN	NaN	NaN	NaN	33	1	1	46.4	1.6	1.6	98.9	0.0011247	2.7237	0	0	0	0	12667000	14864000	11594000	6859300	8343100	0	10425000	0	0	0
9	Extended synaptotagmin-2	ESYT2	A0FGR8-6	NaN	NaN	NaN	NaN	NaN	NaN	NaN	NaN	NaN	NaN	-4.55607	NaN	NaN	NaN	NaN	NaN	NaN	NaN	NaN	NaN	NaN	NaN	NaN	34	34	2	44.2	44.2	1.7	104.71	0	323.31	0	0	0	0	0	0	0	0	0	7263300	0	0	0	0
10	Mediator of RNA polymerase II transcription subunit 19	MED19	A0JLT2-2;A0JLT2	-2.56609	NaN	-3.19211	NaN	NaN	NaN	NaN	NaN	-3.49613	NaN	-3.40645	NaN	NaN	NaN	NaN	NaN	NaN	NaN	NaN	NaN	NaN	NaN	NaN	3	3	3	38.7	38.7	38.7	20.431	0.00016499	7.1717	23023000	0	15214000	0	0	0	0	15964000	8475900	17659000	0	0	0	0
11	UHRF1-binding protein 1-like	UHRF1BP1L	A0JNW5	NaN	NaN	NaN	NaN	NaN	NaN	NaN	NaN	NaN	NaN	NaN	NaN	NaN	NaN	NaN	NaN	NaN	NaN	NaN	NaN	NaN	-3.12237	NaN	9	8	8	7	6.1	6.1	164.2	0.00017179	8.8351	0	0	0	0	0	0	0	0	0	0	0	0	0	0
12	Shootin-1	KIAA1598	A0MZ66;A0MZ66-3;A0MZ66-4;A0MZ66-5;A0MZ66-6;A0MZ66-8;A0MZ66-2	0.654345	0.301298	0.873721	0.553315	0.830582	0.35961	0.354669	0.0712032	-0.0142002	0.182304	-0.251745	-0.770687	-1.0014	NaN	-0.304174	-0.856667	-0.776327	-1.29366	-2.13868	-1.33549	-1.44159	-1.3093	-0.954887	25	25	25	46.6	46.6	46.6	71.639	0	102.94	244920000	164230000	299409984	191870000	246440000	248130000	125270000	147760000	171410000	126140000	104080000	106980000	77039000	18469000
13	Transmembrane protein 223	TMEM223	A0PJW6	NaN	NaN	NaN	NaN	NaN	NaN	NaN	NaN	NaN	NaN	NaN	NaN	NaN	NaN	NaN	NaN	NaN	NaN	NaN	NaN	NaN	NaN	NaN	5	5	5	30.2	30.2	30.2	22.049	0.00015307	4.7448	33975000	0	38818000	31542000	0	20061000	0	0	0	0	11116000	0	0	0
14	Rho GTPase-activating protein 10	ARHGAP10	A1A4S6	NaN	NaN	NaN	NaN	NaN	NaN	NaN	NaN	NaN	NaN	NaN	NaN	NaN	NaN	NaN	NaN	NaN	NaN	NaN	-2.77123	NaN	NaN	NaN	14	14	14	19.5	19.5	19.5	89.374	0.00016807	7.7807	0	0	0	0	0	0	0	0	0	0	0	0	0	0
15	RNA-binding protein MEX3A	MEX3A	A1L020	-2.81962	NaN	NaN	-3.36835	-3.33781	NaN	-2.98972	NaN	-2.27094	-2.6126	-2.44374	NaN	NaN	NaN	NaN	NaN	NaN	NaN	NaN	NaN	NaN	NaN	NaN	6	6	5	17.5	17.5	15.8	54.173	0	49.431	20597000	25536000	7355600	9945400	13709000	0	13260000	31253000	25417000	31119000	7341000	46340000	0	0
16	Acetolactate synthase-like protein	ILVBL	A1L0T0	-0.528841	-1.84956	-0.736796	-0.725783	-0.602991	-3.47245	NaN	NaN	-1.96108	-1.1036	-2.30143	-0.219296	0.152817	-2.82502	-0.98337	-0.792871	0.154781	-0.762337	-0.861868	-0.712944	-0.945028	-1.19335	-0.612242	13	13	13	28.3	28.3	28.3	67.867	0	94.373	111820000	33254000	88867000	73285000	72602000	8666200	0	34885000	19722000	23352000	13817000	141540000	175580000	14859000
17	Uncharacterized protein C1orf226	C1orf226	A1L170;A1L170-2	NaN	NaN	NaN	NaN	NaN	NaN	NaN	-4.31106	NaN	NaN	NaN	NaN	NaN	NaN	NaN	NaN	NaN	NaN	NaN	NaN	NaN	NaN	NaN	4	4	4	23.9	23.9	23.9	29.057	0.0016452	2.2544	0	0	0	0	0	4935100	0	0	0	10151000	5655600	0	0	0
18	Uncharacterized protein C17orf89	C17orf89	A1L188	NaN	NaN	NaN	NaN	NaN	NaN	NaN	NaN	NaN	NaN	NaN	NaN	NaN	NaN	NaN	NaN	NaN	NaN	NaN	NaN	NaN	NaN	NaN	1	1	1	17.6	17.6	17.6	7.7558	0.0062525	1.8163	0	0	0	0	0	0	0	0	0	0	0	0	0	0
19	Pleckstrin homology domain-containing family G member 3	PLEKHG3	A1L390;A1L390-3;A1L390-2	NaN	NaN	NaN	NaN	NaN	NaN	NaN	NaN	NaN	NaN	NaN	NaN	NaN	NaN	NaN	NaN	NaN	-2.07949	NaN	NaN	NaN	NaN	NaN	9	9	9	10.6	10.6	10.6	134.41	0.00044803	4.0905	4931900	0	10580000	0	6193100	3911900	0	8799200	0	0	3461200	0	0	0
20	Elongation of very long chain fatty acids protein 7	ELOVL7	A1L3X0	NaN	NaN	NaN	NaN	NaN	NaN	NaN	NaN	NaN	NaN	NaN	NaN	NaN	NaN	NaN	NaN	NaN	NaN	NaN	NaN	NaN	NaN	NaN	2	2	2	6.4	6.4	6.4	33.356	0.001917	2.2379	0	0	0	0	0	0	0	0	0	0	0	0	0	0
21	SH3 and PX domain-containing protein 2B	SH3PXD2B	A1X283	-0.0616226	-0.0334644	0.351052	-0.134952	-0.145626	-0.920876	-1.42431	-0.705177	0.190193	-0.07551	0.121861	NaN	-2.29373	NaN	NaN	-1.6412	-1.77714	0.522627	0.259663	0.361481	0.328772	0.236126	0.348696	29	29	27	38.1	38.1	36.1	101.58	0	158.7	175820000	148530000	207630000	93395000	118540000	72209000	36275000	139290000	144050000	163560000	72510000	35065000	21199000	0
23	Neuroblastoma-amplified sequence	NBAS	A2RRP1;A2RRP1-2	NaN	-1.80108	-1.70355	NaN	NaN	NaN	NaN	NaN	NaN	-2.19877	NaN	NaN	NaN	NaN	NaN	NaN	NaN	NaN	NaN	NaN	NaN	NaN	NaN	39	39	39	18.5	18.5	18.5	268.57	0	86.906	3230800	33303000	28621000	18573000	5718000	0	15840000	6961100	16330000	0	9543500	0	14019000	0
24	Probable threonine--tRNA ligase 2, cytoplasmic	TARSL2	A2RTX5-2;A2RTX5	NaN	NaN	NaN	NaN	NaN	NaN	NaN	NaN	NaN	NaN	NaN	NaN	NaN	NaN	NaN	NaN	NaN	NaN	NaN	NaN	NaN	NaN	-3.49776	6	3	3	8.8	4.2	4.2	81.56	0.0013805	2.3867	0	0	0	0	0	0	0	0	0	0	0	0	0	0
25	Uncharacterized protein KIAA1467	KIAA1467	A2RU67	NaN	NaN	NaN	NaN	NaN	NaN	NaN	NaN	NaN	NaN	NaN	NaN	NaN	NaN	NaN	NaN	NaN	NaN	NaN	NaN	NaN	-4.1102	NaN	1	1	1	2.7	2.7	2.7	67.038	0.0048368	1.9515	0	0	0	0	0	0	0	0	0	0	0	0	0	0
26	Uncharacterized protein C17orf104	C17orf104	A2RUB1-2;A2RUB1;A2RUB1-1;A2RUB1-5	NaN	NaN	NaN	NaN	NaN	NaN	NaN	NaN	NaN	NaN	NaN	NaN	NaN	NaN	NaN	NaN	NaN	-2.18716	NaN	NaN	NaN	-2.10941	-2.26035	13	13	13	19.3	19.3	19.3	89.222	0.00017082	8.5142	0	0	0	0	0	0	0	0	0	0	0	0	0	0
27	tRNA wybutosine-synthesizing protein 5	TYW5	A2RUC4	NaN	NaN	NaN	NaN	NaN	NaN	NaN	NaN	NaN	NaN	NaN	NaN	NaN	NaN	-4.04321	NaN	NaN	NaN	NaN	NaN	NaN	NaN	NaN	3	3	3	10.2	10.2	10.2	36.547	0.0054813	1.8802	0	4992500	0	0	0	0	0	0	0	0	0	0	0	0
28	DENN domain-containing protein 3	DENND3	A2RUS2-2;A2RUS2	NaN	NaN	NaN	NaN	NaN	NaN	NaN	NaN	NaN	NaN	NaN	NaN	NaN	NaN	NaN	NaN	NaN	NaN	-2.49122	NaN	NaN	NaN	NaN	7	7	6	6.6	6.6	5.4	129.81	0	9.8326	0	0	0	0	0	0	0	0	0	0	0	0	0	0
29	von Willebrand factor A domain-containing protein 8	VWA8	A3KMH1-3;A3KMH1;A3KMH1-2	NaN	-1.35661	-2.33631	NaN	-1.97399	-0.323975	-1.29772	-0.784475	-0.840466	0.0193806	0.150194	NaN	NaN	NaN	NaN	-3.44443	-2.91747	-1.27473	NaN	NaN	-1.89466	-1.81749	-1.98308	37	37	37	23.6	23.6	23.6	210.92	0	55.594	3294400	39814000	22705000	5971300	26861000	131050000	60590000	104880000	205950000	223710000	100070000	0	11997000	9311400
30	Protein strawberry notch homolog 1	SBNO1	A3KN83-3;A3KN83-2;A3KN83;A3KN83-4	NaN	-1.13383	-1.7865	NaN	-1.63507	NaN	-1.72943	-2.40292	-1.96881	-1.61666	-2.30573	NaN	-2.67069	-2.23916	NaN	NaN	-1.74619	-1.2099	-1.25692	-0.466055	-0.189413	-1.04798	-0.0231647	23	23	23	21.8	21.8	21.8	154.06	0	141.67	13897000	69154000	54806000	6306700	57050000	0	23505000	49953000	39332000	31213000	11535000	16329000	15787000	15282000
31	Protein FAM221A	FAM221A	A4D161-2;A4D161-3;A4D161	NaN	-3.53338	NaN	NaN	NaN	NaN	NaN	NaN	NaN	NaN	NaN	NaN	NaN	NaN	NaN	NaN	NaN	NaN	NaN	NaN	NaN	NaN	NaN	3	3	3	18.3	18.3	18.3	29.358	0.00016631	7.4448	11196000	10088000	0	0	0	0	0	0	0	0	0	0	0	0
32	GTP-binding protein 10	GTPBP10	A4D1E9;A4D1E9-2	-2.37767	-0.637571	-1.39192	-1.0511	-1.51237	-1.58972	NaN	-1.38562	-0.510967	-0.683578	-0.716833	-1.22423	0.160196	-1.5307	NaN	-0.1674	0.490114	-0.0448132	-0.357895	-0.0348949	-0.0285187	-0.761311	0.0519295	17	17	17	50.6	50.6	50.6	42.932	0	159.21	29397000	51879000	69541000	45828000	61769000	61260000	9176400	127910000	110090000	129830000	34659000	43393000	167720000	24612000
33	WD repeat-containing protein 91	WDR91	A4D1P6;A4D1P6-2	NaN	NaN	NaN	NaN	-2.54191	-2.49416	NaN	NaN	-0.918179	-1.18322	NaN	-1.50726	NaN	NaN	-1.53248	-1.18854	-2.4094	NaN	NaN	NaN	NaN	NaN	NaN	17	17	17	33.9	33.9	33.9	83.343	0	82.551	11225000	8418900	8110700	0	17807000	16652000	13911000	201390000	45132000	29869000	0	31242000	19326000	19468000
34	Killer cell lectin-like receptor subfamily G member 2	KLRG2	A4D1S0;A4D1S0-2	-1.5075	NaN	NaN	NaN	NaN	0.546539	-0.179622	0.274757	-0.175434	0.167933	0.28463	NaN	NaN	NaN	NaN	NaN	NaN	NaN	NaN	NaN	NaN	NaN	NaN	15	15	15	44	44	44	42.85	0	32.42	26643000	0	0	0	0	221130000	103160000	126010000	221090000	229620000	151610000	0	0	0
35			A4GXA9-2	NaN	NaN	NaN	NaN	NaN	NaN	NaN	NaN	NaN	NaN	NaN	NaN	NaN	NaN	NaN	NaN	NaN	NaN	NaN	NaN	NaN	NaN	NaN	1	1	1	5.3	5.3	5.3	26.446	0.001128	2.7935	86734000	48707000	84694000	150390000	412440000	0	0	0	0	16368000	0	43576000	37713000	0
36	Vacuolar protein sorting-associated protein 37C	VPS37C	A5D8V6	NaN	NaN	NaN	NaN	NaN	NaN	NaN	NaN	NaN	NaN	NaN	NaN	NaN	NaN	NaN	NaN	-3.31452	NaN	-2.17053	NaN	NaN	NaN	-2.63619	3	3	3	8.7	8.7	8.7	38.658	0	13.284	0	0	9087500	10633000	0	13275000	12553000	17060000	12027000	29810000	8701500	0	0	0
37	Trafficking protein particle complex subunit 13	TRAPPC13	A5PLN9-2;A5PLN9-4;A5PLN9;A5PLN9-5	NaN	NaN	NaN	NaN	NaN	NaN	NaN	NaN	NaN	NaN	NaN	NaN	NaN	NaN	NaN	NaN	NaN	NaN	NaN	NaN	NaN	NaN	NaN	5	5	1	15.8	15.8	5.1	45.934	0	14.298	10762000	6499700	15973000	0	0	0	0	0	4678200	0	0	15544000	0	0
38	CCR4-NOT transcription complex subunit 1	CNOT1	A5YKK6;A5YKK6-2;A5YKK6-3;A5YKK6-4	1.65015	1.84256	1.41485	1.43176	1.43056	1.28691	0.982406	1.21531	1.58181	1.4294	1.47854	0.752308	0.8757	0.727782	0.646839	1.2767	1.07637	1.98669	2.20428	1.9335	2.03671	2.07184	2.25162	73	73	73	35.5	35.5	35.5	266.94	0	323.31	450449984	420840000	425209984	294100000	390120000	344849984	232300000	408260000	486230016	458580000	201750000	267720000	236560000	160170000
39	Rho guanine nucleotide exchange factor 35	ARHGEF35	A5YM69	NaN	NaN	NaN	NaN	NaN	NaN	NaN	NaN	NaN	-4.89691	NaN	NaN	NaN	NaN	NaN	NaN	NaN	NaN	NaN	NaN	NaN	NaN	NaN	7	2	2	28.1	8.5	8.5	53.286	0.0011277	2.779	0	0	0	0	0	0	0	10160000	5315400	0	6714200	0	0	0
40	Microtubule-associated proteins 1A/1B light chain 3B;Microtubule-associated proteins 1A/1B light chain 3 beta 2	MAP1LC3B;MAP1LC3B2	Q9GZQ8;A6NCE7	NaN	0.089922	NaN	-1.43532	NaN	NaN	NaN	NaN	NaN	0.323997	-0.753269	NaN	NaN	NaN	NaN	NaN	NaN	-0.126514	-1.38127	-0.532103	-0.159819	NaN	-0.397322	3	1	1	22.4	11.2	11.2	14.688	0.00015959	5.9861	35688000	136300000	125820000	35197000	23397000	24923000	0	71516000	187660000	110570000	0	26949000	100190000	0
41	Phosphoglycolate phosphatase	PGP	A6NDG6	0.359837	0.433176	0.610555	0.0922346	0.769218	-0.537199	-0.765227	-0.994583	-0.28005	-0.548008	0.0647621	0.350836	0.181101	-0.917336	-0.522331	0.126125	0.250801	1.05984	1.28007	0.973963	0.932028	0.906019	1.06681	15	15	15	56.7	56.7	56.7	34.006	0	152.53	181020000	178640000	213510000	144550000	237770000	76406000	31304000	78213000	158190000	138520000	38897000	163620000	126420000	41719000
42	UPF0600 protein C5orf51	C5orf51	A6NDU8	NaN	NaN	NaN	NaN	-2.51295	NaN	NaN	NaN	-0.404922	0.132772	NaN	NaN	NaN	NaN	NaN	NaN	NaN	NaN	NaN	NaN	NaN	NaN	NaN	4	4	4	17.7	17.7	17.7	33.62	0	26.089	42868000	43352000	38349000	0	18924000	27722000	13422000	86311000	170180000	54839000	0	55569000	43478000	0
43	RCC1 domain-containing protein 1	RCCD1	A6NED2	NaN	NaN	NaN	NaN	NaN	NaN	NaN	NaN	NaN	NaN	NaN	NaN	NaN	NaN	-3.6644	NaN	NaN	NaN	NaN	NaN	NaN	NaN	NaN	2	2	2	7.2	7.2	7.2	40.078	0.0066208	1.7731	0	0	22941000	0	13433000	0	0	0	0	0	0	0	0	0
44	Tubulin alpha chain-like 3	TUBAL3	A6NHL2-2;A6NHL2	NaN	NaN	NaN	NaN	NaN	NaN	NaN	NaN	NaN	NaN	NaN	NaN	NaN	NaN	NaN	NaN	NaN	NaN	NaN	NaN	NaN	NaN	NaN	5	1	1	11.3	4.2	4.2	45.517	0	65.181	89657000	46875000	172190000	108310000	23549000	0	20636000	168810000	0	117790000	55890000	42850000	135350000	36974000
45	rRNA/tRNA 2-O-methyltransferase fibrillarin-like protein 1	FBLL1	A6NHQ2	NaN	NaN	NaN	NaN	NaN	NaN	NaN	NaN	NaN	NaN	NaN	NaN	NaN	NaN	NaN	NaN	NaN	NaN	NaN	NaN	NaN	NaN	0.901505	4	2	2	11.4	3.6	3.6	34.803	0.0011128	2.5005	167990000	0	212230000	120700000	165130000	373569984	187850000	239020000	260580000	262450000	133680000	0	193640000	0
46	Structural maintenance of chromosomes flexible hinge domain-containing protein 1	SMCHD1	A6NHR9;A6NHR9-2	-0.972694	-0.0784874	0.359307	-0.550269	-0.758333	-0.137487	-1.11991	-0.180691	0.303219	0.0272179	0.27603	-1.14833	0.322872	-2.12834	-1.92719	0.250734	0.168926	1.25483	0.886887	1.43077	1.00688	0.896021	1.29634	63	63	63	36.6	36.6	36.6	226.37	0	323.31	53710000	76475000	165230000	51877000	74561000	98025000	42995000	167320000	101750000	155730000	68145000	63154000	176690000	23368000
47	GATS-like protein 2	GATSL2	A6NHX0	NaN	NaN	NaN	NaN	NaN	NaN	NaN	NaN	-2.86966	NaN	NaN	NaN	NaN	NaN	NaN	-2.10822	NaN	NaN	NaN	NaN	NaN	NaN	NaN	6	6	6	28.3	28.3	28.3	36.056	0	10.838	2318900	0	0	0	0	17395000	0	39339000	7708900	31042000	5170300	0	26017000	6256700
48	Protein unc-119 homolog B	UNC119B	A6NIH7	-1.37288	NaN	-2.03871	-1.94154	-1.37792	NaN	NaN	NaN	NaN	NaN	NaN	NaN	NaN	NaN	NaN	NaN	NaN	-1.91768	-1.93441	NaN	-1.75274	NaN	NaN	8	8	7	42.2	42.2	38.6	28.136	0	68.874	35457000	0	63631000	27880000	70974000	0	0	0	0	11298000	10486000	7717500	0	0
49	Probable methyltransferase-like protein 15	METTL15	A6NJ78	NaN	NaN	NaN	NaN	NaN	NaN	NaN	NaN	NaN	NaN	NaN	NaN	NaN	NaN	NaN	NaN	NaN	NaN	NaN	NaN	NaN	NaN	NaN	3	3	3	10.3	10.3	10.3	46.121	0	19.037	0	0	0	0	0	0	0	12521000	0	0	0	0	0	0
50	Coiled-coil domain-containing protein 85C	CCDC85C	A6NKD9	-0.749655	-0.714573	-0.895476	-0.945575	-1.73857	NaN	NaN	NaN	NaN	NaN	NaN	NaN	NaN	NaN	NaN	-2.36338	NaN	NaN	NaN	-2.01092	-2.15447	-2.04172	-1.99766	11	11	11	34.6	34.6	34.6	45.209	0	107.03	104360000	97314000	116110000	71762000	42543000	12584000	8035100	0	8520500	8233300	7387100	9478000	0	0
51	SAC3 domain-containing protein 1	SAC3D1	A6NKF1;A6NKF1-2	NaN	NaN	NaN	NaN	NaN	NaN	NaN	NaN	NaN	NaN	NaN	NaN	NaN	NaN	NaN	NaN	NaN	-0.728973	NaN	-0.736374	-1.23485	-1.24598	-1.06729	7	7	7	24	24	24	43.553	0	141.77	9235200	5734300	0	0	0	0	0	0	0	5158700	0	8119200	0	0
53	Protein FAM196B	FAM196B	A6NMK8	NaN	NaN	NaN	NaN	NaN	NaN	NaN	NaN	NaN	NaN	NaN	NaN	NaN	NaN	NaN	NaN	NaN	NaN	-3.22701	NaN	NaN	NaN	NaN	2	2	2	4.3	4.3	4.3	59.203	0.006497	1.7842	0	0	0	0	0	0	0	0	0	0	0	0	0	0
55	Zinc finger SWIM domain-containing protein 8	ZSWIM8	A7E2V4-5;A7E2V4;A7E2V4-3;A7E2V4-4;A7E2V4-2	NaN	NaN	NaN	NaN	NaN	NaN	NaN	NaN	NaN	NaN	NaN	NaN	NaN	NaN	NaN	NaN	NaN	NaN	NaN	NaN	NaN	NaN	NaN	9	9	9	8	8	8	196.43	0.00015763	5.5814	0	0	8352200	0	0	0	0	0	0	0	0	0	8645000	0
56	Nuclear envelope pore membrane protein POM 121C	POM121C	A8CG34;A8CG34-2	NaN	NaN	NaN	NaN	NaN	NaN	NaN	NaN	NaN	NaN	NaN	NaN	NaN	NaN	NaN	NaN	NaN	NaN	NaN	NaN	NaN	NaN	NaN	10	10	2	13.3	13.3	3.3	125.09	0	92.141	12109000	0	0	11067000	0	16558000	0	15314000	0	0	7361600	0	0	0
57	Keratin-associated protein 9-9;Keratin-associated protein 9-3;Keratin-associated protein 9-8;Keratin-associated protein 9-7;Keratin-associated protein 9-2;Keratin-associated protein 9-4;Keratin-associated protein 9-1	KRTAP9-9;KRTAP9-3;KRTAP9-8;KRTAP9-7;KRTAP9-2;KRTAP9-4;KRTAP9-1	Q9BYP9;Q9BYQ3;Q9BYQ0;Q9BYP9-3;A8MTY7;Q9BYQ4;Q9BYP9-2;Q9BYQ2;A8MXZ3	NaN	NaN	NaN	NaN	NaN	NaN	NaN	NaN	NaN	NaN	NaN	NaN	NaN	NaN	NaN	NaN	NaN	NaN	NaN	NaN	NaN	NaN	NaN	2	2	2	15.6	15.6	15.6	16.266	0.00086543	3.2761	0	0	0	0	0	0	0	0	0	0	0	0	0	0
58	Uncharacterized protein C12orf71	C12orf71	A8MTZ7	NaN	NaN	NaN	NaN	NaN	NaN	NaN	NaN	NaN	NaN	NaN	NaN	NaN	NaN	NaN	NaN	NaN	NaN	NaN	NaN	NaN	NaN	NaN	1	1	1	4.8	4.8	4.8	30.354	0	19.259	0	0	0	0	0	0	0	103710000	121820000	133730000	0	0	0	0
59	Small nuclear ribonucleoprotein G;Putative small nuclear ribonucleoprotein G-like protein 15	SNRPG;SNRPGP15	P62308;A8MWD9	0.568119	0.722168	0.650489	0.0773497	0.0733624	-0.241039	NaN	NaN	0.513288	1.09338	0.532915	-0.352703	NaN	NaN	NaN	NaN	NaN	1.78337	NaN	1.84276	2.00151	0.50588	NaN	5	5	5	39.5	39.5	39.5	8.496	0.00016226	6.5717	132590000	239580000	53921000	162210000	504569984	233570000	3392700	441790016	465860000	490489984	22031000	31316000	18760000	0
60	Nucleoside diphosphate-linked moiety X motif 19, mitochondrial	NUDT19	A8MXV4	NaN	NaN	NaN	NaN	NaN	NaN	NaN	NaN	NaN	NaN	NaN	NaN	NaN	NaN	NaN	NaN	NaN	-1.65677	NaN	-1.28224	NaN	-1.73635	-1.36022	7	7	7	24.8	24.8	24.8	42.233	0	10.926	0	0	0	0	6966700	23564000	13367000	18191000	0	19229000	8774500	20740000	0	11639000
61	MIF4G domain-containing protein	MIF4GD	A9UHW6	NaN	NaN	NaN	NaN	NaN	NaN	NaN	NaN	NaN	NaN	NaN	NaN	NaN	NaN	NaN	NaN	NaN	NaN	NaN	NaN	NaN	NaN	NaN	4	4	1	23	23	5.9	25.423	0.0005808	3.4591	0	0	0	0	0	0	0	0	0	0	0	0	0	0
62	Small integral membrane protein 1	SMIM1	B2RUZ4	NaN	-0.86768	NaN	NaN	NaN	NaN	NaN	NaN	NaN	NaN	NaN	NaN	NaN	NaN	NaN	NaN	NaN	NaN	NaN	NaN	NaN	NaN	NaN	2	2	2	35.9	35.9	35.9	8.749	0.0040595	2.0504	52194000	64016000	8803600	37192000	0	20466000	4655600	0	0	7565900	0	0	0	0
63	Golgi pH regulator A;Golgi pH regulator B	GPR89A;GPR89B	B7ZAQ6-2;B7ZAQ6-3;P0CG08;B7ZAQ6	NaN	NaN	NaN	NaN	NaN	NaN	NaN	NaN	NaN	NaN	NaN	NaN	-2.30155	NaN	NaN	NaN	NaN	NaN	NaN	NaN	NaN	NaN	NaN	4	4	4	14	14	14	38.484	0.00016316	6.7667	0	0	14001000	0	6905400	18907000	0	0	14426000	48470000	0	39796000	34225000	22820000
64	Putative WAS protein family homolog 3;WAS protein family homolog 2	WASH3P;WASH2P	C4AMC7;Q6VEQ5	NaN	NaN	NaN	NaN	NaN	NaN	NaN	NaN	NaN	NaN	NaN	NaN	NaN	NaN	NaN	NaN	NaN	NaN	NaN	NaN	NaN	NaN	NaN	12	12	3	33.3	33.3	8	49.994	0	28.583	0	0	0	0	0	0	0	0	0	0	0	0	0	0
65	Putative uncharacterized protein C5orf58	C5orf58	C9J3I9	NaN	NaN	NaN	NaN	NaN	NaN	NaN	NaN	NaN	NaN	NaN	NaN	NaN	NaN	NaN	NaN	NaN	NaN	NaN	NaN	NaN	NaN	NaN	1	1	1	9.8	9.8	9.8	11.665	0.0087524	1.6178	0	0	0	39159000	86812000	0	0	0	0	0	0	0	0	0
66	Protein FAM195B	FAM195B	C9JLW8	NaN	-0.534449	-1.01096	-0.517852	-0.625893	-1.24933	NaN	NaN	-1.38857	-1.38756	-1.03776	NaN	NaN	NaN	NaN	NaN	-1.85067	-1.0152	-1.34111	-1.02941	-1.6297	-1.44541	-1.36211	4	4	4	50.5	50.5	50.5	10.92	0	38.824	32182000	108300000	109300000	60774000	94263000	60033000	17496000	23161000	78427000	88901000	8322300	30145000	0	16664000
200	Nascent polypeptide-associated complex subunit alpha, muscle-specific form;Nascent polypeptide-associated complex subunit alpha	NACA	E9PAV3;Q13765;E9PAV3-2	2.43743	2.33995	2.03252	2.46876	2.857	2.648	NaN	1.86877	1.49649	1.75396	2.10423	2.32101	1.33545	2.19458	1.99177	2.26167	1.84115	3.64705	3.50904	3.26007	3.51093	3.06133	3.27683	7	7	6	4.8	4.8	4.1	205.42	0	323.31	1376999936	732819968	629470016	732200000	1156700032	641190016	287470016	404950016	480780000	61682000	407440000	491700000	392550016	536899968
201	Uncharacterized protein C11orf98	C11orf98	E9PRG8	-0.0869637	-0.480091	-0.624686	-0.369441	-0.109711	-0.522158	-0.341409	-0.693954	-0.560972	-1.06096	-0.669926	0.672609	NaN	NaN	-0.0382519	-0.126577	-0.412485	-0.333864	0.066906	0.26095	0.612051	-0.104965	0.120848	5	5	5	40.7	40.7	40.7	14.234	0	18.402	224970000	120450000	110250000	84397000	127830000	124450000	117620000	138400000	89554000	155980000	67548000	208900000	31915000	60938000
202		SLC35A4	L0R6Q1	-2.02496	-1.4283	-1.38122	NaN	-0.650528	-0.995255	NaN	-0.702845	-1.19198	-1.16017	-0.763065	NaN	-0.375332	NaN	NaN	-1.29279	-1.00921	-0.938158	-0.961258	-0.905714	-1.19849	NaN	NaN	6	6	6	55.3	55.3	55.3	11.133	0	57.71	20784000	48572000	23726000	10267000	73836000	136160000	8753400	61477000	127610000	117150000	60545000	35656000	137560000	0
203		ASNSD1	L0R819	NaN	NaN	NaN	-2.51405	-1.4183	NaN	NaN	NaN	NaN	NaN	NaN	NaN	NaN	NaN	NaN	NaN	NaN	NaN	-2.17473	NaN	-2.83223	-2.2303	-2.43597	6	5	5	70.8	43.8	43.8	11.25	0.00017256	9.0423	23404000	17412000	27244000	17508000	43586000	0	0	6574200	8205900	11971000	0	19320000	0	0
204	Deoxyribonuclease-2-alpha	DNASE2	O00115-2;O00115	NaN	NaN	NaN	NaN	NaN	NaN	-2.9344	-2.39887	NaN	-1.4215	-2.48932	NaN	NaN	NaN	-1.87689	NaN	-0.882509	NaN	NaN	-1.66547	-1.85889	-2.11038	NaN	5	5	5	17.7	17.7	17.7	33.615	0	14.516	0	13413000	15678000	0	0	14905000	13748000	0	43026000	32829000	26587000	0	31390000	0
205	Alkyldihydroxyacetonephosphate synthase, peroxisomal	AGPS	O00116	1.71733	1.8175	1.96974	1.32402	1.57539	0.715311	1.26231	0.44688	1.12553	0.855906	1.04718	1.13012	1.46709	0.438281	-1.04632	1.57512	1.39952	1.74765	1.43468	1.97881	1.435	1.58945	1.83815	26	26	26	48	48	48	72.911	0	323.31	665630016	579230016	680380032	252930000	420860000	195820000	195280000	378640000	354089984	414760000	109200000	232820000	354940000	118980000
206	UBX domain-containing protein 8	UBXN8	O00124;O00124-2;O00124-3	NaN	NaN	NaN	NaN	NaN	NaN	NaN	NaN	NaN	NaN	NaN	NaN	NaN	NaN	NaN	NaN	NaN	NaN	NaN	NaN	NaN	NaN	NaN	2	2	2	9.3	9.3	9.3	30.541	0	32.734	0	8396300	0	0	6542000	0	0	0	0	0	0	0	0	0
207	Kinesin-like protein KIF2A	KIF2A	O00139-1;O00139-5;O00139;O00139-4	NaN	NaN	NaN	NaN	NaN	NaN	NaN	NaN	NaN	NaN	NaN	NaN	NaN	NaN	NaN	NaN	NaN	NaN	NaN	NaN	NaN	NaN	NaN	27	1	1	43.4	4.3	4.3	76.954	0.0011429	3.0797	0	0	0	0	0	0	0	0	0	0	0	0	0	0
208	Kinesin-like protein KIF2A	KIF2A	O00139-2	NaN	NaN	NaN	NaN	NaN	NaN	NaN	NaN	NaN	NaN	NaN	NaN	NaN	NaN	NaN	NaN	NaN	NaN	NaN	NaN	NaN	NaN	NaN	27	25	1	43	40.3	2.7	75.042	0	158.57	0	19817000	45783000	37865000	12651000	0	25930000	23564000	29589000	26658000	19656000	0	0	24094000
209	ATP-dependent RNA helicase DDX39A	DDX39A	O00148;O00148-2	-0.664494	-1.84106	-0.776607	-1.18875	NaN	NaN	NaN	NaN	-2.63826	NaN	NaN	NaN	NaN	NaN	NaN	-2.66611	NaN	-1.45418	NaN	-0.816793	0.0564804	NaN	-1.08302	27	27	5	64.9	64.9	15	49.129	0	323.31	142200000	56926000	187770000	98454000	16674000	9476000	0	21862000	15597000	16201000	0	18124000	42649000	26622000
211	PDZ and LIM domain protein 1	PDLIM1	O00151	2.94944	2.90022	3.36493	2.49646	2.36061	3.5578	3.43082	3.23159	3.93819	3.94475	3.9565	-1.31147	0.221565	NaN	0.234365	1.74613	1.60135	2.49209	2.61865	2.70043	2.76378	2.83962	2.97136	24	24	24	86.9	86.9	86.9	36.071	0	323.31	1100000000	1013500032	1488800000	591760000	609420032	1831100032	1234800000	2525400064	2968399872	2688600064	1054600000	78890000	167730000	124370000
212	Cytosolic acyl coenzyme A thioester hydrolase	ACOT7	O00154-4;O00154-6;O00154-7;O00154;O00154-2;O00154-3	-0.218834	0.437658	0.556495	0.290032	NaN	0.6828	-0.0378981	NaN	0.800829	0.939516	0.125145	-0.566887	0.226976	-0.266395	NaN	-0.390875	NaN	0.528727	0.567335	-0.0585976	0.788242	0.308331	0.564327	22	22	2	64.5	64.5	10.4	37.419	0	221.3	129820000	192010000	219350000	133990000	21405000	281940000	162250000	246660000	223060000	226480000	38206000	83314000	149130000	180160000
215	Unconventional myosin-Ic	MYO1C	O00159-2	NaN	NaN	NaN	NaN	NaN	NaN	NaN	NaN	NaN	NaN	NaN	NaN	NaN	NaN	NaN	NaN	NaN	NaN	NaN	NaN	NaN	NaN	NaN	52	1	1	53	0.8	0.8	117.91	0.0099896	1.5489	0	0	0	0	0	0	0	0	0	0	0	0	0	0
216	Unconventional myosin-Ic	MYO1C	O00159-3	NaN	NaN	NaN	NaN	NaN	NaN	NaN	NaN	NaN	NaN	NaN	NaN	NaN	NaN	NaN	NaN	NaN	NaN	NaN	NaN	NaN	NaN	NaN	53	53	1	53.4	53.4	1	119.63	0	323.31	0	0	0	0	7635500	0	0	0	0	0	0	0	0	0
217	Synaptosomal-associated protein 23	SNAP23	O00161;O00161-2	1.07952	1.37989	1.33307	0.418715	0.370111	0.151098	0.772504	1.07713	1.3753	0.879257	0.902397	0.212862	-0.471197	0.0506849	-0.424419	0.203047	0.232727	1.05593	0.702549	0.458128	0.999889	1.01626	0.907761	14	14	14	72.5	72.5	72.5	23.354	0	245.43	336260000	310049984	485590016	130180000	215810000	190360000	144680000	437729984	323670016	450249984	172430000	75778000	55096000	89086000
218	HCLS1-associated protein X-1	HAX1	O00165-5;O00165;O00165-2;O00165-3	NaN	NaN	NaN	NaN	NaN	NaN	NaN	NaN	NaN	NaN	-2.66971	NaN	NaN	NaN	NaN	NaN	NaN	NaN	NaN	NaN	NaN	NaN	NaN	7	7	7	38.1	38.1	38.1	26.099	0.00017126	8.6885	4185600	7139300	0	0	0	30173000	0	21996000	13173000	32283000	0	0	0	0
219	AH receptor-interacting protein	AIP	O00170	1.44993	1.14325	1.42263	1.42447	1.3215	1.59075	1.27323	1.68581	1.68979	1.59814	1.35538	1.06336	NaN	0.484866	0.348005	0.417244	1.38706	2.10358	1.90123	1.69799	1.63925	2.10895	1.70492	14	14	14	51.5	51.5	51.5	37.636	0	279.71	386609984	267440000	378969984	298760000	344700000	392110016	164830000	439900000	551190016	517000000	293180000	272590016	18233000	76585000
220	GTP-binding protein 1	GTPBP1	O00178	-1.44923	NaN	-1.15055	-1.47605	-1.15895	NaN	-1.85801	-1.15841	-0.793468	-0.716145	-0.636576	NaN	-1.2902	NaN	NaN	-1.69072	NaN	-0.394093	-1.20519	-0.720825	-0.318178	NaN	-0.804642	17	17	17	42.3	42.3	42.3	72.453	0	70.39	61082000	32370000	59572000	22355000	35561000	14772000	41533000	77250000	106430000	120170000	35426000	46663000	52185000	0
221	Potassium channel subfamily K member 1	KCNK1	O00180	NaN	NaN	NaN	NaN	NaN	NaN	NaN	NaN	NaN	NaN	NaN	NaN	NaN	NaN	NaN	NaN	NaN	NaN	NaN	NaN	-3.70989	NaN	NaN	1	1	1	5.7	5.7	5.7	38.143	0.0053619	1.9161	0	0	0	0	0	0	0	0	0	0	0	0	0	0
222	Galectin-9;Galectin-9B;Galectin-9C	LGALS9;LGALS9B;LGALS9C	O00182-3;O00182-2;O00182-6;O00182;O00182-5;O00182-4;Q3B8N2-2;Q6DKI2;Q3B8N2	NaN	NaN	-2.72359	-2.45656	NaN	NaN	NaN	NaN	NaN	NaN	NaN	NaN	NaN	NaN	NaN	NaN	NaN	NaN	NaN	NaN	NaN	NaN	NaN	4	4	4	15.1	15.1	15.1	34.69	0	15.977	30376000	7387600	35024000	15020000	21580000	0	0	5436800	0	8901900	0	0	0	0
223	Syntaxin-binding protein 3	STXBP3	O00186	0.352894	-0.118153	0.0499849	-0.00820446	-0.185711	-0.652925	-1.21745	-0.983824	-0.451517	-0.504427	-0.594664	NaN	-0.671902	-1.52747	NaN	-1.12396	-1.74192	0.557318	0.391151	0.319189	0.897011	0.620813	0.612038	18	18	18	31.8	31.8	31.8	67.764	0	72.084	170440000	109730000	180870000	113150000	93601000	85016000	32587000	135950000	112440000	111350000	44104000	0	84192000	31900000
224	AP-4 complex subunit mu-1	AP4M1	O00189	NaN	NaN	NaN	NaN	NaN	NaN	NaN	NaN	NaN	NaN	NaN	NaN	NaN	NaN	NaN	NaN	NaN	NaN	NaN	NaN	NaN	NaN	NaN	3	3	3	8.6	8.6	8.6	49.976	0	17.739	0	0	0	0	0	0	0	0	0	0	0	0	0	0
225	Armadillo repeat protein deleted in velo-cardio-facial syndrome	ARVCF	O00192;O00192-2	NaN	NaN	NaN	-1.96563	NaN	NaN	NaN	NaN	NaN	NaN	NaN	NaN	NaN	NaN	NaN	NaN	NaN	NaN	NaN	NaN	NaN	NaN	NaN	7	7	7	11.4	11.4	11.4	104.64	0	23.603	11018000	6758600	0	26927000	44874000	0	0	0	0	0	0	0	0	0
226	Small acidic protein	SMAP	O00193	0.882698	-0.40333	-1.23257	0.488437	0.051609	0.106928	NaN	0.345585	0.0273037	-0.581924	-0.956848	NaN	-0.756079	NaN	NaN	-0.436592	0.167912	-0.67956	-0.344936	-0.873676	-0.422873	-0.0280075	-0.57197	3	3	3	25.1	25.1	25.1	20.332	0	215.48	390070016	151010000	60885000	190350000	275329984	222540000	14055000	148210000	176870000	51270000	117140000	32498000	79676000	116290000
227	AP-3 complex subunit beta-1	AP3B1	O00203;O00203-3	0.866356	1.15422	1.06569	1.21003	1.10749	0.895103	-0.0394793	0.974447	1.09586	1.10731	0.842993	0.757135	-0.99383	NaN	0.617285	0.830357	0.140644	1.37651	1.30066	1.51363	1.29254	1.3805	1.39711	34	34	28	31.1	31.1	25.8	121.32	0	224.27	247200000	214650000	221710000	234620000	315790016	268880000	99644000	331380000	376980000	256220000	159570000	197660000	64011000	0
228	Amyloid beta A4 precursor protein-binding family B member 1	APBB1	O00213-2;O00213;O00213-4;O00213-6;O00213-3;O00213-5	NaN	NaN	NaN	NaN	NaN	NaN	NaN	NaN	NaN	NaN	NaN	NaN	NaN	NaN	NaN	NaN	NaN	NaN	NaN	NaN	NaN	NaN	-1.94973	7	6	6	17.4	16	16	76.958	0	19.251	0	7313900	4258100	0	0	0	0	0	0	0	1877200	0	0	3795900
229	Galectin-8	LGALS8	O00214-2;O00214	NaN	-1.10143	-1.09069	-1.18283	-1.47914	NaN	NaN	NaN	NaN	NaN	NaN	NaN	NaN	NaN	NaN	NaN	NaN	-0.350018	-1.29098	NaN	NaN	-0.901632	-0.951065	12	12	12	34	34	34	40.397	0	50.484	19100000	65370000	155970000	40151000	116360000	0	0	0	0	0	0	0	4778500	0
230	NADH dehydrogenase [ubiquinone] iron-sulfur protein 8, mitochondrial	NDUFS8	O00217	NaN	-1.7459	-1.34359	-1.16852	NaN	NaN	-1.98811	-1.22335	-1.72711	-1.66528	-1.58889	NaN	-0.796904	-0.814984	NaN	-1.06624	-0.274073	-0.121147	-0.957653	-0.922155	-0.754044	-0.680332	-0.756281	6	6	6	33.8	33.8	33.8	23.705	0	35.041	11829000	22247000	39048000	29920000	0	9505100	50015000	53059000	32222000	37483000	36564000	33393000	74889000	85882000
231	NF-kappa-B inhibitor epsilon	NFKBIE	O00221	NaN	NaN	NaN	NaN	NaN	NaN	NaN	-2.57933	NaN	NaN	NaN	NaN	NaN	NaN	NaN	NaN	NaN	-2.36079	-2.42073	NaN	NaN	NaN	NaN	6	6	6	14.8	14.8	14.8	52.863	0.00015881	5.8233	0	0	0	0	0	0	0	0	0	0	15319000	0	0	0
232	26S proteasome non-ATPase regulatory subunit 11	PSMD11	O00231;O00231-2	3.26561	3.51842	3.62902	3.40371	3.3186	2.5311	2.48051	2.60433	2.98243	2.75467	2.76744	1.55531	2.78883	2.84345	2.32279	2.75348	3.20038	3.90778	3.94329	4.27072	4.19099	4.009	4.25532	29	29	29	64.9	64.9	64.9	47.463	0	323.31	1585799936	1483500032	2138000000	1242000000	1332600064	893409984	371420000	1032400000	1134899968	1246400000	507169984	348560000	716680000	732080000
233	26S proteasome non-ATPase regulatory subunit 12	PSMD12	O00232;O00232-2	2.6675	2.50602	2.56873	2.43486	2.38396	2.08164	1.34335	2.14753	2.17593	2.25247	2.24801	2.02985	0.707907	1.04717	1.59196	2.03456	1.97029	2.5023	2.28416	2.31356	2.65745	2.84212	2.98804	25	25	25	52	52	52	52.904	0	323.31	942249984	736470016	1316700032	583670016	629459968	514030016	200590000	1041800000	1059600000	697459968	451660000	435809984	141540000	197870000
234	26S proteasome non-ATPase regulatory subunit 9	PSMD9	O00233;O00233-2	0.628736	1.27272	1.04689	0.478995	0.775705	-0.00284386	0.339967	0.257305	0.53735	0.503389	0.374937	-0.108055	NaN	0.348063	0.279154	0.419151	0.974737	1.80783	2.14348	1.46922	1.42835	1.67522	1.84757	13	13	13	48.4	48.4	48.4	24.682	0	261.2	150860000	218190000	219940000	173190000	220060000	91359000	57625000	75824000	147230000	446360000	78993000	88840000	0	96647000
235	Copper transport protein ATOX1	ATOX1	O00244	0.565556	0.381573	1.74632	0.164872	-0.0685539	0.964302	0.733691	NaN	1.1807	2.51326	2.33558	NaN	0.653662	NaN	0.412344	1.28049	NaN	0.675219	0.671988	1.38832	1.54097	NaN	0.503149	6	6	6	80.9	80.9	80.9	7.4016	0	243.69	110200000	337400000	505240000	97210000	112730000	454129984	277049984	677139968	1429699968	676739968	169910000	235240000	252890000	212680000
236	Menin	MEN1	O00255-2;O00255;O00255-3	-2.09428	NaN	NaN	NaN	-1.64509	NaN	NaN	NaN	NaN	NaN	NaN	NaN	NaN	-2.33543	NaN	NaN	NaN	-1.46408	-1.80211	NaN	-1.90381	-1.726	-1.71117	8	8	8	13.9	13.9	13.9	67.496	0	52.41	32244000	4825200	16093000	0	26963000	17050000	18644000	19447000	14631000	24549000	0	10299000	0	24611000
237	E3 SUMO-protein ligase CBX4	CBX4	O00257-3;O00257	NaN	NaN	NaN	NaN	NaN	NaN	NaN	NaN	NaN	NaN	NaN	NaN	NaN	NaN	-4.17822	NaN	NaN	NaN	NaN	NaN	NaN	NaN	NaN	2	2	2	10	10	10	31.987	0.0071156	1.7215	0	0	0	0	0	5471500	0	0	0	0	0	0	0	0
238	Membrane-associated progesterone receptor component 1	PGRMC1	O00264;O00264-2	2.58348	1.92549	2.01372	2.13371	2.01134	0.225967	0.392043	1.12992	1.33914	1.26483	0.407963	NaN	0.102497	1.4902	1.69219	1.95853	1.89271	1.35996	1.24074	1.42862	1.40945	1.08381	1.57133	11	10	10	46.2	41.5	41.5	21.671	0	226.95	1055900032	461580000	719649984	367249984	484670016	87898000	100720000	306790016	310129984	126380000	111740000	0	71963000	244960000
239	Transcription elongation factor SPT5	SUPT5H	O00267-2;O00267	3.35246	2.93714	3.16304	3.02528	3.04719	2.10194	1.55417	1.80061	2.39214	2.24354	2.31705	0.818249	-2.04319	-0.610803	0.0490456	0.618231	0.678551	1.39869	1.35963	1.59202	2.23088	1.45478	1.87526	51	51	51	52.8	52.8	52.8	120.5	0	323.31	1785600000	1022300032	1839699968	1007100032	1430899968	693169984	215290000	711190016	690809984	837529984	264680000	246280000	35658000	70986000
240	Transcription initiation factor TFIID subunit 4	TAF4	O00268	-2.07698	NaN	-2.27749	-2.64922	-2.42855	-2.77444	NaN	NaN	-2.78273	-2.6195	NaN	NaN	NaN	NaN	NaN	NaN	NaN	NaN	-2.73327	NaN	NaN	-2.62238	-3.20262	12	12	12	16.1	16.1	16.1	110.11	0	36.414	31497000	7618500	46389000	23999000	20616000	17876000	4338100	16591000	36901000	4001800	18077000	0	0	0
241	DNA fragmentation factor subunit alpha	DFFA	O00273	1.16342	0.329082	-0.644322	0.48297	0.71804	-0.233124	-0.183019	NaN	-0.173075	-0.667456	-0.119915	NaN	NaN	NaN	NaN	NaN	NaN	-1.08038	-0.424913	0.353828	0.100313	0.158766	-0.49468	17	17	6	63.7	63.7	18.4	36.521	0	323.31	103980000	201780000	41596000	193670000	154000000	156660000	111600000	87389000	55211000	76581000	83593000	0	0	0
243	Huntingtin-interacting protein 1	HIP1	O00291-3;O00291;O00291-4	-2.13393	-1.31269	-1.89095	-1.20425	-1.24817	-1.04657	-1.99471	-1.44285	-0.719589	-1.17668	-0.708149	-2.4915	NaN	NaN	NaN	NaN	NaN	-1.46101	-2.1976	NaN	NaN	-1.69056	NaN	27	27	25	29	29	26.6	110.66	0	54.928	10192000	47067000	56052000	46815000	88625000	49968000	21688000	105450000	72028000	71229000	37116000	12632000	3847300	0
245	Chloride intracellular channel protein 1	CLIC1	O00299	4.34103	4.51208	4.63369	4.39814	4.24969	4.92605	3.72852	4.95328	5.21384	5.0031	5.3182	4.70663	4.67098	3.96873	3.37539	5.01768	4.65779	5.93563	5.66698	6.11386	5.68196	5.97988	6.17428	18	18	18	83.4	83.4	83.4	26.922	0	323.31	3309199872	2794500096	3276400128	2379099904	3514500096	5510600192	2097200000	6141100032	4779299840	5992800256	3609100032	3448900096	2797799936	1697100032
246	Tumor necrosis factor receptor superfamily member 11B	TNFRSF11B	O00300	NaN	NaN	NaN	NaN	NaN	NaN	NaN	NaN	NaN	NaN	NaN	NaN	NaN	NaN	NaN	NaN	NaN	NaN	NaN	NaN	NaN	NaN	NaN	9	9	9	28.4	28.4	28.4	46.026	0	31.465	0	0	0	0	0	0	0	0	0	0	0	0	0	0
247	Eukaryotic translation initiation factor 3 subunit F	EIF3F	O00303	1.47156	2.33854	2.08055	2.0213	2.65491	2.19153	2.23936	2.33398	2.39776	1.90766	2.41657	-0.885042	2.06621	2.55916	1.18069	2.23532	1.12536	3.52033	3.54393	3.01823	3.59141	3.61879	3.69856	14	14	14	51	51	51	37.563	0	323.31	422680000	751969984	829889984	507510016	1014200000	544720000	543750016	909520000	622849984	937710016	536889984	93035000	558849984	646540032
248	NEDD4-like E3 ubiquitin-protein ligase WWP2	WWP2	O00308;O00308-2;O00308-4;O00308-3	NaN	NaN	NaN	NaN	NaN	NaN	NaN	NaN	NaN	NaN	NaN	NaN	NaN	NaN	NaN	NaN	NaN	NaN	NaN	NaN	NaN	NaN	NaN	6	5	5	8.7	7.6	7.6	98.911	0.00016639	7.46	0	0	0	0	0	0	0	0	0	0	0	0	0	0
249	Cell division cycle 7-related protein kinase	CDC7	O00311	NaN	NaN	NaN	NaN	NaN	NaN	NaN	NaN	NaN	NaN	NaN	NaN	NaN	NaN	NaN	NaN	NaN	-2.17183	-2.37265	-1.70423	NaN	NaN	-1.7256	12	12	12	23.9	23.9	23.9	63.887	0	10.52	0	5027100	0	3629100	0	0	0	1622100	0	0	4296600	0	0	0
250	Phosphatidylinositol 4,5-bisphosphate 3-kinase catalytic subunit delta isoform	PIK3CD	O00329;O00329-2	NaN	NaN	-3.29657	NaN	NaN	NaN	NaN	NaN	NaN	NaN	NaN	NaN	NaN	NaN	NaN	NaN	NaN	NaN	NaN	NaN	NaN	NaN	NaN	5	4	4	5.9	5.2	5.2	119.48	0.0011217	2.6715	13002000	4300300	15724000	0	0	0	0	0	0	0	0	0	0	0
251	Pyruvate dehydrogenase protein X component, mitochondrial	PDHX	O00330-3;O00330	-0.337366	0.0358105	-0.340678	-0.0255327	0.423485	-0.448986	-0.25501	0.205107	-0.763428	-0.780165	-0.702017	-0.880322	NaN	-1.30357	-0.795931	-0.723227	-0.867296	0.020628	0.0755768	-0.0205078	0.16201	0.289114	0.461954	19	19	19	48.1	48.1	48.1	51.459	0	181.75	76490000	140130000	138310000	76262000	199690000	77393000	111800000	73109000	74241000	82854000	126410000	88398000	0	17198000
252	Matrilin-2	MATN2	O00339;O00339-3;O00339-4	NaN	NaN	NaN	NaN	NaN	NaN	NaN	NaN	NaN	NaN	NaN	NaN	-4.37308	NaN	NaN	NaN	NaN	NaN	NaN	NaN	NaN	NaN	NaN	22	1	1	26.6	3	3	106.84	0.0011288	2.8084	3813000	0	8037900	0	0	0	0	0	0	0	0	0	8142400	0
253	Matrilin-2	MATN2	O00339-2	NaN	NaN	NaN	NaN	NaN	NaN	NaN	NaN	NaN	NaN	NaN	NaN	NaN	NaN	NaN	NaN	NaN	NaN	NaN	NaN	NaN	NaN	NaN	22	22	1	25.1	25.1	1.1	104.77	0	85.976	0	4120600	0	0	0	0	0	0	0	0	0	0	0	0
254	Sulfhydryl oxidase 1	QSOX1	O00391;O00391-2	-0.504124	-0.197605	-1.01373	-0.31844	-0.16103	NaN	0.588117	NaN	0.123249	-0.963047	0.709753	NaN	NaN	NaN	NaN	NaN	-0.717869	-0.684387	-0.209707	-0.366486	0.178144	NaN	0.0524673	11	11	11	18.7	18.7	18.7	82.577	0	40.752	93548000	117700000	92946000	85614000	138700000	5006700	148230000	224300000	60720000	294070016	0	0	7743400	29551000
255	Dynactin subunit 6	DCTN6	O00399	-2.61653	NaN	-1.488	-1.39056	NaN	NaN	NaN	NaN	-2.20987	-1.65489	NaN	NaN	NaN	NaN	NaN	NaN	-2.26593	NaN	-1.78527	-1.6409	-1.73	-1.85628	NaN	5	5	5	31.1	31.1	31.1	20.747	0	25.274	18071000	18309000	69880000	28741000	29556000	0	0	16700000	72534000	10997000	17944000	0	0	0
256	Acetyl-coenzyme A transporter 1	SLC33A1	O00400	-2.69818	-2.3734	-2.44605	NaN	NaN	NaN	NaN	-2.87604	-2.06684	-2.4717	-1.88514	NaN	-1.91003	NaN	NaN	NaN	-2.19116	NaN	NaN	NaN	-1.61734	-1.56297	NaN	7	7	7	14.2	14.2	14.2	60.908	0	32.767	23388000	19277000	29708000	7009300	42486000	18204000	14580000	33105000	17728000	33470000	15076000	0	39394000	14142000
257	Neural Wiskott-Aldrich syndrome protein	WASL	O00401	-1.88304	-1.52719	NaN	-2.1542	-1.95525	-2.18231	-1.89812	NaN	-1.36909	-1.75271	-1.38915	NaN	NaN	NaN	NaN	-1.62888	NaN	NaN	NaN	NaN	NaN	NaN	NaN	13	13	13	35.2	35.2	35.2	54.826	0	26.854	47131000	25347000	9233600	22244000	12423000	40466000	47568000	105740000	53114000	85459000	8438000	0	6291800	0
258	Importin-5	IPO5	O00410;O00410-3;O00410-2	3.82881	3.73704	4.03445	3.52404	2.92387	3.16892	2.92083	3.1462	3.87191	3.64656	3.55311	3.27823	3.14746	2.57705	1.98973	2.75209	2.99573	5.24294	4.95255	5.1863	5.25768	5.02241	5.19916	50	50	47	53.7	53.7	51.3	123.63	0	323.31	2131399936	1510599936	2771200000	1133900032	958350016	854089984	668179968	2023000064	2018899968	2094099968	666910016	741249984	759449984	483080000
259	DNA-directed RNA polymerase, mitochondrial	POLRMT	O00411	NaN	NaN	NaN	NaN	NaN	NaN	NaN	NaN	NaN	NaN	NaN	-1.36707	-1.06962	NaN	NaN	-0.772659	-0.499989	-1.19381	-1.05261	-1.24441	-0.44705	NaN	-1.14613	29	29	29	29.2	29.2	29.2	138.62	0	43.125	0	4595000	0	4281400	0	0	0	0	0	0	0	34571000	92746000	23989000
260	Eukaryotic elongation factor 2 kinase	EEF2K	O00418	NaN	NaN	NaN	NaN	NaN	NaN	-3.01843	NaN	NaN	NaN	NaN	NaN	NaN	NaN	NaN	NaN	NaN	NaN	NaN	NaN	NaN	NaN	NaN	11	11	11	18.1	18.1	18.1	82.143	0	10.762	0	0	0	0	0	15270000	8470300	0	0	0	6850900	0	4579600	0
261	Histone deacetylase complex subunit SAP18	SAP18	O00422-2;O00422	0.563734	0.749487	-0.0664816	0.360585	0.311491	-0.273457	-0.455237	0.00117874	-0.964983	0.336823	-0.0241814	NaN	-1.40318	-0.618367	0.245485	NaN	-0.319056	-0.0962048	-0.498062	0.00269127	-0.0978222	-0.0649014	0.237753	12	12	12	62.2	62.2	62.2	19.526	0	150.73	237500000	160610000	147900000	190950000	319350016	195510000	38735000	106020000	205640000	196260000	95037000	6140300	17885000	41427000
262	Echinoderm microtubule-associated protein-like 1	EML1	O00423;O00423-3	NaN	NaN	NaN	NaN	NaN	NaN	NaN	NaN	NaN	NaN	NaN	NaN	NaN	NaN	NaN	NaN	NaN	NaN	NaN	NaN	NaN	NaN	NaN	10	10	10	15.5	15.5	15.5	89.86	0.00017235	8.9577	0	56452000	0	0	0	0	0	0	0	0	0	22860000	0	0
263	Insulin-like growth factor 2 mRNA-binding protein 3	IGF2BP3	O00425	3.65284	3.57486	3.68479	3.46617	3.51434	1.81901	1.54087	1.9097	1.96204	1.68884	1.727	1.27869	1.6066	1.13127	1.25322	2.28958	2.21837	1.71576	1.54221	1.81357	1.63356	1.81322	1.41533	30	28	27	55.4	51.5	49.7	63.704	0	323.31	2274500096	1945799936	3049900032	1209200000	2030599936	477580000	205770000	674300032	522100000	763340032	338920000	260500000	340840000	107070000
264	Dynamin-1-like protein	DNM1L	O00429;O00429-3;O00429-5;O00429-6;O00429-7	NaN	NaN	NaN	NaN	NaN	NaN	NaN	NaN	NaN	NaN	NaN	NaN	NaN	NaN	NaN	NaN	NaN	NaN	NaN	NaN	NaN	NaN	NaN	48	48	1	72.1	72.1	3	81.876	0	323.31	12093000	0	0	0	0	45254000	24651000	41781000	43884000	44236000	24867000	19911000	23250000	20053000
266	Dynamin-1-like protein	DNM1L	O00429-4	NaN	NaN	NaN	NaN	NaN	NaN	NaN	NaN	NaN	NaN	-2.39202	NaN	NaN	NaN	NaN	NaN	NaN	NaN	NaN	NaN	NaN	NaN	NaN	48	1	1	72.8	3.3	3.3	78.099	0.00015485	5.0945	0	0	0	0	0	29388000	11164000	18678000	0	32551000	18904000	0	0	0
267	RNA 3-terminal phosphate cyclase	RTCA	O00442;O00442-2	0.987108	0.995224	0.934581	0.560534	0.66876	-0.122129	-0.380294	-1.20981	0.397795	0.868719	0.252359	NaN	-1.80854	NaN	-2.162	-1.01454	NaN	1.04559	1.18927	1.33627	1.92988	1.53314	1.6892	15	15	15	54.1	54.1	54.1	39.336	0	297.57	407740000	238690000	365460000	145460000	224470000	92246000	57993000	308160000	348320000	200370000	35225000	20949000	33884000	0
268	Phosphatidylinositol 4-phosphate 3-kinase C2 domain-containing subunit alpha	PIK3C2A	O00443	-2.43027	-1.69928	-2.33565	-1.97223	-1.68976	-1.76122	-2.03138	-2.04849	-0.997038	-1.46234	-1.32469	-1.67721	NaN	NaN	-2.5183	-1.74268	-2.10364	-1.4774	NaN	-1.59241	-2.09629	-2.24952	NaN	28	28	28	19.6	19.6	19.6	190.68	0	82.459	40289000	27840000	21048000	12247000	32296000	34781000	41987000	145330000	101820000	88711000	10070000	40102000	0	0
269	Interferon-related developmental regulator 1	IFRD1	O00458;O00458-2	-0.812658	-1.78384	NaN	NaN	NaN	NaN	NaN	-0.887625	-0.542606	-0.568974	-0.5679	-1.40407	NaN	NaN	NaN	-1.65526	-1.89052	NaN	NaN	NaN	NaN	NaN	NaN	7	7	7	20.6	20.6	20.6	50.268	0	25.384	78947000	31996000	22175000	0	0	9997100	0	129100000	148900000	150990000	44579000	63370000	0	0
270	Phosphatidylinositol 3-kinase regulatory subunit beta	PIK3R2	O00459	NaN	NaN	NaN	NaN	NaN	NaN	NaN	NaN	NaN	NaN	NaN	NaN	NaN	NaN	NaN	NaN	NaN	NaN	NaN	NaN	NaN	NaN	NaN	7	6	6	11.1	9.6	9.6	81.544	0.00058497	3.639	0	0	0	0	0	0	0	4344900	2571600	0	0	0	0	4585000
271	Golgi integral membrane protein 4	GOLIM4	O00461	-0.40254	-0.624142	-0.677127	0.126121	0.043478	0.486349	0.43274	0.444653	0.289524	0.402464	0.672865	-0.921396	0.358112	-0.334571	1.00856	0.742756	0.582458	NaN	NaN	NaN	NaN	NaN	NaN	24	24	24	34.1	34.1	34.1	81.879	0	245.85	81792000	62278000	88488000	120170000	146210000	249470000	105330000	206420000	226860000	287780000	141980000	61748000	219550000	96518000
272	Beta-mannosidase	MANBA	O00462	NaN	NaN	NaN	NaN	NaN	NaN	NaN	NaN	NaN	NaN	NaN	NaN	NaN	NaN	NaN	NaN	NaN	NaN	NaN	NaN	NaN	NaN	NaN	8	7	7	10.2	9.4	9.4	100.89	0.00015753	5.5763	0	0	0	46791000	0	0	0	0	0	0	0	0	0	0
273	Agrin;Agrin N-terminal 110 kDa subunit;Agrin C-terminal 110 kDa subunit;Agrin C-terminal 90 kDa fragment;Agrin C-terminal 22 kDa fragment	AGRN	O00468-6;O00468-7;O00468-3;O00468-5;O00468-4;O00468;O00468-2	3.89274	3.49878	3.68605	2.3134	2.00456	3.93972	3.61231	4.32681	2.67454	2.61299	2.57224	1.96478	1.57158	-0.300347	0.937679	0.891668	0.221996	0.539377	0.0762711	0.962509	-1.66661	-2.95242	-2.88984	61	61	61	42.3	42.3	42.3	214.84	0	323.31	2378400000	1383299968	2125900032	420980000	502670016	2098499968	1572300032	922440000	944700032	931080000	2379000064	433940000	361460000	167090000
274	Procollagen-lysine,2-oxoglutarate 5-dioxygenase 2	PLOD2	O00469-2;O00469;O00469-3	1.77997	1.78587	2.05732	1.83388	1.8416	1.10481	-0.459573	-0.130375	0.941565	1.10226	0.907303	NaN	NaN	0.871118	NaN	NaN	-1.87189	0.530136	0.117586	0.674728	0.39572	0.596821	0.644869	29	29	29	42.2	42.2	42.2	87.097	0	323.31	496320000	428620000	502180000	286009984	365230016	255410000	63084000	232040000	268580000	231940000	83421000	14492000	7356600	157550000
275	Homeobox protein Meis1;Homeobox protein Meis2	MEIS1;MEIS2	O00470;O00470-2;O14770-6;O14770-7;O14770-8;O14770-3;O14770-2;O14770-4;O14770	-1.82513	-1.69883	-1.40902	NaN	-1.36769	-2.10823	NaN	NaN	NaN	NaN	NaN	NaN	NaN	NaN	NaN	NaN	NaN	NaN	NaN	NaN	NaN	NaN	NaN	8	8	8	30	30	30	43.016	0.00016969	8.1699	56843000	40328000	37954000	7952800	54046000	34006000	17860000	0	0	27002000	25389000	0	0	0
276	Exocyst complex component 5	EXOC5	O00471	-1.58496	-1.45809	-1.18058	-2.01753	-1.24388	-1.64874	-2.31563	NaN	-1.88483	-1.34268	NaN	NaN	-1.75554	-1.81422	NaN	NaN	NaN	-0.747967	-0.819635	-1.30426	-0.676378	-1.01906	-0.603386	24	23	23	35.6	34.6	34.6	81.852	0	42.77	47000000	32257000	15560000	33195000	39873000	34575000	12115000	22477000	23153000	0	13000000	9989000	22289000	12200000
277	Butyrophilin subfamily 3 member A3	BTN3A3	O00478-2;O00478	NaN	NaN	NaN	NaN	NaN	NaN	NaN	-3.14503	NaN	NaN	NaN	NaN	NaN	NaN	NaN	NaN	NaN	NaN	NaN	NaN	NaN	NaN	NaN	3	3	3	7.7	7.7	7.7	59.687	0.00016491	7.1585	0	0	0	4314000	0	8438600	0	4060800	4103700	6888300	12180000	0	0	0
278	High mobility group nucleosome-binding domain-containing protein 4	HMGN4	O00479	NaN	NaN	NaN	NaN	NaN	NaN	NaN	NaN	NaN	NaN	NaN	NaN	NaN	NaN	NaN	NaN	NaN	NaN	NaN	NaN	-1.37082	-1.37556	NaN	5	4	4	34.4	26.7	26.7	9.5388	0.0011417	3.0502	86646000	0	0	25547000	36413000	25073000	26017000	57531000	9715100	15370000	15099000	0	0	7677500
279	Cytochrome c oxidase subunit NDUFA4	NDUFA4	O00483	0.578321	0.724335	1.38215	0.766353	1.43927	0.674461	0.347304	-0.483826	0.527372	0.58556	0.38282	0.416437	NaN	NaN	NaN	0.706617	NaN	NaN	NaN	0.989838	NaN	0.0363426	NaN	5	5	5	55.6	55.6	55.6	9.3697	0	25.348	152040000	166350000	518360000	170670000	450600000	331420000	152170000	245650000	324110016	355120000	124080000	119690000	0	0
280	26S proteasome non-ATPase regulatory subunit 14	PSMD14	O00487	1.09998	0.693338	0.965323	1.05173	0.954979	-0.0649891	-0.0741758	-0.16861	0.842102	0.422955	0.569147	-0.162004	0.03936	NaN	0.249344	0.763121	0.506859	0.799055	0.807266	0.939718	1.47703	1.0027	0.511547	11	11	11	43.9	43.9	43.9	34.577	0	216.3	349070016	191060000	400150016	271769984	243550000	176200000	72739000	213170000	234580000	231120000	18717000	115150000	59287000	75554000
281	Zinc finger protein 593	ZNF593	O00488	NaN	NaN	-1.92255	NaN	NaN	NaN	NaN	NaN	-1.47869	NaN	-1.18599	NaN	NaN	NaN	NaN	NaN	NaN	-1.66235	NaN	-1.29002	-1.50389	-1.02717	-0.974371	5	5	5	46.3	46.3	46.3	15.199	0	34.492	37259000	24405000	36049000	12419000	0	31729000	0	38943000	20127000	67094000	0	30394000	24770000	0
282	Myc box-dependent-interacting protein 1	BIN1	O00499-6;O00499-2;O00499;O00499-9;O00499-7;O00499-4;O00499-11;O00499-3;O00499-5;O00499-10;O00499-8	-1.87628	-0.105379	-0.531451	-0.555182	-1.0648	0.0909271	0.299951	0.846235	0.393785	0.789381	0.837376	NaN	NaN	NaN	NaN	-1.05218	NaN	0.162302	0.107321	-0.421913	0.0152721	-0.00627327	0.036459	16	16	14	41.3	41.3	39.4	53.02	0	162.82	33125000	110120000	71744000	49030000	60506000	102570000	115990000	208920000	363980000	404920000	208990000	0	18701000	20766000
283	Importin subunit alpha-4	KPNA3	O00505	-0.193945	-0.791218	0.0555639	-0.351142	-0.648731	0.936586	-0.0672884	0.368877	0.889229	1.31322	0.998743	NaN	-0.315357	NaN	NaN	-0.330235	-0.443209	2.13715	1.9742	1.49234	2.60989	2.4014	2.14135	17	10	10	38.2	29.8	29.8	57.81	0	267.22	103230000	24490000	124450000	43233000	113300000	244030000	82517000	263930000	400840000	306550016	87521000	0	95516000	18646000
285	Probable ubiquitin carboxyl-terminal hydrolase FAF-Y	USP9Y	O00507;O00507-2	NaN	NaN	NaN	NaN	NaN	NaN	NaN	NaN	NaN	NaN	NaN	NaN	-2.45155	NaN	NaN	NaN	NaN	NaN	NaN	NaN	NaN	NaN	NaN	35	2	2	13.9	1	1	291.07	0.0012484	2.4589	0	0	31866000	0	0	0	0	0	25182000	0	0	0	30845000	0
286	B-cell CLL/lymphoma 9 protein	BCL9	O00512	NaN	NaN	NaN	NaN	NaN	NaN	NaN	NaN	-2.11108	NaN	NaN	NaN	NaN	NaN	NaN	NaN	NaN	NaN	NaN	NaN	NaN	NaN	NaN	6	6	6	6.5	6.5	6.5	149.29	0.00015957	5.9846	0	0	0	0	9156500	5764300	0	33574000	0	0	8355800	0	0	0
287	Pescadillo homolog	PES1	O00541;O00541-2	2.00182	2.06915	1.67422	1.56449	1.91731	1.45088	0.424922	1.30294	1.30366	1.33718	1.72165	0.332066	1.32156	0.58237	-0.417776	0.684217	1.6156	2.02065	2.13058	2.20627	2.3687	1.69746	2.26855	22	22	22	37.4	37.4	37.4	68.002	0	119.16	659500032	341889984	554590016	282740000	385960000	410529984	102750000	273060000	501920000	565580032	201850000	126330000	256050000	94778000
288	Receptor-binding cancer antigen expressed on SiSo cells	EBAG9	O00559;O00559-2	NaN	NaN	NaN	NaN	NaN	NaN	NaN	NaN	NaN	NaN	NaN	NaN	NaN	NaN	NaN	NaN	NaN	NaN	NaN	NaN	NaN	NaN	NaN	1	1	1	8	8	8	24.377	0.004183	2.0255	0	0	0	0	0	0	0	9561900	0	18347000	0	0	0	0
289	Syntenin-1	SDCBP	O00560;O00560-3	-0.423954	NaN	NaN	0.405414	0.457708	NaN	NaN	NaN	NaN	NaN	0.503275	NaN	NaN	NaN	NaN	NaN	NaN	NaN	NaN	NaN	-0.856741	-0.817854	NaN	11	11	1	57.7	57.7	6	32.444	0	323.31	134850000	136600000	186460000	138120000	189500000	0	105070000	123150000	193020000	256610000	118410000	0	0	0
290	Syntenin-1	SDCBP	O00560-2	NaN	NaN	NaN	NaN	NaN	NaN	NaN	NaN	NaN	NaN	NaN	NaN	NaN	NaN	NaN	NaN	NaN	NaN	NaN	NaN	NaN	NaN	NaN	11	1	1	57.6	5.7	5.7	32.316	0	33.079	18527000	34013000	39094000	26487000	35650000	43462000	18626000	34360000	35961000	33930000	0	0	0	0
291	Membrane-associated phosphatidylinositol transfer protein 1	PITPNM1	O00562-2;O00562	NaN	NaN	NaN	NaN	NaN	NaN	NaN	-2.59676	NaN	NaN	NaN	NaN	NaN	NaN	NaN	NaN	NaN	NaN	NaN	NaN	NaN	NaN	NaN	9	9	8	9.7	9.7	9	134.77	0.0013791	2.3776	0	0	0	0	0	5258900	0	2354800	7841000	5036000	18558000	0	0	0
292	U3 small nucleolar ribonucleoprotein protein MPP10	MPHOSPH10	O00566	-0.0855846	-0.265242	-0.0922232	-0.259643	NaN	-0.147371	NaN	NaN	-0.344292	0.0323868	-0.452522	NaN	-0.29681	NaN	-1.30689	-0.832064	-1.02023	-0.277479	-0.708385	-0.0927715	0.0843353	-0.660679	0.0661716	17	17	17	40.1	40.1	40.1	78.863	0	323.31	164620000	69636000	169660000	123740000	13220000	128980000	17052000	140200000	149210000	142310000	3497600	59657000	76981000	29164000
293	Nucleolar protein 56	NOP56	O00567	3.34708	3.01084	3.23468	3.11227	3.05987	3.16095	3.17772	3.13136	3.38282	3.0865	3.17529	3.25626	2.07028	2.74468	2.70114	2.80423	2.83789	3.53989	3.18138	3.37409	3.46569	3.67175	3.63425	37	37	37	66.3	66.3	66.3	66.049	0	323.31	1456400000	1094400000	1664499968	795720000	1536300032	971150016	851560000	1826599936	1248300032	1579399936	727070016	964150016	558000000	562809984
294	ATP-dependent RNA helicase DDX3X	DDX3X	O00571;O00571-2	2.41564	2.0003	2.37804	1.83288	2.38219	1.31376	0.228429	1.08466	1.29793	1.75543	1.35243	1.56285	NaN	NaN	0.0997925	1.73739	1.8627	1.92231	1.23532	1.72308	2.6495	2.0325	2.64176	42	41	13	65.3	63.6	23	73.243	0	323.31	764200000	629240000	841470016	226510000	366569984	203270000	65577000	316310016	702070016	559950016	169110000	165350000	10808000	0
295	Ribonuclease T2	RNASET2	O00584	NaN	NaN	NaN	-2.1987	NaN	NaN	0.28328	-0.983908	-0.862949	-1.02967	-0.754868	NaN	-1.1701	NaN	NaN	-1.25678	-0.89711	NaN	NaN	NaN	NaN	NaN	NaN	7	7	6	23	23	19.1	29.48	0	167.7	0	9900000	14054000	17278000	13284000	0	69261000	70752000	88210000	183620000	35177000	7111300	44437000	31622000
296	Ribonuclease T2	RNASET2	O00584-2	NaN	NaN	NaN	NaN	NaN	NaN	NaN	NaN	NaN	NaN	NaN	NaN	NaN	NaN	NaN	NaN	NaN	NaN	NaN	NaN	NaN	NaN	NaN	2	1	1	9.1	9.1	9.1	14	0.0041835	2.0262	0	0	0	0	0	0	0	0	85777000	0	0	0	0	0
297	Podocalyxin	PODXL	O00592-2;O00592	3.86792	2.85604	2.84674	3.2527	2.21401	2.49633	1.86829	0.59479	2.15905	2.72438	2.22705	NaN	-1.51268	-2.2858	-0.732786	-1.3671	-1.04144	-0.571526	-0.399	0.124111	-0.663469	-0.567381	-0.64817	14	14	14	32.3	32.3	32.3	55.385	0	282.88	1880999936	856579968	1410099968	1200999936	466470016	808480000	336449984	538950016	1040800000	1020200000	156700000	9600600	46555000	18181000
298	Protein CYR61	CYR61	O00622	5.03682	3.98723	4.04783	3.89222	3.47751	0.954559	0.865468	0.405863	1.9315	0.933275	1.55108	2.77357	3.15501	3.27856	3.9231	3.42213	3.61834	5.15607	5.22122	5.56819	5.2416	5.76982	5.28306	29	29	29	75.1	75.1	75.1	42.026	0	323.31	5083800064	2431000064	2738700032	1558099968	1946800000	185220000	148120000	368820000	266770000	275809984	117290000	842000000	917190016	765750016
299	Pirin	PIR	O00625	-2.37591	NaN	-1.3971	-1.33018	-1.44109	-1.26307	NaN	-0.820356	-0.739655	-0.416763	-0.703041	-1.60952	NaN	NaN	NaN	NaN	-1.78454	-1.99148	-2.34122	NaN	-1.5459	NaN	NaN	9	9	9	37.2	37.2	37.2	32.113	0	16.107	11902000	0	35788000	27428000	18332000	91087000	24897000	161080000	193740000	142210000	52032000	24554000	32176000	0
300	Importin subunit alpha-3	KPNA4	O00629	1.40579	1.05898	1.00572	1.04785	0.37546	-0.223139	-0.825646	0.62822	0.974298	1.01323	0.347612	2.6568	1.97287	0.0267782	0.736485	1.56096	1.66212	0.268629	0.731091	0.501085	0.758478	0.407434	0.651346	17	17	10	44.1	44.1	35.7	57.886	0	323.31	398000000	169100000	325910016	255570000	162570000	144170000	54042000	447649984	426630016	279489984	164700000	759740032	376910016	85320000
301	E3 ubiquitin-protein ligase TRIM38	TRIM38	O00635	-1.45267	NaN	-2.24913	-1.83992	NaN	NaN	NaN	-1.72338	-1.74135	NaN	NaN	NaN	NaN	NaN	NaN	NaN	NaN	NaN	NaN	NaN	NaN	NaN	NaN	8	8	8	20.6	20.6	20.6	53.415	0	16.883	76296000	5713300	15724000	51390000	7911900	15879000	0	89404000	9878500	13142000	25305000	0	0	6620000
302	Nuclear factor 1 B-type	NFIB	O00712;O00712-4;O00712-5;O00712-2	NaN	NaN	NaN	NaN	NaN	NaN	NaN	NaN	-1.94728	-1.69743	NaN	NaN	NaN	NaN	NaN	NaN	NaN	NaN	NaN	NaN	NaN	NaN	NaN	7	5	5	24.8	19.8	19.8	47.441	0	24.551	4733100	11976000	9023800	0	11630000	0	0	30352000	56757000	11122000	0	0	0	0
303	Serine/threonine-protein phosphatase 6 catalytic subunit;Serine/threonine-protein phosphatase 6 catalytic subunit, N-terminally processed	PPP6C	O00743;O00743-2;O00743-3	0.303898	0.293619	0.0684977	0.225457	-0.00471878	-1.09131	-1.06914	-0.869909	0.360224	0.160292	0.0153885	-1.20145	NaN	NaN	-0.755547	0.576057	0.26811	1.28331	1.36464	1.21333	1.14184	0.278297	0.284843	14	14	14	48.9	48.9	48.9	35.144	0	188.81	228700000	132500000	100550000	139760000	99753000	32298000	27376000	215990000	105370000	104930000	63047000	55258000	8949100	57062000
304	Nucleoside diphosphate kinase, mitochondrial	NME4	O00746;O00746-2	NaN	NaN	NaN	NaN	NaN	NaN	NaN	NaN	NaN	NaN	NaN	NaN	NaN	NaN	NaN	NaN	NaN	-1.26961	-1.60179	-1.70799	-2.15932	-1.79691	-1.23915	6	6	6	40.6	40.6	40.6	20.658	0	13.628	0	0	0	0	5254500	0	0	0	0	0	0	0	0	0
305	Cocaine esterase	CES2	O00748-2;O00748;O00748-5;O00748-4	NaN	NaN	NaN	NaN	NaN	NaN	NaN	NaN	NaN	NaN	NaN	NaN	NaN	NaN	NaN	NaN	NaN	NaN	NaN	NaN	NaN	NaN	NaN	2	2	2	4.2	4.2	4.2	59.958	0.0093677	1.5844	0	0	0	0	0	0	0	0	0	0	0	0	0	0
306	Lysosomal alpha-mannosidase;Lysosomal alpha-mannosidase A peptide;Lysosomal alpha-mannosidase B peptide;Lysosomal alpha-mannosidase C peptide;Lysosomal alpha-mannosidase D peptide;Lysosomal alpha-mannosidase E peptide	MAN2B1	O00754;O00754-2	-2.95813	NaN	NaN	-1.9078	-1.46916	NaN	NaN	-1.77232	-2.70683	-2.41289	NaN	-1.98865	-1.50772	NaN	NaN	-2.46628	-2.15064	-1.50659	NaN	-1.6975	-1.44141	NaN	-1.35091	17	17	17	20.2	20.2	20.2	113.74	0	113.51	6625100	7909400	17091000	32670000	36960000	12782000	4727500	19990000	36678000	12957000	27251000	34714000	44384000	28480000
307	Protein Wnt-7a	WNT7A	O00755	NaN	NaN	NaN	NaN	NaN	NaN	NaN	NaN	NaN	NaN	NaN	NaN	NaN	NaN	NaN	NaN	-1.35004	NaN	NaN	NaN	NaN	NaN	NaN	7	7	7	25.8	25.8	25.8	39.005	0	27.945	0	0	0	0	0	18129000	0	14419000	25121000	17420000	15360000	14246000	16033000	10710000
308	Ubiquitin-conjugating enzyme E2 C	UBE2C	O00762;O00762-3;O00762-2	NaN	NaN	-0.203549	NaN	NaN	NaN	NaN	NaN	0.186874	-0.134172	NaN	NaN	NaN	NaN	NaN	NaN	NaN	NaN	-0.077652	NaN	1.24534	NaN	0.275751	11	11	4	70.9	70.9	35.8	19.652	0	79.295	94188000	161850000	152690000	50475000	78321000	95184000	0	160730000	134780000	98449000	79427000	87512000	34106000	0
310	Pyridoxal kinase	PDXK	O00764;O00764-3;O00764-2	-0.660368	0.475874	0.279672	0.461383	-0.0213985	1.05636	0.169683	0.952055	1.67176	1.88579	1.18943	NaN	1.69639	-0.466487	1.35748	2.38099	2.09673	0.831072	0.860947	1.32535	1.37201	0.597107	0.908533	15	15	15	46.5	46.5	46.5	35.102	0	240.18	77055000	162830000	205720000	86149000	161110000	353920000	93272000	521580000	741769984	206800000	188170000	0	509240000	72823000
311	Acyl-CoA desaturase	SCD	O00767	NaN	NaN	NaN	NaN	NaN	NaN	NaN	NaN	-2.8069	NaN	NaN	NaN	NaN	NaN	NaN	NaN	NaN	NaN	NaN	-1.7003	NaN	NaN	NaN	2	2	2	7	7	7	41.522	0	11.286	6513700	0	0	0	0	9680800	0	18563000	7513400	0	0	0	0	0
312	Lipid phosphate phosphohydrolase 1	PPAP2A	O14494;O14494-2	NaN	NaN	NaN	NaN	NaN	NaN	NaN	NaN	NaN	NaN	NaN	NaN	NaN	NaN	NaN	NaN	NaN	NaN	NaN	NaN	NaN	NaN	NaN	3	3	3	19	19	19	32.156	0	19.499	0	0	0	0	0	0	0	0	0	0	0	0	0	0
313	Lipid phosphate phosphohydrolase 3	PPAP2B	O14495	-2.12105	-1.56507	NaN	-1.10166	-1.26894	-2.50664	-2.14704	NaN	NaN	-2.61626	-2.43367	NaN	NaN	NaN	NaN	NaN	NaN	NaN	NaN	NaN	NaN	NaN	NaN	7	7	7	19.9	19.9	19.9	35.116	0	9.6509	26810000	43642000	0	76827000	63221000	28992000	19627000	15552000	21483000	34715000	10098000	0	0	0
314	AT-rich interactive domain-containing protein 1A	ARID1A	O14497;O14497-2;O14497-3	0.904099	-0.168957	0.317231	0.0365133	-0.274624	0.393764	0.226562	0.556448	1.08778	0.76598	0.979502	-2.81822	NaN	NaN	-2.66843	-0.97963	-2.33007	-1.8067	-2.69391	-1.29564	-1.9041	-2.10165	NaN	47	47	45	30.7	30.7	29.8	242.04	0	167.64	273470016	89386000	214090000	121820000	110030000	234470000	152610000	310160000	324180000	330870016	187740000	15416000	5136900	0
315	Transmembrane protein 194A	TMEM194A	O14524-2;O14524	NaN	NaN	NaN	NaN	NaN	NaN	NaN	NaN	NaN	NaN	NaN	NaN	NaN	NaN	NaN	NaN	NaN	-2.99613	NaN	-3.04951	-2.2669	NaN	-2.54926	4	4	4	10	10	10	42.032	0.0011234	2.7041	0	0	0	0	0	14172000	10924000	0	0	0	10770000	0	0	0
316	Thioredoxin domain-containing protein 9	TXNDC9	O14530	NaN	NaN	NaN	NaN	NaN	NaN	NaN	NaN	NaN	NaN	NaN	NaN	NaN	NaN	NaN	NaN	NaN	NaN	NaN	-2.83261	NaN	NaN	NaN	12	12	2	51.8	51.8	13.3	26.534	0	93.003	0	0	0	0	0	0	0	0	0	0	0	0	0	0
317	TRAF-type zinc finger domain-containing protein 1	TRAFD1	O14545;O14545-2	-0.693256	-1.69304	-2.02373	-1.66844	-2.23859	NaN	-2.03572	NaN	NaN	NaN	-2.71909	NaN	NaN	NaN	-1.99696	NaN	NaN	NaN	NaN	NaN	-3.36065	-2.76109	NaN	10	10	10	20.4	20.4	20.4	64.84	0	88.596	67974000	57100000	72562000	36131000	37311000	8369700	26581000	2948900	16199000	19453000	5290400	13221000	0	10088000
318	Cytochrome c oxidase subunit 7A-related protein, mitochondrial	COX7A2L	O14548	-1.26965	NaN	-1.16352	NaN	NaN	-1.0025	-1.05879	-1.03935	0.0310097	-0.137016	-0.293798	NaN	NaN	-1.38863	NaN	NaN	-0.315296	-0.793962	NaN	-1.42957	-1.89437	NaN	NaN	6	6	6	69.3	69.3	69.3	12.615	0	61.846	55878000	7158000	52725000	15981000	21309000	109550000	47883000	176360000	205790000	165590000	75413000	0	0	50129000
319	Heat shock protein beta-6	HSPB6	O14558	NaN	NaN	NaN	-2.17453	NaN	NaN	NaN	NaN	NaN	NaN	NaN	NaN	NaN	NaN	NaN	NaN	NaN	-2.22027	NaN	-1.92676	-2.47612	NaN	NaN	9	9	9	78.8	78.8	78.8	17.135	0	50.517	5872600	9317400	5551000	16905000	19804000	0	0	0	0	0	0	0	0	0
320	Acyl carrier protein, mitochondrial	NDUFAB1	O14561	1.14524	0.692356	1.32004	1.53097	0.591381	0.627245	2.01314	1.02046	2.57039	1.53534	1.65474	NaN	NaN	-0.386336	0.0286083	2.43361	1.11304	NaN	1.29333	1.58582	1.09812	NaN	0.596996	4	4	4	21.2	21.2	21.2	17.417	0	43.206	578510016	263130000	667020032	427369984	516230016	532920000	467649984	929939968	406150016	791280000	194810000	70483000	312980000	31953000
321	Ubiquitin domain-containing protein UBFD1	UBFD1	O14562	-1.29293	-0.349432	-1.18446	-1.66847	NaN	NaN	-0.310357	-0.166243	NaN	-0.738028	-1.26626	-1.07699	-0.471619	NaN	-0.436766	-0.510422	-0.758139	-1.61605	NaN	NaN	-2.037	-1.7798	-1.14194	11	11	11	53.1	53.1	53.1	33.382	0	48.382	97130000	65919000	73341000	30922000	7634600	83734000	128100000	294240000	100500000	84941000	130080000	51931000	72838000	0
322	Cytochrome b561 domain-containing protein 2	CYB561D2	O14569	NaN	NaN	NaN	NaN	NaN	NaN	NaN	NaN	NaN	NaN	NaN	NaN	NaN	NaN	NaN	-1.58798	NaN	-1.71683	NaN	-2.00213	-2.05445	-1.85953	NaN	1	1	1	5.4	5.4	5.4	23.973	0	43.08	0	12814000	0	0	18124000	0	6351900	0	0	13114000	0	0	18864000	0
323	Citron Rho-interacting kinase	CIT	O14578-4;O14578;O14578-3	-0.418337	-1.64257	-0.856004	-2.25623	NaN	NaN	NaN	NaN	NaN	NaN	NaN	NaN	-2.11635	NaN	NaN	NaN	-2.26683	1.29392	0.372507	0.40753	-0.0666218	0.746368	0.979723	48	48	47	25.1	25.1	25.1	236.6	0	200.52	86306000	15244000	69528000	20258000	18844000	0	0	0	16565000	0	0	10653000	15185000	4348500
324	Coatomer subunit epsilon	COPE	O14579;O14579-3;O14579-2	0.914255	0.847036	1.37215	0.518472	-1.26927	0.184669	-0.0763083	-0.0687885	0.832859	0.914541	0.467497	1.0109	1.07883	0.0746832	-1.264	1.15575	1.86501	1.23699	1.08622	1.62669	1.94373	NaN	1.56214	12	12	12	51.3	51.3	51.3	34.482	0	323.31	245480000	278390016	419489984	150710000	49729000	229090000	73498000	305240000	275580000	264950000	98901000	321300000	174540000	117840000
325	Guanine nucleotide-binding protein G(I)/G(S)/G(O) subunit gamma-T2	GNGT2	O14610	NaN	NaN	NaN	NaN	NaN	NaN	NaN	NaN	NaN	NaN	NaN	NaN	NaN	NaN	NaN	NaN	NaN	-2.0553	NaN	NaN	NaN	-1.3939	-2.34538	2	2	2	36.2	36.2	36.2	7.7469	0	40.362	0	0	0	0	0	0	0	0	0	0	0	0	0	0
326	Cdc42 effector protein 2	CDC42EP2	O14613	-3.28058	NaN	-2.94446	NaN	NaN	NaN	NaN	NaN	NaN	NaN	NaN	NaN	NaN	NaN	NaN	NaN	NaN	NaN	NaN	NaN	NaN	NaN	NaN	4	4	4	35.2	35.2	35.2	22.483	0	34.955	8482800	7021100	12306000	0	7124700	0	0	1725900	0	3448800	0	0	0	0
327	AP-3 complex subunit delta-1	AP3D1	O14617-5;O14617;O14617-4;O14617-2;O14617-3	1.29627	0.962412	1.45128	1.14303	0.967783	1.06041	0.677444	1.19914	1.65058	1.4501	1.57309	-0.658356	1.09944	1.07237	0.270447	1.68981	1.41984	1.34397	1.14061	1.27473	1.37418	1.12348	1.20077	38	38	38	37.4	37.4	37.4	136.65	0	323.31	334600000	179250000	373300000	263340000	210800000	317489984	120580000	529070016	489040000	602630016	290310016	104760000	296009984	284400000
328	Copper chaperone for superoxide dismutase	CCS	O14618	-0.894064	-1.25447	-1.25321	-0.803975	NaN	-0.761366	-1.25911	-0.541788	-0.488316	-0.662956	-0.882875	NaN	-1.39468	-1.24181	NaN	-1.52296	NaN	-0.791088	NaN	-1.61764	-1.48319	-1.23066	-1.09031	7	7	7	29.9	29.9	29.9	29.04	0	16.512	128010000	39984000	84410000	59878000	32868000	90002000	66815000	121540000	141400000	67393000	94223000	0	64259000	41223000
329	Actin-binding LIM protein 1	ABLIM1	O14639-2;O14639;O14639-3;O14639-5;O14639-6;O14639-4	-1.68971	-0.812328	-0.862506	-1.04319	-1.03968	1.25158	1.27162	1.35118	1.21183	1.43357	1.28697	-1.53422	-1.86809	NaN	NaN	-1.65379	-1.86581	NaN	NaN	NaN	NaN	NaN	NaN	24	24	24	37.9	37.9	37.9	81.12	0	138.51	65743000	53294000	70096000	43748000	69891000	420009984	277180000	332249984	414609984	452790016	274230016	44835000	36976000	0
330	Segment polarity protein dishevelled homolog DVL-1;Putative segment polarity protein dishevelled homolog DVL1P1	DVL1;DVL1P1	O14640-2;O14640;P54792-2;P54792	NaN	NaN	NaN	NaN	NaN	NaN	NaN	NaN	NaN	NaN	NaN	NaN	NaN	NaN	NaN	NaN	NaN	NaN	NaN	NaN	NaN	NaN	NaN	4	3	3	10	8.2	8.2	72.88	0.0001665	7.4763	0	0	0	0	0	0	4109400	8923400	6276100	0	0	0	0	0
331	Segment polarity protein dishevelled homolog DVL-2	DVL2	O14641	NaN	NaN	-2.82296	NaN	NaN	-2.48252	NaN	NaN	-2.02505	-1.45057	-1.38293	NaN	NaN	NaN	NaN	NaN	NaN	NaN	NaN	-1.96187	NaN	-2.23522	-1.90961	11	11	9	24.6	24.6	21.3	78.947	0	48.228	15497000	10807000	28394000	6626400	0	14260000	11731000	33808000	103950000	85112000	0	0	0	0
332	Chromodomain-helicase-DNA-binding protein 1	CHD1	O14646-2;O14646	NaN	-2.85465	NaN	NaN	NaN	NaN	NaN	NaN	NaN	NaN	NaN	NaN	NaN	NaN	NaN	NaN	NaN	-1.87754	-1.26538	-1.75492	NaN	-1.88936	-2.04834	21	20	16	16.5	16	13.6	196.59	0	64.434	10084000	9125600	0	6507900	7015900	45443000	3267600	5029100	19647000	7361500	0	52058000	14052000	5707600
333	Chromodomain-helicase-DNA-binding protein 2	CHD2	O14647;O14647-2	NaN	NaN	NaN	NaN	-2.86294	NaN	NaN	NaN	NaN	NaN	NaN	NaN	NaN	NaN	NaN	NaN	NaN	NaN	NaN	NaN	NaN	NaN	NaN	14	9	9	8.1	5.4	5.4	211.34	0.00015813	5.7029	0	9424900	6807300	0	18852000	0	4543400	0	12392000	0	0	0	0	0
334	Golgi SNAP receptor complex member 2	GOSR2	O14653;O14653-2	NaN	NaN	NaN	NaN	NaN	NaN	NaN	NaN	NaN	NaN	NaN	NaN	NaN	NaN	NaN	NaN	NaN	NaN	NaN	NaN	NaN	NaN	NaN	5	5	1	34.4	34.4	7.5	24.775	0	16.608	0	0	0	0	0	0	0	29898000	0	0	0	0	0	0
336	Torsin-1A	TOR1A	O14656	-2.3665	NaN	NaN	NaN	NaN	NaN	NaN	NaN	NaN	-2.66039	NaN	NaN	NaN	NaN	-2.27336	NaN	NaN	-1.58607	NaN	-1.26943	-2.02323	NaN	NaN	8	8	8	29.2	29.2	29.2	37.808	0	13.194	18114000	10363000	11064000	0	13923000	15330000	8931700	8885300	29615000	16153000	0	0	0	23540000
337	Torsin-1B	TOR1B	O14657	-1.70764	-1.81622	NaN	-2.04116	NaN	-2.15104	NaN	NaN	NaN	-1.33297	NaN	NaN	NaN	NaN	NaN	NaN	NaN	-1.38957	-1.39088	NaN	-1.18709	-2.07126	-1.5448	8	8	8	26.5	26.5	26.5	37.978	0	10.001	29545000	48646000	19748000	16934000	9561200	25454000	4360100	26292000	59864000	6359300	0	8394400	0	0
338	Syntaxin-16	STX16	O14662-4;O14662-2;O14662-5;O14662;O14662-3;O14662-6	NaN	NaN	NaN	-1.83046	-2.08331	NaN	-2.84553	NaN	NaN	NaN	NaN	NaN	NaN	NaN	NaN	NaN	NaN	NaN	NaN	NaN	NaN	NaN	NaN	6	6	6	24.7	24.7	24.7	35.299	0	31.951	0	0	13886000	28228000	32716000	13507000	12697000	0	20855000	0	13331000	6737700	0	0
339	Disintegrin and metalloproteinase domain-containing protein 10	ADAM10	O14672;O14672-2	-0.793247	-0.744219	-0.583837	-0.592494	-0.452488	-0.887615	-0.747993	-0.753241	-0.159786	-0.00199318	-0.083292	-0.863768	-0.706774	-0.799348	-1.28645	-1.6862	-1.91587	-0.854971	-0.721447	-0.590019	-0.686874	-1.08388	-0.894768	18	18	18	26.7	26.7	26.7	84.141	0	214.9	87990000	69682000	137040000	78331000	87349000	65743000	52211000	163090000	199190000	155120000	66742000	84284000	64534000	51995000
340	Etoposide-induced protein 2.4 homolog	EI24	O14681;O14681-3	NaN	NaN	NaN	NaN	NaN	NaN	NaN	NaN	NaN	NaN	NaN	NaN	NaN	NaN	NaN	NaN	NaN	NaN	NaN	NaN	NaN	NaN	NaN	3	3	3	10.3	10.3	10.3	38.964	0.00044843	4.1067	9269300	9696500	0	0	0	0	0	13885000	0	0	4783900	0	22864000	0
341	Tumor protein p53-inducible protein 11	TP53I11	O14683	NaN	NaN	NaN	NaN	NaN	-0.904825	NaN	NaN	-1.25224	-1.70806	-0.808559	NaN	NaN	NaN	NaN	NaN	NaN	NaN	NaN	NaN	NaN	NaN	NaN	4	4	4	18.5	18.5	18.5	21.054	0	18.89	0	0	0	0	0	42297000	20881000	88595000	25507000	125100000	41140000	0	0	0
342	Apoptotic protease-activating factor 1	APAF1	O14727-5;O14727-4;O14727;O14727-3;O14727-2;O14727-6	NaN	NaN	NaN	NaN	NaN	NaN	NaN	NaN	NaN	NaN	NaN	NaN	NaN	NaN	NaN	NaN	NaN	NaN	NaN	NaN	NaN	NaN	NaN	12	12	12	10.5	10.5	10.5	133.35	0	9.7368	13843000	13526000	11627000	12018000	4656300	0	0	0	0	0	0	0	0	0
343	Serine/threonine-protein kinase RIO3	RIOK3	O14730-2;O14730	NaN	NaN	NaN	NaN	NaN	NaN	NaN	NaN	NaN	NaN	NaN	NaN	NaN	NaN	NaN	NaN	NaN	NaN	NaN	NaN	NaN	NaN	NaN	5	5	5	11.8	11.8	11.8	58.67	0.00086368	3.2278	0	8550200	0	0	0	1551400	0	0	0	0	0	0	0	0
344	Inositol monophosphatase 2	IMPA2	O14732-2;O14732	NaN	NaN	NaN	NaN	NaN	NaN	NaN	NaN	NaN	NaN	NaN	NaN	NaN	NaN	NaN	NaN	NaN	NaN	NaN	NaN	NaN	NaN	NaN	3	3	3	11.9	11.9	11.9	28.511	0.0016488	2.3019	0	0	0	0	6373200	0	0	0	0	0	0	0	0	50820000
345	Dual specificity mitogen-activated protein kinase kinase 7	MAP2K7	O14733;O14733-4;O14733-3;O14733-2	NaN	NaN	NaN	NaN	NaN	NaN	NaN	NaN	NaN	NaN	NaN	NaN	NaN	NaN	NaN	-1.68342	-1.89938	-0.866249	NaN	NaN	NaN	NaN	NaN	9	9	9	26.3	26.3	26.3	47.484	0	15.062	0	0	0	0	0	0	0	0	0	0	0	0	8421000	0
346	Acyl-coenzyme A thioesterase 8	ACOT8	O14734	-1.80304	-1.14822	-1.15814	-1.44118	NaN	-1.58605	-2.52652	-1.57681	-1.36999	-1.21543	-1.48856	NaN	NaN	NaN	NaN	NaN	-2.15547	-1.98918	NaN	-1.84843	NaN	NaN	-1.60783	7	7	7	27.6	27.6	27.6	35.914	0	57.779	35178000	87075000	58800000	46766000	0	60233000	16552000	86844000	79143000	53531000	28596000	0	0	0
347	CDP-diacylglycerol--inositol 3-phosphatidyltransferase	CDIPT	O14735;O14735-3	-1.11836	-1.26667	-1.60548	NaN	NaN	-0.989517	-1.32596	-0.940218	-1.0149	-0.97505	NaN	NaN	NaN	NaN	-1.6693	-1.34429	-1.09668	NaN	NaN	-1.98365	NaN	NaN	-1.74487	5	5	5	24.4	24.4	24.4	23.539	0.00016137	6.3946	68155000	49472000	49853000	0	32762000	74530000	42728000	75578000	84494000	38814000	58526000	81886000	0	0
348	Programmed cell death protein 5	PDCD5	O14737;O14737-2	3.38877	3.33479	2.99647	2.00222	3.4465	3.03918	2.50686	3.07387	2.76358	2.92431	2.87099	1.81395	2.77221	1.01003	2.53327	3.07772	3.11266	3.83333	3.99339	3.91609	3.85099	3.94485	3.81655	12	12	12	72.8	72.8	72.8	14.285	0	323.31	1749100032	1530899968	1330899968	489420000	1821799936	1412499968	630540032	1392099968	1438000000	1325900032	758630016	227880000	570289984	166970000
349	Protein arginine N-methyltransferase 5;Protein arginine N-methyltransferase 5, N-terminally processed	PRMT5	O14744;O14744-5;O14744-2;O14744-3;O14744-4	2.75162	2.62492	2.72844	2.73275	2.43205	2.95707	2.16521	2.8638	3.06477	2.94112	3.02777	1.18062	0.0572548	-0.284068	1.30005	1.86365	1.97621	3.65854	3.58124	3.59541	3.72453	4.02394	3.84003	28	28	28	47.9	47.9	47.9	72.683	0	323.31	1083100032	902689984	935329984	736009984	832659968	1192800000	389600000	1202099968	1058400000	1318200064	709950016	346329984	159550000	82649000
350	Na(+)/H(+) exchange regulatory cofactor NHE-RF1	SLC9A3R1	O14745;O14745-2	1.22901	1.23987	0.930379	1.21848	1.32021	2.46991	2.18755	2.63043	2.19529	2.62382	2.156	-0.256956	NaN	-0.284511	0.7542	0.218971	0.23238	1.44824	1.55195	0.874283	1.09984	1.39119	1.36771	23	23	23	67.9	67.9	67.9	38.868	0	323.31	307510016	268710016	276460000	243870000	354830016	1034600000	427350016	850000000	1197600000	861470016	710880000	118020000	14854000	76822000
351	Telomerase reverse transcriptase	TERT	O14746;O14746-3;O14746-2;O14746-4	NaN	NaN	NaN	NaN	NaN	NaN	NaN	NaN	NaN	NaN	NaN	NaN	NaN	-2.55225	NaN	NaN	NaN	NaN	NaN	NaN	NaN	NaN	NaN	30	30	30	31	31	31	127	0	115.83	0	0	0	0	0	0	0	0	0	0	0	0	0	19954000
352	Serine/threonine-protein kinase Chk1	CHEK1	O14757;O14757-3;O14757-2	-1.59803	NaN	-1.46751	NaN	NaN	-2.03884	NaN	NaN	NaN	NaN	-1.51706	-1.21017	NaN	NaN	-0.629145	-1.35269	-0.757311	-0.785891	-0.840372	-1.18213	-0.966722	-1.32479	-1.00225	14	14	14	32.6	32.6	32.6	54.433	0	38.153	30599000	9673600	30403000	8539100	16915000	22560000	10615000	12759000	20083000	47185000	0	31580000	30743000	32770000
353	Tumor necrosis factor receptor superfamily member 10B	TNFRSF10B	O14763-2;O14763	NaN	NaN	NaN	NaN	NaN	NaN	NaN	NaN	NaN	NaN	NaN	NaN	NaN	NaN	NaN	NaN	NaN	-2.45301	NaN	NaN	NaN	NaN	NaN	3	3	3	6.6	6.6	6.6	45.083	0.0020525	2.23	0	9302800	0	0	0	0	0	0	0	0	0	0	0	0
354	Fucose-1-phosphate guanylyltransferase	FPGT	O14772-2;O14772	NaN	NaN	NaN	NaN	NaN	NaN	NaN	NaN	NaN	NaN	NaN	NaN	NaN	NaN	NaN	NaN	NaN	NaN	NaN	NaN	NaN	NaN	NaN	5	5	4	21.5	21.5	16.2	37.63	0	17.591	5379600	0	0	0	11715000	15437000	0	9179200	11506000	15518000	0	0	0	0
355	Tripeptidyl-peptidase 1	TPP1	O14773;O14773-2	-1.24336	-1.05267	NaN	NaN	NaN	-0.334578	NaN	NaN	-0.610994	0.222023	-0.116138	NaN	-1.33292	NaN	NaN	NaN	NaN	-0.484339	-0.964727	NaN	-0.901423	-1.94405	-0.75246	8	8	8	18.1	18.1	18.1	61.247	0	68.512	41425000	45936000	25315000	22985000	0	97575000	66880000	139010000	211290000	151840000	22045000	0	54261000	58230000
356			O14775-3;O14775-2	NaN	NaN	NaN	NaN	NaN	NaN	NaN	NaN	NaN	NaN	NaN	NaN	NaN	NaN	NaN	NaN	NaN	NaN	NaN	NaN	NaN	NaN	NaN	1	1	1	5.3	5.3	5.3	31.247	0.0097403	1.5625	0	0	0	0	0	0	0	0	0	0	0	0	0	0
357	Transcription elongation regulator 1	TCERG1	O14776-2;O14776	2.36785	2.58739	2.76827	2.56104	2.64516	1.7109	0.835519	1.45114	1.77994	1.81433	1.93892	0.759228	-0.172745	-0.918983	1.27874	1.3576	1.55693	1.66829	1.59099	1.312	1.86032	1.66831	1.92833	39	39	38	33.2	33.2	32.3	121.69	0	216.98	852569984	696200000	1207100032	679049984	1026400000	567360000	141400000	487400000	548780032	588540032	254120000	215720000	128680000	73229000
358	Kinetochore protein NDC80 homolog	NDC80	O14777	NaN	NaN	NaN	NaN	NaN	NaN	-1.63754	-1.23848	-1.46069	-1.48106	-1.21971	-1.27824	-2.27326	-1.69878	-0.441216	-0.79883	-1.58448	-0.839365	-0.885736	-0.776154	-0.546034	-0.495016	-0.737913	31	31	31	46.6	46.6	46.6	73.912	0	122.25	8788600	8681500	7675700	18074000	4280800	0	27560000	62408000	74316000	74252000	55673000	49471000	22839000	11569000
359	Neuropilin-1	NRP1	O14786;O14786-3;O14786-2	NaN	NaN	NaN	NaN	NaN	NaN	NaN	NaN	NaN	NaN	NaN	NaN	NaN	NaN	NaN	NaN	NaN	NaN	-0.653313	NaN	NaN	-0.639425	NaN	17	17	17	24.9	24.9	24.9	103.13	0	172.73	0	0	0	0	0	0	0	0	0	0	0	0	13066000	40166000
362	Apolipoprotein L1	APOL1	O14791-3;O14791;O14791-2	NaN	NaN	NaN	NaN	NaN	NaN	NaN	NaN	NaN	NaN	NaN	NaN	NaN	NaN	NaN	NaN	NaN	NaN	NaN	NaN	NaN	NaN	NaN	3	3	3	8.2	8.2	8.2	42.158	0.0041881	2.0357	0	0	0	0	0	0	0	0	0	0	0	0	0	0
363	DNA-directed RNA polymerase III subunit RPC1	POLR3A	O14802	NaN	NaN	-1.65035	NaN	NaN	NaN	NaN	NaN	NaN	NaN	NaN	NaN	NaN	NaN	NaN	-1.83075	NaN	NaN	NaN	NaN	NaN	NaN	NaN	23	22	22	20.4	19.8	19.8	155.64	0	28.486	32318000	13482000	51116000	0	34244000	0	0	27024000	15178000	7140800	0	0	9474300	0
364	Ras-related protein M-Ras	MRAS	O14807	NaN	NaN	NaN	NaN	NaN	NaN	NaN	NaN	NaN	NaN	NaN	NaN	NaN	NaN	NaN	NaN	NaN	NaN	NaN	NaN	NaN	NaN	NaN	1	1	1	7.7	7.7	7.7	23.846	0.0094941	1.5812	0	0	0	0	0	0	0	0	0	0	0	0	0	0
365	Complexin-1	CPLX1	O14810	NaN	NaN	NaN	NaN	NaN	NaN	NaN	NaN	NaN	NaN	NaN	NaN	NaN	NaN	NaN	-3.9375	NaN	NaN	NaN	NaN	NaN	NaN	NaN	2	2	2	23.1	23.1	23.1	15.03	0.0012462	2.4392	0	0	0	0	0	0	0	0	0	0	0	0	0	0
366	Proteasome subunit alpha type-7	PSMA7	O14818;O14818-2;O14818-4	3.47294	3.191	3.58054	3.76906	3.30128	3.30103	3.19913	2.75076	3.82648	3.98736	3.76267	3.29275	3.21807	1.89137	2.42585	3.23856	3.40513	3.73364	3.95913	3.90174	4.08484	3.89964	3.73378	19	19	19	66.1	66.1	66.1	27.887	0	323.31	1575600000	1517200000	2176300032	1475800064	1514200064	1796199936	820369984	2056300032	2913900032	2293199872	517769984	944369984	1113600000	323870016
367	Secretory carrier-associated membrane protein 3	SCAMP3	O14828;O14828-2	1.69146	1.5188	1.65604	1.42824	1.50923	1.09943	1.37382	1.10835	1.00957	1.09943	1.53131	1.27594	1.08534	0.602893	1.28506	1.38322	1.01679	0.668362	0.671329	0.679445	0.331713	0.659456	1.20793	12	12	12	43.5	43.5	43.5	38.287	0	323.31	492100000	392729984	453480000	399300000	556310016	357520000	277790016	269449984	440550016	565889984	320580000	179400000	250660000	151060000
368	Phytanoyl-CoA dioxygenase, peroxisomal	PHYH	O14832-2;O14832	NaN	NaN	NaN	NaN	NaN	NaN	NaN	NaN	NaN	NaN	NaN	NaN	NaN	NaN	NaN	NaN	-4.14194	NaN	NaN	NaN	NaN	NaN	NaN	4	4	4	17.2	17.2	17.2	27.291	0.0017808	2.2444	0	0	0	0	0	0	0	0	0	0	0	0	0	0
369	5-oxoprolinase	OPLAH	O14841	NaN	NaN	NaN	NaN	NaN	NaN	NaN	NaN	NaN	NaN	NaN	NaN	NaN	-2.65622	NaN	-1.51522	NaN	-0.492739	-1.47888	-1.18174	-1.52905	-2.13004	NaN	22	22	22	23.2	23.2	23.2	137.46	0	110.12	0	4885200	0	0	0	0	0	0	0	0	0	53203000	0	16553000
370	Transcription regulator protein BACH1	BACH1	O14867	NaN	NaN	NaN	NaN	NaN	NaN	NaN	NaN	NaN	NaN	NaN	NaN	NaN	NaN	NaN	NaN	NaN	NaN	NaN	NaN	NaN	NaN	NaN	3	3	3	5.2	5.2	5.2	81.957	0.002324	2.2179	0	0	0	0	0	0	8812600	0	0	0	0	0	0	0
371	[3-methyl-2-oxobutanoate dehydrogenase [lipoamide]] kinase, mitochondrial	BCKDK	O14874-2;O14874-3;O14874	NaN	NaN	NaN	NaN	NaN	-1.35421	NaN	NaN	NaN	NaN	NaN	NaN	NaN	NaN	NaN	NaN	-1.392	-1.76516	-1.66656	-1.80524	-1.40374	-2.00729	-1.62064	7	7	7	30.4	30.4	30.4	37.767	0	37.655	0	9922100	12516000	0	0	22051000	18069000	0	0	15803000	13258000	0	32650000	0
372	Interferon-induced protein with tetratricopeptide repeats 3	IFIT3	O14879	1.46961	1.13454	1.42528	1.2408	1.55997	0.0706558	-1.28055	-0.66053	0.937622	0.897863	0.644506	NaN	NaN	NaN	NaN	NaN	NaN	NaN	NaN	-0.927555	NaN	NaN	NaN	23	23	23	64.9	64.9	64.9	55.984	0	323.31	311960000	194720000	280220000	203410000	408620000	119750000	38209000	213540000	213790000	197110000	47735000	11014000	0	8501900
373	Microsomal glutathione S-transferase 3	MGST3	O14880	-1.75823	-2.07769	-1.26193	-2.30893	NaN	-1.01757	-1.56829	NaN	-0.545248	-0.367771	NaN	-2.32952	NaN	NaN	NaN	-0.691189	-1.21801	NaN	NaN	-1.65536	-0.696449	NaN	NaN	6	6	6	39.5	39.5	39.5	16.516	0	79.244	56185000	30507000	75679000	22261000	14139000	49222000	32330000	125390000	204070000	29669000	0	29070000	47110000	19287000
374	Gem-associated protein 2	GEMIN2	O14893-3;O14893-2;O14893	-1.5226	-0.599504	-0.792556	NaN	NaN	NaN	NaN	NaN	-1.4443	NaN	NaN	NaN	NaN	NaN	NaN	NaN	NaN	NaN	NaN	NaN	NaN	NaN	NaN	5	5	5	26.4	26.4	26.4	28.155	0.00015198	4.5443	72554000	73960000	86491000	29407000	0	23243000	7162200	51872000	0	28266000	23210000	0	20918000	0
375	Tax1-binding protein 3	TAX1BP3	O14907	NaN	NaN	-0.517375	-0.46354	0.223988	NaN	0.699698	NaN	NaN	-0.349644	0.18659	NaN	NaN	NaN	NaN	NaN	NaN	1.46556	1.03128	NaN	0.925964	1.52607	1.18402	2	2	2	25	25	25	13.735	0	125.49	22665000	0	131810000	85003000	162730000	42212000	185200000	94775000	149000000	214820000	94464000	100180000	89933000	94306000
376	PDZ domain-containing protein GIPC1	GIPC1	O14908;O14908-2	2.12947	1.90216	2.02984	1.96937	1.90996	0.0883389	0.037324	0.0910435	0.385811	0.505775	0.627018	0.192049	-0.163506	-0.239898	1.42724	1.64599	0.464333	0.942595	0.855633	1.29498	1.32385	1.2885	1.14193	19	19	19	58.3	58.3	58.3	36.049	0	312.68	758460032	495920000	797750016	507960000	621900032	140390000	67852000	146740000	196740000	296310016	80575000	145690000	99297000	83702000
377	Inhibitor of nuclear factor kappa-B kinase subunit beta	IKBKB	O14920;O14920-2;O14920-4	NaN	NaN	NaN	NaN	NaN	NaN	NaN	NaN	NaN	NaN	NaN	NaN	NaN	NaN	NaN	NaN	NaN	-1.52401	-1.77592	-1.64872	-1.84317	-1.03354	-1.45582	18	18	17	28.3	28.3	27.2	86.563	0	41.807	0	0	0	0	0	3676200	0	9418500	5239600	0	2244100	0	0	0
378	Mitochondrial import inner membrane translocase subunit Tim23;Putative mitochondrial import inner membrane translocase subunit Tim23B	TIMM23;TIMM23B	O14925;Q5SRD1	-1.46864	0.0617409	-0.293008	-0.425649	-0.509977	-1.32801	-1.96735	NaN	-1.39317	NaN	NaN	1.55553	0.558527	NaN	NaN	0.510422	0.350775	0.0684967	-0.167818	0.238934	-0.352821	-0.267857	-0.340509	5	5	5	31.6	31.6	31.6	21.943	0	101.89	13949000	124400000	135900000	88669000	110520000	49919000	26367000	58596000	40643000	47126000	33228000	544920000	265010000	7623000
379	Histone acetyltransferase type B catalytic subunit	HAT1	O14929;O14929-2	1.61034	0.963482	1.39788	1.7421	1.00295	1.33364	1.0868	0.913422	1.54122	1.73841	1.33609	1.86827	0.982071	NaN	NaN	0.84901	1.69482	0.873251	0.32999	0.732542	0.767656	1.12219	0.653547	11	11	11	35.8	35.8	35.8	49.512	0	155.46	459129984	293169984	489209984	369809984	366080000	348420000	252830000	492860000	626780032	473409984	179510000	309000000	329920000	30372000
380	Ubiquitin/ISG15-conjugating enzyme E2 L6	UBE2L6	O14933;O14933-2	NaN	-0.526272	-0.119866	-0.196773	0.468895	NaN	NaN	-1.65582	-1.27544	-1.90537	-1.59455	NaN	NaN	NaN	NaN	NaN	NaN	NaN	NaN	NaN	NaN	NaN	NaN	8	8	8	65.4	65.4	65.4	17.769	0	36.484	5319300	94415000	157510000	74563000	151140000	24925000	17282000	62292000	56056000	52432000	29404000	0	0	0
381	Peripheral plasma membrane protein CASK	CASK	O14936-3;O14936-4;O14936-6;O14936-2;O14936	NaN	-1.67786	-1.37732	-1.15209	-1.34241	-1.37785	-1.84317	-1.16827	-1.44671	-1.0739	-0.565895	NaN	NaN	NaN	-2.11514	-1.38749	NaN	-1.82525	NaN	-1.42595	-1.46776	NaN	-1.84095	21	21	21	26.4	26.4	26.4	102.11	0	27.74	14717000	33923000	57363000	71818000	57148000	49117000	13127000	18152000	112600000	149290000	44609000	15343000	0	0
382	Phospholipase D2	PLD2	O14939-4;O14939;O14939-3	NaN	NaN	NaN	NaN	NaN	-2.57006	NaN	-3.27646	-2.153	-1.80404	-1.81168	NaN	NaN	NaN	NaN	NaN	NaN	NaN	NaN	-2.40571	NaN	NaN	NaN	8	8	8	12.4	12.4	12.4	104.66	0	23.049	0	0	0	0	0	27525000	0	34637000	76129000	28733000	13722000	0	0	0
383	Cytochrome b-c1 complex subunit 8	UQCRQ	O14949	-1.42782	-1.06587	-0.569152	-1.0299	-0.805584	0.0825768	0.025281	-0.0900726	0.455391	0.753338	0.352545	NaN	NaN	NaN	NaN	-0.17103	NaN	0.861099	-0.142401	0.52247	-0.245436	0.280609	-0.913788	7	7	7	56.1	56.1	56.1	9.9062	0	33.165	124100000	64686000	97378000	43683000	49497000	249020000	130890000	269969984	395830016	441560000	121270000	7578200	0	0
384	Myosin regulatory light chain 12A;Myosin regulatory light chain 12B	MYL12A;MYL12B	P19105;O14950	2.84099	2.19178	2.95923	2.32742	NaN	1.44036	0.883224	NaN	2.75284	2.77572	2.03928	1.97654	NaN	NaN	-0.037468	1.93061	2.35759	2.42663	2.21888	2.3983	2.2614	1.6129	2.14801	10	10	4	63.2	63.2	24.6	19.794	0	323.31	1038300032	602800000	1164199936	731270016	908209984	625030016	378190016	907760000	913900032	650550016	268780000	627720000	425350016	8528600
385	Cytochrome b-c1 complex subunit 10	UQCR11	O14957	NaN	NaN	NaN	NaN	NaN	NaN	NaN	NaN	NaN	NaN	-3.97322	NaN	NaN	NaN	NaN	NaN	NaN	NaN	NaN	NaN	NaN	NaN	NaN	1	1	1	21.4	21.4	21.4	6.5696	0.0094928	1.5802	0	0	0	0	0	0	0	8526900	13429000	10879000	0	0	0	0
386	Leukocyte cell-derived chemotaxin-2	LECT2	O14960	NaN	NaN	NaN	NaN	NaN	NaN	NaN	NaN	NaN	NaN	NaN	NaN	NaN	NaN	NaN	NaN	NaN	NaN	NaN	NaN	-4.02498	NaN	NaN	1	1	1	6	6	6	16.39	0.0011117	2.4836	0	3983800	0	0	0	0	13421000	0	0	13762000	22962000	0	0	0
387	Hepatocyte growth factor-regulated tyrosine kinase substrate	HGS	O14964;O14964-2	1.91852	1.12428	1.31743	1.01139	0.664339	-0.169184	-0.0695791	0.310266	0.900841	0.302282	0.662945	0.741961	0.0409889	0.0907373	1.47542	1.2159	1.3312	0.566965	0.609604	1.28577	0.83893	1.22241	0.74271	22	22	22	30	30	30	86.191	0	213.65	558419968	288360000	422150016	195220000	134240000	92284000	86922000	249810000	126220000	254460000	91335000	223830000	119060000	145570000
388	Aurora kinase A	AURKA	O14965	-0.492556	-0.226139	-0.429492	-1.08192	-0.884909	NaN	NaN	-1.69458	NaN	-1.19411	-1.09611	-1.19903	NaN	NaN	NaN	-0.721544	NaN	-0.799694	-1.0641	NaN	-0.971043	-0.971743	-0.957724	14	14	13	46.2	46.2	44.2	45.809	0	37.252	163010000	107560000	144150000	35075000	58243000	14042000	0	28549000	55769000	96191000	16321000	38710000	39118000	0
389	Ras-related protein Rab-7L1	RAB29	O14966;O14966-2	NaN	NaN	NaN	NaN	NaN	NaN	NaN	-1.58351	NaN	NaN	-2.11853	NaN	NaN	NaN	NaN	NaN	NaN	-2.16226	NaN	NaN	NaN	NaN	-2.53058	6	5	5	34.5	29.1	29.1	23.155	0	12.122	6359600	6594200	0	0	0	16011000	11460000	17378000	34041000	41148000	40019000	0	0	4234500
390	Calmegin	CLGN	O14967;O14967-2	-0.680668	NaN	-1.12881	-0.35163	-0.429548	-1.08755	-1.52352	NaN	NaN	-1.52892	-2.07551	-1.81176	NaN	NaN	NaN	-2.47873	-1.60794	-1.25821	-1.18641	0.0657082	1.05783	0.654734	0.559566	16	16	16	36.6	36.6	36.6	70.038	0	189.28	103950000	8507400	73707000	98898000	114380000	64128000	20873000	0	36048000	42910000	0	32762000	0	0
391	Down syndrome critical region protein 3	DSCR3	O14972;O14972-2	-3.25805	NaN	-2.63416	-2.69014	NaN	NaN	NaN	NaN	NaN	NaN	NaN	NaN	NaN	NaN	NaN	-1.82571	-1.59408	NaN	NaN	NaN	NaN	NaN	NaN	9	9	9	44.8	44.8	44.8	33.01	0	17.599	10316000	10883000	17206000	13743000	0	0	0	0	3523300	0	9611000	20567000	10529000	0
392	Protein phosphatase 1 regulatory subunit 12A	PPP1R12A	O14974;O14974-3;O14974-2;O14974-5;O14974-4	2.41393	2.54005	2.53546	2.20864	2.40074	1.67923	1.09205	0.922165	1.72113	1.36287	1.50865	-0.448843	-2.31429	-0.0224791	-0.463148	-0.985067	-0.74646	1.77776	2.06069	1.71834	1.57819	1.8637	1.92921	49	49	48	44.2	44.2	43.2	115.28	0	323.31	799139968	711059968	1088400000	523100000	849260032	444320000	183130000	403600000	371289984	399880000	164680000	100550000	32038000	119890000
393	Cyclin-G-associated kinase	GAK	O14976;O14976-2	-1.1361	-0.89238	-0.712289	-1.38248	-0.851801	-1.31887	-1.03021	-2.73335	-1.92345	-1.33214	-1.25851	-0.775187	-1.2523	-1.79135	-0.395311	-0.689407	-0.626631	-0.110586	-0.811142	-0.365929	-0.903769	-0.40275	-0.520674	29	29	29	28.1	28.1	28.1	143.19	0	154.86	50838000	54529000	109330000	29500000	67975000	53054000	66136000	24486000	49880000	46150000	14481000	58878000	55946000	28333000
394	Heterogeneous nuclear ribonucleoprotein D-like	HNRNPDL	O14979	NaN	NaN	NaN	NaN	-2.09897	-2.88072	NaN	NaN	NaN	NaN	NaN	NaN	NaN	NaN	NaN	NaN	NaN	NaN	NaN	NaN	NaN	NaN	NaN	19	18	5	38.8	36.9	14.3	46.437	0	207.8	4505700	13771000	10103000	0	42790000	21157000	0	3038900	7585400	9520400	5007900	0	0	0
395	Heterogeneous nuclear ribonucleoprotein D-like	HNRNPDL	O14979-3;O14979-2	NaN	NaN	NaN	NaN	NaN	NaN	NaN	NaN	NaN	NaN	NaN	NaN	NaN	NaN	NaN	NaN	NaN	NaN	NaN	NaN	NaN	NaN	NaN	15	1	1	49.6	7.4	7.4	27.191	0	138.94	48256000	52108000	89318000	16988000	38714000	136330000	35555000	72656000	85065000	104980000	40492000	0	78407000	19955000
396	Exportin-1	XPO1	O14980	3.25989	2.96603	3.10168	3.01714	2.63133	3.12232	2.80489	2.95738	3.49422	3.40829	3.33118	2.88572	2.65886	1.4287	2.07025	2.97288	2.85434	2.86222	2.82719	2.74489	2.99633	2.37478	2.75191	34	34	34	37.3	37.3	37.3	123.38	0	323.31	1461500032	1317100032	1729600000	860950016	1096000000	1425200000	655310016	2154400000	2200800000	1801600000	982659968	769590016	829040000	279240000
397	TATA-binding protein-associated factor 172	BTAF1	O14981	-2.39522	-1.98272	NaN	NaN	NaN	-2.17048	-2.34334	-2.36865	-1.56441	-2.04144	-2.66039	-2.51836	-1.98521	NaN	-1.80973	-1.82066	-2.31969	-2.05753	-2.3318	-1.72378	-0.451258	-1.0992	NaN	30	30	30	20.2	20.2	20.2	206.89	0	59.517	33037000	32211000	2977800	0	12328000	36802000	14066000	43607000	26174000	24237000	24783000	33128000	52507000	6095800
400	Rho guanine nucleotide exchange factor 10	ARHGEF10	O15013-7;O15013-4;O15013-5;O15013-6;O15013	-2.10116	-1.57288	-1.662	-1.55069	-2.07294	NaN	NaN	NaN	NaN	NaN	NaN	NaN	-0.974804	NaN	NaN	NaN	NaN	-0.808201	-0.808792	-0.722015	-0.746466	-1.07687	-0.722868	22	22	21	21.9	21.9	21.9	144.27	0	56.975	12122000	31850000	31993000	45960000	15966000	0	0	0	0	0	0	0	39796000	0
401	Zinc finger protein 609	ZNF609	O15014;O15014-2	NaN	NaN	NaN	NaN	NaN	NaN	NaN	NaN	NaN	NaN	NaN	NaN	NaN	NaN	NaN	NaN	NaN	NaN	NaN	-4.70481	NaN	NaN	NaN	3	3	3	3.4	3.4	3.4	151.19	0.0041841	2.0272	0	0	0	0	0	0	0	0	0	0	0	0	0	0
402	Spectrin beta chain, non-erythrocytic 2	SPTBN2	O15020-2;O15020	NaN	NaN	NaN	-2.43607	NaN	-1.32008	NaN	-2.20419	-0.0773659	-1.22378	0.553947	NaN	NaN	NaN	NaN	NaN	NaN	-1.56703	-1.05825	-1.31288	NaN	-2.38525	-1.5947	46	37	37	24.9	21.3	21.3	268.31	0	96.593	0	0	7002500	16609000	9738800	83952000	59628000	111500000	107580000	233940000	28289000	0	0	0
403	Protein transport protein Sec16A	SEC16A	O15027;O15027-5;O15027-2;O15027-4;O15027-3	-0.657719	-0.629143	-0.0902758	-0.218984	-0.836763	0.496576	0.0709333	-0.0675526	0.659872	0.852713	0.39809	-2.33852	NaN	NaN	-2.64972	-0.424	-1.16973	0.078064	-0.959852	-0.0743923	0.509432	-0.391239	0.221867	44	44	44	28.3	28.3	28.3	251.89	0	219.25	102170000	76438000	168340000	84135000	76327000	235800000	95658000	291830016	304630016	192520000	91004000	30689000	4371400	5671800
404	Plexin-B2	PLXNB2	O15031	0.608572	0.582809	0.96001	0.147182	0.842991	-0.250534	-0.0367365	-0.430035	0.0967865	0.242531	0.0305214	-0.775469	-1.01633	-1.55566	-0.522989	-0.612579	-0.685629	0.0225277	0.0810318	0.107206	0.0546474	0.237041	0.420549	37	37	37	23.6	23.6	23.6	205.12	0	278.05	185270000	153440000	338430016	104900000	252460000	89794000	84113000	114090000	208800000	170490000	76088000	85751000	50715000	30047000
405	Tectonin beta-propeller repeat-containing protein 2	TECPR2	O15040-2;O15040	NaN	NaN	NaN	NaN	NaN	NaN	NaN	NaN	NaN	NaN	NaN	NaN	NaN	NaN	NaN	NaN	NaN	NaN	NaN	NaN	NaN	NaN	NaN	8	8	8	10.6	10.6	10.6	137.94	0.00059259	3.9339	0	0	0	8569300	0	0	0	0	0	0	0	0	0	0
406	U2 snRNP-associated SURP motif-containing protein	U2SURP	O15042-2;O15042;O15042-3	1.85558	1.51509	1.70643	1.44457	1.17403	1.33641	1.07247	1.1969	1.17454	1.64336	1.49459	-0.121868	0.371948	-0.958112	1.15047	1.19761	1.23491	1.43456	1.29943	1.20975	1.73234	1.16638	1.29956	34	34	34	38.4	38.4	38.4	118.23	0	323.31	469460000	334720000	601320000	358120000	268220000	395540000	190290000	357550016	1009600000	493440000	272480000	105830000	189180000	65448000
407	Histone-lysine N-methyltransferase SETD1A	SETD1A	O15047	NaN	-3.3309	-2.98439	-2.84933	NaN	NaN	NaN	NaN	-2.96147	-2.80818	NaN	NaN	NaN	NaN	NaN	NaN	NaN	NaN	NaN	NaN	NaN	-2.70618	NaN	10	10	10	7.8	7.8	7.8	186.03	0	11.589	4650200	14784000	22781000	15903000	13166000	19811000	24095000	16444000	19378000	7567400	0	0	15692000	0
408	Synaptojanin-2	SYNJ2	O15056-2;O15056;O15056-3	NaN	NaN	-1.52101	-2.02324	NaN	NaN	-2.18976	NaN	NaN	NaN	NaN	NaN	NaN	NaN	NaN	NaN	NaN	NaN	NaN	NaN	NaN	NaN	NaN	23	23	23	21	21	21	160.43	0	62.865	0	0	27854000	20622000	9873800	13738000	26130000	9169000	18387000	0	8111400	0	0	0
409	Synemin	SYNM	O15061;O15061-2	NaN	NaN	NaN	NaN	NaN	NaN	NaN	NaN	NaN	NaN	NaN	NaN	NaN	NaN	NaN	NaN	NaN	NaN	NaN	NaN	NaN	NaN	NaN	11	11	11	7.3	7.3	7.3	172.77	0.00015207	4.5538	0	0	0	0	0	0	0	0	0	0	0	8753400	8228500	0
410	Kinesin-like protein KIF3B;Kinesin-like protein KIF3B, N-terminally processed	KIF3B	O15066;O15066-2	-0.724634	NaN	NaN	NaN	NaN	NaN	NaN	NaN	-1.85814	-1.33114	NaN	NaN	NaN	NaN	NaN	NaN	NaN	NaN	NaN	NaN	NaN	NaN	NaN	18	18	12	26.9	26.9	18.9	85.124	0	60.081	47401000	4666200	14035000	17963000	8968200	2906100	4774200	102920000	120130000	3142200	0	0	0	0
411	Phosphoribosylformylglycinamidine synthase	PFAS	O15067	2.24619	1.75433	1.82724	1.91753	1.8105	2.99342	2.66866	2.68335	3.31964	3.06084	2.94769	0.86174	1.00888	0.79209	-0.108364	2.06047	1.68384	2.5348	2.61402	2.15049	2.58575	2.49445	2.53778	45	45	45	51	51	51	144.73	0	323.31	852009984	430750016	570920000	425550016	413150016	1234300032	640670016	2037400064	1850099968	1723299968	545760000	249680000	270670016	186560000
412	NAC-alpha domain-containing protein 1	NACAD	O15069	NaN	NaN	NaN	NaN	NaN	NaN	NaN	NaN	NaN	NaN	NaN	NaN	NaN	NaN	NaN	NaN	NaN	NaN	NaN	NaN	NaN	NaN	NaN	3	3	3	2.4	2.4	2.4	161.1	0	23.874	9194900	21179000	0	0	0	0	0	0	0	0	0	0	0	0
413	Serine/threonine-protein phosphatase 6 regulatory ankyrin repeat subunit A	ANKRD28	O15084;O15084-4;O15084-1;O15084-2	-1.16291	-0.977116	-1.35478	NaN	-1.68203	NaN	NaN	-2.37861	-2.29917	-1.50144	-1.61685	NaN	NaN	NaN	NaN	-0.527098	-1.22501	-0.951641	-1.72342	-1.31972	-1.50704	-2.09472	-1.67026	12	12	11	16.9	16.9	16	112.96	0	89.488	78693000	51722000	61528000	21401000	30778000	9350500	0	29599000	54401000	39459000	19200000	0	29544000	5025700
414	Rho guanine nucleotide exchange factor 11	ARHGEF11	O15085-2;O15085	NaN	NaN	NaN	NaN	NaN	NaN	NaN	NaN	NaN	NaN	-2.77723	NaN	NaN	NaN	NaN	NaN	NaN	NaN	NaN	NaN	NaN	NaN	NaN	10	10	10	9.2	9.2	9.2	172.24	0	12.54	0	0	0	0	0	13993000	16954000	7897900	13690000	24851000	0	8621800	0	0
415	Mitochondrial ribonuclease P protein 3	KIAA0391	O15091;O15091-4;O15091-2	NaN	NaN	NaN	NaN	NaN	NaN	-2.10011	NaN	-0.237196	-0.70466	-0.430201	NaN	NaN	NaN	NaN	-1.84627	NaN	-1.99506	-2.19549	-2.53843	NaN	-1.66275	NaN	19	19	19	38.4	38.4	38.4	67.315	0	42.835	0	2233500	6076300	0	0	32548000	32768000	122710000	109810000	156960000	16572000	0	17805000	0
416	Inhibitor of nuclear factor kappa-B kinase subunit alpha	CHUK	O15111	NaN	NaN	-3.08159	NaN	NaN	NaN	NaN	NaN	NaN	-2.78076	NaN	NaN	NaN	NaN	-2.79877	NaN	NaN	NaN	NaN	-2.14678	-2.25252	NaN	NaN	13	12	12	20.8	19.7	19.7	84.639	0	13.818	0	4585400	19366000	0	0	0	0	0	13563000	0	0	0	0	9334200
417	U6 snRNA-associated Sm-like protein LSm1	LSM1	O15116	NaN	NaN	NaN	-2.22061	NaN	NaN	NaN	NaN	NaN	-1.05634	NaN	NaN	NaN	NaN	NaN	NaN	NaN	-0.279427	-0.2679	-0.0750732	0.439016	NaN	-0.545336	4	4	4	44.4	44.4	44.4	15.179	0	144.24	0	12557000	41045000	24261000	6030600	0	0	0	57699000	5241600	0	0	60684000	0
418	Niemann-Pick C1 protein	NPC1	O15118;O15118-2	-2.15193	-1.94723	NaN	NaN	-2.15166	NaN	NaN	NaN	NaN	NaN	-2.57224	NaN	NaN	NaN	NaN	-0.992704	NaN	NaN	NaN	-1.93811	NaN	NaN	NaN	10	10	10	9.2	9.2	9.2	142.17	0	42.574	31811000	25867000	18572000	7575500	26447000	0	0	13489000	3116100	23902000	8981800	0	33927000	0
419	Sphingolipid delta(4)-desaturase DES1	DEGS1	O15121	NaN	NaN	NaN	-2.58106	NaN	NaN	NaN	NaN	NaN	-1.04311	NaN	NaN	-2.47549	NaN	NaN	-1.41824	NaN	NaN	NaN	-1.67184	-0.841238	NaN	NaN	3	3	3	14.9	14.9	14.9	37.866	0	22.678	6843200	25642000	19318000	14399000	5131900	0	0	30610000	65928000	0	0	10802000	29989000	6723000
420	Secretory carrier-associated membrane protein 1	SCAMP1	O15126;O15126-2	-0.283615	0.0111828	-0.0503073	-0.0703363	0.494028	-0.547104	-0.856452	-0.744883	-1.11078	-0.776033	-0.48193	-1.04105	-1.26749	-0.504838	NaN	-0.662937	-1.09843	-0.563225	-0.721724	-0.762033	-0.972185	-0.331213	-0.492527	9	9	9	40.2	40.2	40.2	37.92	0	288.98	136600000	134480000	171910000	78085000	187120000	108450000	47890000	41789000	95868000	56557000	44413000	70808000	52964000	72385000
421	Secretory carrier-associated membrane protein 2	SCAMP2	O15127	-1.46007	-1.60592	-0.646625	-0.976249	-0.867197	-0.823582	NaN	-1.07485	NaN	-0.374079	-0.268887	NaN	-0.738184	-0.92311	NaN	-0.96958	NaN	-0.8885	-0.608307	-0.507313	NaN	-0.870831	-0.475941	4	4	4	16.1	16.1	16.1	36.648	0	273.2	15514000	31906000	83454000	55672000	86942000	112090000	14201000	12766000	134150000	135270000	34723000	20792000	91757000	47863000
423	Actin-related protein 2/3 complex subunit 1B	ARPC1B	O15143	3.08402	2.69163	2.85265	2.70961	2.33984	3.21416	2.51976	2.83255	3.30923	3.22113	3.43738	1.3337	NaN	1.26292	-0.118189	2.69971	1.784	2.30144	2.56002	2.42671	2.74664	3.07536	2.87573	22	22	21	59.1	59.1	53	40.949	0	323.31	1263600000	753160000	1428600064	763350016	613009984	1043100032	537779968	1552300032	1523399936	1863600000	645200000	301310016	41451000	229030000
424	Actin-related protein 2/3 complex subunit 2	ARPC2	O15144	3.55315	3.28092	3.41471	3.28751	2.82804	2.94157	2.60115	2.7735	3.70072	3.7219	3.32318	1.89938	2.59538	1.74434	2.16384	2.50187	2.79151	3.01759	3.0612	3.30426	2.95172	2.80936	3.40157	20	20	20	49	49	49	34.333	0	250.65	1569600000	1074300032	2055699968	1205600000	1254200064	1078899968	381420000	1328899968	2844400128	2287800064	669329984	368780000	691660032	206070000
425	Actin-related protein 2/3 complex subunit 3	ARPC3	O15145	3.04183	1.89074	2.34804	2.47187	2.12108	3.27012	2.24719	3.35657	3.15087	3.04501	2.5505	NaN	1.64409	1.99664	1.06194	1.81371	2.73676	2.24259	2.42135	2.2954	2.65241	2.24667	2.02486	7	7	7	42.7	42.7	42.7	20.546	0	146.65	1286200064	681760000	1035900032	665849984	938540032	1556300032	526700000	1046400000	1285900032	1008700032	495950016	234220000	267290000	480249984
426	BET1 homolog	BET1	O15155;O15155-2	NaN	NaN	-0.993699	NaN	NaN	NaN	NaN	NaN	NaN	NaN	NaN	NaN	-0.518625	-2.2316	NaN	NaN	-0.578573	NaN	-2.35647	NaN	NaN	NaN	NaN	2	2	2	24.6	24.6	24.6	13.289	0	24.512	0	0	80067000	0	0	5957800	0	0	0	0	8337100	20903000	174580000	30298000
427	DNA-directed RNA polymerases I and III subunit RPAC1	POLR1C	O15160;O15160-2	-0.676702	-0.140535	-0.589705	-0.504622	NaN	-0.186815	-0.823209	NaN	-0.373257	-0.1425	-0.153292	-0.422794	-0.944914	NaN	-1.15685	NaN	-0.514597	-0.47337	-0.528446	-0.188972	-1.05335	0.275002	0.487482	11	11	11	42.5	42.5	42.5	39.249	0	149.86	94194000	91925000	102910000	53466000	0	119010000	44776000	122840000	186340000	164240000	14230000	95961000	52879000	8279100
428	Phospholipid scramblase 1	PLSCR1	O15162-2;O15162	0.248396	-0.0468445	0.114141	-0.110574	-0.364141	-0.699289	NaN	-0.219418	0.012682	-0.363026	-0.0641613	NaN	NaN	NaN	NaN	NaN	-1.80971	-1.22556	NaN	-0.784868	-1.75531	-1.42994	-1.45249	9	9	9	44.3	44.3	44.3	26.825	0	198.24	108180000	95613000	157560000	93419000	95997000	79230000	21849000	99087000	160180000	81978000	59840000	0	9400400	0
429	Transcription intermediary factor 1-alpha	TRIM24	O15164-2;O15164	-2.88828	-1.63706	-1.74562	-2.48751	-2.5951	-2.65303	NaN	-2.37397	-1.63016	-2.49929	-2.36856	NaN	-2.48283	NaN	-2.59302	-2.50516	-1.97702	NaN	-1.99774	NaN	NaN	NaN	NaN	18	17	17	21.1	20.3	20.3	113.02	0	44.263	45715000	39586000	40467000	32502000	33919000	15965000	2980800	49037000	61283000	15196000	12199000	9413800	28526000	0
430	Membrane-associated progesterone receptor component 2	PGRMC2	O15173;O15173-2	1.31799	1.0751	1.04615	1.18962	1.43107	-1.1	-0.702485	0.184858	-0.453833	-0.735325	-0.463814	-1.07423	-0.570831	0.841176	0.482212	0.0766354	0.768257	1.56498	1.45457	1.01314	1.06823	0.698553	1.27704	11	11	10	43	43	43	23.818	0	255.62	278289984	190290000	268529984	226110000	359849984	43959000	30228000	84192000	95014000	86830000	101870000	71562000	75191000	163120000
431	CTD small phosphatase-like protein	CTDSPL	O15194-2;O15194	NaN	NaN	NaN	NaN	NaN	NaN	NaN	NaN	NaN	NaN	NaN	NaN	NaN	NaN	NaN	NaN	NaN	NaN	NaN	NaN	NaN	NaN	NaN	3	3	3	14.3	14.3	14.3	29.937	0.0011341	2.9215	0	0	0	0	0	0	0	2421500	0	0	0	0	0	0
432	Ral guanine nucleotide dissociation stimulator-like 2	RGL2	O15211;O15211-2	NaN	NaN	NaN	NaN	NaN	NaN	NaN	NaN	NaN	NaN	NaN	NaN	NaN	NaN	NaN	NaN	NaN	NaN	NaN	NaN	-1.99374	NaN	NaN	7	7	7	12.1	12.1	12.1	83.548	0	11.159	0	0	0	0	0	0	0	0	0	5942400	0	0	0	0
433	Prefoldin subunit 6	PFDN6	O15212	0.104301	0.814701	0.499684	0.443694	0.71978	0.150555	0.535798	0.241493	-0.244604	0.539249	0.284788	1.34262	1.17919	0.538625	0.178125	1.31155	0.646496	0.930002	1.10892	1.2195	0.444626	0.790903	1.17802	11	11	11	56.6	56.6	56.6	14.582	0	170.14	211320000	234350000	267180000	163460000	148050000	272020000	233630000	104380000	176140000	150150000	201230000	358220000	302809984	168450000
434	WD repeat-containing protein 46	WDR46	O15213	-1.28876	-1.78631	-0.98166	-1.84981	NaN	NaN	-1.83105	-1.18147	-1.32569	-1.4321	NaN	-1.89272	-0.767311	-1.96692	NaN	-1.76804	-1.16446	-0.352613	-0.71533	-0.478491	-0.507179	-1.03107	-0.579834	19	19	19	36.9	36.9	36.9	68.07	0	149.11	95103000	18238000	50466000	18511000	8034500	0	22557000	54524000	33339000	9347900	30048000	41288000	76482000	20632000
435	NF-kappa-B-repressing factor	NKRF	O15226;O15226-2	2.80185	-0.0136738	0.0645227	-0.333432	-0.455904	0.0410004	NaN	NaN	NaN	-0.701744	-0.406296	-0.165415	-0.109764	-0.646523	NaN	NaN	-0.258766	0.422941	-0.0988026	0.253286	1.37837	0.490828	0.305302	22	22	22	34.5	34.5	34.5	77.672	0	73.751	2439800064	81382000	94858000	41476000	36429000	25818000	3991100	2853500	44690000	47578000	0	94144000	87215000	35408000
436	Dihydroxyacetone phosphate acyltransferase	GNPAT	O15228;O15228-2	-1.30234	NaN	NaN	NaN	NaN	NaN	-1.76605	NaN	NaN	NaN	NaN	NaN	NaN	NaN	-2.20902	NaN	-2.01258	-1.35037	-1.32235	-0.639257	-0.881466	-0.691845	-0.852724	15	15	15	26.5	26.5	26.5	77.187	0	15.314	43886000	5403700	15625000	5808000	0	3802400	23501000	13756000	6118000	0	12219000	19674000	21682000	0
437	Laminin subunit alpha-5	LAMA5	O15230	5.13653	4.67178	4.36084	3.75998	3.58776	4.30726	3.39848	4.01862	3.61722	3.38342	3.62713	2.45035	1.13223	2.13021	1.66969	2.19778	1.94346	-1.37103	-1.68598	-1.19811	NaN	NaN	NaN	105	105	105	37.6	37.6	37.6	399.73	0	323.31	4745900032	3460000000	4310099968	1336800000	1448199936	2675800064	1616800000	1822499968	1564700032	1824400000	2122499968	891500032	316060000	433950016
438	Zinc finger protein 185	ZNF185	O15231;O15231-4;O15231-7;O15231-6;O15231-8;O15231-5	NaN	NaN	NaN	NaN	NaN	NaN	NaN	NaN	NaN	NaN	NaN	NaN	NaN	NaN	NaN	NaN	NaN	NaN	NaN	NaN	NaN	NaN	NaN	30	1	1	55.7	2.2	2.2	73.525	0.00015741	5.5539	0	0	0	0	0	0	0	15137000	0	22758000	0	0	0	0
439	Zinc finger protein 185	ZNF185	O15231-3;O15231-2	NaN	NaN	NaN	NaN	NaN	NaN	NaN	NaN	NaN	NaN	NaN	NaN	NaN	NaN	NaN	NaN	NaN	NaN	NaN	NaN	NaN	NaN	NaN	30	30	1	55.8	55.8	2.3	73.612	0	323.31	0	0	0	0	0	19452000	0	0	0	0	0	0	0	0
441	Protein CASC3	CASC3	O15234	-2.08837	NaN	NaN	NaN	-2.88747	NaN	NaN	NaN	NaN	NaN	NaN	NaN	NaN	NaN	NaN	NaN	NaN	NaN	NaN	NaN	NaN	NaN	-3.79664	6	6	6	12.4	12.4	12.4	76.277	0.00016202	6.5375	43813000	11376000	2603800	0	12668000	5303000	0	0	0	29173000	2453500	8180700	0	0
442	28S ribosomal protein S12, mitochondrial	MRPS12	O15235	NaN	-1.85958	-1.83316	NaN	NaN	NaN	NaN	-1.60702	-1.51574	NaN	NaN	NaN	NaN	NaN	NaN	NaN	NaN	NaN	NaN	NaN	NaN	NaN	NaN	5	5	5	28.3	28.3	28.3	15.173	0.00015657	5.4039	28786000	14662000	37627000	5289600	20063000	26013000	0	48336000	9684600	15975000	32677000	0	0	0
443	Leptin receptor gene-related protein	LEPROT	O15243	NaN	NaN	NaN	NaN	NaN	NaN	NaN	NaN	NaN	NaN	NaN	NaN	NaN	NaN	NaN	NaN	NaN	NaN	NaN	NaN	NaN	NaN	NaN	1	1	1	9.9	9.9	9.9	14.254	0.00016215	6.5496	25957000	14849000	0	27171000	14364000	0	0	10117000	20812000	17569000	0	0	0	0
444	Chloride intracellular channel protein 2	CLIC2	O15247	NaN	NaN	NaN	NaN	NaN	NaN	NaN	NaN	NaN	NaN	NaN	NaN	NaN	NaN	NaN	NaN	NaN	-0.648993	-0.678816	-0.62701	-0.305243	-0.544737	0.242758	10	10	10	55.9	55.9	55.9	28.356	0	237.51	0	0	0	0	0	0	0	0	0	0	0	0	0	0
445	Peroxisomal acyl-coenzyme A oxidase 3	ACOX3	O15254-2;O15254	-2.78913	NaN	NaN	-3.41607	NaN	NaN	NaN	-3.02381	NaN	NaN	-2.45509	NaN	NaN	NaN	NaN	NaN	NaN	NaN	NaN	NaN	NaN	NaN	NaN	12	12	12	24.8	24.8	24.8	69.574	0	9.5141	19557000	21687000	17085000	8213600	8638000	13015000	0	5600900	0	38852000	14528000	0	0	0
446	Protein RER1	RER1	O15258	0.355003	0.849298	0.926593	1.12871	0.232815	0.694447	-0.407098	0.630072	0.743261	0.236206	0.541046	NaN	NaN	NaN	NaN	-1.04106	-0.364857	0.1408	0.310196	-0.0555706	0.625624	0.0854874	0.315645	8	8	8	41.3	41.3	41.3	22.958	0	323.31	191880000	287230016	284640000	310480000	168020000	290569984	94155000	255770000	343000000	248830000	218280000	14890000	0	58617000
447	Surfeit locus protein 4	SURF4	O15260;O15260-2;O15260-3	-0.0620384	0.610596	0.581405	0.0802488	-0.219717	0.240543	NaN	0.0614643	0.966782	0.68067	0.547941	NaN	NaN	NaN	NaN	1.71756	1.73561	-0.756607	NaN	0.657003	0.902416	NaN	0.111689	6	6	6	24.2	24.2	24.2	30.394	0	283.12	198550000	292729984	275390016	160500000	190940000	295929984	114240000	465470016	461780000	461270016	190700000	185700000	81094000	32613000
448	Ataxin-7	ATXN7	O15265;O15265-2	NaN	NaN	NaN	NaN	NaN	NaN	NaN	NaN	NaN	NaN	NaN	NaN	NaN	NaN	NaN	NaN	NaN	NaN	NaN	NaN	NaN	NaN	NaN	2	2	2	2.6	2.6	2.6	95.45	0.0071118	1.7203	0	0	0	3600800	0	0	0	0	0	0	0	0	2926400	0
449	Serine palmitoyltransferase 1	SPTLC1	O15269	0.50927	-0.362909	0.409011	-0.105006	0.161619	0.337633	-0.540635	-1.2339	0.0887623	0.298645	0.117054	0.309996	NaN	-1.57724	-1.71023	-0.745415	-0.517513	0.394463	0.474829	0.11618	0.100313	0.0283222	0.602224	15	15	15	35.1	35.1	35.1	52.743	0	286.71	225400000	57221000	241720000	99110000	128570000	180450000	32133000	159830000	216180000	186900000	28591000	159120000	0	35434000
450	Serine palmitoyltransferase 2	SPTLC2	O15270	-0.43647	-0.189766	NaN	-1.30318	-1.22122	NaN	NaN	-2.33829	NaN	NaN	NaN	NaN	-0.706402	NaN	NaN	-1.80371	-0.976826	0.616634	0.575508	0.331999	0.519552	-0.0317554	0.033083	22	22	21	49.6	49.6	48.4	62.924	0	149.9	90213000	82731000	15981000	28250000	42507000	0	9496400	0	28419000	0	15237000	9918500	49964000	24521000
451	UDP-N-acetylglucosamine--peptide N-acetylglucosaminyltransferase 110 kDa subunit	OGT	O15294;O15294-2;O15294-4	NaN	NaN	NaN	NaN	NaN	NaN	NaN	NaN	NaN	NaN	NaN	NaN	NaN	NaN	NaN	NaN	NaN	NaN	NaN	NaN	NaN	NaN	NaN	34	34	1	40.2	40.2	1.5	116.92	0	271.92	0	24287000	30580000	36147000	33281000	59960000	36245000	39264000	40921000	48608000	36913000	60825000	0	48286000
453	Phosphomannomutase 2	PMM2	O15305	-0.409952	-0.53661	-1.05218	-0.892694	-0.884277	0.0684395	-0.376716	0.591606	0.50868	0.565048	-0.0786896	NaN	NaN	NaN	NaN	-0.715952	NaN	0.50794	0.703064	0.465559	0.850721	1.08722	0.688921	12	12	11	41.5	41.5	38.6	28.082	0	46.17	70422000	76484000	29222000	35962000	98120000	128080000	34528000	227550000	323800000	59546000	164730000	0	0	6566000
454	DNA-directed RNA polymerase III subunit RPC7	POLR3G	O15318	NaN	NaN	NaN	NaN	NaN	-5.59734	NaN	NaN	NaN	NaN	NaN	NaN	NaN	NaN	NaN	NaN	NaN	NaN	NaN	NaN	NaN	NaN	NaN	3	3	3	21.1	21.1	21.1	25.914	0.00015623	5.3245	0	0	0	3574700	0	3106200	0	0	0	0	0	0	0	0
455	Transmembrane 9 superfamily member 1	TM9SF1	O15321-2;O15321	NaN	-1.77341	NaN	NaN	NaN	-1.57592	-1.70639	-0.497921	NaN	-0.762848	NaN	NaN	NaN	-2.51444	NaN	NaN	NaN	-0.910536	-1.68527	-1.22874	-1.29564	NaN	NaN	8	8	8	20.2	20.2	20.2	55.25	0	27.595	0	22989000	0	0	27151000	33917000	28873000	10618000	61725000	0	76297000	0	0	15688000
456	Type II inositol 3,4-bisphosphate 4-phosphatase	INPP4B	O15327	NaN	NaN	NaN	NaN	NaN	NaN	NaN	NaN	NaN	NaN	NaN	NaN	NaN	NaN	NaN	NaN	NaN	0.386702	-0.151094	0.108406	0.411982	-0.541655	-0.0124359	18	18	18	24	24	24	104.74	0	258.62	0	0	0	0	0	0	0	0	0	0	0	0	0	0
457	E3 ubiquitin-protein ligase Midline-1	MID1	O15344;O15344-2	-2.29306	-1.62182	-1.53271	-1.86706	-2.05956	-1.87853	-1.1945	-1.31223	-1.9512	-1.62757	-1.74641	NaN	NaN	NaN	NaN	-1.09198	-2.18711	NaN	NaN	NaN	NaN	NaN	NaN	15	15	15	25.5	25.5	25.5	75.25	0	41.89	21577000	30914000	37036000	36075000	23904000	43412000	46677000	49248000	41187000	62795000	34862000	0	45659000	9928800
458	High mobility group protein B3	HMGB3	O15347	1.95032	1.30548	1.73059	2.19882	2.31816	0.324148	0.607377	1.01246	0.681686	0.65498	0.580896	NaN	1.25465	NaN	1.21976	1.40045	1.53108	1.76898	1.54526	1.62334	1.39423	1.73351	2.27331	9	9	9	41	41	41	22.98	0	182.2	835939968	283720000	560600000	539689984	755080000	419980000	108770000	264860000	189720000	182720000	156220000	39576000	173880000	27849000
459	Protein phosphatase 1G	PPM1G	O15355	2.98343	2.46103	2.56781	2.63716	2.40098	2.05338	1.93307	1.98194	2.16236	2.01306	1.91955	0.950693	0.815966	0.481748	0.564163	2.17785	2.08734	2.33149	1.8677	2.21609	2.65538	2.46973	1.99953	26	26	26	52.7	52.7	52.7	59.271	0	323.31	1180800000	864160000	1104400000	802129984	856409984	470409984	331740000	549409984	732750016	524760000	228380000	260430000	225850000	161870000
460	Phosphatidylinositol 3,4,5-trisphosphate 5-phosphatase 2	INPPL1	O15357;O15357-2	0.171644	0.897663	0.682658	0.521874	0.162281	-0.10907	0.0152216	-0.344395	-0.111685	0.040926	0.16855	-1.01208	0.0716724	NaN	NaN	-0.145153	-0.641951	-0.257498	-0.0110359	0.0954571	-0.335466	-0.370161	-0.170553	35	35	34	36.1	36.1	35.3	138.6	0	205.79	185400000	282769984	295200000	161660000	138650000	126830000	107700000	159250000	156530000	181200000	84896000	60053000	146340000	7896000
461	Fanconi anemia group A protein	FANCA	O15360-3;O15360	NaN	NaN	NaN	NaN	NaN	NaN	NaN	NaN	NaN	NaN	NaN	NaN	NaN	NaN	NaN	NaN	NaN	NaN	NaN	NaN	NaN	NaN	NaN	3	3	3	2.5	2.5	2.5	159.08	0.0012448	2.4127	0	0	0	0	0	0	0	0	0	0	0	0	0	0
462	Eukaryotic translation initiation factor 3 subunit D	EIF3D	O15371-2;O15371-3;O15371	2.34949	2.16106	2.65364	2.01818	2.1877	1.88584	1.43735	1.96905	2.46028	2.62053	2.68334	2.10642	2.20714	0.597671	1.43457	2.37452	2.6596	2.69101	2.90696	3.01916	2.93512	2.9216	3.00217	23	23	23	57.3	57.3	57.3	58.14	0	323.31	732830016	548579968	1191299968	369620000	649510016	489260000	239680000	960940032	1035400000	955590016	396529984	315150016	454150016	138910000
463	Eukaryotic translation initiation factor 3 subunit H	EIF3H	O15372	1.73204	1.5261	1.35292	1.19377	1.40114	1.447	1.34928	1.90357	1.78973	1.77205	1.67435	NaN	1.1561	0.813167	0.967731	1.15212	1.69791	2.53578	2.31393	3.05226	2.41211	3.06971	2.96008	19	19	19	45.2	45.2	45.2	39.93	0	323.31	577489984	257820000	515080000	296380000	245730000	187040000	241730000	543660032	457070016	532489984	389840000	85521000	319660000	210250000
464	Histone deacetylase 3	HDAC3	O15379;O15379-2	NaN	-3.80119	NaN	NaN	NaN	NaN	NaN	NaN	NaN	NaN	NaN	NaN	NaN	NaN	NaN	NaN	NaN	NaN	NaN	NaN	NaN	NaN	NaN	6	5	5	14.5	12.6	12.6	48.847	0	13.864	20411000	8379400	0	0	0	0	8079200	0	6184700	0	0	0	9152000	0
465	Nuclear valosin-containing protein-like	NVL	O15381;O15381-5;O15381-2;O15381-3;O15381-4	NaN	-1.61182	NaN	NaN	-1.80085	-1.00074	-1.54713	-0.874693	-1.16578	-1.49334	NaN	-1.87698	NaN	NaN	NaN	NaN	NaN	-1.31429	-1.5759	-0.928333	-1.50328	-1.38187	-1.00058	22	22	22	31.2	31.2	31.2	95.05	0	94.248	20321000	24321000	20951000	0	35678000	93011000	53079000	65977000	38111000	33601000	95686000	21368000	17541000	8706200
466	Branched-chain-amino-acid aminotransferase, mitochondrial	BCAT2	O15382;O15382-2	-1.53227	NaN	NaN	NaN	-0.416302	-1.03675	-2.30287	-0.999546	-0.556751	-1.52502	NaN	0.0211601	-0.60737	-2.40807	-0.563593	-0.519772	-0.304375	-1.02049	-1.34643	-0.627226	-0.943369	-0.945648	-1.85896	15	15	15	42.9	42.9	42.9	44.287	0	125.46	29893000	22241000	24617000	0	23872000	56568000	20654000	10279000	46162000	17390000	50743000	89269000	72682000	19094000
467	Baculoviral IAP repeat-containing protein 5	BIRC5	O15392-5;O15392-4;O15392;O15392-2	NaN	NaN	NaN	NaN	NaN	NaN	NaN	NaN	NaN	NaN	NaN	NaN	NaN	NaN	NaN	NaN	NaN	-2.56067	NaN	NaN	NaN	NaN	NaN	3	3	3	35.9	35.9	35.9	13.467	0.00058437	3.62	0	0	0	0	0	0	0	0	0	0	0	0	0	0
468	Importin-8	IPO8	O15397;O15397-2	-1.63285	-1.39712	-1.46504	-0.965747	-1.2995	-0.378675	-0.0917559	0.0514126	-0.336353	-0.563049	-0.483686	-1.19913	-1.25608	-1.20962	-0.730503	-1.18134	-1.07449	-0.99925	-0.781519	-0.808411	-0.58684	-1.02959	-0.059206	17	16	16	17.8	16.9	16.9	119.94	0	83.64	57404000	26229000	43096000	54394000	66072000	147060000	59386000	80647000	81832000	84744000	125970000	43550000	41182000	22012000
469	Syntaxin-7	STX7	O15400-2;O15400	-0.126976	0.100245	0.159566	0.0226412	0.0369225	0.927969	0.154704	0.213564	0.90966	0.792488	0.845739	-0.854721	NaN	-0.567952	-0.351408	-1.10553	-1.15369	0.382601	0.361221	0.0642662	0.347387	-0.192537	0.476059	10	10	10	51.5	51.5	51.5	27.4	0	138.39	184720000	120100000	150390000	133880000	90133000	295720000	91417000	366720000	402990016	481750016	89802000	54173000	0	73695000
470	Monocarboxylate transporter 4	SLC16A3	O15427	0.623365	0.351679	NaN	0.013854	0.512854	NaN	NaN	NaN	NaN	NaN	NaN	NaN	NaN	NaN	NaN	NaN	NaN	0.34709	-0.0664253	0.0852356	0.0745792	-0.0587044	0.00745392	12	12	12	23.7	23.7	23.7	49.469	0	56.23	334649984	150810000	72706000	76056000	228190000	0	0	0	0	0	6981500	0	0	0
471	High affinity copper uptake protein 1	SLC31A1	O15431	NaN	NaN	NaN	NaN	NaN	NaN	NaN	NaN	NaN	NaN	NaN	NaN	NaN	NaN	NaN	NaN	-2.03846	NaN	NaN	NaN	NaN	NaN	NaN	2	2	2	15.8	15.8	15.8	21.09	0	12.115	0	0	21993000	0	0	0	0	0	0	17403000	9517600	34134000	0	0
472	Multidrug resistance-associated protein 4	ABCC4	O15439-2;O15439	NaN	-2.79125	-2.97327	NaN	-3.34699	NaN	NaN	NaN	NaN	NaN	NaN	NaN	NaN	NaN	NaN	NaN	NaN	-2.22351	-1.93014	NaN	-2.17456	-1.81191	-2.05533	12	12	12	9.3	9.3	9.3	144.2	0.00017109	8.6108	7576500	21728000	9825100	4227300	32623000	0	0	0	6252800	0	0	8635800	5472500	0
473	Multidrug resistance-associated protein 5	ABCC5	O15440-5;O15440	NaN	-2.93777	-3.00796	NaN	NaN	NaN	NaN	NaN	NaN	NaN	NaN	NaN	NaN	NaN	NaN	NaN	NaN	NaN	NaN	NaN	NaN	NaN	NaN	7	7	7	6.4	6.4	6.4	155.73	0.00015681	5.4442	3264600	15315000	18658000	3942000	0	7592000	0	3580300	4311200	4397900	0	0	0	0
474	DNA-directed RNA polymerase I subunit RPA34	CD3EAP	O15446;O15446-2	-0.467068	-0.75268	-1.21724	-1.07257	-0.47953	-1.08677	-0.663491	NaN	-0.615484	-0.835297	-0.420721	-0.218241	-0.940056	-0.728177	-2.40056	-1.1887	-0.644499	-0.39353	-0.205235	-0.643089	-0.580156	0.264887	-0.116585	15	15	15	50	50	50	54.985	0	184.73	124430000	92950000	58147000	59430000	140390000	55688000	45654000	127110000	102000000	162870000	17850000	163850000	64695000	46130000
475	Toll-like receptor 3	TLR3	O15455;O15455-2	NaN	NaN	NaN	NaN	NaN	NaN	NaN	NaN	NaN	NaN	NaN	NaN	NaN	NaN	NaN	NaN	NaN	NaN	NaN	NaN	NaN	NaN	NaN	9	9	9	11	11	11	103.83	0.0011161	2.5576	0	0	0	0	0	0	0	0	0	0	0	0	0	41647000
476	Prolyl 4-hydroxylase subunit alpha-2	P4HA2	O15460-2;O15460	1.64457	1.11486	1.70634	1.27307	0.949825	0.638186	-0.533937	-0.0928574	0.677959	0.273087	-0.6026	0.297997	-1.63381	1.42422	-0.320765	-1.68642	-2.04121	-0.11812	-0.627832	-0.698746	-0.335466	-1.15846	-0.357273	25	25	25	48.6	48.6	48.6	60.632	0	323.31	410600000	174860000	465190016	241330000	268489984	142910000	75139000	134220000	127480000	78387000	76486000	145780000	45817000	252180000
477	Calpain-5	CAPN5	O15484	NaN	NaN	NaN	NaN	NaN	NaN	NaN	NaN	-1.45869	-1.44405	-2.0367	NaN	NaN	NaN	NaN	NaN	NaN	NaN	NaN	NaN	NaN	NaN	NaN	10	10	10	18.8	18.8	18.8	73.168	0	15.184	5990900	0	3303400	0	0	0	19776000	68344000	77386000	45607000	10752000	0	0	0
478	Regulator of G-protein signaling 16	RGS16	O15492	NaN	NaN	NaN	NaN	NaN	NaN	NaN	NaN	NaN	NaN	NaN	NaN	NaN	NaN	NaN	NaN	NaN	NaN	NaN	NaN	NaN	NaN	NaN	2	2	2	15.3	15.3	15.3	22.748	0.0041898	2.0377	0	0	0	0	0	0	0	0	0	0	0	0	0	0
479	Synaptobrevin homolog YKT6	YKT6	O15498;O15498-2	0.884756	0.554951	0.691047	0.688107	1.26106	-0.344929	-0.394805	-0.442122	-0.142767	-0.343695	-0.249331	NaN	0.371653	NaN	0.517838	-0.000553131	0.897408	0.806667	0.449825	0.705841	1.27334	1.35747	0.8169	12	12	12	64.6	64.6	64.6	22.417	0	146.44	253640000	199350000	281160000	209700000	416150016	72545000	66536000	151470000	132190000	130870000	53417000	36573000	142120000	0
480	Nucleoporin-like protein 2	NUPL2	O15504;O15504-2	NaN	NaN	NaN	NaN	NaN	NaN	NaN	NaN	NaN	NaN	-3.24841	NaN	NaN	NaN	NaN	NaN	NaN	NaN	NaN	NaN	NaN	NaN	NaN	6	6	6	21	21	21	44.871	0.0031254	2.1355	0	0	0	0	6907700	5522000	0	7604200	0	18230000	7530600	0	0	0
481	Actin-related protein 2/3 complex subunit 5	ARPC5	O15511;O15511-2	1.89381	1.88653	2.15602	1.80514	NaN	1.49444	1.18618	0.108894	1.14289	1.53836	1.55668	0.947752	1.50652	2.09399	0.54331	1.17901	0.674467	0.514328	0.945694	0.659462	NaN	NaN	0.936022	13	13	12	71.5	71.5	71.5	16.32	0	145.25	572729984	493180000	799600000	466390016	392729984	468790016	372929984	317180000	452960000	608760000	130110000	117810000	561990016	703920000
482	DNA-directed RNA polymerase II subunit RPB4	POLR2D	O15514	-2.12358	-2.12704	-1.54531	-2.28169	NaN	NaN	NaN	-1.92014	-2.75633	-2.38918	-2.32009	NaN	-2.15294	NaN	NaN	NaN	NaN	-1.67246	-1.35784	-0.807507	-1.36207	-0.917711	NaN	6	6	6	50.7	50.7	50.7	16.311	0	51.895	27359000	46247000	63105000	34120000	39805000	10185000	0	23932000	28056000	31440000	36897000	19511000	29691000	10846000
484	Transcription factor MafG	MAFG	O15525	NaN	NaN	NaN	NaN	NaN	NaN	NaN	NaN	NaN	NaN	NaN	NaN	NaN	NaN	NaN	NaN	NaN	NaN	NaN	NaN	NaN	NaN	NaN	5	3	3	30.9	22.2	22.2	17.849	0.0091181	1.5965	0	0	0	0	0	0	0	0	0	0	0	0	0	0
485	3-phosphoinositide-dependent protein kinase 1;Putative 3-phosphoinositide-dependent protein kinase 2	PDPK1;PDPK2P	O15530;O15530-3;O15530-4;O15530-5;O15530-2;Q6A1A2	NaN	NaN	NaN	NaN	NaN	NaN	NaN	NaN	-2.09424	NaN	-2.152	NaN	NaN	NaN	NaN	NaN	NaN	NaN	NaN	NaN	NaN	NaN	NaN	11	11	11	29.1	29.1	29.1	63.151	0	11.77	10271000	0	0	0	0	22103000	7069100	43020000	7845100	28082000	16872000	0	0	0
486	Tapasin	TAPBP	O15533-2;O15533;O15533-3;O15533-4	0.54722	0.335552	-0.0936308	-0.02563	-0.722054	-0.821405	-0.634168	NaN	NaN	-0.718403	-0.532364	NaN	NaN	-1.55415	NaN	NaN	NaN	-0.516701	-0.550682	-0.904905	-1.36388	-0.45133	-1.63138	6	6	6	19.4	19.4	19.4	43.885	0	52.609	231200000	126470000	258750000	87229000	60504000	45634000	50204000	48955000	60937000	74807000	46008000	0	0	32896000
487	RING finger protein 113A	RNF113A	O15541	-2.78886	-1.95912	-2.28926	-2.39327	NaN	NaN	NaN	NaN	NaN	NaN	NaN	NaN	NaN	NaN	-2.24226	-2.18379	NaN	-2.45788	NaN	NaN	NaN	NaN	NaN	6	6	6	17.2	17.2	17.2	38.787	0.00016675	7.5253	19819000	27699000	20116000	18898000	18200000	12079000	4326900	0	0	0	10018000	0	15040000	0
488	Claudin-3	CLDN3	O15551	NaN	NaN	NaN	NaN	NaN	NaN	NaN	-3.62685	NaN	NaN	NaN	NaN	NaN	NaN	NaN	NaN	NaN	NaN	NaN	NaN	NaN	NaN	NaN	3	2	2	19.1	11.8	11.8	23.318	0.0011145	2.5269	0	0	0	0	0	10138000	10710000	20075000	13341000	12684000	9087700	0	0	0
489	Pre-mRNA-splicing factor ATP-dependent RNA helicase DHX15	DHX15	O43143	3.35461	3.23471	3.05761	3.07642	3.23594	2.98431	2.76101	2.79637	3.20053	3.25864	3.02943	0.561287	1.73435	1.02603	0.588686	2.54165	2.30794	2.90228	2.97393	2.81137	2.77962	2.968	3.04916	33	32	32	39.1	38	38	90.932	0	311.17	1561299968	1030200000	1615699968	1142099968	1463399936	1023900032	754920000	1859299968	2025600000	1469799936	561459968	203170000	526400000	189140000
490	mRNA cap guanine-N7 methyltransferase	RNMT	O43148;O43148-2	-1.91647	-1.5985	-1.07734	-0.950669	-1.26645	NaN	-2.34816	NaN	-1.46676	-1.85978	-1.23645	-1.14616	NaN	NaN	NaN	NaN	-1.01356	0.0467834	-0.662018	-0.255705	-0.13143	-0.271891	-0.52984	14	14	14	35.9	35.9	35.9	54.843	0	170.55	25686000	18073000	69970000	64807000	71982000	19608000	17062000	67517000	42493000	89640000	12577000	21241000	14222000	0
491	Zinc finger ZZ-type and EF-hand domain-containing protein 1	ZZEF1	O43149	NaN	NaN	NaN	NaN	NaN	NaN	NaN	NaN	NaN	-2.31468	-2.55742	NaN	NaN	NaN	NaN	NaN	NaN	-2.18804	NaN	-2.49229	-2.48689	-1.81905	NaN	21	21	21	8.9	8.9	8.9	331.07	0	30.44	6684500	0	0	0	0	5081600	6987800	22564000	55028000	35552000	8326200	9394200	3052400	60918000
492	Arf-GAP with SH3 domain, ANK repeat and PH domain-containing protein 2	ASAP2	O43150-2;O43150	-2.80468	-1.97758	NaN	-2.15851	-1.79911	NaN	NaN	NaN	NaN	NaN	NaN	NaN	NaN	NaN	NaN	NaN	NaN	NaN	NaN	NaN	NaN	NaN	NaN	15	12	12	21.4	19.4	19.4	106.98	0	82.749	41532000	38053000	12088000	27588000	37846000	0	7028900	0	0	7773200	0	0	0	0
493	TELO2-interacting protein 1 homolog	TTI1	O43156	-1.27806	NaN	-0.890086	-0.440375	NaN	-0.732954	NaN	-1.81988	-1.16544	-1.34964	NaN	NaN	NaN	NaN	-1.91424	-1.31959	NaN	-0.677811	-0.669361	-0.403057	-0.374638	0.0893478	-1.01268	15	15	15	15.6	15.6	15.6	122.07	0	167.49	90352000	23122000	80179000	75702000	35044000	82992000	0	39141000	52079000	29646000	21884000	0	0	0
494	Plexin-B1	PLXNB1	O43157;O43157-2	NaN	NaN	NaN	NaN	NaN	NaN	NaN	NaN	NaN	NaN	-2.3273	NaN	NaN	NaN	NaN	NaN	NaN	NaN	NaN	NaN	NaN	NaN	NaN	6	6	6	4.3	4.3	4.3	232.3	0.00016592	7.3404	0	0	0	0	0	0	7268600	5751400	7867200	34046000	0	0	0	0
495	Ribosomal RNA-processing protein 8	RRP8	O43159	-1.71103	NaN	NaN	NaN	-2.02494	-2.23764	-1.64147	-1.86608	NaN	NaN	NaN	NaN	NaN	NaN	NaN	NaN	NaN	-1.64102	-1.78228	-2.15429	-1.39055	-1.0184	-1.51456	10	10	10	29.4	29.4	29.4	50.714	0	47.759	48586000	16514000	0	0	28401000	21786000	28863000	11759000	0	0	23001000	14659000	0	0
496	E3 ubiquitin-protein ligase Praja-2	PJA2	O43164-2;O43164	NaN	NaN	NaN	NaN	NaN	NaN	NaN	NaN	NaN	NaN	NaN	NaN	NaN	NaN	NaN	NaN	NaN	NaN	NaN	NaN	NaN	NaN	NaN	8	8	8	15.8	15.8	15.8	76.09	0	45.774	0	0	0	0	0	0	6466700	6400700	0	0	0	0	0	5609300
497	Signal-induced proliferation-associated 1-like protein 1	SIPA1L1	O43166-3;O43166-2;O43166	NaN	NaN	NaN	NaN	NaN	NaN	NaN	NaN	NaN	NaN	NaN	NaN	NaN	NaN	NaN	NaN	NaN	NaN	NaN	NaN	NaN	NaN	NaN	14	14	14	10.9	10.9	10.9	197.41	0	9.3023	0	0	0	0	0	0	0	0	0	0	0	0	0	0
498	Cytochrome b5 type B	CYB5B	O43169	0.889616	0.276909	0.855098	0.185378	-0.00138664	NaN	-0.9295	-0.565041	0.667849	0.600147	0.549858	NaN	NaN	NaN	NaN	0.850519	0.39189	-0.238672	0.122597	0.724674	0.403027	NaN	0.233488	5	5	5	52.1	52.1	52.1	16.332	0	207.57	283990016	85555000	343340000	120900000	127490000	106210000	48818000	295900000	317200000	244200000	74288000	64797000	348380000	0
499	U4/U6 small nuclear ribonucleoprotein Prp4	PRPF4	O43172-2;O43172	0.887403	0.640535	1.36873	1.11693	-0.0381775	-0.136728	NaN	-0.954128	0.87709	0.919445	0.162773	-0.290686	-0.416307	-1.03794	-1.1792	-0.700546	-0.979092	1.58107	1.31454	1.52074	1.65869	1.33223	1.19819	24	24	24	57.8	57.8	57.8	58.32	0	125.97	295030016	185100000	463350016	267770000	110780000	108370000	14479000	258170000	294110016	164190000	59395000	114540000	97663000	50903000
500	D-3-phosphoglycerate dehydrogenase	PHGDH	O43175	5.02334	4.50457	4.61682	4.93113	4.57437	3.66812	3.40139	3.60114	4.03279	3.9757	4.16233	4.83319	4.84069	0.794019	2.09052	4.5564	4.47733	3.83805	3.93249	3.90412	3.59975	4.09734	4.24218	26	26	26	52.2	52.2	52.2	56.65	0	323.31	4169400064	3616999936	4262599936	3540699904	4233999872	1757600000	1045699968	2228199936	2279399936	3314099968	1193100032	2348999936	4500899840	172100000
501	NADH dehydrogenase [ubiquinone] iron-sulfur protein 4, mitochondrial	NDUFS4	O43181	-1.59528	-0.669985	-0.890933	-1.05847	NaN	-1.60971	NaN	NaN	NaN	NaN	-1.66198	NaN	NaN	-1.20103	NaN	NaN	NaN	-0.335756	0.240469	-0.533474	-0.160444	-0.370998	-0.63102	5	5	5	31.4	31.4	31.4	20.108	0	12.674	39684000	72810000	79370000	49385000	48232000	40942000	27489000	64209000	22484000	44824000	21819000	0	35412000	56703000
502	Rho GTPase-activating protein 6	ARHGAP6	O43182-5;O43182-3;O43182-2;O43182-4;O43182	NaN	NaN	NaN	NaN	NaN	-4.0309	NaN	NaN	NaN	NaN	NaN	NaN	NaN	NaN	NaN	NaN	NaN	NaN	NaN	NaN	NaN	NaN	NaN	1	1	1	2.8	2.8	2.8	62.822	0.00030008	4.218	0	0	0	0	0	9200100	0	0	0	0	0	0	0	0
503	G-protein coupled receptor 39	GPR39	O43194	NaN	NaN	NaN	NaN	NaN	NaN	NaN	NaN	NaN	NaN	NaN	NaN	NaN	NaN	NaN	NaN	NaN	NaN	NaN	NaN	NaN	NaN	NaN	3	3	3	9.1	9.1	9.1	51.328	0	16.354	0	0	0	0	0	0	0	0	0	0	0	0	0	0
504	Cytoplasmic dynein 1 light intermediate chain 2	DYNC1LI2	O43237;O43237-2	0.839985	0.806433	0.804669	1.10047	0.702065	0.417875	0.532445	0.334866	0.341656	0.337376	0.0276775	NaN	-1.80173	NaN	-1.24425	NaN	-0.492968	1.43484	0.879335	1.0174	1.36646	1.07159	1.31838	16	16	16	40.2	40.2	40.2	54.099	0	323.31	113010000	218400000	365460000	186110000	138650000	237170000	167610000	98667000	221400000	120680000	151180000	9032300	30358000	9031700
505	26S proteasome non-ATPase regulatory subunit 3	PSMD3	O43242;O43242-2	3.49596	3.28398	3.32679	3.22288	3.1763	2.66031	2.49096	2.55154	2.83459	2.88711	2.84229	0.371786	1.17363	1.74388	2.09921	2.53672	1.77935	3.47067	3.59031	3.65752	3.79614	3.63305	3.88648	40	40	40	64.4	64.4	64.4	60.977	0	323.31	1703699968	1203399936	1584800000	970680000	1185900032	944960000	482969984	1187500032	1099800064	968550016	506940000	232150000	282180000	438550016
506	RNA binding protein fox-1 homolog 2;RNA binding protein fox-1 homolog 1	RBFOX2;RBFOX1	O43251-6;O43251-8;O43251-5;O43251-10;O43251-2;O43251;O43251-3;O43251-9;O43251-4;O43251-7;Q9NWB1-3;Q9NWB1-4;Q9NWB1-5;Q9NWB1;Q9NWB1-2	-1.30396	-1.8239	-1.59882	NaN	NaN	-1.48843	-1.93121	-1.66309	-1.67252	-1.73458	-1.36828	NaN	NaN	NaN	NaN	-2.05508	NaN	-1.5292	-1.48279	-1.30525	-1.10229	-1.37292	-1.10267	14	14	14	41.1	41.1	41.1	47.215	0	55.131	104800000	22946000	61980000	6055000	13087000	42843000	19479000	78806000	40697000	101040000	16073000	9504200	0	0
507	Bifunctional 3-phosphoadenosine 5-phosphosulfate synthase 1;Sulfate adenylyltransferase;Adenylyl-sulfate kinase	PAPSS1	O43252	2.90252	2.6894	2.70867	2.96639	2.31289	1.17707	0.934958	1.63007	1.8974	2.17809	2.10535	NaN	-0.378201	NaN	-1.26517	-0.675228	0.936632	1.4574	1.76608	1.13195	1.63885	1.44352	1.48915	26	26	24	44.1	44.1	40.7	70.832	0	323.31	1391600000	859169984	1309400064	1120899968	867750016	246180000	199770000	603400000	812860032	587580032	307169984	0	121480000	0
508	Centromere/kinetochore protein zw10 homolog	ZW10	O43264;O43264-2	0.497787	0.672298	1.03401	0.266124	0.114033	0.456476	-0.266747	0.637623	0.54644	0.655928	0.754631	0.0696449	-0.896582	-1.0403	-0.740417	0.133425	0.00382805	0.296276	0.481743	0.796835	0.813139	0.774654	0.71294	32	32	32	50.6	50.6	50.6	88.828	0	323.31	227630000	187730000	441960000	104730000	121070000	225630000	71963000	297729984	254430000	349420000	156060000	146900000	74512000	48746000
509	Beta-1,4-galactosyltransferase 5	B4GALT5	O43286	NaN	-3.5281	NaN	NaN	NaN	NaN	NaN	NaN	NaN	NaN	NaN	NaN	NaN	NaN	NaN	NaN	NaN	NaN	NaN	NaN	NaN	NaN	NaN	4	4	4	12.9	12.9	12.9	45.118	0.0008663	3.3017	0	10317000	0	0	0	0	0	0	0	0	0	0	0	0
510	U4/U6.U5 tri-snRNP-associated protein 1	SART1	O43290	1.12547	0.641045	0.893968	1.29417	1.02236	0.171427	0.330983	-0.516006	0.996264	0.548534	0.762005	-2.4625	-1.68967	-2.42542	-0.226648	-0.64131	0.291292	1.86731	1.31306	1.79993	2.08521	1.87045	1.55301	37	37	37	46.1	46.1	46.1	90.254	0	323.31	309190016	179160000	290230016	267940000	285640000	155030000	106350000	295150016	200690000	270590016	65701000	22490000	58763000	23246000
511	Kunitz-type protease inhibitor 2	SPINT2	O43291;O43291-2	NaN	NaN	NaN	NaN	NaN	NaN	NaN	NaN	NaN	-2.72369	NaN	NaN	NaN	NaN	NaN	NaN	NaN	NaN	NaN	NaN	NaN	NaN	NaN	5	5	5	22.2	22.2	22.2	28.228	0.00030303	4.4536	16776000	5360400	0	7766800	0	0	16135000	32552000	23974000	0	21377000	0	0	0
512	Glycosylphosphatidylinositol anchor attachment 1 protein	GPAA1	O43292;O43292-2	0.998652	1.19119	0.846314	0.0154638	-0.582518	1.18478	NaN	NaN	-0.289021	0.402012	-0.367857	NaN	NaN	NaN	NaN	0.192528	-0.428314	NaN	0.58852	0.687761	0.0762806	NaN	0.692032	10	10	10	15.6	15.6	15.6	67.622	0	10.728	474100000	408860000	367340000	17711000	31938000	889580032	4866000	96457000	118340000	57691000	683360000	5184200	18848000	18298000
513	Death-associated protein kinase 3	DAPK3	O43293;O43293-2	-0.106293	NaN	-0.565932	NaN	-1.51014	-0.511808	NaN	NaN	NaN	NaN	NaN	NaN	-1.85574	-1.17008	-0.74745	NaN	-2.16927	-1.79651	-1.52967	-1.62241	-1.87603	-1.96568	-1.93605	9	9	9	21.6	21.6	21.6	52.535	0	54.749	122910000	21351000	122470000	8447400	54886000	137560000	0	30901000	0	9917100	21677000	9638400	42051000	51622000
514	Transforming growth factor beta-1-induced transcript 1 protein	TGFB1I1	O43294-2;O43294	-0.834862	-1.27396	-1.29395	-1.91926	NaN	-0.36908	-0.432223	-0.817247	-0.590561	-0.518761	-0.34005	NaN	NaN	NaN	NaN	NaN	NaN	-0.755957	NaN	-0.663815	NaN	-0.905205	-1.42893	16	16	16	48.6	48.6	48.6	47.941	0	62.809	74536000	25056000	22019000	11589000	15207000	105450000	58961000	38122000	84568000	178590000	51690000	0	16516000	14128000
515	AP-5 complex subunit zeta-1	AP5Z1	O43299;O43299-2	NaN	NaN	NaN	NaN	NaN	NaN	NaN	NaN	NaN	NaN	NaN	NaN	NaN	NaN	NaN	NaN	NaN	-2.14544	NaN	NaN	NaN	NaN	NaN	9	9	9	15.6	15.6	15.6	88.604	0	22.671	0	8788500	0	0	0	6804000	0	2925200	0	0	0	0	0	0
516	Heat shock 70 kDa protein 12A	HSPA12A	O43301	NaN	NaN	NaN	NaN	NaN	NaN	NaN	NaN	NaN	-2.6771	-3.02347	NaN	NaN	NaN	NaN	NaN	NaN	-2.95079	NaN	NaN	-2.14136	NaN	-2.42048	12	12	12	23.6	23.6	23.6	74.977	0	22.438	0	3944000	0	0	3901900	4042600	3058000	6063100	15140000	19687000	0	0	0	2919300
517	Centriolar coiled-coil protein of 110 kDa	CCP110	O43303-2;O43303	NaN	NaN	NaN	NaN	NaN	NaN	NaN	NaN	NaN	NaN	NaN	NaN	NaN	NaN	NaN	NaN	NaN	NaN	NaN	NaN	NaN	-3.05902	NaN	5	5	5	6.9	6.9	6.9	111.22	0.0058729	1.8441	0	0	0	0	0	0	0	0	10920000	0	0	0	0	0
518	Zinc finger and SCAN domain-containing protein 12	ZSCAN12	O43309	NaN	NaN	NaN	NaN	NaN	NaN	NaN	NaN	NaN	NaN	NaN	NaN	NaN	NaN	NaN	NaN	NaN	-4.99398	NaN	NaN	NaN	NaN	NaN	5	4	3	9.6	8.1	6.5	70.222	0.0045767	1.9846	0	0	0	0	0	0	0	0	0	0	0	0	0	0
519	CBP80/20-dependent translation initiation factor	CTIF	O43310;O43310-2	NaN	NaN	NaN	NaN	NaN	NaN	NaN	NaN	NaN	NaN	NaN	NaN	NaN	NaN	NaN	NaN	NaN	NaN	NaN	NaN	NaN	NaN	NaN	6	6	6	12.5	12.5	12.5	67.586	0.0001641	6.9243	0	4428800	0	0	0	0	0	0	0	0	0	0	0	0
520	Inositol hexakisphosphate and diphosphoinositol-pentakisphosphate kinase 2	PPIP5K2	O43314-2;O43314	NaN	NaN	NaN	NaN	-2.50648	NaN	NaN	NaN	NaN	NaN	NaN	-2.20568	NaN	NaN	NaN	-2.0757	NaN	NaN	NaN	NaN	NaN	NaN	NaN	22	22	17	20.5	20.5	15.6	138.1	0	36.723	0	6082100	12049000	4633800	22428000	0	0	3303300	0	4983600	8162000	30897000	16696000	13098000
521	Mitogen-activated protein kinase kinase kinase 7	MAP3K7	O43318-2;O43318;O43318-4;O43318-3	NaN	NaN	NaN	NaN	NaN	NaN	NaN	NaN	NaN	NaN	NaN	NaN	NaN	NaN	NaN	NaN	NaN	-2.65027	NaN	-2.64787	NaN	-2.25708	NaN	13	13	13	30.4	30.4	30.4	64.229	0	23.281	13636000	13959000	25854000	0	0	14166000	6094100	8923300	29637000	22376000	7054400	0	7553100	0
522	Eukaryotic translation elongation factor 1 epsilon-1	EEF1E1	O43324;O43324-2	1.11688	1.06673	1.0285	1.44482	1.54365	1.68866	1.09232	1.66571	1.13603	1.20161	1.32753	NaN	NaN	NaN	0.0838909	1.05974	1.08786	2.11337	1.80882	1.78187	1.75702	2.6775	1.79312	10	10	10	63.8	63.8	63.8	19.81	0	58.399	251880000	256660000	310820000	265280000	389720000	192090000	152740000	433300000	423400000	380840000	251810000	0	52027000	189000000
523	RNA-binding protein Musashi homolog 1	MSI1	O43347	-1.22938	-0.55262	-1.1798	-1.80493	-1.67158	NaN	NaN	NaN	NaN	NaN	NaN	NaN	NaN	NaN	NaN	NaN	NaN	NaN	NaN	NaN	NaN	NaN	NaN	7	5	5	26.8	21.3	21.3	39.124	0	38.631	60730000	70220000	93070000	31472000	46203000	0	0	4200700	0	0	0	0	0	0
524	Receptor-interacting serine/threonine-protein kinase 2	RIPK2	O43353;O43353-2	-0.294844	-0.8633	-1.22943	-0.595078	-0.505251	-1.62056	-1.42364	-1.76646	-2.19827	-1.42487	-1.53295	-1.50342	NaN	-1.61576	-1.45771	NaN	-1.83962	NaN	NaN	NaN	NaN	NaN	NaN	18	18	17	39.4	39.4	38	61.194	0	74.076	159340000	88384000	92060000	99052000	111400000	45171000	40494000	39826000	70065000	54301000	26211000	53562000	9208700	24701000
525	WD repeat-containing protein 62	WDR62	O43379-4;O43379	-2.16374	NaN	-2.4942	-2.19668	-2.25336	NaN	-2.18173	NaN	-2.69152	-2.52479	NaN	-2.72658	-2.94745	NaN	NaN	NaN	-2.12854	-2.04483	NaN	-2.15794	-1.67496	-1.83741	-1.9071	16	16	16	14.8	14.8	14.8	166.51	0	145.48	19670000	5232900	25875000	18633000	24020000	0	11717000	16632000	20263000	12689000	0	25299000	18417000	0
526	Heterogeneous nuclear ribonucleoprotein R	HNRNPR	O43390;O43390-3	NaN	NaN	NaN	NaN	NaN	NaN	NaN	NaN	NaN	-0.445353	NaN	NaN	NaN	NaN	NaN	NaN	NaN	NaN	NaN	NaN	-0.491653	NaN	NaN	35	35	1	55.3	55.3	2.7	70.942	0	323.31	18291000	20992000	49905000	5218800	0	0	0	38305000	104900000	34107000	0	0	0	0
527	Heterogeneous nuclear ribonucleoprotein R	HNRNPR	O43390-2;O43390-4	NaN	NaN	NaN	NaN	NaN	NaN	NaN	NaN	NaN	NaN	NaN	NaN	NaN	NaN	NaN	NaN	NaN	NaN	NaN	NaN	-3.968	NaN	NaN	35	1	1	55.5	3.1	3.1	71.214	0.00058901	3.7836	0	0	0	0	0	0	0	0	0	0	0	0	0	0
528	U4/U6 small nuclear ribonucleoprotein Prp3	PRPF3	O43395	0.928074	0.431705	0.614604	0.704345	0.161125	-0.157419	-0.526105	-1.23205	0.555813	0.150728	0.658848	-1.00713	-0.903543	NaN	NaN	0.339348	0.325609	0.681175	0.471132	0.550032	0.470737	0.650751	0.645012	21	21	21	41.9	41.9	41.9	77.528	0	259.1	308390016	161000000	256150000	219870000	190650000	125150000	51724000	231750000	193150000	360070016	37152000	52392000	71409000	37408000
529	Thioredoxin-like protein 1	TXNL1	O43396	1.81551	1.55873	1.68177	1.43037	1.47655	0.472515	0.120334	0.302496	0.32332	0.508787	0.549593	NaN	-0.180578	0.472142	0.611599	0.446775	0.139978	0.68331	0.603621	0.795843	0.982016	1.13237	0.613422	16	16	16	61.6	61.6	61.6	32.251	0	301.56	517329984	484820000	594729984	335560000	468680000	179620000	127250000	274160000	266860000	308300000	117110000	64293000	86995000	105180000
530	Tumor protein D54	TPD52L2	O43399-4;O43399-3;O43399-2;O43399-6	NaN	NaN	-1.12152	NaN	NaN	NaN	NaN	-1.98766	NaN	NaN	NaN	NaN	NaN	NaN	NaN	NaN	NaN	NaN	-0.991959	NaN	-1.06343	NaN	-0.695999	16	2	2	75.5	6.5	6.5	21.45	0	56.004	25538000	11084000	66604000	0	19742000	0	0	24123000	7636400	28384000	29671000	0	18062000	0
531	Tumor protein D54	TPD52L2	O43399-5;O43399-7;O43399	0.258032	NaN	-0.395976	0.181165	0.0925426	0.200867	0.820424	-0.237389	0.236961	-0.183176	0.398603	NaN	NaN	NaN	-0.815815	NaN	-0.856857	-0.422661	NaN	0.34656	0.309912	-0.204924	-0.0960503	18	18	4	75.9	75.9	13.2	23.786	0	323.31	104950000	43280000	177390000	56399000	235290000	177520000	214550000	228350000	197220000	242920000	136970000	0	0	0
532	ER membrane protein complex subunit 8	EMC8	O43402;O43402-2	NaN	NaN	-1.42903	NaN	-1.70663	-0.916367	NaN	-0.824394	-1.40295	-1.32454	-1.10738	NaN	NaN	NaN	-1.45903	NaN	NaN	-0.903307	-1.17899	-0.81596	-0.895386	-0.265648	-0.261095	8	8	8	41	41	41	23.773	0	53.099	51148000	0	28094000	7470900	38654000	84233000	11718000	44309000	85064000	41581000	53468000	0	20954000	14384000
533	Cochlin	COCH	O43405;O43405-2	NaN	NaN	NaN	NaN	NaN	NaN	NaN	NaN	NaN	NaN	NaN	NaN	NaN	NaN	NaN	NaN	NaN	NaN	-1.63429	-1.84398	-1.9458	NaN	NaN	7	7	7	13.5	13.5	13.5	59.482	0.00015992	6.0483	0	0	0	0	0	0	0	0	0	0	0	0	0	0
534	ERI1 exoribonuclease 3	ERI3	O43414-3;O43414-2;O43414	-1.62617	-1.48963	-1.9597	NaN	NaN	NaN	NaN	NaN	-1.81601	-1.15258	-1.40241	NaN	-1.83734	NaN	NaN	NaN	-1.78426	-2.0873	NaN	NaN	NaN	NaN	NaN	8	8	8	64.8	64.8	64.8	14.542	0	10.449	26208000	48416000	41351000	24318000	0	51005000	4471100	80986000	161070000	100440000	0	0	29453000	0
535	52 kDa repressor of the inhibitor of the protein kinase	PRKRIR	O43422;O43422-2	NaN	NaN	NaN	NaN	NaN	NaN	NaN	NaN	NaN	-3.88401	NaN	NaN	NaN	NaN	NaN	NaN	NaN	NaN	NaN	NaN	NaN	NaN	NaN	5	5	5	7.6	7.6	7.6	87.703	0.0003008	4.2838	0	0	0	0	0	0	0	0	10726000	0	0	0	0	0
536	Synaptojanin-1	SYNJ1	O43426-5;O43426-4;O43426-2;O43426	NaN	NaN	NaN	NaN	NaN	NaN	NaN	NaN	NaN	NaN	NaN	NaN	NaN	NaN	NaN	NaN	NaN	NaN	NaN	NaN	NaN	NaN	NaN	4	4	4	9.4	9.4	9.4	58.068	0.0061227	1.823	0	0	0	0	0	0	0	6251200	10021000	0	0	0	0	0
537	Acidic fibroblast growth factor intracellular-binding protein	FIBP	O43427-2;O43427	NaN	NaN	NaN	NaN	NaN	NaN	NaN	NaN	-2.16317	NaN	NaN	NaN	NaN	NaN	NaN	NaN	NaN	NaN	NaN	NaN	-1.57449	NaN	NaN	7	7	7	24.9	24.9	24.9	41.21	0.00016447	7.0175	0	0	0	0	0	0	9425500	40120000	30419000	30253000	9053200	0	8563800	0
538	Eukaryotic translation initiation factor 4 gamma 3	EIF4G3	O43432;O43432-3;O43432-4	-1.46428	-0.871056	-0.902936	-0.622155	-1.03131	-0.44523	-0.238582	0.291451	-0.0523853	-0.304562	0.14583	-1.19975	NaN	NaN	-0.958101	-1.38587	-1.95677	-0.470072	NaN	-1.12943	-1.79734	-0.920486	-0.693075	46	40	40	31.7	28.1	28.1	176.65	0	105.35	53143000	58614000	71835000	100190000	83840000	136480000	92531000	147890000	182210000	212780000	173440000	64357000	14540000	0
539	Peptidyl-prolyl cis-trans isomerase H	PPIH	O43447;O43447-2	1.09208	0.623356	0.860139	1.04702	1.37322	1.53259	0.717139	-0.0920486	0.946684	0.44791	1.28348	NaN	NaN	NaN	-0.0480061	-0.189512	-0.206722	0.429556	0.0380287	0.675537	0.595608	-0.0359535	0.600973	10	10	10	66.7	66.7	66.7	19.208	0	31.847	374520000	189990000	375220000	248420000	355420000	379380000	202010000	373040000	216300000	510520000	24099000	0	52498000	19916000
540	Serine protease HTRA2, mitochondrial	HTRA2	O43464;O43464-3;O43464-2	-2.0659	-0.963608	-1.10787	-1.11432	-0.821064	-2.21732	NaN	-2.31974	NaN	NaN	-2.26087	NaN	NaN	NaN	NaN	-1.6424	-1.57422	-1.33665	-0.840034	-1.02458	-0.565008	NaN	-1.3734	5	5	5	13.1	13.1	13.1	48.84	0	9.2892	56164000	76459000	71913000	66620000	97768000	25861000	4059300	20432000	11375000	15230000	12654000	15744000	19890000	0
541	Protein Mis18-beta	OIP5	O43482	NaN	NaN	NaN	NaN	NaN	NaN	NaN	NaN	NaN	NaN	NaN	NaN	NaN	NaN	NaN	NaN	-4.71573	NaN	NaN	NaN	NaN	NaN	NaN	2	2	2	14	14	14	24.691	0.00015347	4.8147	0	0	0	0	0	0	0	0	0	0	0	0	0	0
542	Aflatoxin B1 aldehyde reductase member 2	AKR7A2	O43488	0.697355	0.438465	0.740676	0.908513	0.00460815	1.55752	1.76623	1.24829	2.42941	1.89797	1.67898	0.103821	-0.711504	0.274529	-0.0474529	0.798328	NaN	-0.613741	-0.308949	0.0818806	0.188114	-1.19931	-0.749739	12	12	11	35.7	35.7	32.6	39.589	0	70.261	272670016	201680000	339510016	193870000	100700000	445969984	371230016	865280000	808099968	467849984	331960000	83177000	51820000	108210000
543	Band 4.1-like protein 2	EPB41L2	O43491;O43491-3;O43491-2	NaN	NaN	NaN	NaN	NaN	NaN	NaN	-0.535421	-1.18955	-0.602364	-0.875122	NaN	NaN	NaN	-1.34796	NaN	-1.66813	-0.354118	NaN	-0.786337	-0.748459	-0.853703	-0.687998	55	55	13	63	63	15.7	112.59	0	323.31	0	17316000	31592000	0	0	58197000	44587000	68361000	84058000	141290000	68794000	26980000	15700000	6273000
544	Band 4.1-like protein 2	EPB41L2	O43491-4	NaN	NaN	NaN	NaN	NaN	NaN	NaN	NaN	NaN	NaN	NaN	NaN	NaN	NaN	NaN	NaN	NaN	NaN	NaN	NaN	NaN	-2.24062	NaN	43	1	1	57.2	1.4	1.4	95.541	0	68.503	0	0	0	0	0	0	0	0	0	0	0	0	0	11055000
545	Trans-Golgi network integral membrane protein 2	TGOLN2	O43493-2;O43493-5;O43493-3;O43493;O43493-4	0.722572	-0.210192	0.0213633	0.204852	0.0331364	-0.279715	-0.834975	-0.0473785	-0.118582	-0.415436	-0.527895	NaN	NaN	NaN	-1.29246	NaN	NaN	-1.3241	-1.54218	-2.18527	-1.8108	-1.67469	-1.66934	12	12	12	32.7	32.7	32.7	45.879	0	183.75	339190016	120170000	175840000	128670000	175330000	125470000	49059000	110070000	105600000	99737000	50422000	0	13699000	25087000
546	DNA repair protein RAD51 homolog 3	RAD51C	O43502;O43502-2	NaN	NaN	NaN	NaN	NaN	NaN	NaN	NaN	NaN	NaN	NaN	NaN	NaN	NaN	NaN	NaN	NaN	-3.07308	NaN	NaN	NaN	NaN	NaN	5	5	5	19.7	19.7	19.7	42.189	0	12.982	0	0	0	0	0	0	0	0	0	0	0	0	0	0
547	Ragulator complex protein LAMTOR5	LAMTOR5	O43504	-1.15033	-1.14745	-0.970159	-0.337295	0.551424	-0.975107	-0.182744	-0.284964	-0.791435	-0.102724	-0.438826	-0.0478592	NaN	-1.32706	NaN	0.377056	-0.0547848	-1.2135	-1.03024	-0.539051	-1.66839	-0.326874	-1.29472	5	5	5	96.7	96.7	96.7	9.6138	0	323.31	83845000	73750000	143800000	121830000	247210000	103900000	71474000	128050000	182280000	129160000	76031000	224710000	13699000	56519000
548	Beta-1,4-glucuronyltransferase 1	B4GAT1	O43505	NaN	NaN	NaN	NaN	NaN	NaN	NaN	NaN	NaN	NaN	NaN	NaN	NaN	NaN	NaN	NaN	NaN	NaN	NaN	-2.7922	NaN	NaN	NaN	5	5	5	14	14	14	47.119	0	16.925	0	11334000	9588500	5978300	10857000	11703000	0	0	8940700	0	14959000	0	0	7863000
549	WAS/WASL-interacting protein family member 1	WIPF1	O43516-2;O43516;O43516-3;O43516-4	NaN	NaN	NaN	NaN	NaN	NaN	NaN	NaN	NaN	NaN	NaN	NaN	NaN	NaN	NaN	NaN	NaN	NaN	NaN	NaN	NaN	NaN	NaN	4	4	4	14.8	14.8	14.8	50.281	0.00016975	8.1985	15808000	5772900	3449200	5801000	0	7914600	0	0	0	0	7995800	7597600	0	0
550	Carbonic anhydrase 12	CA12	O43570-2;O43570	NaN	NaN	NaN	NaN	NaN	NaN	NaN	NaN	NaN	NaN	NaN	NaN	NaN	NaN	NaN	NaN	NaN	NaN	NaN	NaN	NaN	NaN	NaN	3	3	3	14.3	14.3	14.3	38.407	0.0015118	2.3039	0	0	0	0	0	0	0	0	0	0	0	0	0	0
551	A-kinase anchor protein 10, mitochondrial	AKAP10	O43572	NaN	NaN	NaN	NaN	NaN	NaN	NaN	NaN	NaN	NaN	NaN	NaN	NaN	NaN	NaN	NaN	NaN	NaN	NaN	-2.49472	NaN	NaN	-2.53432	6	6	6	11.3	11.3	11.3	73.817	0.00016474	7.1019	0	0	0	9230800	0	0	0	12997000	10386000	0	11796000	0	0	0
552	Density-regulated protein	DENR	O43583	1.57088	1.1382	0.499829	0.903201	0.436985	0.354771	1.19844	0.697525	1.03568	0.365852	0.532915	NaN	0.0339394	-0.670724	0.589092	-0.00634384	0.449175	0.269606	0.579859	0.668911	0.00982857	0.779818	0.323421	11	11	11	56.6	56.6	56.6	22.092	0	323.31	400849984	400870016	218120000	262010000	165870000	187830000	192520000	184150000	201430000	243070000	164330000	0	83440000	30254000
553	Exportin-T	XPOT	O43592	1.09465	1.37362	1.49548	1.15081	1.00571	0.628025	0.8292	0.878502	0.915001	1.0402	1.00858	0.0425739	0.876324	-0.30429	0.797182	2.40573	1.73666	1.68167	1.56057	1.56431	1.31721	1.02567	1.57623	27	27	27	31.3	31.3	31.3	109.96	0	265.79	242430000	423020000	484089984	201880000	207440000	184580000	134740000	316889984	297200000	329209984	183740000	112510000	181490000	109440000
554	Protein sprouty homolog 2	SPRY2	O43597	NaN	NaN	NaN	NaN	NaN	NaN	-4.07796	NaN	NaN	NaN	NaN	NaN	NaN	NaN	NaN	NaN	NaN	NaN	NaN	NaN	NaN	NaN	NaN	2	2	2	8.6	8.6	8.6	34.688	0.00058072	3.4549	0	0	0	0	0	0	6371300	7076900	0	0	0	0	0	0
555	2-deoxynucleoside 5-phosphate N-hydrolase 1	DNPH1	O43598;O43598-2	-0.954309	NaN	-0.85674	-0.569026	-0.977934	-1.43351	-2.15398	-0.722458	-0.618505	-0.375628	-0.58083	-0.515043	-0.822531	NaN	NaN	-0.283577	NaN	-0.433382	-1.29424	-1.04098	-1.06594	-0.480534	-0.97135	6	6	6	43.7	43.7	43.7	19.108	0	88.497	108810000	0	89961000	78294000	47836000	68578000	18505000	128160000	104110000	98190000	25947000	115950000	80431000	17198000
556	Mitochondrial import inner membrane translocase subunit TIM44	TIMM44	O43615	0.557911	1.10865	1.1525	0.945895	0.998243	0.884602	0.643069	0.733606	1.19328	1.28155	1.13526	0.154093	2.29335	1.21743	1.10955	2.07482	2.49186	2.25035	2.13452	2.22054	2.27727	1.65425	1.8242	29	29	28	55.1	55.1	53.5	51.355	0	323.31	186540000	220450000	297560000	171460000	280809984	213770000	152120000	333140000	362540000	268420000	140730000	129760000	614380032	258180000
557	Trafficking protein particle complex subunit 3	TRAPPC3	O43617;O43617-2	-0.0901489	-0.909294	-0.33273	-1.17803	-0.557297	-1.1767	-1.35709	-0.71843	NaN	-0.374079	-0.622158	NaN	NaN	NaN	-0.605839	NaN	-0.357313	0.103907	-0.702663	-0.315855	-0.407644	-0.603495	-0.32296	9	9	9	38.3	38.3	38.3	20.274	0	28.904	127710000	27283000	121510000	21988000	43229000	55137000	78794000	24230000	101510000	107570000	46527000	19196000	24684000	6245700
558	Charged multivesicular body protein 2a	CHMP2A	O43633	0.0737858	-0.215834	-0.0381632	-0.480927	-1.83909	NaN	NaN	NaN	NaN	-1.16398	NaN	-1.07977	-0.895164	-0.829114	-0.253698	-0.545702	NaN	-2.34237	-1.12988	NaN	NaN	NaN	NaN	9	9	9	30.6	30.6	30.6	25.104	0	48.188	101770000	91251000	135960000	70808000	78632000	31232000	0	11332000	48086000	4289000	0	87679000	80484000	88556000
559	Cytoplasmic protein NCK2	NCK2	O43639	NaN	NaN	NaN	NaN	NaN	-1.76303	NaN	NaN	NaN	-2.25487	NaN	NaN	NaN	NaN	NaN	NaN	NaN	-1.40983	-2.17251	-1.59039	-1.90839	-2.13402	-1.93332	10	9	9	25.5	23.4	23.4	42.915	0	30.748	0	0	0	0	0	21747000	10086000	34381000	17946000	7062400	13756000	0	0	0
560	Tetraspanin-6	TSPAN6	O43657	-1.573	NaN	-1.81676	-1.63308	NaN	-2.30421	NaN	NaN	NaN	NaN	NaN	NaN	NaN	NaN	NaN	NaN	NaN	-2.66956	NaN	NaN	NaN	NaN	-2.69812	5	5	5	18.8	18.8	18.8	27.563	0	19.814	45118000	0	40044000	34968000	8178600	24916000	0	0	0	17027000	0	12449000	0	13475000
561	Pleiotropic regulator 1	PLRG1	O43660;O43660-2	0.493111	0.398252	1.27582	0.35019	0.28377	-1.63816	-1.27825	-0.631645	-0.447033	-0.167774	0.218685	-0.229101	-0.593746	NaN	NaN	0.0685577	-0.756899	0.606119	0.785076	1.21231	1.83287	1.19046	0.775402	26	26	26	66.5	66.5	66.5	57.193	0	323.31	241970000	171370000	391849984	163120000	209010000	41828000	35891000	75070000	144140000	179590000	57214000	105420000	89321000	8031500
562	Protein regulator of cytokinesis 1	PRC1	O43663-4;O43663;O43663-3;O43663-2	NaN	-2.07229	-1.91426	NaN	-1.52888	NaN	-2.12511	NaN	-1.98969	-1.8048	NaN	NaN	NaN	NaN	NaN	NaN	NaN	-1.87612	-1.92262	-1.52742	NaN	-1.67631	-1.68687	13	13	13	23.3	23.3	23.3	70.19	0	12.393	20293000	20953000	33461000	0	32810000	0	22867000	26984000	42182000	0	0	0	0	8986700
563	Regulator of G-protein signaling 10	RGS10	O43665;O43665-2;O43665-1	-0.942188	-0.59441	-0.917397	NaN	-1.5373	-1.0123	-0.759734	-0.265785	-0.0405674	-0.00318909	-0.4713	NaN	NaN	NaN	NaN	NaN	-2.09553	1.39067	1.1939	1.61387	1.20128	0.818766	1.24177	9	9	9	49.7	49.7	49.7	21.21	0	323.31	62117000	59037000	79000000	15368000	31486000	47071000	45358000	161960000	183330000	154760000	68728000	0	0	9339100
564	BUB3-interacting and GLEBS motif-containing protein ZNF207	ZNF207	O43670-2;O43670;O43670-4;O43670-3	2.41455	2.13714	2.09336	1.62387	2.03138	1.31105	0.320779	0.91284	0.530821	1.12266	0.868055	NaN	0.43346	0.270198	0.885244	0.958942	0.89012	1.80581	1.34557	1.51091	1.22909	1.45557	1.87711	7	7	7	14.9	14.9	14.9	49.692	0	223.14	910390016	546600000	593420032	340920000	508630016	339310016	52902000	147250000	283009984	239340000	224090000	9010900	130680000	68570000
565	NADH dehydrogenase [ubiquinone] 1 beta subcomplex subunit 5, mitochondrial	NDUFB5	O43674-2;O43674	NaN	NaN	NaN	NaN	NaN	-1.53258	NaN	NaN	NaN	NaN	NaN	NaN	NaN	NaN	NaN	-1.20709	-1.39207	NaN	-1.48197	-1.40078	-1.0575	NaN	NaN	6	6	6	40.9	40.9	40.9	15.667	0.00015694	5.4691	0	25897000	232590000	27032000	59783000	23302000	24792000	20579000	22546000	23519000	0	30955000	0	9081900
566	NADH dehydrogenase [ubiquinone] 1 beta subcomplex subunit 3	NDUFB3	O43676	NaN	-1.7374	NaN	-1.85271	-1.81784	NaN	NaN	NaN	NaN	NaN	-2.22743	NaN	NaN	NaN	NaN	NaN	NaN	NaN	NaN	NaN	NaN	NaN	NaN	3	3	3	28.6	28.6	28.6	11.402	0.00015853	5.7816	35600000	47560000	34771000	25117000	55296000	18958000	0	23106000	41176000	43987000	10787000	73100000	0	0
567	NADH dehydrogenase [ubiquinone] 1 alpha subcomplex subunit 2	NDUFA2	O43678;O43678-2	-1.04669	-0.963299	-0.878169	-0.764771	-0.71069	-1.25082	-1.54264	-0.952578	-0.910919	-1.20302	-1.12061	NaN	NaN	NaN	-1.71428	NaN	NaN	-0.685007	-0.96487	NaN	-0.969376	-1.25672	-0.668186	6	6	6	56.6	56.6	56.6	10.921	0	286.27	43532000	75058000	123110000	84410000	168970000	58588000	45811000	57594000	48257000	72593000	37336000	0	54362000	62645000
568	ATPase ASNA1	ASNA1	O43681	0.877924	1.33508	1.38266	1.07857	1.05526	0.638296	0.176648	1.32535	0.651344	1.13536	1.00853	0.872164	1.89348	NaN	NaN	1.65913	2.02093	1.37374	1.44379	1.50716	1.2276	NaN	1.51284	10	10	10	36.8	36.8	36.8	38.792	0	148.95	269240000	254660000	497649984	265200000	342160000	283750016	78333000	255970000	370849984	368400000	227470000	252130000	379180000	41726000
569	Mitotic checkpoint serine/threonine-protein kinase BUB1	BUB1	O43683-2;O43683-3;O43683	NaN	NaN	NaN	NaN	NaN	NaN	NaN	NaN	NaN	NaN	NaN	NaN	NaN	NaN	NaN	NaN	NaN	-1.21957	-1.14259	-1.26694	-1.19087	-0.430628	-0.633717	19	19	19	24.3	24.3	24.3	115.84	0	146.15	0	0	0	0	7949600	6574200	0	0	0	0	0	0	0	0
570	Mitotic checkpoint protein BUB3	BUB3	O43684-2;O43684	2.53247	2.3612	2.35863	2.52877	2.40463	1.61068	1.3607	1.49653	1.39254	1.74487	1.69776	NaN	0.864996	1.06169	1.18784	1.6229	1.6606	2.36258	2.44992	1.93671	2.60922	2.51903	2.80676	15	15	15	54.9	54.9	54.9	36.954	0	323.31	1100999936	780440000	683440000	773100032	740540032	442350016	336569984	381689984	588630016	676120000	338630016	53255000	178690000	186380000
571	Alpha-actinin-4	ACTN4	O43707;O43707-2;O43707-3	5.42123	5.09959	5.37231	5.14876	5.16229	6.95321	6.91719	6.76419	7.13161	7.12873	7.06416	5.50242	5.65047	5.42039	5.62061	5.74894	5.83746	5.59774	5.67196	5.7257	5.74741	5.51603	5.91051	69	69	48	74.3	74.3	51.5	104.85	0	323.31	6645000192	4380400128	6686000128	3647699968	4479099904	21802999808	13656000512	26548000768	29019000832	28650999808	13788000256	4737600000	6095499776	3604300032
572	Maleylacetoacetate isomerase	GSTZ1	O43708;O43708-3;O43708-2	-2.06043	NaN	NaN	NaN	NaN	NaN	NaN	NaN	-2.001	NaN	NaN	NaN	NaN	NaN	NaN	NaN	NaN	NaN	NaN	NaN	NaN	NaN	NaN	9	9	9	34.3	34.3	34.3	24.212	0.00016935	8.0786	31148000	25666000	20197000	0	0	0	0	54805000	20759000	0	0	0	4582600	0
573	Probable 18S rRNA (guanine-N(7))-methyltransferase	WBSCR22	O43709;O43709-3	-1.75149	-1.06631	-1.10658	-1.04613	-1.1986	-1.30894	-0.999644	-0.768234	-0.759615	-0.813805	-0.407963	-1.2675	NaN	-1.6606	NaN	NaN	NaN	-1.83069	NaN	NaN	NaN	NaN	-0.382267	6	6	6	29.2	29.2	29.2	31.88	0	68.559	83602000	87283000	103860000	52432000	55220000	54420000	39159000	148830000	73734000	211580000	42992000	60169000	0	21779000
574	TP53-regulated inhibitor of apoptosis 1	TRIAP1	O43715	NaN	NaN	NaN	NaN	NaN	NaN	NaN	NaN	NaN	NaN	NaN	NaN	NaN	NaN	NaN	NaN	NaN	NaN	NaN	NaN	NaN	NaN	NaN	1	1	1	18.4	18.4	18.4	8.7858	0.00015415	4.9284	0	0	0	0	0	0	0	0	0	0	0	0	0	0
575	Glutamyl-tRNA(Gln) amidotransferase subunit C, mitochondrial	GATC	O43716	NaN	-2.31203	NaN	NaN	-2.23703	NaN	-1.83752	NaN	NaN	-2.35251	-2.05519	NaN	NaN	NaN	NaN	NaN	NaN	-2.6171	NaN	-2.02734	NaN	NaN	NaN	6	6	6	61	61	61	15.086	0	16.115	35328000	21345000	24614000	11748000	25114000	0	29459000	13773000	26686000	52988000	27133000	0	0	26154000
576	HIV Tat-specific factor 1	HTATSF1	O43719	-0.116327	-0.132021	-0.1503	0.132943	-0.978279	NaN	NaN	-2.02645	-1.09371	-0.948334	-0.883392	NaN	NaN	-1.44202	-1.00542	-1.20568	-1.78389	-0.402136	-0.589497	-0.471483	-0.159943	0.0459919	-0.545565	24	24	24	35.6	35.6	35.6	85.852	0	282.99	181430000	152530000	141080000	135740000	57982000	20402000	6401600	43427000	75167000	50053000	19181000	10340000	13421000	31314000
577	ER lumen protein-retaining receptor 3	KDELR3	O43731-2;O43731	NaN	NaN	NaN	NaN	NaN	NaN	NaN	NaN	NaN	NaN	NaN	NaN	NaN	NaN	NaN	NaN	NaN	NaN	NaN	NaN	NaN	NaN	NaN	3	3	3	14.1	14.1	14.1	25.69	0.00058038	3.4357	0	0	0	0	0	0	0	0	0	0	0	0	0	0
578	Cytohesin-3	CYTH3	O43739-2;O43739	NaN	NaN	NaN	NaN	NaN	NaN	NaN	NaN	-4.65001	NaN	NaN	NaN	NaN	NaN	NaN	NaN	NaN	NaN	NaN	NaN	NaN	NaN	NaN	5	5	3	13.3	13.3	7	46.291	0	9.2952	0	0	0	0	0	0	0	5777000	0	0	0	0	0	0
579	AP-1 complex subunit gamma-1	AP1G1	O43747;O43747-2	1.74944	1.58005	1.31743	1.50488	1.22173	0.975992	0.364764	0.561253	0.89304	1.31958	0.97188	NaN	NaN	-1.26489	-0.806839	-1.20025	-1.45039	1.0502	1.82179	1.39918	1.92369	1.39633	1.80437	25	25	25	30.7	30.7	30.7	91.35	0	180.34	644499968	418169984	505390016	276920000	361880000	368929984	135340000	254070000	477929984	342080000	133250000	0	16138000	34830000
580	Syntaxin-6	STX6	O43752	-1.7684	-1.20762	NaN	NaN	NaN	-1.11205	NaN	NaN	-1.90668	-1.48579	-1.22043	NaN	NaN	NaN	NaN	NaN	-1.43562	NaN	NaN	NaN	NaN	NaN	NaN	9	9	9	33.3	33.3	33.3	29.176	0	40.387	62017000	51001000	39194000	0	7603100	41329000	2645500	24754000	31905000	81600000	24513000	0	9232800	6435200
581	Synaptogyrin-1	SYNGR1	O43759-2;O43759;O43759-3	NaN	NaN	-2.50148	NaN	-2.19596	NaN	NaN	NaN	NaN	NaN	NaN	NaN	NaN	NaN	NaN	NaN	NaN	NaN	NaN	NaN	NaN	NaN	-1.55198	2	2	2	12.6	12.6	12.6	21.038	0.00030248	4.4075	0	11829000	25245000	0	27696000	0	0	10304000	0	10643000	0	0	0	0
582	Synaptogyrin-2	SYNGR2	O43760;O43760-2	NaN	0.511988	0.399266	0.142161	0.352644	-0.085947	-0.330272	-0.699554	NaN	-0.548809	NaN	NaN	NaN	-0.334205	NaN	0.312031	-0.283474	0.827456	1.2371	-0.0115738	NaN	0.846882	0.746172	6	6	6	21	21	21	24.81	0	11.128	73023000	237480000	291220000	175400000	193650000	126150000	86365000	0	47962000	0	37202000	0	85795000	119020000
583	Small glutamine-rich tetratricopeptide repeat-containing protein alpha	SGTA	O43765	1.50987	0.900379	0.787599	1.4052	0.568834	1.18239	1.00747	1.00777	1.21869	1.40882	1.0782	NaN	0.868795	NaN	0.787397	1.37112	-0.564995	1.83579	1.33883	2.02959	1.35997	1.51678	1.94407	10	10	10	33.9	33.9	33.9	34.063	0	146.79	293460000	225430000	282920000	305950016	174000000	266290000	259590000	459369984	295020000	412460000	150980000	0	288520000	0
584	Alpha-endosulfine	ENSA	O43768-2;O43768;O43768-9;O43768-3;O43768-4;O43768-6;O43768-5;O43768-7;O43768-8	1.35699	0.993528	0.698384	0.597995	0.9575	1.75123	1.26085	1.21904	1.8544	1.64406	1.61901	1.17728	0.187132	0.458037	0.490496	1.21853	1.25169	0.471638	0.768084	-0.0287266	0.635468	0.904234	0.487003	13	13	12	82.1	82.1	72.6	12.975	0	323.31	395529984	281340000	294590016	82113000	277720000	542649984	290430016	650419968	631020032	464800000	291750016	299369984	117230000	125510000
585	Mitochondrial carnitine/acylcarnitine carrier protein	SLC25A20	O43772	NaN	NaN	-2.22657	NaN	NaN	-2.38193	NaN	NaN	-2.9311	NaN	NaN	NaN	NaN	-2.36395	NaN	NaN	NaN	NaN	NaN	NaN	NaN	NaN	NaN	12	12	12	41.9	41.9	41.9	32.943	0.0001712	8.6696	33219000	11319000	14120000	8827900	49180000	19450000	16030000	26712000	10555000	4144300	0	0	8573200	15168000
586	Asparagine--tRNA ligase, cytoplasmic	NARS	O43776	3.11766	3.00726	3.2775	2.86812	2.79648	1.8391	0.932881	1.91035	2.19039	2.21011	2.23126	1.39825	0.343664	1.30431	0.866568	2.03222	1.9127	2.51635	2.64311	2.50316	2.5346	1.94197	2.39233	25	25	23	47.6	47.6	46.2	62.942	0	323.31	1446400000	1077900032	1304199936	851849984	933089984	479880000	196490000	749030016	774889984	913040000	314969984	324430016	158610000	176670000
587	Unconventional myosin-Ib	MYO1B	O43795;O43795-2	1.01634	1.23088	1.21576	0.977193	0.635977	-0.189758	0.451985	-0.351799	-0.167141	0.980961	0.867525	-1.55132	-2.12251	-1.13946	-0.325348	-0.0284405	0.0681114	1.42398	1.28756	1.72943	1.21728	0.288141	1.07075	48	48	44	42.4	42.4	38	131.98	0	301.24	330120000	299409984	320830016	155620000	224000000	138060000	143340000	115040000	279209984	280720000	68155000	57177000	36112000	55030000
588	Sjoegren syndrome nuclear autoantigen 1	SSNA1	O43805	NaN	-3.58204	NaN	NaN	NaN	-2.50762	-2.38799	NaN	NaN	NaN	-2.51115	-1.92539	-2.76469	NaN	NaN	NaN	NaN	-1.75103	NaN	NaN	-2.06121	NaN	-2.25672	4	4	4	42.9	42.9	42.9	13.596	0	13.016	0	9528700	10869000	0	5837600	25665000	19748000	10728000	17364000	31255000	26598000	42971000	23773000	0
589	Peroxisomal membrane protein PMP34	SLC25A17	O43808	NaN	NaN	-0.570401	NaN	NaN	NaN	NaN	NaN	NaN	NaN	-1.8144	NaN	NaN	NaN	NaN	NaN	NaN	NaN	NaN	NaN	NaN	NaN	NaN	4	4	4	12.7	12.7	12.7	34.566	0.00057996	3.4236	27250000	0	100660000	0	0	0	0	34678000	34576000	51239000	0	0	0	0
590	Cleavage and polyadenylation specificity factor subunit 5	NUDT21	O43809	2.58726	2.74039	2.68725	2.52314	2.44882	2.28155	1.90883	1.90221	1.78076	2.38622	2.1483	1.61783	1.0537	1.76096	NaN	1.83755	1.79962	2.41367	2.27888	2.27435	2.32696	2.43378	2.7692	13	13	13	51.1	51.1	51.1	26.227	0	323.31	579680000	1001800000	1218800000	743960000	718400000	850470016	331380000	440080000	823590016	754809984	470550016	401260000	218490000	302880000
591	LanC-like protein 1	LANCL1	O43813	0.403229	0.385912	0.0504751	0.775716	0.0292511	-0.0206413	-0.28498	-0.116602	-0.385294	0.0632038	0.463434	NaN	NaN	NaN	NaN	NaN	NaN	NaN	NaN	NaN	-1.61792	NaN	NaN	11	11	11	30.1	30.1	30.1	45.283	0	48.979	184230000	103300000	242040000	246010000	110350000	151980000	32349000	35426000	149670000	167050000	136300000	13392000	0	0
592	Striatin	STRN	O43815;O43815-2	-0.508806	-0.399525	-0.339007	-0.536048	-0.365093	-0.374315	-0.437037	-0.703257	-0.240953	-0.444809	-0.0272331	-0.401331	-0.687269	NaN	NaN	-0.628252	-0.362442	-0.500778	-0.64884	-0.96673	-0.975597	-0.535275	-0.921099	21	20	20	39.7	38.8	38.8	86.131	0	243.39	129580000	80940000	143130000	80864000	99505000	135990000	72533000	107080000	143810000	119690000	58171000	88038000	102460000	17550000
593	U3 small nucleolar RNA-interacting protein 2	RRP9	O43818	0.750565	-0.00896835	-0.205186	0.172616	0.196932	-0.326241	-0.000647545	-0.742342	-0.0206451	-0.0193424	0.250166	0.413967	-0.316683	-0.646865	-0.570152	-0.272657	-0.149414	0.88542	0.564363	0.774839	0.528748	1.11249	0.848034	17	17	17	38.5	38.5	38.5	51.84	0	323.31	270600000	157010000	116010000	139100000	204820000	111010000	105830000	141190000	156820000	218560000	45033000	173020000	68718000	36243000
594	Protein SCO2 homolog, mitochondrial	SCO2	O43819	-1.66521	-1.74374	NaN	NaN	NaN	-2.4222	NaN	NaN	NaN	-1.48042	NaN	NaN	-1.64546	NaN	-1.29412	-1.12873	-0.942667	-2.1101	NaN	NaN	NaN	NaN	NaN	5	5	5	20.7	20.7	20.7	29.81	0	33.111	45041000	32430000	13027000	0	12738000	37757000	18354000	18470000	47522000	0	6700400	0	38294000	0
595	Protein C21orf2	C21orf2	O43822-2;O43822-3;O43822;O43822-4	NaN	NaN	NaN	NaN	NaN	NaN	NaN	NaN	NaN	NaN	NaN	NaN	NaN	NaN	NaN	NaN	NaN	NaN	NaN	NaN	-4.6461	NaN	NaN	2	2	2	12.6	12.6	12.6	23.653	0.00015926	5.8887	0	0	0	6579300	0	0	6048700	0	0	0	0	0	0	0
596	A-kinase anchor protein 8	AKAP8	O43823	-1.2313	-1.01514	NaN	-1.04975	-0.786154	-1.44216	NaN	-1.04064	-0.990835	-1.35582	-0.920687	NaN	NaN	NaN	-0.923662	-1.02761	-0.881382	-1.28271	-1.28996	-1.2967	-1.12225	-0.966629	-1.374	17	17	17	35	35	35	76.107	0	323.31	23527000	49905000	32733000	47425000	59369000	41365000	0	86759000	57227000	46515000	50439000	13976000	39421000	0
597	Putative GTP-binding protein 6	GTPBP6	O43824	-2.63651	-1.88207	-2.3615	-2.1321	-2.53301	-3.35908	NaN	NaN	NaN	-2.71177	NaN	NaN	NaN	NaN	NaN	-3.48466	NaN	NaN	NaN	-2.36307	NaN	NaN	NaN	9	9	9	23.4	23.4	23.4	56.897	0	14.184	23850000	19279000	26884000	46384000	31371000	9010700	0	6192500	22667000	0	0	11957000	25309000	0
598	Glucose-6-phosphate translocase	SLC37A4	O43826;O43826-2	NaN	NaN	NaN	NaN	NaN	NaN	NaN	NaN	NaN	NaN	NaN	NaN	NaN	NaN	NaN	NaN	NaN	NaN	NaN	NaN	NaN	NaN	NaN	3	3	3	7.9	7.9	7.9	46.36	0.001126	2.7436	0	0	0	0	0	0	0	7600500	0	0	0	0	0	0
599	Isocitrate dehydrogenase [NAD] subunit beta, mitochondrial	IDH3B	O43837;O43837-2	1.14831	1.36593	1.5511	0.883887	0.492519	-0.242771	-0.258588	-0.0348053	0.987608	1.14678	1.00772	0.900833	1.00756	-0.384532	0.371681	0.853437	0.934841	0.0629711	0.463938	0.528084	0.695795	0.813494	0.653334	16	16	16	49.9	49.9	49.9	42.183	0	172.57	243830000	415480000	496640000	283940000	260650000	75870000	121320000	356550016	388710016	393849984	108970000	290190016	184300000	55893000
600	Nardilysin	NRD1	O43847;O43847-2	2.25847	2.25258	2.00378	1.83876	1.36446	1.32387	1.26944	1.76834	1.63513	1.98652	1.81202	-0.733267	-1.06188	NaN	-1.79917	1.8145	1.75973	2.48417	1.97118	1.99849	2.38089	1.73801	2.20564	40	40	40	36.8	36.8	36.8	131.7	0	323.31	658750016	633409984	670140032	320169984	254940000	274500000	247080000	430760000	644220032	686259968	355760000	96426000	73076000	16704000
601	Calumenin	CALU	O43852;O43852-3;O43852-6;O43852-5;O43852-10;O43852-9;O43852-13;O43852-14;O43852-15;O43852-11	1.63235	1.33504	1.83233	1.97809	1.43644	0.80488	-0.357917	1.60997	2.00206	1.74326	1.64587	0.325972	NaN	NaN	NaN	0.869755	0.835443	0.408974	0.683508	0.508224	1.41975	NaN	0.5919	24	24	7	64.1	64.1	14	37.106	0	323.31	644540032	263760000	592899968	392200000	275500000	238710000	107760000	774609984	808320000	666830016	149410000	95340000	17059000	0
602	Calumenin	CALU	O43852-2;O43852-4;O43852-8	NaN	NaN	NaN	NaN	NaN	1.00017	0.0545759	NaN	0.615616	0.983782	0.779404	NaN	NaN	NaN	NaN	NaN	NaN	NaN	-0.637444	-0.983759	-1.37157	-0.866457	NaN	20	3	3	57.1	7	7	37.134	0	82.737	0	0	35902000	12752000	0	232380000	98866000	241600000	239660000	313200000	0	0	0	0
603	Putative adenosylhomocysteinase 2	AHCYL1	O43865;O43865-2	0.352894	-0.0758686	0.329562	0.301257	0.212795	-0.477356	-1.30869	-0.34461	-0.290236	-0.221895	-0.532642	NaN	NaN	NaN	NaN	NaN	-1.97436	-0.682941	-0.676706	-1.25396	NaN	-1.24986	-0.967243	23	23	11	43.8	43.8	22.6	58.951	0	151.16	227450000	134920000	241460000	140500000	249800000	124010000	35867000	100320000	138590000	115940000	111440000	11739000	0	0
604	Kinesin-like protein KIF1C	KIF1C	O43896	NaN	NaN	NaN	NaN	NaN	NaN	NaN	NaN	-1.56127	-1.71076	NaN	NaN	NaN	NaN	NaN	NaN	NaN	-1.7554	NaN	-1.61091	-1.66338	-1.62734	-1.4682	18	12	12	17.6	11.8	11.8	122.95	0	13.462	0	7698000	0	0	0	0	11849000	27226000	30978000	17874000	6755300	0	0	0
605	Origin recognition complex subunit 5	ORC5	O43913-2;O43913	-2.48273	NaN	-1.42843	NaN	-3.10555	-2.5371	NaN	NaN	-1.15581	-1.90038	-2.34459	-0.964235	-2.13744	-2.70869	NaN	NaN	-1.14147	-1.76683	NaN	-2.34989	NaN	NaN	NaN	9	9	9	32.1	32.1	32.1	37.413	0	30.4	29503000	16130000	53833000	8162000	11327000	33499000	2918600	74850000	67175000	46950000	16743000	72530000	24778000	16922000
606	NADH dehydrogenase [ubiquinone] iron-sulfur protein 5	NDUFS5	O43920	-0.464861	-0.34804	-0.43813	0.126384	0.0240841	NaN	-1.42771	NaN	-0.25466	-0.0906963	0.460346	-0.205185	NaN	NaN	NaN	NaN	NaN	0.990114	0.662889	0.428736	NaN	0.466509	NaN	6	6	6	57.5	57.5	57.5	12.517	0	11.646	128570000	99756000	136160000	142300000	40529000	0	23932000	45108000	170720000	62814000	10146000	38985000	22990000	0
607	Retinal rod rhodopsin-sensitive cGMP 3,5-cyclic phosphodiesterase subunit delta	PDE6D	O43924	-1.54883	NaN	NaN	-1.43356	NaN	NaN	NaN	NaN	-0.976215	-0.451056	-0.906515	NaN	NaN	NaN	NaN	NaN	NaN	NaN	-1.04635	NaN	NaN	NaN	NaN	4	4	4	33.3	33.3	33.3	17.42	0	30.529	45162000	17433000	9601900	34273000	0	37258000	14906000	65162000	153180000	110540000	18828000	0	11564000	0
608	Origin recognition complex subunit 4	ORC4	O43929;O43929-2;O43929-3	-2.13244	-1.62485	-1.8724	-1.79553	NaN	-1.25359	-2.20394	-1.17324	-2.01754	-1.02736	-2.4308	NaN	-1.95892	NaN	NaN	-0.609077	NaN	-1.75963	-1.90643	NaN	-1.5321	NaN	-1.26302	12	12	11	35.1	35.1	33.5	50.377	0	63.05	52263000	48103000	47477000	54373000	17625000	78959000	32348000	26982000	67459000	33775000	36412000	19633000	43412000	5499300
609	Peroxisome biogenesis factor 1	PEX1	O43933;O43933-2	NaN	NaN	NaN	NaN	NaN	NaN	NaN	NaN	NaN	NaN	NaN	NaN	NaN	NaN	NaN	NaN	NaN	NaN	NaN	NaN	NaN	NaN	NaN	8	8	8	7.6	7.6	7.6	142.87	0.00015632	5.3569	0	0	0	0	0	0	0	6966600	0	0	0	7805100	0	0
610	Double-strand-break repair protein rad21 homolog	RAD21	O60216	-1.08911	-0.760653	-1.17478	NaN	NaN	0.0817623	0.0814543	-0.235601	0.599287	0.542465	0.23373	NaN	-0.741619	NaN	NaN	-1.72862	-1.15711	0.963888	0.7202	1.15961	1.12729	-0.145935	0.581947	28	28	28	45.3	45.3	45.3	71.689	0	124.03	66598000	53849000	61665000	5577300	36660000	180160000	125900000	242130000	245340000	219090000	104900000	15577000	53084000	8767300
611	Mitochondrial import inner membrane translocase subunit Tim8 A	TIMM8A	O60220	-0.419271	-1.41205	0.500978	-1.17492	NaN	NaN	-1.90399	NaN	-0.52751	NaN	-0.956697	0.670958	0.798954	0.0121546	-0.35482	0.787245	0.560999	1.0603	0.862734	0.510721	0.672712	1.05936	0.276949	5	5	5	79.4	79.4	79.4	10.998	0	194.54	91198000	61482000	117510000	38237000	38196000	26573000	23647000	151540000	70953000	94865000	14966000	126780000	362230016	128400000
612	Putative pre-mRNA-splicing factor ATP-dependent RNA helicase DHX16	DHX16	O60231	-0.433094	0.0519028	-0.216111	-0.291608	-1.04494	NaN	-1.74026	-1.43736	-0.834208	-1.08422	-0.332117	NaN	-1.7232	-0.000945091	-1.99836	-3.13215	-1.11607	0.708565	0.69862	1.61555	1.46584	0.934479	1.55426	36	36	35	36.5	36.5	35.6	119.26	0	320.32	106260000	102410000	127430000	66626000	65123000	16744000	39338000	72020000	63475000	106760000	31406000	6317500	40057000	377689984
613	Sjoegren syndrome/scleroderma autoantigen 1	SSSCA1	O60232	0.12414	-0.268587	0.281844	-0.0854845	-0.736582	0.0400791	0.0742426	-0.184134	-0.0688877	-0.366486	-0.402584	0.706846	0.801054	NaN	-0.674603	0.322599	0.823278	0.809175	0.561811	0.62781	0.74684	0.762491	0.821768	11	11	11	77.4	77.4	77.4	21.474	0	270.54	260290000	123770000	138510000	92334000	83352000	174940000	75741000	184090000	114610000	119410000	134040000	188680000	270990016	0
614	Protein phosphatase 1 regulatory subunit 12B	PPP1R12B	O60237;O60237-6;O60237-4;O60237-3	NaN	NaN	NaN	NaN	NaN	NaN	NaN	NaN	NaN	-3.4238	NaN	NaN	NaN	NaN	NaN	NaN	NaN	NaN	NaN	NaN	NaN	NaN	NaN	7	6	6	7.5	6.5	6.5	110.4	0.00058962	3.8095	0	0	0	2821600	0	0	0	0	14757000	0	0	0	0	0
615	BCL2/adenovirus E1B 19 kDa protein-interacting protein 3-like	BNIP3L	O60238-2;O60238	NaN	NaN	NaN	NaN	NaN	NaN	NaN	NaN	NaN	NaN	NaN	NaN	NaN	NaN	NaN	NaN	NaN	NaN	NaN	NaN	NaN	NaN	NaN	1	1	1	8.4	8.4	8.4	19.558	0.00015368	4.8469	27215000	10825000	25160000	0	18518000	0	0	0	0	0	0	0	0	0
616	SH3 domain-binding protein 5	SH3BP5	O60239-2;O60239	NaN	NaN	NaN	-4.86769	NaN	NaN	NaN	NaN	NaN	NaN	NaN	NaN	NaN	NaN	NaN	NaN	NaN	NaN	NaN	NaN	NaN	NaN	NaN	2	2	2	7.7	7.7	7.7	32.202	0.0067336	1.7409	0	0	0	3602400	0	0	0	0	0	0	0	0	0	0
617	Mediator of RNA polymerase II transcription subunit 14	MED14	O60244	NaN	NaN	NaN	NaN	NaN	NaN	-2.2234	NaN	NaN	NaN	NaN	NaN	NaN	NaN	NaN	NaN	NaN	-1.53115	-2.31691	-1.90392	-1.90507	-2.2524	-2.23072	20	20	20	16.3	16.3	16.3	160.6	0	27.685	3325500	7713800	0	0	9485600	0	12696000	7182800	0	5951100	0	0	9310900	0
618	Protocadherin-7	PCDH7	O60245;O60245-2	-1.78686	-1.30264	-1.27855	NaN	-1.72874	NaN	NaN	NaN	NaN	NaN	NaN	NaN	NaN	NaN	NaN	NaN	NaN	NaN	NaN	NaN	NaN	NaN	NaN	10	10	10	12.8	12.8	12.8	116.07	0	24.484	73220000	56991000	31004000	32514000	29721000	0	0	0	0	0	3087100	15151000	0	0
619	Phosphoribosyl pyrophosphate synthase-associated protein 2	PRPSAP2	O60256;O60256-3;O60256-4;O60256-2	-0.834415	-0.0120697	-0.120639	-0.43196	-0.634468	-1.23385	NaN	-0.934069	-0.281382	-0.339531	-0.494545	-1.27286	-0.696619	NaN	NaN	-1.03589	-0.581135	-0.65694	NaN	0.165621	0.373055	NaN	-0.135942	13	11	11	42.3	36.6	36.6	40.925	0	48.666	100240000	140960000	140570000	73471000	152070000	33949000	0	104200000	81891000	109270000	56327000	59046000	75149000	0
620	SWI/SNF-related matrix-associated actin-dependent regulator of chromatin subfamily A member 5	SMARCA5	O60264	2.119	1.80975	2.24158	1.97947	1.54833	2.07063	1.65103	1.33533	2.23567	2.17562	2.16187	-1.10184	-1.41741	-0.419864	0.36405	0.803692	0.520628	1.6145	1.746	1.63754	1.66294	2.12219	1.87167	56	56	38	48.8	48.8	35.6	121.9	0	323.31	665710016	364300000	778889984	440800000	332000000	563379968	297780000	693100032	734060032	787760000	362129984	73480000	58563000	79799000
621	Adenylate cyclase type 3	ADCY3	O60266	NaN	NaN	NaN	NaN	NaN	NaN	NaN	NaN	NaN	NaN	NaN	NaN	NaN	NaN	NaN	NaN	NaN	NaN	NaN	NaN	NaN	-4.90504	NaN	2	2	1	2.6	2.6	0.7	128.96	0.00058729	3.7234	0	0	0	0	0	0	0	0	0	0	0	0	0	0
622	Uncharacterized protein KIAA0513	KIAA0513	O60268-2;O60268-3;O60268	NaN	NaN	NaN	NaN	NaN	NaN	NaN	NaN	NaN	NaN	NaN	NaN	NaN	NaN	NaN	NaN	NaN	NaN	NaN	NaN	NaN	NaN	NaN	1	1	1	4.3	4.3	4.3	33.717	0.00044696	4.0337	0	0	0	0	0	0	0	0	0	0	0	0	0	0
623	C-Jun-amino-terminal kinase-interacting protein 4	SPAG9	O60271;O60271-3	NaN	NaN	NaN	NaN	NaN	NaN	NaN	NaN	NaN	NaN	NaN	NaN	NaN	NaN	NaN	NaN	NaN	NaN	NaN	NaN	NaN	NaN	NaN	50	50	1	45.1	45.1	1.3	146.2	0	323.31	0	0	0	0	0	0	0	0	0	0	0	0	0	0
624	C-Jun-amino-terminal kinase-interacting protein 4	SPAG9	O60271-4;O60271-2;O60271-9;O60271-5	NaN	NaN	NaN	NaN	NaN	NaN	NaN	NaN	NaN	NaN	NaN	NaN	NaN	NaN	NaN	NaN	NaN	NaN	NaN	NaN	NaN	NaN	NaN	50	1	1	45.7	1.4	1.4	144.68	0	14.93	0	0	0	17628000	0	0	0	0	0	0	0	0	0	0
625	Zinc finger protein 292	ZNF292	O60281;O60281-2	NaN	NaN	NaN	NaN	NaN	NaN	NaN	NaN	NaN	NaN	NaN	NaN	NaN	NaN	NaN	NaN	NaN	NaN	NaN	NaN	NaN	NaN	-2.72685	10	10	10	3.8	3.8	3.8	304.81	0.0011204	2.6377	0	56357000	0	0	0	0	0	0	0	0	0	0	0	0
626	Kinesin heavy chain isoform 5C	KIF5C	O60282;O60282-2	NaN	NaN	-2.62167	NaN	NaN	NaN	NaN	NaN	NaN	NaN	NaN	NaN	NaN	NaN	NaN	NaN	NaN	NaN	NaN	NaN	NaN	NaN	NaN	22	7	6	24.8	9.3	7.5	109.49	0	30.87	15546000	0	25103000	0	16302000	0	0	0	0	0	8333800	0	0	0
627	Nucleolar pre-ribosomal-associated protein 1	URB1	O60287	-1.6818	-1.81563	-1.75782	NaN	-2.00706	NaN	NaN	-2.18103	-1.78228	-2.6112	NaN	NaN	NaN	NaN	NaN	NaN	-1.99277	-0.834009	-1.60361	-0.993336	-0.0526085	-2.01622	-1.25514	33	33	33	18.4	18.4	18.4	254.39	0	73.623	17279000	20483000	59321000	9789500	24838000	15959000	0	42375000	24102000	10223000	11544000	8864700	0	8618400
628	E3 ubiquitin-protein ligase MGRN1	MGRN1	O60291;O60291-2;O60291-4;O60291-3	NaN	NaN	NaN	NaN	NaN	NaN	NaN	NaN	NaN	NaN	NaN	NaN	NaN	NaN	NaN	NaN	NaN	NaN	NaN	NaN	NaN	NaN	NaN	7	7	7	15.9	15.9	15.9	60.752	0.00016385	6.8729	0	0	0	8517100	8811700	0	0	0	0	0	14380000	0	0	0
629	Signal-induced proliferation-associated 1-like protein 3	SIPA1L3	O60292	NaN	NaN	NaN	NaN	NaN	NaN	NaN	NaN	NaN	NaN	NaN	NaN	NaN	NaN	NaN	NaN	NaN	0.615726	0.513704	0.645617	0.00670815	2.49878	0.773121	26	26	26	20.3	20.3	20.3	194.61	0	67.789	0	0	9885300	0	0	0	0	0	17067000	16771000	5016700	0	0	0
630	Zinc finger C3H1 domain-containing protein	ZFC3H1	O60293-2;O60293	NaN	NaN	NaN	NaN	NaN	NaN	NaN	NaN	NaN	NaN	NaN	NaN	NaN	NaN	NaN	NaN	NaN	NaN	NaN	NaN	NaN	NaN	NaN	12	12	12	8.8	8.8	8.8	217.49	0.00017129	8.7045	17453000	0	0	9286000	14287000	0	0	0	10236000	7984700	0	0	29017000	0
631	tRNA wybutosine-synthesizing protein 4	LCMT2	O60294	NaN	-2.64111	-2.70567	NaN	NaN	NaN	NaN	NaN	NaN	NaN	NaN	NaN	NaN	NaN	NaN	NaN	NaN	NaN	NaN	NaN	NaN	-2.3159	NaN	10	10	10	22.3	22.3	22.3	75.601	0	18.758	13413000	20066000	13681000	0	10743000	3665300	0	10800000	10151000	18239000	0	0	0	0
632	Intron-binding protein aquarius	AQR	O60306	0.623365	0.624386	0.452836	-0.146873	0.214149	NaN	-1.14645	-0.949303	-0.37558	-1.26452	-1.02585	-1.59632	NaN	NaN	NaN	-1.10679	-1.49446	0.859093	0.456707	0.74333	0.80662	0.271786	0.592787	36	35	35	27.1	26.6	26.6	171.29	0	73.167	115240000	258380000	153230000	65973000	97683000	8376500	25662000	45187000	32032000	35005000	27061000	18530000	19015000	6775200
633	Dynamin-like 120 kDa protein, mitochondrial;Dynamin-like 120 kDa protein, form S1	OPA1	O60313-2;O60313;O60313-10;O60313-11;O60313-9;O60313-13	1.6621	1.77957	1.84247	1.91017	1.82957	1.36109	1.13968	1.14848	1.76295	1.80824	1.86909	-0.174953	1.13014	-0.908307	0.123672	0.890524	1.4747	1.32238	1.26921	1.1829	1.55286	1.24658	1.25655	47	47	47	48.8	48.8	48.8	115.88	0	267.4	500140000	375910016	602849984	522649984	499790016	288150016	191780000	644560000	665390016	763459968	294049984	131840000	277809984	69627000
634	Germinal-center associated nuclear protein	MCM3AP	O60318	NaN	NaN	-2.66389	NaN	NaN	-2.75793	-3.10203	NaN	NaN	NaN	-2.8733	-2.59123	NaN	NaN	NaN	NaN	NaN	-2.10567	NaN	-2.66172	NaN	-2.71281	-2.42317	12	12	12	9.9	9.9	9.9	218.4	0	40.212	7099400	5425900	28552000	0	7156600	17182000	6492500	7571400	6721800	25512000	2513500	25167000	0	0
636	Kinesin-like protein KIF1B	KIF1B	O60333-2;O60333;O60333-4	NaN	NaN	NaN	NaN	NaN	NaN	-2.86575	NaN	-2.23195	NaN	NaN	NaN	NaN	NaN	NaN	NaN	NaN	-2.32708	NaN	NaN	NaN	NaN	NaN	31	31	9	21.2	21.2	6.2	199.26	0	123.23	0	7446700	13843000	0	0	18969000	22823000	28949000	28270000	14686000	12118000	3885100	0	0
637	Kinesin-like protein KIF1B	KIF1B	O60333-3	-1.91482	NaN	NaN	NaN	NaN	NaN	NaN	NaN	NaN	NaN	NaN	NaN	NaN	NaN	NaN	NaN	NaN	NaN	NaN	NaN	NaN	NaN	NaN	27	6	6	28.7	6.6	6.6	130.36	0.00016026	6.1411	38309000	7646600	21200000	3824300	0	27336000	0	14412000	0	0	0	0	0	0
638	E3 ubiquitin-protein ligase MARCH6	2006-03-01	O60337;O60337-6;O60337-5	NaN	NaN	NaN	NaN	NaN	NaN	NaN	NaN	NaN	NaN	NaN	NaN	NaN	NaN	NaN	NaN	NaN	NaN	NaN	NaN	NaN	NaN	NaN	2	2	2	2.5	2.5	2.5	102.54	0.0011208	2.6437	0	0	0	0	0	0	0	0	0	14112000	0	0	0	0
639	Lysine-specific histone demethylase 1A	KDM1A	O60341;O60341-2	-1.17969	-0.450741	-0.392907	-1.12115	-1.19873	-0.427519	-1.28466	-0.236593	0.388474	0.162428	0.216608	-1.7244	NaN	-3.33016	NaN	-0.119638	-1.40361	0.112846	-0.992542	-0.138172	0.189295	-0.526402	-0.267258	29	29	29	53.8	53.8	53.8	92.902	0	87.456	73289000	97429000	131720000	36955000	50979000	139860000	41890000	236920000	209800000	290840000	102490000	22205000	24942000	6944600
640	TBC1 domain family member 4	TBC1D4	O60343-2;O60343-3;O60343	-2.89228	NaN	-2.1059	-2.06967	-1.9877	NaN	NaN	NaN	NaN	NaN	NaN	-3.82037	NaN	NaN	-2.86363	-3.20392	-2.49386	1.30887	1.11821	2.02954	1.10735	0.913317	1.11029	32	32	31	30.7	30.7	30.1	139.55	0	275.41	18504000	9383200	35850000	22746000	16214000	0	0	0	0	0	0	16988000	22847000	0
641	Frizzled-6	FZD6	O60353-2;O60353	NaN	NaN	NaN	NaN	NaN	-2.09806	NaN	-1.62726	-1.58929	-1.83067	NaN	NaN	NaN	NaN	NaN	NaN	NaN	-2.87075	NaN	NaN	NaN	NaN	NaN	7	7	7	15	15	15	75.579	0	12.767	0	0	1416700	0	0	54153000	20723000	81672000	59970000	0	19647000	0	11079000	0
643	Fatty acid desaturase 1	FADS1	O60427;O60427-2	NaN	-1.15396	NaN	-1.3231	-0.821196	NaN	NaN	NaN	NaN	NaN	NaN	NaN	NaN	NaN	NaN	NaN	NaN	NaN	NaN	NaN	NaN	NaN	NaN	8	8	8	20.5	20.5	20.5	51.964	0	24.824	51630000	54955000	18617000	49199000	75739000	0	0	10045000	0	18477000	0	0	6168800	0
644	Periplakin	PPL	O60437	-0.929825	-0.246971	0.384566	-1.64085	-0.801168	1.84349	1.31301	1.0261	1.73231	1.19614	1.38419	NaN	NaN	NaN	NaN	NaN	NaN	NaN	NaN	NaN	NaN	NaN	NaN	64	64	64	39.6	39.6	39.6	204.74	0	172.76	60054000	105420000	182610000	29207000	75067000	785840000	237380000	460790016	359480000	440980000	211380000	0	0	0
645	Non-syndromic hearing impairment protein 5	DFNA5	O60443	-1.63583	-0.910433	NaN	-1.71445	-1.60038	NaN	NaN	NaN	NaN	NaN	NaN	NaN	NaN	NaN	NaN	NaN	NaN	-1.17046	-0.588427	-1.20255	-1.52627	-1.29422	-1.48578	14	14	7	31.9	31.9	15.1	54.554	0	134.62	68396000	108790000	0	21205000	29552000	0	0	0	0	0	0	0	0	0
647	Ecotropic viral integration site 5 protein homolog	EVI5	O60447;O60447-2	NaN	NaN	-0.889428	0.718951	NaN	NaN	NaN	NaN	NaN	NaN	NaN	NaN	NaN	NaN	NaN	NaN	NaN	NaN	NaN	NaN	NaN	NaN	-0.420843	6	6	6	7.8	7.8	7.8	92.948	0.00058148	3.4853	0	0	93214000	178980000	92462000	0	0	0	0	0	0	0	0	0
648	Neuropilin-2	NRP2	O60462-6;O60462-4;O60462-5;O60462-2;O60462-3;O60462	NaN	NaN	NaN	NaN	NaN	NaN	NaN	NaN	NaN	NaN	NaN	NaN	NaN	NaN	NaN	NaN	NaN	NaN	NaN	NaN	NaN	NaN	NaN	3	3	3	7	7	7	62.43	0.0011451	3.1183	0	0	0	0	0	0	0	0	0	0	0	0	0	0
649	Mannosyl-oligosaccharide 1,2-alpha-mannosidase IB	MAN1A2	O60476	NaN	NaN	NaN	NaN	NaN	NaN	NaN	NaN	NaN	NaN	NaN	NaN	NaN	NaN	NaN	NaN	NaN	NaN	NaN	NaN	NaN	NaN	NaN	9	9	9	19.5	19.5	19.5	73.003	0	14.053	2674500	10852000	11198000	12441000	8445300	0	0	5436000	9811300	10549000	9351400	0	0	0
650	BMP/retinoic acid-inducible neural-specific protein 1	BRINP1	O60477-3;O60477	NaN	NaN	NaN	NaN	NaN	NaN	NaN	NaN	NaN	NaN	NaN	NaN	NaN	NaN	NaN	NaN	NaN	NaN	NaN	NaN	NaN	NaN	NaN	2	2	2	4.4	4.4	4.4	55.67	0.0081078	1.6364	0	0	0	0	0	0	0	0	0	0	0	0	0	0
651	Long-chain-fatty-acid--CoA ligase 4	ACSL4	O60488-2;O60488	1.69473	0.867163	1.39815	1.02936	0.687	0.116251	-1.20432	-0.276772	0.230021	0.0338459	-0.307377	1.03552	0.853495	-0.958253	1.7876	1.61405	1.58322	2.76475	2.30605	3.08145	2.857	2.68896	2.58463	32	32	30	58.1	58.1	53.7	74.435	0	323.31	394220000	154490000	368670016	181050000	161090000	112180000	38625000	143270000	108030000	90960000	65921000	271940000	285300000	71103000
652	Sorting nexin-3	SNX3	O60493;O60493-2;O60493-4;O60493-3	0.97471	0.965263	1.18756	0.773088	1.20376	1.10441	0.807158	1.1624	1.44117	1.30164	0.811274	NaN	0.925623	NaN	0.441643	1.58588	0.977308	1.21847	1.54465	1.05081	1.50861	0.756689	0.950583	11	9	9	66.7	62.3	62.3	18.762	0	91.917	413910016	274640000	454760000	149390000	469340000	369340000	151400000	340240000	408640000	285550016	154300000	53390000	250880000	0
653	Syntaxin-10	STX10	O60499;O60499-2	-3.26465	NaN	NaN	NaN	NaN	-3.4405	NaN	-2.65439	-3.15096	NaN	-3.47082	NaN	NaN	NaN	NaN	NaN	NaN	NaN	NaN	NaN	NaN	-2.65212	NaN	7	7	7	30.5	30.5	30.5	28.114	0	35.311	19008000	0	12976000	5264200	3024900	11554000	0	13168000	21372000	38423000	16534000	19770000	11406000	0
654	Protein O-GlcNAcase	MGEA5	O60502;O60502-4;O60502-2;O60502-3	-2.57725	-1.10822	-1.80639	-1.22848	-1.4531	-1.4058	-0.423293	-0.672436	-0.218433	-0.291588	-0.521912	-0.800909	NaN	NaN	NaN	-0.67428	-0.898979	0.681376	0.00689507	-0.0512123	0.310362	-0.991777	-0.227402	30	30	30	40.8	40.8	40.8	102.91	0	133.12	16359000	38499000	29170000	40726000	48050000	50708000	83262000	136400000	114550000	117510000	82840000	55110000	12722000	13403000
655	Adenylate cyclase type 9	ADCY9	O60503	NaN	NaN	NaN	NaN	NaN	NaN	NaN	NaN	NaN	NaN	NaN	NaN	NaN	NaN	NaN	NaN	NaN	NaN	NaN	NaN	NaN	NaN	NaN	3	3	3	2.4	2.4	2.4	150.7	0.00016841	7.8632	0	2811800	4273000	0	6655700	0	0	0	0	0	0	0	0	0
656	Vinexin	SORBS3	O60504-2;O60504	NaN	-0.732534	-1.09157	NaN	NaN	NaN	-1.78783	NaN	NaN	NaN	-1.45057	NaN	NaN	NaN	NaN	NaN	NaN	-1.54796	-1.19037	-1.05054	-0.689926	-1.34785	-1.48225	14	14	14	44.1	44.1	44.1	36.742	0	41.368	10379000	73663000	42390000	0	18130000	0	12934000	0	14736000	33883000	6795200	0	0	27695000
657	Heterogeneous nuclear ribonucleoprotein Q	SYNCRIP	O60506;O60506-2	NaN	NaN	-1.12513	-1.07624	NaN	NaN	NaN	NaN	-0.87261	-0.78628	-0.642603	NaN	NaN	NaN	NaN	NaN	NaN	NaN	NaN	NaN	-1.04808	-1.12333	-1.44999	34	25	2	62.9	52	7.2	69.602	0	323.31	15118000	34556000	65946000	46270000	20605000	36975000	33810000	73592000	90586000	103880000	25966000	0	0	0
658	Heterogeneous nuclear ribonucleoprotein Q	SYNCRIP	O60506-3;O60506-4;O60506-5	-2.59151	NaN	NaN	NaN	NaN	NaN	-0.217906	NaN	NaN	NaN	NaN	NaN	NaN	NaN	NaN	NaN	NaN	NaN	NaN	NaN	NaN	NaN	NaN	31	2	2	62.1	2.5	2.5	62.656	0.0011293	2.8285	23546000	10319000	0	0	18588000	24982000	92771000	0	0	0	0	0	0	30444000
659	Pre-mRNA-processing factor 17	CDC40	O60508	-1.89972	-1.55877	-1.91813	-1.75583	NaN	NaN	-2.13628	NaN	-2.01412	-1.36618	-2.05346	NaN	NaN	NaN	NaN	NaN	-1.98675	-1.17121	-1.86858	-1.62746	-0.919855	-1.73427	-1.57972	18	18	18	38	38	38	65.521	0	32.545	28626000	34912000	45180000	35541000	7363600	10414000	18041000	18175000	60529000	26973000	11249000	0	0	8348500
660	Beta-1,4-galactosyltransferase 4;N-acetyllactosamine synthase;Lactotriaosylceramide beta-1,4-galactosyltransferase	B4GALT4	O60513	NaN	NaN	NaN	NaN	NaN	NaN	NaN	NaN	NaN	NaN	NaN	NaN	NaN	NaN	NaN	NaN	NaN	NaN	NaN	NaN	NaN	NaN	NaN	3	3	3	11.9	11.9	11.9	40.041	0	16.501	0	0	0	0	0	5231100	2471400	5610800	7127300	0	4443400	0	0	0
661	Ran-binding protein 6	RANBP6	O60518	-2.7404	-2.2641	-2.07525	NaN	-2.5424	-2.4398	NaN	NaN	-2.2066	NaN	NaN	-1.3438	NaN	NaN	NaN	-1.70677	-1.99661	-2.49062	-2.26229	NaN	-2.21973	-1.95698	-1.7587	18	15	15	19.8	17.5	17.5	124.71	0	30.368	21348000	20139000	24071000	7221200	11153000	21713000	5038100	39094000	20064000	31155000	24679000	91263000	0	5124500
662	Nuclear export mediator factor NEMF	NEMF	O60524-4;O60524-3;O60524;O60524-5	-0.0842075	-0.0814285	-0.448623	-0.194581	-0.0346737	-1.4469	-1.35875	NaN	-1.12339	-1.79465	-1.13175	NaN	NaN	NaN	NaN	NaN	NaN	-0.720583	-0.365294	-0.528414	-0.315386	0.12838	-0.414629	26	26	26	24.5	24.5	24.5	118.02	0	263.78	106700000	129190000	114150000	113990000	151540000	32979000	27503000	62003000	25895000	35610000	12397000	8287500	0	7454900
663	GDP-mannose 4,6 dehydratase	GMDS	O60547;O60547-2	0.591705	0.268274	0.345469	0.0608416	0.241745	1.05566	1.01858	1.01016	1.04709	0.999601	0.899963	1.60707	1.84054	0.158961	0.441925	1.92312	1.64777	0.111261	0.0712967	0.273304	0.223001	0.101168	-0.133615	19	19	19	56.2	56.2	56.2	41.949	0	195.77	231180000	158760000	205910000	94763000	114700000	347529984	240590000	325280000	354409984	396700000	270809984	298030016	593180032	72746000
664	Glycylpeptide N-tetradecanoyltransferase 2	NMT2	O60551	-1.21635	-1.27192	NaN	-1.99558	NaN	NaN	NaN	NaN	NaN	NaN	NaN	NaN	NaN	NaN	NaN	NaN	NaN	-2.01159	-1.7139	NaN	NaN	NaN	NaN	11	7	7	27.3	17.1	17.1	56.98	0	36.369	52402000	40338000	30200000	41823000	9174900	2883400	0	0	0	0	0	0	4363600	0
665	Cyclin-T1	CCNT1	O60563	NaN	-1.89118	-2.13023	NaN	NaN	NaN	NaN	NaN	-2.28295	-2.443	-2.20577	NaN	NaN	NaN	NaN	-2.48694	NaN	-1.96231	-2.53206	-2.38519	-1.68225	-0.988005	-2.01064	18	18	17	31.3	31.3	29.5	80.684	0	73.729	16676000	28553000	36157000	7853500	8081700	12989000	0	21385000	17322000	22998000	14799000	8867100	15256000	18826000
666	Gremlin-1	GREM1	O60565;O60565-2	-2.46392	NaN	-2.12318	NaN	NaN	NaN	NaN	NaN	NaN	NaN	NaN	NaN	NaN	NaN	NaN	NaN	NaN	NaN	NaN	NaN	NaN	NaN	NaN	6	6	6	42.9	42.9	42.9	20.697	0	17.08	48372000	4033800	35735000	0	23016000	0	0	0	0	0	0	0	0	0
667	Mitotic checkpoint serine/threonine-protein kinase BUB1 beta	BUB1B	O60566;O60566-3;O60566-2	NaN	-3.13248	NaN	NaN	NaN	NaN	NaN	-2.28195	NaN	NaN	NaN	NaN	NaN	NaN	-2.14563	NaN	-2.92247	-1.50522	-1.82987	-0.286386	-1.69572	-1.10485	-0.268467	27	27	27	28.2	28.2	28.2	119.54	0	63.047	0	10709000	0	0	0	11218000	5683800	17998000	0	0	18106000	0	0	5844300
668	Procollagen-lysine,2-oxoglutarate 5-dioxygenase 3	PLOD3	O60568	1.91285	1.96453	2.00663	1.77087	1.63375	1.79404	1.73938	2.11262	1.85324	2.13465	2.08466	1.97886	2.42917	1.01848	1.89778	1.93428	2.58121	1.26306	1.40782	1.33011	1.54051	1.33604	1.39719	25	25	25	37.4	37.4	37.4	84.784	0	314.96	554529984	436380000	771939968	374969984	498910016	373660000	372910016	584249984	749859968	840320000	396990016	355030016	1026099968	195460000
669	Eukaryotic translation initiation factor 4E type 2	EIF4E2	O60573;O60573-2	NaN	-1.67108	-0.925879	-0.786508	NaN	-0.570442	-0.502055	NaN	-0.802483	-1.15094	-0.737158	NaN	-2.29078	NaN	NaN	-1.42934	-2.00657	-2.10401	NaN	-1.55157	-1.3503	-1.31945	NaN	12	12	12	60.8	60.8	60.8	28.362	0	184.79	2943500	26468000	57413000	93610000	20245000	93658000	65950000	84185000	71015000	171770000	16442000	14093000	22497000	13046000
670	Cyclin-T2	CCNT2	O60583-2;O60583	NaN	NaN	NaN	NaN	NaN	NaN	NaN	NaN	NaN	NaN	NaN	NaN	NaN	NaN	NaN	NaN	NaN	NaN	NaN	-3.31773	NaN	NaN	-3.50661	5	4	4	10.9	8.9	8.9	73.681	0.00016276	6.6997	0	0	10280000	7558200	0	0	0	7959300	0	0	5901900	0	0	0
671	Protein diaphanous homolog 1	DIAPH1	O60610;O60610-2;O60610-3	1.92395	1.51435	1.4931	1.60021	1.34674	3.01392	2.83414	3.29195	3.22309	3.25604	3.12818	2.70354	2.06257	1.38247	1.73703	3.09055	2.54462	2.02842	1.84998	2.11827	2.21327	2.38412	2.2318	55	55	54	41.4	41.4	41.4	141.35	0	323.31	444720000	209870000	299100000	208370000	280340000	1421400064	479009984	1856499968	1713100032	1917699968	894430016	807900032	610390016	287249984
672	15 kDa selenoprotein	2015-09-01	O60613	-0.653658	0.388117	-0.349317	-0.716037	-1.04264	-1.43609	NaN	-1.11808	-0.875107	-0.469271	-0.675783	NaN	-1.86104	NaN	NaN	-1.71612	-0.528061	-0.185699	-0.728977	-0.0599442	-1.23603	-0.978022	-0.316555	5	5	5	30.9	30.9	30.9	18.092	0	67.681	89710000	200870000	178510000	62641000	48366000	61554000	2494400	43237000	102070000	52501000	50541000	20189000	52526000	40865000
673	Tetraspanin-2	TSPAN2	O60636-2;O60636	-4.10991	NaN	NaN	NaN	NaN	NaN	NaN	NaN	NaN	NaN	NaN	NaN	NaN	NaN	NaN	NaN	NaN	NaN	NaN	NaN	NaN	NaN	NaN	1	1	1	6.2	6.2	6.2	21.269	0.0013784	2.3592	8365900	0	0	0	0	0	0	0	0	0	0	0	0	0
674	Exocyst complex component 3	EXOC3	O60645	-2.07353	-0.867426	-1.3247	-1.13128	-0.712141	-1.8457	NaN	-1.61059	-1.56562	-1.63123	-1.78778	NaN	NaN	-1.75	NaN	NaN	NaN	-1.93986	-0.985352	-0.941744	-1.44266	-0.602232	-0.930105	16	16	16	27.8	27.8	27.8	85.566	0	53.612	46883000	52117000	68679000	49120000	80927000	33556000	0	39378000	59319000	34289000	22579000	0	10461000	32612000
675	Perilipin-3	PLIN3	O60664-4;O60664;O60664-3;O60664-2	2.6752	2.84087	3.00471	2.81717	2.85023	2.8958	2.55146	3.00173	2.72754	3.14495	2.97906	3.60647	2.31851	3.22222	2.85931	3.01427	2.60299	3.65676	3.5416	3.54193	3.70645	3.85715	4.01396	25	25	25	77	77	77	45.803	0	323.31	843350016	824129984	1112700032	679030016	934569984	1110300032	434129984	801400000	1389200000	1350200064	802190016	1395500032	673400000	676470016
676	Monocarboxylate transporter 2	SLC16A7	O60669	NaN	NaN	NaN	NaN	NaN	NaN	NaN	NaN	NaN	NaN	NaN	NaN	NaN	NaN	NaN	NaN	NaN	NaN	NaN	NaN	NaN	NaN	NaN	2	2	2	4	4	4	52.2	0.00016287	6.7223	0	3594100	0	2193900	8907000	0	0	0	0	0	0	0	0	0
677	Cell cycle checkpoint protein RAD1	RAD1	O60671;O60671-2	NaN	NaN	NaN	NaN	NaN	NaN	NaN	NaN	NaN	NaN	NaN	NaN	NaN	NaN	-2.01061	NaN	NaN	NaN	NaN	NaN	NaN	-2.43878	-2.13163	3	3	3	12.1	12.1	12.1	31.827	0.0048361	1.9457	0	11671000	0	8001700	0	14387000	0	0	7246000	8766700	0	0	0	0
678	Protein arginine N-methyltransferase 3	PRMT3	O60678;O60678-2	NaN	-0.635269	-1.75323	NaN	NaN	-1.27238	NaN	-1.19681	NaN	-1.46333	NaN	NaN	-1.22982	NaN	NaN	-0.751982	-1.09874	-1.15371	-0.781807	-0.446646	0.245956	-0.38446	-0.557056	16	16	16	30.9	30.9	30.9	59.902	0	21.315	0	54967000	31742000	5159200	9286100	58348000	6841900	37492000	34735000	10942000	31008000	19676000	81483000	0
679	Peroxisome biogenesis factor 10	PEX10	O60683;O60683-2	NaN	NaN	NaN	-4.89995	NaN	NaN	NaN	NaN	NaN	NaN	NaN	NaN	NaN	NaN	NaN	NaN	NaN	NaN	NaN	NaN	NaN	NaN	NaN	2	2	2	12	12	12	37.069	0.00015281	4.6775	0	0	0	3522700	0	0	0	0	0	0	0	0	0	0
680	Importin subunit alpha-7	KPNA6	O60684	0.800619	0.679449	0.704066	0.179053	0.110788	0.695829	-0.022933	0.358725	0.696009	0.581841	0.890293	NaN	-0.447224	-0.643115	-0.159967	NaN	NaN	NaN	-0.33592	-0.629009	NaN	-1.9777	-1.03416	19	19	10	38.1	38.1	17.9	60.029	0	296.99	257250000	233200000	304289984	164070000	181960000	410120000	93840000	279070016	284910016	390120000	110200000	0	52677000	43378000
681	UDP-glucose 6-dehydrogenase	UGDH	O60701;O60701-3;O60701-2	1.82377	1.76008	2.40415	2.36577	2.59631	2.1283	0.893502	2.1777	2.3191	1.98672	2.06428	1.11085	2.31146	2.02009	NaN	3.0549	2.78051	2.51945	2.33695	2.30761	2.27171	2.24383	2.51984	29	29	29	66.8	66.8	66.8	55.023	0	323.31	433520000	298860000	949230016	514209984	654310016	553009984	140820000	677390016	597729984	461500000	429380000	226420000	541510016	553100032
682	Leupaxin	LPXN	O60711;O60711-2	NaN	NaN	NaN	NaN	NaN	NaN	NaN	NaN	NaN	NaN	NaN	NaN	NaN	NaN	NaN	NaN	NaN	NaN	NaN	NaN	NaN	NaN	NaN	8	8	8	27.7	27.7	27.7	43.332	0	110.47	0	0	0	0	0	0	0	0	0	0	0	0	0	0
683	Catenin delta-1	CTNND1	O60716-5;O60716-3;O60716-8;O60716-7;O60716-2;O60716;O60716-13;O60716-11;O60716-6;O60716-4;O60716-21;O60716-19;O60716-16;O60716-15;O60716-10;O60716-9;O60716-24;O60716-23;O60716-18;O60716-17;O60716-14;O60716-12;O60716-22;O60716-20;O60716-29;O60716-27;O60716-32;O60716-31;O60716-26;O60716-25;O60716-30;O60716-28	2.11838	1.94843	2.19099	1.96727	1.8836	2.6211	2.12015	2.64586	2.99584	3.12592	2.97292	1.64987	1.76295	1.54284	1.21118	2.34955	2.39685	2.85405	2.44017	2.76059	2.69692	2.62689	2.88021	50	50	50	60.5	60.5	60.5	104.15	0	323.31	616190016	415000000	740489984	322240000	519350016	1081400064	315630016	1399399936	1613299968	1538700032	625560000	339140000	413800000	302860000
684	Sodium/potassium/calcium exchanger 1	SLC24A1	O60721-3;O60721-2;O60721	NaN	NaN	NaN	NaN	NaN	NaN	NaN	NaN	NaN	NaN	NaN	NaN	NaN	NaN	NaN	NaN	NaN	-0.956205	-1.16467	-0.739878	NaN	NaN	NaN	4	4	4	4.1	4.1	4.1	117.63	0.0011239	2.7087	0	0	0	0	0	0	0	0	0	0	0	0	0	0
685	Protein-S-isoprenylcysteine O-methyltransferase	ICMT	O60725	NaN	NaN	-1.12229	NaN	NaN	-1.25776	NaN	NaN	NaN	-1.40794	NaN	NaN	NaN	NaN	NaN	NaN	NaN	NaN	NaN	-2.06147	NaN	-1.85972	NaN	3	3	3	9.9	9.9	9.9	31.938	0	13.173	50182000	28388000	64178000	14331000	20392000	81627000	0	64652000	84948000	0	15892000	17456000	0	0
686	Eukaryotic translation initiation factor 1b	EIF1B	O60739	NaN	NaN	NaN	NaN	NaN	NaN	NaN	NaN	NaN	NaN	NaN	NaN	NaN	NaN	NaN	NaN	-2.70907	NaN	NaN	NaN	NaN	NaN	NaN	8	1	1	65.5	15	15	12.823	0	14.322	0	0	19849000	13279000	12421000	16168000	0	0	0	12288000	0	0	0	35693000
687	Sorting nexin-2	SNX2	O60749;O60749-2	1.84672	2.12935	2.0636	2.19222	2.12705	1.47313	1.25126	1.3952	1.58781	1.31726	1.47134	1.24454	1.25223	-0.421031	1.86099	1.43073	2.07275	1.76464	1.59515	1.76051	1.62122	1.55229	1.64366	23	21	21	46.2	42.2	42.2	58.47	0	323.31	538969984	567459968	884979968	452940000	726889984	337300000	159320000	447940000	456960000	445249984	222440000	308729984	221990000	93793000
688	Dolichol-phosphate mannosyltransferase subunit 1	DPM1	O60762	0.13282	0.718189	0.394101	0.157428	0.149267	-0.148706	-0.602721	-0.0138893	0.0180969	0.532244	0.183102	0.0541916	0.640972	NaN	-0.776054	0.654034	0.524206	0.486544	-0.0835209	0.0844231	0.00905037	-0.341022	0.141928	13	13	13	48.5	48.5	48.5	29.634	0	103.8	266810000	148180000	172730000	120850000	217010000	177200000	41408000	184900000	172740000	233410000	95356000	166430000	269880000	53664000
689	General vesicular transport factor p115	USO1	O60763;O60763-2	2.56765	2.35756	2.54593	2.33407	2.10047	2.81037	2.33739	2.33033	3.02327	2.72481	2.83309	1.87387	1.10093	1.20438	0.140322	1.82583	2.05704	2.12232	2.11624	2.35675	2.30706	2.29361	2.42782	35	35	34	46.2	46.2	45.4	107.89	0	323.31	782120000	625670016	801740032	553859968	593299968	1019299968	338470016	1226599936	1223200000	1173299968	606569984	499329984	190710000	243000000
690	28S ribosomal protein S14, mitochondrial	MRPS14	O60783	-0.646935	-0.819286	-0.455287	-0.773152	NaN	-0.168989	NaN	-0.915112	-0.361063	-0.146681	-0.27648	NaN	-0.18438	NaN	NaN	-0.987541	-0.429632	-1.03552	NaN	-0.784424	-0.529118	-0.376873	-0.423683	3	3	3	28.9	28.9	28.9	15.139	0	70.825	104920000	65574000	109130000	41288000	50922000	95352000	0	108350000	146170000	161130000	34723000	0	248900000	0
691	Target of Myb protein 1	TOM1	O60784;O60784-2;O60784-3;O60784-4	-2.01993	-1.6333	-1.42039	-1.46605	-1.60723	-1.1739	-1.03168	-0.808306	-1.74602	-1.72458	-1.66222	NaN	NaN	NaN	-1.60891	NaN	-2.48028	NaN	-2.39198	NaN	-2.70973	NaN	NaN	11	11	11	37	37	37	53.818	0	50.844	34861000	33429000	36214000	28649000	44644000	91839000	62108000	60863000	51330000	59552000	68277000	1952400	4009600	0
692	6-phosphofructo-2-kinase/fructose-2,6-bisphosphatase 2;6-phosphofructo-2-kinase;Fructose-2,6-bisphosphatase	PFKFB2	O60825	NaN	NaN	NaN	NaN	NaN	NaN	NaN	NaN	NaN	NaN	NaN	NaN	NaN	NaN	NaN	NaN	NaN	NaN	NaN	NaN	NaN	NaN	NaN	17	17	1	37	37	2.6	58.476	0	29.684	12447000	11152000	9987700	0	0	14260000	5545400	12671000	14981000	21836000	0	0	0	0
693	Coiled-coil domain-containing protein 22	CCDC22	O60826	-1.63468	-1.84609	-1.91082	-2.45294	NaN	-2.21041	NaN	NaN	-2.05142	-2.27482	-2.2663	-1.3813	-1.9427	NaN	NaN	-1.37158	-0.719345	-1.96582	-1.55646	-1.49114	NaN	-1.21677	NaN	17	17	17	36.5	36.5	36.5	70.755	0	223.94	29342000	31735000	45207000	11908000	7883700	47329000	0	35390000	31906000	36658000	0	45993000	52081000	21929000
694	Polyglutamine-binding protein 1	PQBP1	O60828-2;O60828;O60828-5;O60828-4;O60828-3	-0.565868	-0.895351	-1.48675	-0.711205	-0.813757	-1.47494	-1.38975	-1.20178	-1.11184	-1.18426	-1.15928	-0.597195	-1.62746	NaN	-1.63	-1.09424	NaN	-0.68523	-0.806391	-0.719458	-1.46148	-1.10729	-0.24118	10	10	7	44.7	44.7	27.7	30.401	0	59.414	81060000	48147000	77671000	34205000	45434000	43336000	54794000	66691000	50038000	74016000	44885000	75093000	71805000	0
695	Mitochondrial import inner membrane translocase subunit Tim17-B	TIMM17B	O60830;O60830-2	-2.00294	NaN	-2.17863	-1.94375	-1.60249	NaN	NaN	NaN	NaN	NaN	NaN	NaN	NaN	NaN	NaN	NaN	-0.719212	NaN	NaN	NaN	-1.69728	NaN	-2.18197	6	6	6	38.4	38.4	38.4	18.273	0	28.949	37904000	25509000	35702000	24528000	74847000	0	0	0	7682900	0	0	0	0	0
696	PRA1 family protein 2	PRAF2	O60831	NaN	-1.20071	NaN	NaN	NaN	NaN	-1.79616	-2.53625	NaN	NaN	NaN	NaN	NaN	NaN	NaN	NaN	NaN	-0.890663	NaN	NaN	NaN	NaN	NaN	4	4	4	26.4	26.4	26.4	19.258	0.00015425	4.9467	35052000	55893000	65537000	30975000	75754000	36063000	28102000	22199000	37523000	37288000	18014000	83219000	102940000	33266000
697	H/ACA ribonucleoprotein complex subunit 4	DKC1	O60832;O60832-2	1.91539	2.35838	1.94898	2.15865	1.81455	1.97247	1.65425	1.71221	2.20557	1.74142	1.89888	-0.597319	0.231848	-1.9672	0.287497	1.63832	0.127562	2.31848	2.70136	2.49378	2.69122	2.86169	2.50547	26	26	26	46.5	46.5	46.5	57.673	0	323.31	668030016	641630016	736230016	480729984	649270016	415360000	193100000	757649984	574640000	744070016	279129984	115910000	166840000	31180000
698	Eukaryotic translation initiation factor 5B	EIF5B	O60841	2.95357	2.71183	2.72668	2.86037	3.0874	2.61928	2.75611	2.51296	2.93416	2.92102	2.92852	2.14664	1.59606	1.50865	2.52825	2.46708	2.4587	3.6026	3.57326	3.72139	4.13723	3.91682	3.89205	63	63	63	43.3	43.3	43.3	138.83	0	323.31	1206300032	850929984	1254400000	765900032	1205400064	701920000	461720000	1295399936	1066499968	1228300032	480420000	449129984	352809984	282449984
699	Endothelial differentiation-related factor 1	EDF1	O60869;O60869-2;O60869-3	2.12796	1.87782	1.53546	1.72223	1.71703	1.86422	1.46665	1.5951	1.98374	1.59623	1.59367	NaN	0.660614	NaN	0.673264	1.29693	0.951429	2.03995	2.15418	2.0065	1.75792	2.50156	2.29409	14	14	14	67.6	67.6	67.6	16.368	0	323.31	826840000	487960000	530969984	366310016	519240000	651990016	235610000	755420032	501560000	624640000	277700000	0	152840000	28009000
700	DNA/RNA-binding protein KIN17	KIN	O60870;O60870-2	-1.18316	NaN	-0.825459	-0.98066	-0.646444	0.468288	NaN	NaN	-1.90176	-0.82408	-0.61948	NaN	NaN	NaN	-2.09266	NaN	-0.971138	0.0538177	-0.455889	0.480309	-0.176439	-0.240313	-0.716566	13	13	13	33.6	33.6	33.6	45.373	0	19.536	25704000	15810000	26640000	17832000	287040000	351180000	9614500	28721000	33412000	43490000	15387000	0	0	0
701	Protein diaphanous homolog 2	DIAPH2	O60879-2;O60879-3;O60879	-0.221161	0.0569744	NaN	-1.37271	0.344303	NaN	NaN	NaN	-1.8465	NaN	NaN	-1.41185	-0.69083	NaN	-0.705141	-0.432688	-0.755383	0.314133	0.446602	-0.842045	0.0898209	-0.87332	-0.923954	28	28	28	28.9	28.9	28.9	124.83	0	89.288	292700000	192660000	16367000	30210000	256710000	8237800	4635900	21537000	0	267630000	7610200	74790000	46759000	0
702	DnaJ homolog subfamily A member 2	DNAJA2	O60884	1.67338	1.52995	1.62514	1.54422	1.07169	1.33094	1.15165	1.11268	1.42562	1.50602	1.27866	1.44007	NaN	-0.0771513	1.73139	1.84856	1.91255	2.32499	1.88935	2.25374	2.67654	2.27357	2.3858	21	21	21	49.8	49.8	49.8	45.745	0	204.78	504230016	322320000	454849984	266980000	414680000	330600000	219860000	410120000	490620000	350980000	178650000	309440000	45496000	185020000
703	Bromodomain-containing protein 4	BRD4	O60885;O60885-2;O60885-3	-1.50838	-1.75902	-1.70713	-1.17302	-1.10601	-1.2703	-1.30829	NaN	-1.23476	-1.26314	-1.47985	NaN	NaN	NaN	-0.973682	-1.45702	NaN	-1.23232	-1.58822	-1.71689	-1.52518	-0.894672	-1.21816	22	19	15	17.9	16.4	13.5	152.22	0	85.982	95398000	21924000	44664000	39980000	78496000	53280000	42112000	97090000	99149000	25901000	0	14309000	0	0
704	Protein CutA	CUTA	O60888-3;O60888;O60888-2	NaN	NaN	NaN	NaN	NaN	NaN	NaN	NaN	NaN	NaN	NaN	NaN	NaN	NaN	NaN	NaN	NaN	1.15092	0.933519	NaN	NaN	NaN	NaN	5	5	5	38.5	38.5	38.5	16.832	0	36.52	185380000	219470000	215650000	12114000	242400000	284920000	125220000	36036000	305800000	375800000	0	371080000	0	0
705	Oligophrenin-1	OPHN1	O60890	NaN	NaN	NaN	NaN	NaN	NaN	NaN	NaN	NaN	NaN	NaN	NaN	NaN	NaN	NaN	NaN	NaN	NaN	NaN	NaN	NaN	NaN	NaN	4	4	4	4.9	4.9	4.9	91.64	0.0011309	2.8562	0	3254400	0	3009800	0	0	7771200	0	0	0	0	0	0	0
706	Sphingomyelin phosphodiesterase 2	SMPD2	O60906	NaN	NaN	NaN	NaN	NaN	NaN	NaN	NaN	NaN	NaN	NaN	NaN	NaN	NaN	NaN	NaN	NaN	NaN	NaN	NaN	-4.73788	NaN	NaN	1	1	1	4	4	4	47.645	0.0013793	2.3787	0	0	0	0	0	5443600	0	6761000	8888900	0	0	0	0	0
707	Checkpoint protein HUS1	HUS1	O60921;O60921-2	NaN	NaN	NaN	NaN	NaN	NaN	NaN	NaN	NaN	NaN	NaN	NaN	NaN	NaN	NaN	NaN	NaN	NaN	NaN	NaN	NaN	NaN	NaN	4	4	4	18.2	18.2	18.2	31.691	0.00015291	4.6874	6065100	0	0	4607100	0	0	0	6401700	0	5477100	4216000	0	11403000	0
708	Prefoldin subunit 1	PFDN1	O60925	0.590776	1.34888	0.820046	0.507543	1.57135	0.806456	0.988702	-0.895834	1.50244	1.01436	1.19679	0.501097	NaN	NaN	0.633959	0.312099	0.619352	1.79955	1.28884	1.11712	1.27241	1.48158	1.1191	11	11	11	55.7	55.7	55.7	14.21	0	59.057	302220000	221210000	279129984	220660000	515569984	366240000	203250000	543779968	479169984	570449984	71684000	192040000	169480000	15050000
709	Protein phosphatase 1 regulatory subunit 11	PPP1R11	O60927	NaN	NaN	NaN	NaN	NaN	NaN	NaN	NaN	NaN	NaN	NaN	NaN	NaN	NaN	NaN	NaN	NaN	NaN	NaN	NaN	NaN	-2.40747	NaN	4	4	4	53.2	53.2	53.2	13.952	0	74.198	25392000	0	0	19141000	23681000	0	0	30818000	0	19373000	0	0	0	0
710	Ribonuclease H1	RNASEH1	O60930	NaN	NaN	NaN	NaN	NaN	NaN	NaN	NaN	NaN	NaN	NaN	NaN	NaN	NaN	NaN	NaN	NaN	NaN	NaN	NaN	-2.51768	NaN	NaN	3	3	3	15.4	15.4	15.4	32.064	0.00072453	3.4085	0	0	0	0	0	0	0	0	0	0	0	0	0	0
711	Nibrin	NBN	O60934	-0.609575	-0.492756	-1.12508	-1.07016	-0.731375	-0.797682	-0.849097	-0.67284	-0.958006	-0.534246	-0.329319	NaN	-1.00858	-0.978152	NaN	-1.08464	-0.837561	-0.769676	-0.615059	-0.612392	-0.835588	-0.728804	-0.458117	28	28	28	47.1	47.1	47.1	84.958	0	111.8	78789000	83188000	30800000	31213000	72242000	64019000	85913000	75973000	115270000	142790000	67206000	30108000	60990000	56458000
712	Nucleolar protein 3	NOL3	O60936;O60936-3;O60936-1	NaN	NaN	NaN	NaN	NaN	NaN	-1.95798	-1.34358	NaN	-0.568104	NaN	NaN	NaN	NaN	NaN	NaN	NaN	NaN	-1.40747	NaN	NaN	-2.29626	NaN	7	7	7	56.2	56.2	56.2	22.629	0	49.838	0	0	0	0	0	41578000	41751000	42218000	91689000	20055000	47033000	0	9451800	13384000
713	Dystrobrevin beta	DTNB	O60941-6;O60941-7;O60941;O60941-3;O60941-5;O60941-2;O60941-4	NaN	NaN	-4.23965	NaN	NaN	NaN	NaN	NaN	NaN	NaN	NaN	NaN	NaN	NaN	NaN	NaN	NaN	NaN	NaN	NaN	NaN	NaN	NaN	5	2	2	15.8	9.4	9.4	61.538	0.0007239	3.398	0	4899100	8178300	0	0	0	0	0	0	0	3369200	0	0	0
714	mRNA-capping enzyme;Polynucleotide 5-triphosphatase;mRNA guanylyltransferase	RNGTT	O60942;O60942-4;O60942-2;O60942-3	NaN	NaN	NaN	-1.77302	-1.84807	NaN	NaN	NaN	-1.41142	-1.82607	NaN	NaN	NaN	NaN	NaN	NaN	-2.04	-1.5776	-1.71703	-1.2917	-1.20941	-1.16645	-0.651463	15	15	15	31.5	31.5	31.5	68.556	0	45.816	0	7302600	5308800	26307000	23888000	21006000	0	29817000	29521000	40893000	36797000	0	0	9465500
715	ATP-binding cassette sub-family B member 7, mitochondrial	ABCB7	O75027;O75027-2;O75027-3	-0.927961	-0.466988	-0.649999	-0.543839	-0.362835	-1.24073	-1.23436	NaN	-1.5035	-1.30129	-0.58371	-1.14069	0.226259	NaN	-1.46273	-0.264675	-0.101717	-0.813536	NaN	-0.66571	-1.30123	-1.01834	-0.652828	15	15	15	22.3	22.3	22.3	82.64	0	80.941	125050000	136740000	142050000	84490000	176100000	79545000	35836000	54001000	42540000	100560000	24604000	47440000	153420000	8358900
717	SLIT-ROBO Rho GTPase-activating protein 2	SRGAP2	O75044	-1.65561	NaN	-1.8123	-1.26448	-1.52598	-1.12318	-1.26175	-1.44995	-1.46885	-1.55952	-0.981915	NaN	NaN	NaN	NaN	NaN	NaN	NaN	NaN	NaN	NaN	NaN	NaN	24	24	23	34	34	32.9	120.87	0	170.5	29024000	22690000	47692000	54337000	17562000	122020000	24551000	50663000	106060000	88115000	50808000	0	0	0
718	Syndecan-3	SDC3	O75056	NaN	NaN	NaN	NaN	NaN	NaN	NaN	NaN	NaN	NaN	NaN	NaN	NaN	NaN	NaN	NaN	NaN	NaN	NaN	NaN	NaN	NaN	NaN	1	1	1	5	5	5	45.496	0	9.2348	0	0	0	0	0	0	0	0	0	0	0	0	12520000	6200700
719	Putative tyrosine-protein phosphatase auxilin	DNAJC6	O75061;O75061-4;O75061-2	NaN	-1.94341	NaN	NaN	NaN	NaN	NaN	NaN	NaN	NaN	NaN	NaN	NaN	NaN	NaN	NaN	NaN	NaN	NaN	NaN	NaN	NaN	NaN	7	7	7	10.8	10.8	10.8	99.995	0	16.297	7234000	32370000	12849000	19053000	9742900	0	0	0	0	0	0	0	0	0
720	Glycosaminoglycan xylosylkinase	FAM20B	O75063	NaN	-1.77702	NaN	NaN	NaN	-2.00309	NaN	-1.92158	NaN	NaN	-1.73484	NaN	NaN	NaN	NaN	NaN	NaN	NaN	NaN	NaN	NaN	NaN	NaN	10	10	10	28.4	28.4	28.4	46.432	0	21.534	0	32133000	8691100	6958400	44845000	60285000	0	12644000	26796000	41919000	25401000	10757000	0	0
721	WD repeat-containing protein 1	WDR1	O75083;O75083-3	4.45	4.2105	4.35886	4.26618	3.94843	4.11005	4.12519	3.86461	4.43909	4.20637	4.26281	3.0552	2.77954	3.5403	3.17976	3.76846	3.47186	3.56825	3.51711	3.66739	3.65373	3.39669	3.62542	32	32	32	62.2	62.2	62.2	66.193	0	323.31	3677199872	2483599872	3353900032	2433799936	2870599936	3073200128	1457400064	4028600064	3865100032	3924600064	1631500032	936809984	680169984	916259968
722	Slit homolog 1 protein	SLIT1	O75093;O75093-2	NaN	-1.81046	-2.86302	NaN	NaN	NaN	NaN	NaN	NaN	-2.28692	NaN	NaN	NaN	NaN	NaN	NaN	NaN	NaN	NaN	NaN	NaN	NaN	NaN	5	4	4	3.8	3.1	3.1	167.92	0.0011296	2.8342	13357000	32335000	19357000	7504100	23970000	0	20528000	0	36150000	22695000	13272000	0	0	0
723	Slit homolog 3 protein	SLIT3	O75094;O75094-3;O75094-4;O75094-2	0.809479	1.58012	1.5399	0.888598	1.45515	0.779823	-1.74067	-0.370527	0.675594	0.273746	0.620996	NaN	NaN	NaN	NaN	NaN	NaN	NaN	NaN	NaN	NaN	NaN	NaN	27	27	26	23.8	23.8	23.3	167.71	0	64.706	316340000	219390000	219290000	111350000	191130000	135940000	20803000	109250000	89723000	1266000000	78331000	0	0	0
724	Probable phospholipid-transporting ATPase IIA	ATP9A	O75110;O75110-2	NaN	NaN	NaN	NaN	-2.19786	NaN	NaN	NaN	NaN	NaN	NaN	NaN	NaN	NaN	NaN	NaN	NaN	NaN	NaN	NaN	NaN	NaN	NaN	10	10	8	10.2	10.2	8	118.58	0.00016992	8.2714	18547000	16295000	29261000	2857700	39487000	0	0	0	0	0	0	0	0	0
725	NEDD4-binding protein 1	N4BP1	O75113	NaN	NaN	NaN	NaN	NaN	NaN	NaN	NaN	NaN	NaN	NaN	NaN	NaN	NaN	NaN	NaN	NaN	-2.36569	NaN	-0.992542	-1.12421	-1.23606	-2.1544	18	18	18	24.9	24.9	24.9	100.38	0	85.147	0	0	0	0	15050000	0	0	0	0	0	0	0	0	0
726	Rho-associated protein kinase 2	ROCK2	O75116	1.79838	1.37385	1.79683	1.03001	0.737556	-0.923649	0.375974	-0.549168	0.272078	0.288004	0.794535	-1.10022	-2.03325	-2.32015	-1.70444	-0.574257	-1.16649	0.793133	1.16389	0.906481	0.929029	0.78302	0.770834	60	60	53	43.5	43.5	38.2	160.9	0	323.31	500240000	252860000	578259968	176100000	223660000	66034000	126560000	175590000	164480000	277230016	80447000	72508000	42750000	30262000
727	CLIP-associating protein 2	CLASP2	O75122	NaN	NaN	NaN	NaN	NaN	NaN	NaN	NaN	NaN	NaN	NaN	NaN	NaN	NaN	NaN	NaN	NaN	NaN	NaN	NaN	NaN	NaN	NaN	35	1	1	32.8	1.3	1.3	141.06	0	19.809	64998000	36912000	23692000	11841000	0	13334000	0	16182000	0	0	41496000	0	0	0
728	CLIP-associating protein 2	CLASP2	O75122-3	NaN	NaN	NaN	NaN	NaN	NaN	NaN	NaN	NaN	NaN	NaN	NaN	NaN	NaN	NaN	NaN	NaN	NaN	NaN	NaN	NaN	-3.15516	NaN	36	31	2	29	25.9	2	165.85	0	304.83	4211900	13438000	14336000	0	0	0	14550000	22641000	0	22132000	0	22218000	0	0
729	Pentatricopeptide repeat-containing protein 1, mitochondrial	PTCD1	O75127	NaN	NaN	NaN	NaN	NaN	NaN	NaN	NaN	NaN	-2.43323	NaN	-1.62703	-1.35019	NaN	NaN	NaN	-2.01163	-1.75067	NaN	-1.66667	NaN	-1.38852	NaN	16	16	16	28.9	28.9	28.9	78.855	0.00017103	8.5835	0	7886800	0	0	0	0	0	9623300	31107000	0	6793000	45425000	71288000	21262000
730	Copine-3	CPNE3	O75131	1.98552	1.67957	1.83796	1.65394	1.50978	2.66602	2.22142	2.81469	2.54932	2.60915	2.68263	2.05368	2.25883	0.269534	1.57474	2.38262	2.43005	2.84403	3.0794	2.8907	2.85282	2.77121	2.72603	27	27	26	52	52	50.3	60.13	0	323.31	580590016	347260000	607000000	273449984	338400000	890520000	542720000	956969984	1189299968	926300032	750920000	429800000	693969984	143890000
731	Autophagy-related protein 13	ATG13	O75143-2;O75143;O75143-5;O75143-3;O75143-4	NaN	NaN	NaN	NaN	NaN	NaN	NaN	NaN	NaN	NaN	NaN	NaN	NaN	NaN	NaN	NaN	NaN	NaN	NaN	NaN	NaN	NaN	NaN	7	7	7	23.1	23.1	23.1	52.822	0	14.128	0	0	0	0	0	6140800	10089000	8988200	34188000	14513000	0	4375700	0	0
732	Huntingtin-interacting protein 1-related protein	HIP1R	O75146;O75146-2	NaN	NaN	-2.31423	NaN	-2.71488	-2.60557	-2.24622	NaN	NaN	-3.2656	NaN	NaN	-2.43713	-2.21812	-2.21064	-2.70148	-2.15202	0.339407	-0.502224	-1.05166	-0.726599	-0.237001	-0.494696	25	23	23	26.6	24.3	24.3	119.39	0	57.767	4914100	0	22122000	0	15715000	21440000	20653000	0	20419000	16845000	9100500	10329000	35543000	28476000
733	Obscurin-like protein 1	OBSL1	O75147;O75147-2;O75147-1;O75147-4	NaN	NaN	NaN	NaN	NaN	NaN	NaN	NaN	NaN	NaN	NaN	NaN	NaN	NaN	NaN	NaN	NaN	NaN	NaN	NaN	NaN	NaN	NaN	10	10	10	6.1	6.1	6.1	206.94	0.0025939	2.1922	1650500	0	0	0	0	0	0	8464400	0	0	7218700	0	0	0
734	E3 ubiquitin-protein ligase BRE1B	RNF40	O75150;O75150-4;O75150-3	0.474974	0.330269	0.561524	0.188909	-0.0166264	0.252159	-0.276814	0.477167	0.190977	-0.43886	0.567322	NaN	-1.02105	NaN	-0.489378	-0.304932	-0.679085	-0.790569	-0.946472	-0.500956	-0.748779	-0.333115	-0.388065	35	35	32	43.2	43.2	39.7	113.68	0	199.9	219140000	153960000	284760000	135930000	199780000	197540000	108390000	308820000	92180000	332320000	145590000	0	38112000	22025000
735	Zinc finger CCCH domain-containing protein 11A	ZC3H11A	O75152	-0.356421	-0.514162	-0.510634	0.38819	-0.24379	-1.16897	-0.32438	-0.920813	-0.0960712	-0.350405	-0.430983	-0.972464	NaN	NaN	-0.551571	-1.30872	-1.11919	-0.735056	-0.950594	-0.783051	-0.727322	-0.603149	-1.1091	26	26	21	40.6	40.6	31	89.13	0	115.38	139610000	90737000	102020000	151840000	118010000	63389000	79150000	142990000	159730000	175260000	45883000	41569000	19608000	12674000
736	Clustered mitochondria protein homolog	CLUH	O75153	1.39702	1.34145	1.60666	0.629384	0.495077	1.20184	-0.066186	0.97509	1.61957	1.49596	1.59601	0.219309	-1.20996	-2.07004	0.484232	1.68223	1.45668	3.6377	3.57677	3.51909	3.73163	3.24182	3.37375	58	58	57	53.9	53.9	53.3	146.67	0	323.31	331070016	243420000	452560000	128610000	157860000	284569984	83711000	396420000	439860000	482769984	190780000	169550000	83402000	46405000
737	Cullin-associated NEDD8-dissociated protein 2	CAND2	O75155-2;O75155	NaN	NaN	-1.59367	-1.42974	NaN	NaN	NaN	NaN	NaN	NaN	NaN	NaN	NaN	NaN	NaN	NaN	NaN	-0.607069	-0.484566	-0.60902	-0.90778	-1.1435	-1.45197	20	15	15	20.8	17	17	122.66	0	97.253	0	15500000	53855000	10774000	15454000	0	0	0	0	0	0	0	0	0
738	TSC22 domain family protein 2	TSC22D2	O75157-2;O75157	-2.31879	-2.94984	-2.86568	NaN	-1.76698	NaN	NaN	NaN	NaN	-3.47159	-3.16886	NaN	NaN	NaN	NaN	NaN	NaN	NaN	-3.06498	NaN	-3.36158	-3.07521	NaN	9	7	6	10.6	8.5	7.4	76.391	0	44.356	26035000	19626000	44757000	3834500	32410000	0	10282000	2719300	17043000	25816000	6952500	0	0	0
739	Lysine-specific demethylase 4A	KDM4A	O75164	NaN	NaN	NaN	NaN	NaN	NaN	NaN	NaN	-3.31954	NaN	NaN	NaN	NaN	NaN	NaN	NaN	NaN	NaN	NaN	NaN	NaN	NaN	NaN	9	9	9	10.2	10.2	10.2	120.66	0.00015342	4.8049	5792800	0	6484000	14436000	9297000	6936600	0	14528000	0	0	6748800	0	0	0
740	DnaJ homolog subfamily C member 13	DNAJC13	O75165	-0.0483418	0.728237	0.943477	0.628146	0.536667	0.709532	0.168891	-0.327587	0.605972	0.48238	0.584576	0.621317	0.322384	-0.341367	0.124582	0.357365	0.599518	0.826187	0.493914	0.808323	1.1	0.613495	0.743643	66	66	66	36.4	36.4	36.4	254.41	0	323.31	140090000	238600000	324980000	169470000	184860000	267340000	135880000	232760000	172730000	237100000	78080000	242130000	149710000	85662000
741	Phosphatase and actin regulator 2	PHACTR2	O75167-5;O75167-2;O75167;O75167-4	NaN	NaN	NaN	NaN	NaN	NaN	NaN	NaN	NaN	NaN	NaN	NaN	NaN	NaN	NaN	NaN	NaN	NaN	NaN	NaN	NaN	NaN	NaN	2	2	2	4.3	4.3	4.3	61.457	0.0067362	1.7425	0	0	0	0	0	0	0	0	0	0	0	0	0	0
742	Serine/threonine-protein phosphatase 6 regulatory subunit 2	PPP6R2	O75170-6;O75170-2;O75170-4;O75170-3;O75170-5;O75170	NaN	NaN	NaN	NaN	NaN	NaN	-2.60528	NaN	NaN	NaN	-2.218	NaN	NaN	NaN	NaN	-1.68563	NaN	NaN	NaN	-1.43111	-1.88378	-1.19884	NaN	14	14	14	21.2	21.2	21.2	98.125	0	62.663	0	55417000	0	5449400	77004000	7948900	19044000	4769500	0	36733000	13214000	9239600	12439000	0
743	CCR4-NOT transcription complex subunit 3	CNOT3	O75175	-1.96939	-0.971416	-0.625468	NaN	-0.467478	-1.69543	-1.4714	-1.48145	-1.1178	-1.20865	-1.23638	-0.699329	-0.835789	-1.17839	NaN	-0.268047	NaN	-0.915497	-1.07322	-1.05157	-1.21997	-0.818462	-0.683172	13	13	13	18.7	18.7	18.7	81.871	0	210.77	31197000	78157000	143500000	24236000	100550000	46426000	24050000	83779000	46094000	75312000	59049000	118370000	77995000	34411000
744	Ankyrin repeat domain-containing protein 17	ANKRD17	O75179-7;O75179-2;O75179;O75179-6;O75179-4	-3.06607	NaN	NaN	NaN	NaN	NaN	NaN	-1.52122	-1.70378	-1.6619	-1.3338	NaN	-2.20908	NaN	NaN	NaN	NaN	-1.45017	-1.49072	-1.35542	-0.714357	-1.08486	-1.17443	42	25	25	23.3	15.6	15.6	263.55	0	275.6	20241000	3827400	28991000	15553000	19081000	0	15448000	60614000	67742000	87179000	35730000	9975000	38568000	16661000
745	Paired amphipathic helix protein Sin3b	SIN3B	O75182-2;O75182;O75182-3	NaN	NaN	NaN	NaN	NaN	NaN	NaN	NaN	NaN	NaN	-3.31768	NaN	NaN	NaN	NaN	NaN	NaN	NaN	NaN	NaN	NaN	NaN	NaN	11	11	11	13	13	13	129.36	0	30.191	5854600	9754900	0	0	8325300	0	0	0	15133000	14021000	0	0	0	0
746	DnaJ homolog subfamily B member 6	DNAJB6	O75190;O75190-3;O75190-2;O75190-4	-1.8375	NaN	NaN	NaN	NaN	NaN	-0.790492	-0.119255	-0.304913	-0.255133	-0.0246735	NaN	NaN	NaN	NaN	-1.87409	-1.86637	-0.330494	-0.135828	-0.765015	-0.698376	-0.700098	0	10	10	8	35.3	35.3	29.8	36.087	0	45.193	24144000	15941000	20861000	21506000	18060000	27712000	40905000	127200000	176490000	224030000	104970000	8836700	56206000	0
747	Xylulose kinase	XYLB	O75191;O75191-2	NaN	-1.73822	NaN	NaN	NaN	NaN	NaN	NaN	NaN	NaN	NaN	NaN	NaN	NaN	NaN	NaN	NaN	NaN	NaN	NaN	NaN	NaN	NaN	7	7	7	17.9	17.9	17.9	58.382	0	16.284	8814600	28127000	20640000	4752300	0	0	0	0	11999000	0	0	0	0	3625300
748	Ubiquinone biosynthesis protein COQ9, mitochondrial	COQ9	O75208	-0.495932	-1.86928	-1.72306	-1.71059	NaN	-0.964972	-1.36641	NaN	-1.17618	-1.55107	-1.24883	NaN	NaN	-2.05441	NaN	NaN	-2.52945	NaN	-1.76033	NaN	-1.61517	-1.59125	NaN	6	6	6	30.8	30.8	30.8	35.509	0	112.59	79703000	40171000	57585000	43313000	36667000	111890000	51593000	40677000	75124000	89440000	19316000	54035000	27873000	43588000
749	Gamma-glutamylcyclotransferase	GGCT	O75223;O75223-3	0.0588093	0.893871	0.91129	0.603169	0.864199	0.330118	0.311999	0.240995	0.42206	-0.0169239	0.370605	0.331738	0.852272	NaN	1.63095	1.33753	0.605534	0.529839	0.341688	0.143456	0.138788	0.474375	0.0712757	9	9	9	47.3	47.3	47.3	21.007	0	80.044	153070000	189740000	386969984	188930000	360960000	179310000	80468000	203680000	149050000	282249984	138680000	72880000	201090000	75963000
750	NADH dehydrogenase [ubiquinone] iron-sulfur protein 7, mitochondrial	NDUFS7	O75251-2;O75251	NaN	NaN	NaN	NaN	NaN	NaN	-2.53701	NaN	NaN	-1.67211	NaN	NaN	NaN	NaN	NaN	NaN	NaN	NaN	-1.04996	-1.64896	-2.18564	-1.68861	NaN	5	5	5	19.4	19.4	19.4	22.202	0.00015427	4.9468	27230000	33120000	48221000	23482000	29742000	11765000	15700000	24714000	45320000	22197000	7300500	0	0	0
751	NADH dehydrogenase [ubiquinone] iron-sulfur protein 2, mitochondrial	NDUFS2	O75306-2;O75306	-0.00229836	0.536303	0.435901	0.513854	0.113266	0.425268	-1.112	0.635834	1.04661	0.737125	0.509945	NaN	1.16353	NaN	-0.834208	0.829878	1.2827	1.30011	1.24512	1.97947	1.45378	-0.088232	1.75978	17	17	17	46.6	46.6	46.6	51.851	0	149.01	120630000	151330000	140260000	98684000	82199000	236580000	29555000	337160000	313889984	162690000	122240000	100820000	208210000	40015000
752	Zinc finger protein ZPR1	ZPR1	O75312	0.933157	1.16905	1.36424	1.20568	1.20885	0.575834	0.629579	0.526041	0.813681	0.667442	1.03803	0.553066	0.732084	-0.233478	1.22123	1.18855	1.44058	-0.676662	-0.0390568	0.360558	0.286489	0.843517	1.0619	19	19	19	49.9	49.9	49.9	50.925	0	222.04	268580000	408220000	532409984	220090000	341089984	225310000	118600000	262550000	357220000	428600000	136330000	167270000	201010000	102990000
753	RNA/RNP complex-1-interacting phosphatase	DUSP11	O75319;O75319-2	NaN	NaN	NaN	NaN	NaN	NaN	NaN	NaN	NaN	NaN	NaN	NaN	NaN	NaN	NaN	-3.33468	NaN	NaN	-2.56514	NaN	NaN	NaN	NaN	5	5	5	21.2	21.2	21.2	43.71	0	22.635	60251000	0	11218000	4100400	5166400	0	0	0	0	0	0	0	0	0
754	Protein NipSnap homolog 2	GBAS	O75323;O75323-2	0.0708408	-0.767941	-1.20077	-0.901013	-0.0148525	-0.517467	NaN	-0.583488	-0.764645	-0.762424	-1.11473	NaN	NaN	NaN	NaN	-1.43556	NaN	-1.06248	NaN	-1.67635	-1.865	-1.59643	-1.55542	8	6	6	25.2	22.4	22.4	33.742	0	27.604	223600000	109510000	68492000	50920000	82950000	63199000	7852800	54381000	69873000	48593000	57393000	0	0	0
755	Semaphorin-7A	SEMA7A	O75326;O75326-2	NaN	NaN	NaN	NaN	NaN	NaN	NaN	NaN	NaN	NaN	NaN	NaN	NaN	NaN	NaN	NaN	NaN	-1.84851	NaN	NaN	-1.46284	-0.854445	-1.6611	12	12	12	23.3	23.3	23.3	74.823	0	12.745	0	0	0	0	0	0	0	0	0	0	0	0	0	0
756	Hyaluronan mediated motility receptor	HMMR	O75330-2;O75330;O75330-3;O75330-4	-1.74374	-1.75828	NaN	-2.08851	NaN	-1.9952	NaN	-2.21777	NaN	-1.89734	NaN	-1.90075	-3.05466	NaN	NaN	NaN	-1.86281	NaN	-1.78429	NaN	-2.05272	NaN	-1.93332	24	24	23	36.5	36.5	35.5	82.3	0	122.65	60211000	27916000	46615000	19863000	29049000	30095000	13075000	11761000	49035000	23507000	19925000	49146000	15440000	0
757	Programmed cell death protein 6	PDCD6	O75340;O75340-2	-0.456202	-0.424906	-0.87394	-1.3836	-1.53998	-1.17679	NaN	-1.46679	0.270594	1.14462	-0.309771	NaN	NaN	NaN	NaN	-1.10024	NaN	-0.00428963	-0.435919	-0.389446	0.508566	NaN	-0.520433	9	9	9	63.4	63.4	63.4	21.868	0	74.445	138420000	85256000	78434000	107530000	52434000	52752000	3975400	263000000	379049984	339529984	33519000	0	0	0
758	Tubulin-specific chaperone A	TBCA	O75347;O75347-2	4.43267	3.80108	3.72803	4.32341	3.85426	3.01062	2.31343	2.07048	2.83459	2.86815	2.90328	2.021	-0.235281	NaN	2.13616	2.80532	2.22824	3.19705	3.27543	3.28095	3.21846	2.97254	3.33934	14	14	14	61.1	61.1	61.1	12.855	0	323.31	3349700096	1601299968	1691399936	1903000064	2089699968	1022200000	491460000	1081400064	1042700032	859169984	305320000	393720000	119310000	55690000
759	V-type proton ATPase subunit G 1	ATP6V1G1	O75348	0.468996	0.488602	1.15068	1.47201	0.622425	-0.0656185	-0.414741	0.489046	-0.00388527	0.115416	-0.169079	NaN	0.406828	NaN	0.646643	0.581972	NaN	-0.0165882	-0.532257	-0.358589	-0.660295	0.500473	-0.357559	6	6	6	49.2	49.2	49.2	13.757	0	323.31	189240000	137090000	334750016	160140000	266340000	175100000	97147000	104370000	105200000	101420000	144840000	0	221130000	0
760	Vacuolar protein sorting-associated protein 4B	VPS4B	O75351	-0.289829	-0.0656433	-0.197948	-0.57828	-0.437529	NaN	NaN	-0.466137	-0.858503	-1.3237	NaN	NaN	-0.920019	-1.05187	NaN	-1.35087	NaN	-0.668077	NaN	-0.328787	0.0608921	-1.474	-0.213238	16	16	10	35.4	35.4	26.4	49.301	0	92.132	149940000	86632000	174460000	126170000	104010000	18651000	16371000	44304000	66944000	32750000	49304000	0	75493000	59657000
761	Mannose-P-dolichol utilization defect 1 protein	MPDU1	O75352-2;O75352	-1.32681	-0.335325	-0.291888	-0.956489	-0.471441	0.318012	0.620601	0.947386	NaN	0.100451	0.1607	NaN	NaN	NaN	NaN	-0.647419	-0.386127	NaN	0.102062	NaN	0.518145	0.036026	0.0311203	3	3	3	18.3	18.3	18.3	19.752	0.00016	6.0644	88208000	99800000	141140000	30666000	98847000	182810000	200190000	108310000	175420000	148430000	210700000	7196900	6706900	0
762	Zinc finger protein 217	ZNF217	O75362	NaN	NaN	NaN	NaN	NaN	NaN	NaN	NaN	NaN	NaN	NaN	NaN	NaN	NaN	NaN	NaN	NaN	NaN	NaN	NaN	-3.20024	-2.18936	-2.76395	10	10	10	14.1	14.1	14.1	115.27	0	15.76	9389500	6358600	3253500	4281400	5242300	10922000	0	3069000	9561300	0	12853000	5456400	0	0
763	Core histone macro-H2A.1	H2AFY	O75367-3;O75367;O75367-2	2.52478	3.02531	2.66287	3.15543	3.15043	3.57928	3.31283	3.44645	3.51604	3.55593	3.65157	3.21609	3.14609	2.15579	2.97781	3.70238	3.27146	2.64091	2.61884	2.85922	2.81577	2.75464	2.68138	19	19	17	52.3	52.3	45.3	39.488	0	323.31	785580032	1212300032	1073000000	949430016	1240600064	2002800000	1065800000	1644000000	2145900032	2665100032	915539968	1114899968	839379968	240000000
764	SH3 domain-binding glutamic acid-rich-like protein	SH3BGRL	O75368	2.42394	1.8745	2.04483	2.56801	2.20841	2.00959	0.914786	1.32797	1.55178	1.66804	1.52434	NaN	-0.746719	NaN	NaN	NaN	0.551735	0.640877	0.545691	0.828606	0.418619	0.441851	1.14208	12	12	12	91.2	91.2	91.2	12.774	0	161.81	855150016	464620000	650200000	733920000	711830016	631969984	112780000	422400000	536990016	472510016	288769984	17482000	54902000	35179000
765	Filamin-B	FLNB	O75369-2;O75369-9;O75369;O75369-6;O75369-3;O75369-7;O75369-5;O75369-4	NaN	NaN	NaN	NaN	NaN	NaN	NaN	NaN	NaN	NaN	NaN	NaN	NaN	NaN	NaN	NaN	NaN	NaN	NaN	NaN	NaN	NaN	-0.470181	156	1	1	77	1.3	1.3	275.66	0	28.954	17013000	11631000	26467000	0	0	0	0	0	0	0	0	36916000	23013000	0
766	Filamin-B	FLNB	O75369-8	NaN	-3.11103	NaN	NaN	NaN	NaN	NaN	NaN	NaN	NaN	NaN	NaN	NaN	NaN	NaN	NaN	NaN	NaN	NaN	NaN	NaN	NaN	NaN	157	141	2	75.8	71.4	1.7	281.63	0	323.31	20283000	13519000	19289000	10603000	10293000	0	0	0	0	0	0	0	0	4410200
767	Nuclear receptor corepressor 1	NCOR1	O75376;O75376-2	NaN	NaN	NaN	-2.86326	NaN	NaN	NaN	-2.77687	NaN	NaN	NaN	NaN	NaN	-3.66008	NaN	NaN	-3.24358	-2.29288	NaN	NaN	NaN	NaN	-3.06706	24	22	22	12.5	11.9	11.9	270.21	0	87.672	0	14159000	50266000	13603000	10999000	40344000	3167800	6140300	11254000	7335100	20757000	0	14701000	8200700
768	Vesicle-associated membrane protein 4	VAMP4	O75379-2;O75379	NaN	NaN	NaN	NaN	NaN	NaN	NaN	-2.7366	NaN	NaN	NaN	NaN	NaN	NaN	NaN	NaN	NaN	NaN	NaN	NaN	NaN	NaN	NaN	2	2	2	18.6	18.6	18.6	16.24	0	11.18	0	0	0	5399200	0	0	8192100	0	0	0	16844000	0	0	0
769	NADH dehydrogenase [ubiquinone] iron-sulfur protein 6, mitochondrial	NDUFS6	O75380	NaN	NaN	-1.00002	-1.01716	-1.13053	NaN	NaN	NaN	NaN	NaN	NaN	NaN	NaN	NaN	NaN	-1.0836	NaN	-0.734468	-0.421965	-0.885948	-1.49786	-0.876389	-0.971809	7	7	7	58.9	58.9	58.9	13.711	0	42.092	2972500	0	77277000	36886000	75092000	0	58621000	67378000	17142000	70817000	39658000	0	0	29394000
770	Peroxisomal membrane protein PEX14	PEX14	O75381-2;O75381	0.648813	0.0178699	-0.320127	0.079072	-0.00861549	0.477655	0.179725	-0.180405	0.11252	-0.338776	0.186079	NaN	NaN	-0.720853	-0.607582	-0.452429	-1.1874	-0.299717	-0.4725	-0.996599	-0.164959	-0.280518	-0.00771713	10	10	10	39.8	39.8	39.8	36.701	0	155.96	231290000	171000000	165960000	131530000	109050000	304750016	136850000	193830000	101990000	271640000	120870000	23481000	0	50917000
771	Tripartite motif-containing protein 3	TRIM3	O75382;O75382-4;O75382-2;O75382-3	NaN	NaN	NaN	NaN	NaN	NaN	NaN	NaN	NaN	NaN	NaN	NaN	NaN	NaN	NaN	NaN	NaN	NaN	NaN	NaN	NaN	NaN	NaN	6	4	4	8.9	6.5	6.5	80.829	0.0005898	3.8149	0	0	0	0	0	12087000	0	5791400	6484800	0	0	0	0	0
772	Citrate synthase, mitochondrial	CS	O75390	3.90286	3.58971	3.44561	3.66655	3.69211	3.53339	3.35917	3.60169	4.11978	3.49684	3.86258	2.90035	3.07096	3.65559	4.12043	3.81567	4.11681	4.41378	4.43512	4.46348	4.33781	4.33348	3.87634	20	20	20	49.4	49.4	49.4	51.712	0	170.9	2671500032	1564499968	2238099968	1373299968	1968600064	1825600000	939760000	3464900096	2719899904	2734200064	1418099968	949100032	774380032	1162700032
773	Sperm-associated antigen 7	SPAG7	O75391	-1.45027	-0.266077	-1.0039	NaN	-1.08949	-0.658623	NaN	NaN	-0.453424	-0.842079	-0.293089	NaN	NaN	NaN	NaN	-1.01483	-1.39091	-1.60862	NaN	NaN	-1.37715	NaN	NaN	11	11	11	53.7	53.7	53.7	26.034	0	28.937	27852000	118490000	89059000	14468000	120190000	124860000	31913000	144890000	91178000	169980000	29272000	0	20017000	0
774	39S ribosomal protein L33, mitochondrial	MRPL33	O75394	NaN	NaN	NaN	NaN	NaN	NaN	NaN	NaN	NaN	-1.67395	NaN	NaN	NaN	NaN	NaN	NaN	NaN	NaN	NaN	-2.53062	-2.41305	NaN	NaN	2	2	2	38.5	38.5	38.5	7.6191	0.00016313	6.7651	0	8802500	17057000	7817100	0	0	8412300	16267000	50545000	7648000	7825100	10454000	0	0
775	Vesicle-trafficking protein SEC22b	SEC22B	O75396	2.6786	3.30313	2.98318	3.14908	3.14564	2.00501	2.13769	2.04385	2.23057	2.40581	1.77229	1.73804	2.33111	0.903598	2.41816	1.99921	NaN	2.56068	2.1128	2.75523	2.41324	2.38858	2.75823	11	11	11	51.6	51.6	51.6	24.593	0	323.31	1073000000	1396600064	694819968	1118700032	1456400000	497480000	515000000	739699968	879500032	434750016	583409984	260050000	658780032	185520000
776	Pre-mRNA-processing factor 40 homolog A	PRPF40A	O75400;O75400-2	NaN	NaN	-2.32864	NaN	NaN	NaN	NaN	NaN	NaN	NaN	NaN	NaN	NaN	NaN	NaN	NaN	NaN	NaN	NaN	NaN	NaN	NaN	NaN	28	28	2	27.4	27.4	2.9	108.8	0	323.31	0	0	31305000	24079000	8974200	10503000	0	30365000	27450000	40607000	0	0	0	0
777	Pre-mRNA-processing factor 40 homolog A	PRPF40A	O75400-3	NaN	NaN	NaN	NaN	NaN	NaN	NaN	NaN	NaN	NaN	NaN	NaN	NaN	NaN	NaN	NaN	NaN	NaN	NaN	NaN	NaN	NaN	NaN	27	1	1	26	1.1	1.1	106.91	0.0076105	1.6767	0	0	0	0	4702400	0	0	0	0	0	0	0	0	0
778	Transforming acidic coiled-coil-containing protein 1	TACC1	O75410;O75410-2;O75410-7;O75410-3;O75410-6;O75410-5;O75410-4	-1.88888	-1.61058	-1.01987	-1.47837	-2.10587	NaN	NaN	NaN	NaN	NaN	NaN	NaN	NaN	NaN	NaN	NaN	NaN	-1.68342	-1.8942	-1.60487	NaN	-1.63041	-1.30979	33	33	20	51.8	51.8	37.6	87.793	0	256.16	35673000	42673000	108640000	45648000	24110000	9831600	0	0	0	0	0	11110000	0	0
779	Nucleoside diphosphate kinase 6	NME6	O75414;O75414-2	NaN	NaN	NaN	NaN	NaN	NaN	NaN	NaN	NaN	NaN	NaN	NaN	NaN	NaN	NaN	NaN	NaN	NaN	NaN	NaN	-4.80277	NaN	NaN	3	3	3	19.9	19.9	19.9	21.142	0.0011372	2.9792	6639800	0	5173200	2654400	0	0	4064800	6143800	0	0	0	0	0	0
780	Cell division control protein 45 homolog	CDC45	O75419-2;O75419;O75419-3	NaN	NaN	NaN	NaN	NaN	NaN	NaN	NaN	NaN	NaN	NaN	NaN	NaN	NaN	NaN	NaN	NaN	-1.92165	NaN	-1.61563	NaN	NaN	-1.93647	10	10	10	22.3	22.3	22.3	60.244	0	15.583	5493900	0	35269000	8175700	9111600	0	0	0	0	0	0	0	25687000	0
781	PERQ amino acid-rich with GYF domain-containing protein 1	GIGYF1	O75420	NaN	NaN	-2.99974	NaN	NaN	NaN	NaN	NaN	NaN	NaN	-3.0773	NaN	NaN	NaN	NaN	NaN	NaN	NaN	NaN	NaN	NaN	NaN	NaN	5	5	5	5.1	5.1	5.1	114.6	0	10.714	0	10739000	19649000	2904600	47426000	5623400	0	2432400	11672000	19894000	0	0	0	0
782	Leucine-rich repeat and calponin homology domain-containing protein 4	LRCH4	O75427	NaN	-2.28215	NaN	NaN	NaN	-2.26503	NaN	NaN	-1.78983	-1.41398	-1.85422	-2.38389	NaN	NaN	NaN	-2.98171	NaN	NaN	NaN	NaN	NaN	NaN	NaN	17	17	17	44.1	44.1	44.1	73.449	0	97.582	2268100	25778000	9303000	0	2827600	41190000	7048200	60508000	79644000	64202000	17408000	22347000	10834000	0
783	Metaxin-2	MTX2	O75431;O75431-2	-1.31287	-0.387129	NaN	0.158456	0.164095	0.301828	0.244578	0.252714	0.27882	0.611269	0.779911	0.227909	0.424978	NaN	-0.439869	-0.220453	0.496084	-0.377163	-0.614994	-0.376381	-0.0537701	-1.22398	0.0569782	9	9	9	46.8	46.8	46.8	29.763	0	198.52	55279000	56158000	23540000	113550000	97033000	212700000	47379000	226780000	311240000	418110016	95974000	176220000	141740000	22935000
784	Vacuolar protein sorting-associated protein 26A	VPS26A	O75436;O75436-2	1.70782	1.37086	1.38176	1.04191	1.11663	-0.0843029	-0.328338	-0.14521	0.321968	0.772812	0.362656	1.14281	0.756178	0.460046	0.966288	1.77543	1.82254	1.54004	1.22828	1.68773	2.05721	1.96659	1.08338	17	17	16	55	55	55	38.169	0	310.22	486409984	322609984	350289984	164950000	220050000	115840000	58595000	116150000	183350000	147560000	56786000	340169984	198040000	149740000
785	NADH dehydrogenase [ubiquinone] 1 beta subcomplex subunit 1	NDUFB1	O75438	NaN	NaN	-1.57737	NaN	-1.79171	NaN	NaN	NaN	NaN	-1.97263	-2.05094	NaN	-0.597544	NaN	NaN	-0.891071	-0.601288	-1.50431	NaN	NaN	-0.799564	NaN	NaN	3	3	3	34.5	34.5	34.5	6.9611	0.00015876	5.8147	32264000	23895000	49231000	26187000	51984000	0	0	25702000	43708000	53523000	0	61334000	115540000	0
786	Mitochondrial-processing peptidase subunit beta	PMPCB	O75439	0.681438	0.798172	0.749036	1.04289	1.25608	1.75072	1.62131	1.49468	1.75705	1.43824	1.74644	NaN	0.442566	0.528234	-0.442875	1.7405	1.26563	0.792948	0.820251	0.765173	0.961157	0.812757	1.04703	19	18	18	44.6	43.1	43.1	54.366	0	323.31	170330000	246450000	304910016	274590016	367750016	394200000	371969984	622920000	587760000	601100032	277710016	64429000	130510000	119270000
787	Alpha-tectorin	TECTA	O75443	NaN	NaN	NaN	NaN	NaN	NaN	NaN	NaN	NaN	NaN	NaN	NaN	NaN	NaN	NaN	NaN	NaN	NaN	NaN	NaN	NaN	NaN	NaN	4	4	4	2.1	2.1	2.1	239.52	0.0061252	1.825	0	0	0	0	0	0	0	0	0	0	0	0	0	0
788	Mediator of RNA polymerase II transcription subunit 24	MED24	O75448-2;O75448	NaN	NaN	NaN	NaN	NaN	NaN	NaN	NaN	NaN	NaN	NaN	NaN	NaN	NaN	NaN	NaN	NaN	NaN	-2.24864	-1.8812	-2.19464	NaN	NaN	17	17	17	24.9	24.9	24.9	108.94	0	31.065	15523000	8784500	12138000	28417000	5049800	17712000	0	12815000	15542000	0	0	0	0	0
789	Katanin p60 ATPase-containing subunit A1	KATNA1	O75449;O75449-2	NaN	NaN	NaN	NaN	NaN	NaN	NaN	NaN	NaN	NaN	NaN	NaN	NaN	NaN	NaN	NaN	NaN	NaN	NaN	NaN	NaN	NaN	NaN	10	10	9	23.6	23.6	21.2	55.964	0.0008668	3.3144	0	0	0	0	0	4954800	0	0	6434400	0	0	0	0	0
790	Leucine-rich repeat-containing G-protein coupled receptor 5	LGR5	O75473-2;O75473;O75473-3	NaN	NaN	NaN	NaN	NaN	NaN	NaN	NaN	NaN	NaN	NaN	NaN	NaN	NaN	NaN	NaN	NaN	NaN	NaN	NaN	NaN	NaN	NaN	6	6	6	8.7	8.7	8.7	97.403	0.00044769	4.0718	0	0	7778200	0	0	0	0	0	0	0	0	0	12898000	0
791	PC4 and SFRS1-interacting protein	PSIP1	O75475;O75475-3;O75475-2	1.98545	1.2992	1.49879	1.86542	1.9733	1.77399	1.61403	1.01826	1.81399	1.82418	1.55684	0.275192	-0.35815	-2.33815	0.748394	0.85033	0.214773	1.45509	1.46784	1.13077	1.40362	1.18544	1.649	26	25	25	50.6	49.1	49.1	60.103	0	323.31	710179968	381769984	567310016	372049984	726520000	467100000	410150016	628220032	608960000	607560000	217220000	149430000	87197000	20232000
792	Erlin-1	ERLIN1	O75477	NaN	-0.57688	-0.373708	-0.349799	-0.584732	-1.67954	NaN	-0.96174	-1.12956	NaN	-0.867268	-1.81787	-0.906824	-0.53663	-1.20789	-0.894604	-1.03085	0.161057	-0.0164261	0.443308	0.0143852	0.581469	0.422298	14	11	11	36.4	27.5	27.5	38.925	0	72.468	23363000	61942000	134100000	64345000	44692000	33600000	19482000	54844000	10693000	71515000	62036000	25592000	56906000	57515000
793	Glypican-4;Secreted glypican-4	GPC4	O75487;O75487-2	1.70764	0.988932	1.40595	0.624614	0.0124111	0.399977	0.0604887	0.725729	1.11537	0.747894	1.22887	-0.209841	-0.804066	NaN	-2.16121	NaN	-2.68589	NaN	NaN	NaN	NaN	NaN	NaN	17	17	17	39.6	39.6	39.6	62.411	0	92.978	454920000	287729984	439030016	185450000	132190000	254270000	121640000	340929984	253600000	472420000	227290000	105020000	80915000	0
794	NADH dehydrogenase [ubiquinone] iron-sulfur protein 3, mitochondrial	NDUFS3	O75489	-0.102535	0.679325	0.352405	0.84883	0.711796	0.498468	0.605409	0.297911	0.816509	1.15279	0.974293	0.666712	NaN	0.533061	0.898779	0.399708	1.33631	1.51268	1.48515	1.47186	1.36764	1.88367	1.35176	12	12	12	51.9	51.9	51.9	30.241	0	278.92	203810000	324449984	321160000	260460000	229560000	336409984	65010000	280500000	476100000	511960000	127130000	199910000	183120000	176950000
795	Serine/arginine-rich splicing factor 10	SRSF10	O75494-5;O75494-4;O75494-6;O75494-3;O75494-2;O75494	1.06775	0.404345	0.635732	0.551814	0.484028	0.168823	NaN	-0.736012	0.167158	0.567938	0.520229	-0.438768	-0.751072	0.0521555	NaN	0.441093	-0.0528374	0.414207	0.608505	0.400936	0.255281	-0.129786	0.37517	9	9	9	46.7	46.7	46.7	20.117	0	178.25	289390016	225990000	294830016	141250000	225120000	131800000	7139900	164440000	185740000	179200000	66278000	118940000	41215000	92058000
796	Geminin	GMNN	O75496	NaN	-1.28162	-1.30527	NaN	-1.49634	NaN	-0.838822	-0.667475	-0.744497	-0.887215	-0.802845	-1.54118	NaN	NaN	-0.927795	-0.81485	-1.17722	-0.633907	-0.877346	-0.646273	-0.863373	-0.410906	-0.757978	7	7	7	39.2	39.2	39.2	23.565	0	25.307	17955000	61717000	63197000	7545000	45989000	26692000	52679000	106650000	87272000	115990000	63859000	35274000	0	0
797	Ceroid-lipofuscinosis neuronal protein 5	CLN5	O75503	NaN	NaN	NaN	NaN	NaN	-1.70077	NaN	NaN	-1.03234	-1.04724	-0.694502	NaN	NaN	NaN	NaN	NaN	NaN	NaN	NaN	NaN	NaN	NaN	NaN	7	7	7	22.6	22.6	22.6	41.496	0.00016932	8.075	169610000	0	4636200	49141000	0	29666000	5498000	77557000	121970000	116980000	6120600	0	0	0
798	Heat shock factor-binding protein 1	HSBP1	O75506	-0.61792	-0.640247	-0.715386	NaN	-0.799143	0.607883	-1.30577	-0.352875	0.166893	0.327888	-0.131096	-0.308615	0.291361	-1.90433	NaN	-0.434982	0.226604	NaN	-0.15797	-0.364264	-0.121399	0.534254	-0.371662	5	5	5	81.6	81.6	81.6	8.5435	0	94.412	112510000	95161000	113300000	13376000	73817000	335889984	63541000	241630000	236020000	196460000	70110000	117490000	217460000	42651000
799	Claudin-11	CLDN11	O75508	1.98766	2.21492	1.69268	0.447276	2.10933	NaN	NaN	NaN	NaN	NaN	NaN	NaN	NaN	NaN	NaN	NaN	NaN	NaN	NaN	NaN	NaN	NaN	NaN	4	4	4	15	15	15	21.993	0	22.807	827600000	645920000	542780032	70865000	445470016	0	0	0	0	0	0	0	0	0
800	Enoyl-CoA delta isomerase 2, mitochondrial	ECI2	O75521-2;O75521	-1.75253	-1.34743	-0.708302	-0.631597	-0.48637	-1.80403	NaN	-1.29989	-0.0138988	-0.137236	-0.561035	-2.13053	0.39205	-0.734571	NaN	1.87305	0.203838	1.53558	1.28502	1.09959	1.04811	0.995567	1.08138	17	17	17	55.2	55.2	55.2	39.609	0	217.72	46458000	41416000	73502000	55949000	103470000	39689000	10571000	108500000	106930000	108810000	36889000	51502000	207390000	72950000
801	KH domain-containing, RNA-binding, signal transduction-associated protein 3	KHDRBS3	O75525-2;O75525	NaN	NaN	NaN	NaN	NaN	0.180267	0.234773	0.634422	0.672413	0.432945	0.786205	NaN	NaN	NaN	NaN	NaN	NaN	NaN	NaN	NaN	NaN	NaN	NaN	10	8	8	39.1	32.5	32.5	30.249	0	13.159	0	0	0	4832100	0	193770000	166900000	297660000	198970000	397870016	148540000	0	0	0
802	Transcriptional adapter 3	TADA3	O75528-2;O75528	NaN	NaN	NaN	NaN	NaN	NaN	NaN	NaN	NaN	NaN	NaN	NaN	NaN	NaN	NaN	NaN	NaN	NaN	NaN	NaN	-0.681725	NaN	NaN	6	6	6	17.9	17.9	17.9	41.392	0.00017039	8.3965	10962000	12118000	0	0	0	0	5471700	0	2285700	12907000	0	0	0	0
803	TAF5-like RNA polymerase II p300/CBP-associated factor-associated factor 65 kDa subunit 5L	TAF5L	O75529;O75529-2	NaN	NaN	NaN	NaN	-3.08872	NaN	NaN	NaN	NaN	NaN	NaN	NaN	NaN	NaN	NaN	NaN	NaN	NaN	NaN	NaN	NaN	NaN	NaN	6	6	6	11.5	11.5	11.5	66.155	0.00015985	6.0351	0	7020700	10888000	9491300	16121000	0	0	4700400	0	0	0	0	0	0
804	Polycomb protein EED	EED	O75530-3;O75530;O75530-2	-0.45771	-0.339342	-0.529634	-1.07305	NaN	NaN	NaN	NaN	NaN	NaN	NaN	NaN	NaN	NaN	NaN	NaN	NaN	0.155684	0.351242	0.706238	0.332603	-0.165897	0.310078	17	17	17	47	47	47	45.524	0	64.504	74027000	73454000	107940000	33457000	13020000	22396000	9653200	15750000	0	28078000	6245900	0	13028000	0
805	Barrier-to-autointegration factor;Barrier-to-autointegration factor, N-terminally processed	BANF1	O75531	2.0839	2.58509	2.61671	1.46966	1.26844	1.51631	0.636729	1.14043	2.46931	3.30178	2.98847	2.25084	NaN	0.940598	1.57155	2.73803	2.12549	2.80563	3.82681	3.47898	3.29101	2.80982	3.12681	9	9	9	79.8	79.8	79.8	10.058	0	323.31	1419500032	945539968	1170000000	444460000	494340000	894040000	84235000	1812899968	2460100096	2589799936	382550016	792960000	288460000	211030000
806	Splicing factor 3B subunit 1	SF3B1	O75533	3.98488	3.62492	3.76628	3.96718	3.79907	3.84445	3.49979	3.54729	3.82071	3.73639	3.90547	1.96765	1.35978	0.609004	2.90782	3.12883	2.92853	3.25989	3.31773	3.60235	3.43763	3.68121	3.66113	59	59	59	54.3	54.3	54.3	145.83	0	323.31	2418299904	1233799936	2361100032	1798599936	1490800000	2063600000	1042700032	2156800000	2361499904	2809499904	977049984	663800000	414520000	200800000
807	Cold shock domain-containing protein E1	CSDE1	O75534;O75534-2;O75534-4;O75534-3	2.65142	2.08222	2.67627	2.3467	2.52992	2.51494	2.1814	2.27354	2.46229	2.73427	2.69143	-1.11901	-0.656456	0.0348139	1.15818	0.894962	1.90903	3.46525	3.4882	3.73998	3.68352	3.25737	3.60301	47	47	47	55.5	55.5	55.5	88.884	0	323.31	1087100032	386380000	859059968	383180000	677630016	774249984	409340000	655209984	1153600000	1248700032	488569984	79133000	104440000	122170000
808	Disabled homolog 1	DAB1	O75553-2;O75553-4;O75553-5;O75553-6;O75553;O75553-3	NaN	NaN	NaN	NaN	-3.56211	NaN	NaN	NaN	NaN	NaN	NaN	NaN	NaN	NaN	NaN	NaN	NaN	NaN	NaN	NaN	NaN	NaN	NaN	2	2	2	11.3	11.3	11.3	24.09	0.00030098	4.2992	4367500	19456000	28513000	0	11611000	0	0	0	0	0	0	0	0	0
809	WW domain-binding protein 4	WBP4	O75554-2;O75554	NaN	NaN	NaN	NaN	NaN	-2.84464	-2.47781	NaN	NaN	NaN	NaN	NaN	NaN	NaN	NaN	NaN	NaN	NaN	NaN	NaN	NaN	NaN	NaN	5	5	5	18.3	18.3	18.3	40.03	0	16.821	0	0	0	4230200	0	23131000	21614000	3803700	4191100	8622800	14162000	15709000	0	0
810	Interferon-inducible double-stranded RNA-dependent protein kinase activator A	PRKRA	O75569;O75569-3;O75569-2	0.338985	0.130507	0.205104	0.457973	-0.149923	0.425398	-0.243077	0.388004	0.547937	-0.538593	0.23019	NaN	NaN	NaN	0.278713	0.431362	NaN	-1.12406	-0.948208	-1.11213	-1.17451	-0.813372	-0.737431	13	13	13	41.5	41.5	41.5	34.404	0	151.68	124940000	232140000	162210000	122650000	76849000	172930000	103620000	242550000	62624000	190130000	154000000	42084000	19688000	46962000
811	DNA-directed RNA polymerase III subunit RPC9	CRCP	O75575;O75575-2;O75575-3	NaN	NaN	NaN	NaN	NaN	NaN	NaN	NaN	NaN	NaN	NaN	NaN	NaN	NaN	NaN	NaN	NaN	NaN	NaN	NaN	NaN	NaN	-2.04798	2	2	2	16.9	16.9	16.9	16.871	0	20.718	0	0	0	0	0	0	0	0	8652400	0	0	0	0	0
812	Ribosomal protein S6 kinase alpha-5	RPS6KA5	O75582;O75582-3;O75582-2	NaN	NaN	NaN	NaN	NaN	NaN	NaN	NaN	NaN	NaN	NaN	-2.02005	NaN	NaN	NaN	NaN	NaN	NaN	NaN	NaN	NaN	NaN	NaN	11	11	10	16.3	16.3	15.3	89.864	0.00016013	6.1034	0	0	0	0	0	0	0	0	0	0	0	38188000	0	0
813	Mediator of RNA polymerase II transcription subunit 6	MED6	O75586;O75586-2	NaN	NaN	NaN	NaN	NaN	NaN	NaN	NaN	NaN	NaN	NaN	NaN	NaN	NaN	NaN	NaN	NaN	NaN	-2.21063	-2.08432	-2.22303	NaN	NaN	4	4	4	20.7	20.7	20.7	28.424	0.00058617	3.6917	0	0	0	11960000	0	0	0	0	0	0	4500000	0	0	0
814	E3 ubiquitin-protein ligase MYCBP2	MYCBP2	O75592-2;O75592	NaN	NaN	NaN	NaN	NaN	NaN	NaN	-2.31806	-1.77828	-1.73335	-2.24942	NaN	-2.49116	NaN	NaN	NaN	NaN	-1.79971	-2.08648	-2.3587	-2.29111	-1.87714	-2.2834	36	36	36	9.4	9.4	9.4	513.25	0	45.653	3485500	0	0	0	5871000	16666000	10018000	67298000	59037000	27517000	20564000	18890000	20912000	9776800
815	2-amino-3-ketobutyrate coenzyme A ligase, mitochondrial	GCAT	O75600;O75600-2	NaN	NaN	NaN	NaN	NaN	NaN	NaN	NaN	NaN	NaN	-2.50807	-1.94938	-0.959396	-1.68811	NaN	-0.992924	-0.763668	NaN	NaN	NaN	NaN	NaN	NaN	4	4	4	13.1	13.1	13.1	45.285	0	138.19	0	0	0	0	0	17255000	0	0	5538000	27437000	8175300	50361000	96269000	30589000
816	Nucleoplasmin-3	NPM3	O75607	NaN	NaN	NaN	-0.482398	-0.136156	-0.265984	NaN	-0.866386	-0.760187	0.0245781	0.239393	0.243494	NaN	NaN	NaN	0.253231	NaN	-0.0954037	-0.335526	0.240211	0.383314	0.47748	0.661396	4	4	4	35.4	35.4	35.4	19.343	0	314.74	0	0	30585000	74575000	129340000	106460000	39070000	81371000	196150000	79230000	57276000	217420000	12098000	157490000
817	Acyl-protein thioesterase 1	LYPLA1	O75608-2;O75608	NaN	0.279121	0.279923	-0.227696	0.980007	1.60477	1.62494	0.888597	1.42533	1.58387	1.62996	NaN	NaN	NaN	NaN	1.37702	1.38294	1.66671	1.3661	1.80805	2.04648	NaN	1.65599	7	7	7	43.9	43.9	43.9	22.875	0	44.434	53039000	116980000	169580000	104620000	362649984	376769984	385800000	419100000	632659968	500420000	173490000	236480000	231240000	267300000
818	GTPase Era, mitochondrial	ERAL1	O75616;O75616-2	-1.86289	-1.40273	-1.10374	-1.3411	-1.46297	-2.02108	-2.23113	-2.13037	-2.20312	-1.88839	-1.51165	-1.71364	NaN	NaN	NaN	-1.1768	-0.788111	-1.45706	-0.97562	-1.30759	-1.64967	-1.63556	-1.09813	9	9	9	26.1	26.1	26.1	48.349	0	45.092	50349000	52174000	133880000	51634000	71095000	32766000	20455000	26638000	36720000	83636000	34341000	26912000	24534000	0
819	Serpin B7	SERPINB7	O75635-2;O75635	NaN	NaN	NaN	NaN	NaN	NaN	NaN	NaN	NaN	NaN	NaN	NaN	NaN	NaN	NaN	NaN	NaN	NaN	NaN	NaN	NaN	NaN	NaN	1	1	1	3.6	3.6	3.6	41.174	0.0052286	1.9198	0	0	0	0	0	0	0	0	0	0	0	0	0	0
820	U5 small nuclear ribonucleoprotein 200 kDa helicase	SNRNP200	O75643	3.86333	3.96335	4.10953	4.02227	4.08512	3.47155	3.07049	3.35212	3.44124	3.602	3.61416	2.88639	2.35834	1.01801	2.27676	3.24673	3.23796	4.5006	4.28513	4.42066	4.70529	4.30445	4.7401	93	93	93	46	46	46	244.5	0	323.31	2607000064	2435899904	3151500032	2271500032	2538200064	1322499968	793089984	1722499968	2374799872	2354200064	840200000	838339968	710550016	235290000
821	Mitochondrial tRNA-specific 2-thiouridylase 1	TRMU	O75648;O75648-2	NaN	-2.805	NaN	NaN	NaN	NaN	NaN	NaN	NaN	NaN	NaN	NaN	NaN	NaN	NaN	NaN	NaN	NaN	-2.39352	NaN	NaN	NaN	NaN	8	8	8	23.3	23.3	23.3	47.744	0	9.3915	0	11459000	0	0	0	0	0	0	0	0	0	8389600	20138000	0
822	TIP41-like protein	TIPRL	O75663;O75663-2	1.89247	1.39312	1.71292	1.77482	0.837006	NaN	-0.291306	0.29743	0.66622	0.662106	0.402046	0.883629	NaN	NaN	0.709522	-1.61518	1.08467	-0.172606	-0.0771008	-0.00637054	0.94256	0.447876	0.102365	13	13	13	57.7	57.7	57.7	31.444	0	85.482	594160000	332569984	702200000	552609984	314440000	59886000	50440000	219410000	138570000	160010000	80900000	272590016	0	0
823	Oral-facial-digital syndrome 1 protein	OFD1	O75665-3;O75665	NaN	NaN	NaN	NaN	NaN	NaN	NaN	NaN	NaN	NaN	NaN	NaN	NaN	NaN	NaN	NaN	-3.48644	NaN	NaN	NaN	NaN	NaN	NaN	8	8	8	10.3	10.3	10.3	111.74	0.00030367	4.5237	43508000	0	0	0	8994100	0	0	0	0	0	3660000	0	0	0
824	TOM1-like protein 1	TOM1L1	O75674-2;O75674	NaN	NaN	NaN	NaN	NaN	NaN	NaN	NaN	NaN	NaN	NaN	NaN	NaN	NaN	NaN	NaN	NaN	NaN	NaN	NaN	NaN	NaN	NaN	6	6	1	19.9	19.9	3.8	38.713	0.00016784	7.7205	13374000	0	0	0	15587000	0	0	0	0	0	0	0	0	0
825	Ribosomal protein S6 kinase alpha-4	RPS6KA4	O75676-2;O75676	-3.02582	NaN	NaN	-3.04092	-2.82476	-3.28336	NaN	NaN	-2.46277	NaN	NaN	NaN	NaN	NaN	NaN	NaN	NaN	NaN	NaN	-2.35754	NaN	NaN	NaN	9	8	8	13.7	12.7	12.7	84.883	0	13.064	10810000	9414100	13830000	7600700	11632000	9153100	4409200	16401000	6253400	11619000	0	8800600	7572700	0
826	Surfeit locus protein 6	SURF6	O75683	-0.632957	-1.39971	NaN	-0.796727	-1.99755	-0.889751	-1.26778	-1.27881	-1.12313	NaN	-1.75158	NaN	NaN	NaN	-1.43291	NaN	NaN	-0.899626	-0.905647	-0.871664	-0.791725	-0.0523109	-1.02616	12	12	12	39.1	39.1	39.1	41.45	0	109.6	79450000	40628000	43835000	56892000	17696000	45431000	29656000	50364000	0	37574000	27968000	50431000	0	7203700
827	Protein phosphatase 1B	PPM1B	O75688;O75688-4;O75688-2;O75688-5	-1.60935	NaN	-1.37011	NaN	NaN	NaN	NaN	NaN	NaN	NaN	NaN	NaN	NaN	NaN	NaN	NaN	-1.4761	NaN	-1.60839	NaN	NaN	NaN	-1.67456	14	11	5	37	30.5	14.4	52.642	0	68.503	17581000	9718500	50827000	4842800	28429000	20257000	0	13931000	18689000	20421000	40412000	0	0	0
828	Small subunit processome component 20 homolog	UTP20	O75691	-0.862741	-0.0286942	0.489814	0.134686	-0.484173	-1.51919	-0.935031	-1.53066	-0.986944	-0.492752	-0.845907	-1.29801	-1.19805	NaN	-1.11034	-1.56455	-0.865288	1.52233	1.4749	1.91793	2.09032	1.86708	2.02518	60	60	60	24.5	24.5	24.5	318.38	0	211.24	74373000	109210000	201350000	121640000	130370000	49713000	46846000	59794000	120130000	98670000	36375000	36252000	50959000	0
829	Nuclear pore complex protein Nup155	NUP155	O75694;O75694-2	1.71307	1.34891	1.37966	1.37608	1.31179	2.20479	2.09883	1.86688	2.77175	2.75337	2.69795	0.0341587	1.16067	-0.859771	NaN	1.0987	1.47959	2.27645	2.11481	2.0589	2.13917	1.74814	2.04586	40	40	40	36.4	36.4	36.4	155.2	0	323.31	415929984	309569984	294790016	264900000	273140000	588489984	323280000	1321200000	1217500032	1299600000	352900000	142140000	231120000	59188000
830	Protein XRP2	RP2	O75695	-2.40571	NaN	NaN	-2.6841	-2.81934	NaN	NaN	NaN	NaN	NaN	NaN	NaN	NaN	NaN	NaN	NaN	NaN	-1.49532	-1.30418	-1.95296	-1.22167	NaN	-1.25973	10	10	10	22.3	22.3	22.3	39.641	0	61.272	28893000	9738700	10905000	16914000	13275000	7281800	0	11010000	7263000	13959000	0	17206000	0	0
831	WD repeat and HMG-box DNA-binding protein 1	WDHD1	O75717;O75717-2	0.194952	-0.00617218	-0.328261	-0.0435629	0.0545464	-0.871645	-1.16334	-2.26168	-1.33806	-1.38753	-0.943769	NaN	-0.823744	NaN	-2.21737	-1.72494	-2.57276	1.28358	1.36935	0.636913	1.25354	1.10479	1.38276	37	37	37	39.9	39.9	39.9	125.97	0	323.31	155660000	105110000	97602000	105040000	147430000	58876000	33172000	46862000	43475000	85087000	22716000	26194000	47876000	9801900
832	Cartilage-associated protein	CRTAP	O75718	1.03877	0.919676	1.00198	0.887202	0.786024	1.01495	0.448607	0.710924	0.94529	1.58536	1.20138	0.326498	-0.344549	0.148578	-2.23595	0.867428	0.402296	0.100014	0.126152	-0.0263119	-0.593943	-0.45999	-0.152462	20	20	20	46.6	46.6	46.6	46.561	0	122.96	192170000	269489984	298180000	186930000	218600000	238000000	112870000	236310000	481089984	396110016	102290000	121950000	98847000	114700000
833	Calcium-binding mitochondrial carrier protein Aralar1	SLC25A12	O75746;O75746-2	-1.19779	-0.141521	-0.289405	-0.0483046	-0.0606346	0.713001	-0.883651	-0.0459862	0.384363	0.687115	0.65234	-1.38919	0.280243	NaN	-2.13643	0.309361	0.621794	-1.23501	-1.74428	-1.03934	-1.24053	-1.80123	-1.14724	29	19	19	42.2	32.9	32.9	74.761	0	104.39	50938000	78724000	97913000	126680000	124950000	264260000	66324000	218850000	281550016	309230016	128970000	57509000	166100000	13635000
834	Paralemmin-1	PALM	O75781-2;O75781	NaN	NaN	NaN	NaN	NaN	NaN	NaN	NaN	-1.82836	NaN	NaN	NaN	NaN	NaN	NaN	NaN	NaN	-2.24529	NaN	NaN	NaN	NaN	NaN	6	5	5	22.4	20.4	20.4	37.157	0.00017117	8.6326	0	0	0	0	0	0	0	42122000	26283000	10484000	8249600	0	0	0
835	Renin receptor	ATP6AP2	O75787-2;O75787	-1.32258	-1.33207	-1.66123	-1.53799	-1.78603	-1.6023	NaN	-1.32134	-1.96031	-1.63757	-0.749298	-0.807518	-1.04366	-1.04154	-0.649239	-0.242897	-0.625498	-1.80554	NaN	-1.32797	-1.38147	-1.28117	-1.49606	10	10	10	34.3	34.3	34.3	35.612	0	61.434	101810000	50571000	73686000	22982000	39474000	40473000	13886000	39751000	48624000	68947000	31581000	77904000	102150000	52158000
836	Ribonuclease H2 subunit A	RNASEH2A	O75792	-1.13777	NaN	NaN	NaN	NaN	-0.750547	-1.77052	-1.91769	-2.03689	-1.69827	-1.05924	NaN	NaN	NaN	NaN	-1.02818	NaN	-0.0904903	-0.470627	-0.427408	-0.454817	-0.0544395	0.271875	11	11	11	42.5	42.5	42.5	33.395	0	114.9	40625000	0	0	9839400	11314000	35735000	20130000	19221000	23519000	52924000	14067000	0	19525000	0
837	Cell division cycle protein 123 homolog	CDC123	O75794	-1.63381	-0.902668	-0.957448	NaN	-0.955948	-0.567503	-1.67572	-2.19633	-2.01267	-0.879154	-1.17337	NaN	NaN	NaN	NaN	-1.1445	-1.12613	-0.136723	-0.344538	-0.371355	-0.0200863	-0.0908737	-0.156311	9	9	9	28.6	28.6	28.6	39.134	0	26.515	33796000	79411000	129420000	10869000	59221000	127860000	19995000	21159000	40874000	64402000	15253000	12284000	0	21897000
838	Breast cancer anti-estrogen resistance protein 3	BCAR3	O75815;O75815-3;O75815-2	NaN	-1.91822	-1.75488	NaN	NaN	NaN	NaN	NaN	NaN	NaN	NaN	NaN	NaN	NaN	NaN	NaN	NaN	0.406309	-0.310377	-0.485397	-0.143139	-0.269287	-0.163414	21	21	20	34.7	34.7	33.8	92.565	0	72.537	0	19555000	28748000	0	0	6750100	0	0	12650000	8777200	0	0	0	0
839	Ribonuclease P protein subunit p20	POP7	O75817	NaN	NaN	NaN	NaN	NaN	NaN	NaN	NaN	-2.14207	NaN	-1.58147	NaN	NaN	NaN	NaN	NaN	NaN	NaN	-1.86004	NaN	-1.30943	NaN	-1.88563	3	3	3	23.6	23.6	23.6	15.651	0	13.446	0	11280000	0	0	12335000	0	0	24298000	12292000	42131000	8162900	0	0	11658000
840	Ribonuclease P protein subunit p40	RPP40	O75818-2;O75818	-0.745111	-1.31516	-1.79701	NaN	NaN	NaN	-2.54464	NaN	-2.11949	-1.48783	-2.21234	-1.36501	NaN	NaN	NaN	NaN	-1.47433	-0.757494	-1.50073	-1.24402	-0.912075	-1.3859	-0.583006	10	10	10	40.3	40.3	40.3	39.327	0	113.79	74658000	27319000	25593000	0	9966800	0	14092000	33701000	54225000	61854000	9646800	74572000	17172000	0
841	Eukaryotic translation initiation factor 3 subunit G	EIF3G	O75821	2.21926	2.10978	1.99929	1.99701	1.82376	2.10717	1.54326	1.60801	1.4325	1.99905	1.86501	2.6925	2.04047	2.50963	2.53959	2.34798	2.46251	2.86301	2.91212	3.07354	3.05198	3.15881	3.44708	23	23	23	68.4	68.4	68.4	35.611	0	323.31	843059968	500449984	574440000	429230016	585089984	682649984	241630000	400640000	815030016	415860000	372740000	807900032	634280000	520320000
842	Eukaryotic translation initiation factor 3 subunit J	EIF3J	O75822;O75822-3;O75822-2	2.15969	1.77421	1.8547	1.94117	1.96946	2.111	2.0839	2.21971	2.19479	2.17613	2.27549	1.85154	1.5168	1.82613	1.1115	0.0327988	0.178905	2.63095	2.58086	2.79792	2.45228	2.87849	2.88505	16	16	16	55	55	55	29.062	0	323.31	759720000	418840000	558120000	426500000	588969984	674600000	467580000	628249984	508700000	845320000	418960000	323609984	372340000	428540000
843	Carbonyl reductase [NADPH] 3	CBR3	O75828	-0.7372	0.112518	-0.32941	-1.5654	-0.341969	NaN	NaN	NaN	-0.826563	-0.568089	NaN	-1.63816	NaN	0.178224	NaN	-0.766489	-1.47277	-0.0817375	NaN	NaN	NaN	NaN	NaN	16	14	14	73.6	63.2	63.2	30.85	0	103.78	49508000	129830000	115180000	45204000	110670000	74300000	32847000	79396000	104000000	96899000	5565000	27007000	129390000	89758000
844	26S proteasome non-ATPase regulatory subunit 10	PSMD10	O75832	1.35847	0.326075	0.727002	0.792716	-0.16103	-0.348761	-0.658242	-0.363678	-0.206787	-0.246012	-0.406809	0.703716	-0.259598	0.338614	0.125282	0.221233	0.0347366	-0.467403	0.0374165	0.0121231	-0.000671387	0.164072	0.274645	9	9	9	51.8	51.8	51.8	24.428	0	254.89	494929984	128340000	353670016	231690000	234620000	104310000	48949000	107650000	82717000	55948000	55564000	186220000	72229000	125950000
845	Uroplakin-1b	UPK1B	O75841	NaN	NaN	NaN	NaN	NaN	NaN	NaN	NaN	NaN	NaN	-4.30472	NaN	NaN	NaN	NaN	NaN	NaN	NaN	NaN	NaN	NaN	NaN	NaN	2	2	2	11.5	11.5	11.5	29.643	0.00086256	3.1967	0	0	0	0	0	7581200	0	0	0	8645600	0	0	0	0
846	AP-1 complex subunit gamma-like 2	AP1G2	O75843	NaN	NaN	NaN	NaN	NaN	NaN	NaN	NaN	NaN	NaN	NaN	NaN	NaN	NaN	NaN	NaN	NaN	2.4564	3.25067	NaN	0.272455	-0.616425	NaN	9	9	9	12.4	12.4	12.4	87.116	0	13.489	482140000	1628700032	588750016	0	0	2095200000	0	9044800	0	0	314320000	0	0	0
847	CAAX prenyl protease 1 homolog	ZMPSTE24	O75844	0.500118	0.18115	-0.446546	0.0614843	0.189421	-0.476278	0.331178	-0.385643	-0.0390339	-0.385347	-0.552076	NaN	-0.410021	NaN	0.156988	-0.557405	-0.792061	-0.486198	-0.457756	-0.702036	-0.652594	-0.289194	-0.444784	12	12	12	27.2	27.2	27.2	54.812	0	90.525	241950000	139050000	202120000	137920000	197270000	119380000	171420000	219450000	182150000	155910000	96543000	65322000	104760000	28438000
848	Protein phosphatase 1 regulatory subunit 37	PPP1R37	O75864	NaN	NaN	NaN	NaN	NaN	NaN	NaN	-3.24656	NaN	NaN	NaN	NaN	NaN	NaN	NaN	NaN	NaN	NaN	NaN	NaN	NaN	NaN	NaN	4	4	4	7.7	7.7	7.7	74.766	0.00086743	3.3506	4749100	0	0	0	9256000	8680700	6269900	0	0	8718500	11828000	0	0	0
849	Isocitrate dehydrogenase [NADP] cytoplasmic	IDH1	O75874	3.16687	2.96564	3.1577	2.66887	2.82882	2.24837	2.36525	2.28823	2.09283	2.86337	2.35791	2.46415	2.74725	2.66925	2.94874	2.90487	3.28842	0.602526	0.573399	0.956581	0.577398	0.385956	0.579039	27	27	25	69.1	69.1	65.2	46.659	0	323.31	2154200064	1178800000	1797799936	834369984	1014499968	617790016	496840000	729710016	1620400000	1285799936	399380000	518200000	734780032	644390016
850	Glutamyl-tRNA(Gln) amidotransferase subunit B, mitochondrial	GATB	O75879	-1.9792	NaN	NaN	NaN	NaN	NaN	NaN	NaN	NaN	NaN	NaN	NaN	NaN	NaN	NaN	NaN	NaN	NaN	NaN	NaN	NaN	NaN	NaN	6	6	6	11.7	11.7	11.7	61.863	0.00015193	4.5402	36637000	0	0	0	0	7806900	12187000	0	18661000	10824000	0	0	0	0
851	Protein SCO1 homolog, mitochondrial	SCO1	O75880	NaN	-1.10201	-1.34968	-0.975816	-0.651077	-0.744938	-0.756173	-0.872854	NaN	-0.532806	-0.467018	NaN	NaN	NaN	NaN	NaN	NaN	-1.08657	NaN	NaN	-1.024	-1.01543	-1.09153	10	10	10	29.9	29.9	29.9	33.814	0	27.13	24045000	55112000	56270000	119020000	84998000	75890000	55687000	66911000	144680000	169830000	53794000	9843100	17118000	0
852	Attractin	ATRN	O75882-3;O75882-2;O75882	NaN	NaN	NaN	NaN	NaN	NaN	NaN	NaN	NaN	NaN	NaN	NaN	NaN	NaN	NaN	NaN	NaN	NaN	NaN	NaN	NaN	NaN	NaN	6	6	6	6.5	6.5	6.5	133.7	0.00059198	3.9162	0	0	0	0	0	0	0	0	0	0	0	0	0	0
853	Putative hydrolase RBBP9	RBBP9	O75884;O75884-2	-1.16719	-1.94597	NaN	-1.41296	-0.933571	-0.980875	NaN	NaN	NaN	-1.63132	NaN	NaN	NaN	NaN	NaN	NaN	NaN	NaN	NaN	NaN	NaN	NaN	NaN	5	5	5	36	36	36	21	0	28.081	52442000	32747000	29993000	39419000	129590000	81787000	0	4883600	66653000	27448000	26789000	0	0	0
854	Signal transducing adapter molecule 2	STAM2	O75886;O75886-2	-1.12942	-1.5869	-1.31605	-1.14944	-1.45335	NaN	NaN	-1.2986	NaN	-2.36785	-1.24685	NaN	NaN	-0.812814	-1.65156	-1.23356	-1.42575	-1.33012	-1.29853	-1.57551	-1.26771	-1.05195	-1.33822	12	10	10	29.1	25.5	25.5	58.164	0	78.422	43436000	27978000	58754000	53921000	32942000	0	15845000	17695000	30846000	69150000	31554000	0	41490000	71182000
855	Cytosolic 10-formyltetrahydrofolate dehydrogenase	ALDH1L1	O75891;O75891-3;O75891-2	NaN	NaN	NaN	NaN	NaN	NaN	NaN	NaN	NaN	NaN	NaN	NaN	NaN	NaN	NaN	NaN	NaN	NaN	NaN	NaN	NaN	NaN	NaN	7	2	2	7.5	3.1	3.1	98.828	0.00017238	9.0046	0	0	0	0	0	0	0	0	0	0	0	12228000	0	0
856	Tumor suppressor candidate 2	TUSC2	O75896	NaN	NaN	NaN	NaN	NaN	NaN	NaN	NaN	NaN	NaN	-2.51955	NaN	NaN	NaN	NaN	NaN	NaN	NaN	NaN	NaN	NaN	NaN	NaN	3	3	3	40.9	40.9	40.9	12.074	0.0013768	2.3414	0	4252900	0	0	0	0	0	0	0	29798000	0	0	0	0
857	Diacylglycerol O-acyltransferase 1	DGAT1	O75907	NaN	NaN	NaN	NaN	NaN	-1.5379	NaN	NaN	-1.01661	-1.7665	-1.18185	NaN	NaN	NaN	NaN	NaN	NaN	NaN	NaN	-2.0154	-1.51813	-1.97422	-1.43323	7	7	7	20.3	20.3	20.3	55.278	0	74.284	0	0	8716800	0	0	59018000	7297200	71293000	56689000	98074000	11108000	5842000	0	7516400
858	Cyclin-K	CCNK	O75909;O75909-4;O75909-1;O75909-2	-0.583286	-1.33327	NaN	NaN	NaN	NaN	NaN	NaN	-1.64587	NaN	NaN	NaN	NaN	NaN	-2.63827	NaN	NaN	-1.60901	NaN	-1.32708	-1.72762	-1.05628	-1.00306	7	7	7	17.4	17.4	17.4	64.239	0	35.199	83218000	26035000	30562000	21436000	27680000	7559400	5945700	46115000	6745800	8610300	0	0	15390000	0
859	Short-chain dehydrogenase/reductase 3	DHRS3	O75911	-1.45229	-1.98276	-1.50955	-1.24892	NaN	NaN	NaN	NaN	NaN	NaN	NaN	NaN	NaN	NaN	NaN	NaN	NaN	NaN	NaN	NaN	NaN	NaN	NaN	7	7	6	33.1	33.1	27.5	33.548	0	12.975	89370000	34779000	67089000	30148000	54346000	10872000	0	0	0	0	0	0	0	0
861	PRA1 family protein 3	ARL6IP5	O75915	0.427715	0.313181	0.157929	NaN	-0.871601	0.214584	0.622128	0.113888	0.627903	0.505495	0.489082	0.163969	-0.603317	NaN	0.366064	-0.0923939	0.159536	0.119467	0.285751	NaN	0.119112	NaN	NaN	6	6	6	28.7	28.7	28.7	21.614	0	323.31	198860000	225100000	249970000	5697300	120020000	118880000	149360000	349769984	310929984	206710000	89410000	223390000	86329000	32280000
862	E3 SUMO-protein ligase PIAS1	PIAS1	O75925;O75925-2	NaN	NaN	NaN	NaN	NaN	NaN	NaN	NaN	NaN	NaN	NaN	NaN	NaN	NaN	NaN	NaN	NaN	-3.44774	NaN	NaN	NaN	NaN	NaN	6	6	5	13.2	13.2	10.9	71.835	0	22.368	0	0	0	0	0	0	0	0	0	12071000	0	0	0	0
863	Pre-mRNA-splicing factor SPF27	BCAS2	O75934	0.629898	0.0251122	0.853356	0.599763	0.25844	-0.451221	-2.62233	-0.509033	0.595078	-0.216101	-0.221779	0.519987	NaN	-1.48053	NaN	0.479742	0.100122	1.04974	0.483017	1.01116	0.946869	-1.54123	0.765659	15	15	15	73.3	73.3	73.3	26.131	0	262.5	203150000	92068000	218130000	96827000	129330000	66192000	13145000	259690000	178530000	140230000	50825000	194820000	15529000	31818000
864	Dynactin subunit 3	DCTN3	O75935;O75935-3;O75935-2	-0.401222	-0.26095	-0.432776	0.0784369	-0.509583	-1.65933	NaN	NaN	NaN	-1.40572	-0.924223	NaN	NaN	NaN	-0.607466	NaN	NaN	0.285246	0.449442	0.114092	0.202501	0.884958	0.903055	12	12	12	55.4	55.4	55.4	21.119	0	36.955	84941000	132890000	102540000	105550000	70370000	28300000	7885400	0	48042000	75299000	10901000	0	44119000	29545000
865	DnaJ homolog subfamily C member 8	DNAJC8	O75937	1.86219	1.96643	2.08668	1.8927	2.56438	0.866392	1.57198	1.86341	1.07683	1.47913	1.10321	NaN	NaN	-0.366061	0.924265	0.48321	NaN	-0.614347	0.12327	0.730724	0.897192	0.422411	0.619753	14	14	14	49.8	49.8	49.8	29.841	0	323.31	632489984	552670016	743740032	411729984	993779968	205340000	321580000	331950016	481670016	372870016	448369984	42355000	65954000	86996000
866	Survival of motor neuron-related-splicing factor 30	SMNDC1	O75940	0.686039	0.448618	0.571328	0.119882	0.37937	0.28779	0.483657	-0.405602	0.480286	0.187035	0.38319	-0.11731	-0.545269	NaN	-1.28582	NaN	0.0756378	0.50794	0.387955	0.484394	0.148829	0.182449	0.583809	10	10	10	52.9	52.9	52.9	26.711	0	323.31	252280000	141680000	160490000	86719000	179080000	164860000	157660000	220720000	137140000	252610000	59308000	71352000	62127000	32777000
867	Cell cycle checkpoint protein RAD17	RAD17	O75943-3;O75943-4;O75943-2;O75943	NaN	NaN	NaN	NaN	NaN	NaN	NaN	NaN	NaN	NaN	NaN	NaN	NaN	NaN	NaN	NaN	NaN	NaN	NaN	NaN	NaN	NaN	NaN	2	2	2	4.2	4.2	4.2	57.244	0.0011144	2.5268	0	0	0	0	0	0	0	0	0	0	0	6394900	0	0
868	ATP synthase subunit d, mitochondrial	ATP5H	O75947;O75947-2	2.67553	2.46868	2.36685	2.35336	2.5735	2.24999	1.95038	1.80792	2.03106	1.68473	1.78247	-1.21312	1.70356	2.08239	1.16838	2.48817	2.51767	0.812227	1.29577	1.36905	0.996748	NaN	1.6733	13	13	13	68.9	68.9	68.9	18.491	0	241.02	976929984	921369984	1040499968	593609984	889590016	797640000	418289984	525030016	742070016	841870016	388830016	82187000	214000000	285240000
869	Flotillin-1	FLOT1	O75955;O75955-2	-0.112326	-1.22512	0.170524	-0.390357	0.150265	1.36544	1.11369	0.897177	1.65776	1.77007	1.71556	0.175749	0.0807724	-0.640849	-0.294966	-0.196114	0.629934	1.37056	1.85508	1.58453	1.38306	1.33758	1.24026	24	24	24	62.8	62.8	62.8	47.355	0	276.46	102750000	41570000	129730000	62012000	117410000	421670016	148970000	470969984	536510016	471030016	163440000	161900000	96647000	66740000
870	Triple functional domain protein	TRIO	O75962;O75962-4;O75962-2;O75962-5	NaN	NaN	NaN	NaN	NaN	-1.62716	-2.49789	-1.70677	-0.118797	-0.244596	-0.95149	NaN	NaN	NaN	NaN	NaN	NaN	1.21192	0.222992	0.944204	0.813904	-0.103573	0.936663	67	67	59	27	27	24.6	346.9	0	323.31	3203100	5498400	16806000	4579900	6146100	51971000	14714000	115870000	149340000	83381000	39126000	7362000	7685800	8273400
871	ATP synthase subunit g, mitochondrial	ATP5L	O75964	1.67463	1.95328	1.8144	2.05332	2.14829	2.27226	1.49223	1.29296	1.12763	1.21535	1.6175	1.60491	2.16188	2.22748	1.98021	1.69667	1.60591	1.25478	1.36635	1.06447	1.17368	1.60213	1.45875	7	7	7	54.4	54.4	54.4	11.428	0	292.67	540689984	557609984	210140000	536740000	717769984	428900000	351620000	374380000	397270016	255930000	259970000	118560000	454129984	365620000
872	Multiple PDZ domain protein	MPDZ	O75970-5;O75970-3;O75970-2;O75970	-2.03787	NaN	NaN	NaN	NaN	NaN	NaN	-3.00976	NaN	NaN	NaN	NaN	NaN	-2.39109	NaN	NaN	NaN	NaN	NaN	NaN	NaN	-2.38159	NaN	16	16	15	10.8	10.8	10.4	214.8	0	39.334	14090000	15271000	19415000	14407000	7347300	5566800	13193000	0	0	9891300	9470200	0	0	14867000
873	Carboxypeptidase D	CPD	O75976;O75976-2	-2.50161	-1.78261	-2.1438	NaN	-1.64272	-1.21588	-1.85992	-2.26779	-1.55353	-1.5999	-1.75431	NaN	NaN	NaN	NaN	-1.16173	-1.74504	NaN	NaN	NaN	-1.94922	NaN	NaN	21	21	21	20.3	20.3	20.3	152.93	0	117.22	19641000	26716000	29734000	5623800	34778000	45681000	18968000	27730000	35237000	43531000	18388000	21642000	33739000	0
874	Glutaredoxin-3	GLRX3	O76003	2.09867	2.28598	2.29077	1.68704	1.87398	1.77072	2.59083	2.40271	2.69808	2.68321	2.8057	2.60472	2.23736	1.98818	2.47171	2.46442	3.28131	3.31021	3.33631	3.09979	3.39075	3.08671	3.3433	20	20	20	60	60	60	37.432	0	323.31	327049984	461329984	585289984	154500000	209210000	211370000	474729984	599080000	698030016	751350016	504000000	551550016	401580000	388550016
875	Ribosomal L1 domain-containing protein 1	RSL1D1	O76021;O76021-2	2.49727	2.67861	2.62637	2.74507	3.02172	2.61605	1.91625	2.31466	2.61438	2.84547	2.84	1.053	-1.3301	1.38068	0.000724792	1.81904	1.93271	3.46845	3.49304	3.18589	3.25049	3.88525	3.68023	36	36	36	55.9	55.9	55.9	54.972	0	323.31	579020032	854270016	1021200000	686190016	1078899968	740499968	275529984	895699968	1070099968	1013900032	325030016	269430016	61430000	322760000
876	Wolframin	WFS1	O76024	NaN	NaN	NaN	NaN	NaN	-1.3889	-1.21	-1.0456	-0.417627	-1.02084	-1.17025	NaN	NaN	NaN	NaN	-1.7639	-1.66865	NaN	NaN	-1.5647	-2.1839	-2.7649	-2.26254	12	12	12	18.2	18.2	18.2	100.29	0	20.825	0	0	5088400	0	0	36326000	68076000	129190000	104660000	107380000	62090000	0	7751400	0
877	ATP-dependent Clp protease ATP-binding subunit clpX-like, mitochondrial	CLPX	O76031	0.0176697	0.633251	0.141734	0.336009	0.79233	0.414263	0.11996	0.253492	-0.65028	0.226879	0.632019	-0.554869	-0.824013	0.0845842	-0.179028	0.801353	0.0967693	1.35121	0.912703	0.807339	0.805273	1.29897	1.26841	29	29	29	49.1	49.1	49.1	69.223	0	129.46	115190000	208740000	133040000	124060000	226000000	191750000	90409000	26128000	154380000	283320000	114700000	84953000	96627000	113710000
878	SEC14-like protein 2	SEC14L2	O76054;O76054-5;O76054-4	NaN	NaN	NaN	NaN	NaN	NaN	NaN	NaN	NaN	NaN	NaN	NaN	NaN	NaN	NaN	NaN	NaN	NaN	NaN	NaN	NaN	NaN	NaN	8	8	8	27.8	27.8	27.8	46.145	0	17.893	11566000	11087000	0	0	0	0	0	0	13506000	15598000	6752500	0	0	0
879	Delta(14)-sterol reductase	TM7SF2	O76062;O76062-2	NaN	NaN	NaN	NaN	NaN	NaN	NaN	-1.37568	NaN	NaN	NaN	NaN	NaN	NaN	NaN	NaN	NaN	NaN	NaN	NaN	NaN	NaN	NaN	2	2	2	5.5	5.5	5.5	46.405	0.0017811	2.2464	0	0	0	10650000	0	64152000	20691000	57880000	72702000	0	43262000	0	0	0
880	Gamma-synuclein	SNCG	O76070	NaN	NaN	NaN	NaN	NaN	2.63184	2.71305	2.29477	2.38518	2.46892	2.25264	NaN	NaN	NaN	NaN	NaN	NaN	NaN	NaN	NaN	NaN	NaN	NaN	13	13	13	90.6	90.6	90.6	13.331	0	313.62	0	0	0	0	0	948700032	759550016	724360000	961009984	843960000	443860000	0	0	0
881	Probable cytosolic iron-sulfur protein assembly protein CIAO1	CIAO1	O76071	-1.4257	-1.02178	-1.03109	-1.17805	-0.436905	NaN	NaN	NaN	NaN	-0.749931	-1.29074	-0.891287	NaN	NaN	NaN	NaN	-0.68314	-0.485357	-0.702732	-0.853231	-0.125183	-0.662354	-0.868177	12	12	12	44.8	44.8	44.8	37.84	0	142.28	71612000	45216000	35970000	35606000	74886000	22291000	0	0	52830000	58747000	0	56422000	30582000	0
882	DNA fragmentation factor subunit beta	DFFB	O76075;O76075-2	NaN	NaN	NaN	NaN	NaN	NaN	NaN	NaN	NaN	NaN	NaN	NaN	NaN	NaN	NaN	NaN	NaN	NaN	NaN	NaN	NaN	NaN	NaN	4	4	4	15.1	15.1	15.1	39.109	0.00016067	6.2235	0	0	0	4908300	0	10181000	0	7468200	15273000	0	9067200	0	0	0
883	AN1-type zinc finger protein 5	ZFAND5	O76080	NaN	NaN	NaN	NaN	NaN	NaN	NaN	NaN	NaN	NaN	NaN	NaN	NaN	NaN	NaN	NaN	NaN	NaN	NaN	-1.509	-2.13111	-0.972525	-1.44965	7	7	6	48.4	48.4	43.7	23.132	0	214.83	0	7816300	9682000	0	0	0	0	14939000	0	11090000	5371500	6640400	9926300	0
884	Regulator of G-protein signaling 20	RGS20	O76081-6	NaN	NaN	NaN	NaN	NaN	NaN	NaN	NaN	NaN	NaN	NaN	NaN	NaN	NaN	NaN	NaN	NaN	NaN	NaN	NaN	NaN	NaN	-5.72638	3	3	3	14.9	14.9	14.9	27.059	0.0011154	2.5374	0	0	0	0	0	0	0	0	0	0	0	0	0	0
885	G antigen 12F;G antigen 2E;G antigen 1;G antigen 12I;G antigen 12G;G antigen 7;G antigen 6;G antigen 5;G antigen 12J;G antigen 12H;G antigen 12B/C/D/E	GAGE12F;GAGE2E;GAGE1;GAGE12I;GAGE12G;GAGE7;GAGE6;GAGE5;GAGE12J;GAGE12H;GAGE12B	P0CL80-2;Q4V326;Q13065;P0CL82;P0CL81;P0CL80;O76087;Q13065-2;Q13070;Q13069;A6NER3;A6NDE8;A1L429	0.0454197	NaN	0.364362	-0.13874	-1.74778	NaN	NaN	NaN	NaN	NaN	NaN	NaN	NaN	NaN	NaN	NaN	NaN	NaN	NaN	NaN	NaN	NaN	NaN	4	2	2	58.7	46.7	46.7	8.4541	0	21.179	259340000	43778000	236150000	160970000	30559000	0	0	0	0	0	0	0	0	0
886	Fibroblast growth factor 18	FGF18	O76093	NaN	NaN	NaN	NaN	NaN	NaN	NaN	-3.39958	NaN	NaN	NaN	NaN	NaN	NaN	NaN	NaN	NaN	NaN	NaN	NaN	NaN	NaN	NaN	1	1	1	6.3	6.3	6.3	23.988	0.0011336	2.9178	0	0	0	13807000	8852800	0	0	10661000	0	13881000	10638000	0	0	0
887	Signal recognition particle subunit SRP72	SRP72	O76094;O76094-2	2.77527	2.47393	2.62862	2.31222	2.3396	1.89816	1.49943	1.17175	1.70903	1.8569	1.87176	1.111	1.27418	1.49629	0.490223	1.6773	1.66233	2.85386	2.80469	2.86482	2.80309	2.89489	3.11037	32	32	32	54.5	54.5	54.5	74.605	0	323.31	2613100032	579830016	968259968	404320000	826769984	502720000	185900000	322590016	460220000	504209984	176690000	174560000	281820000	264820000
888	Protein JTB	JTB	O76095-2;O76095	NaN	NaN	NaN	NaN	NaN	NaN	NaN	NaN	NaN	NaN	NaN	NaN	NaN	NaN	NaN	NaN	NaN	NaN	NaN	NaN	NaN	-3.49231	NaN	2	2	2	17.1	17.1	17.1	13.355	0.0097365	1.5587	15224000	0	0	0	0	5846100	0	12924000	0	0	0	0	0	0
889	Decapping and exoribonuclease protein	DXO	O77932	NaN	-2.58771	NaN	NaN	NaN	NaN	NaN	NaN	NaN	NaN	NaN	NaN	NaN	NaN	NaN	NaN	NaN	NaN	NaN	NaN	NaN	NaN	NaN	3	3	3	9.6	9.6	9.6	44.928	0.00017173	8.8054	12116000	19394000	11894000	10179000	13193000	0	0	0	3161300	0	0	6516600	0	0
890	N(G),N(G)-dimethylarginine dimethylaminohydrolase 1	DDAH1	O94760;O94760-2	2.4086	2.1901	2.25935	2.51961	2.55208	2.27481	2.05508	2.19581	2.7369	2.79128	2.86105	0.440166	-0.678469	-0.786633	0.128918	1.37601	0.941441	1.75369	2.01324	1.98214	2.02183	1.9327	1.8565	21	21	20	74	74	71.2	31.121	0	205.57	732899968	546249984	732360000	553129984	747710016	749049984	477129984	809340032	951790016	1134099968	438430016	172000000	195550000	73728000
891	ATP-dependent DNA helicase Q4	RECQL4	O94761	NaN	NaN	NaN	NaN	NaN	NaN	NaN	NaN	-1.59147	NaN	-3.10582	NaN	NaN	NaN	NaN	NaN	NaN	NaN	NaN	NaN	NaN	NaN	NaN	10	10	10	11.3	11.3	11.3	133.07	0	12.654	0	0	0	0	0	0	5948100	41755000	14577000	27144000	3664700	0	0	0
892	ATP-dependent DNA helicase Q5	RECQL5	O94762;O94762-4;O94762-2;O94762-3	-2.0698	NaN	NaN	NaN	NaN	NaN	NaN	NaN	NaN	NaN	NaN	NaN	NaN	NaN	NaN	NaN	NaN	NaN	NaN	NaN	NaN	NaN	NaN	9	9	9	10.2	10.2	10.2	108.86	0.0017816	2.2496	34407000	0	15454000	57507000	0	0	0	45901000	0	0	0	0	0	0
893	Unconventional prefoldin RPB5 interactor 1	URI1	O94763;O94763-3;O94763-2	-1.391	-1.13202	-0.990993	-1.64246	-1.30415	-2.22061	NaN	NaN	-1.55821	-1.61754	-1.24644	-1.54588	NaN	NaN	NaN	-1.19075	NaN	-1.47544	-1.80365	NaN	-1.19538	NaN	-1.14726	17	17	6	40.6	40.6	16.8	59.832	0	83.93	62185000	38276000	96824000	43874000	68019000	48307000	0	65823000	58912000	94464000	3143100	37449000	0	0
894	Galactosylgalactosylxylosylprotein 3-beta-glucuronosyltransferase 3	B3GAT3	O94766;O94766-2	-1.50801	-0.608261	-0.332858	-0.50843	NaN	-1.73613	NaN	-2.80564	-1.00768	-1.49009	-1.38021	-1.59336	NaN	NaN	NaN	NaN	-1.08807	-2.2384	NaN	-2.03461	-1.39296	NaN	-2.60851	10	10	9	42.1	42.1	40	37.121	0	29.675	53445000	92160000	152890000	84136000	46102000	64152000	8113200	54335000	63577000	83450000	9447200	33056000	0	0
895	Serine/threonine-protein kinase 17B	STK17B	O94768	NaN	NaN	NaN	NaN	NaN	NaN	NaN	NaN	NaN	NaN	NaN	NaN	NaN	NaN	NaN	NaN	NaN	NaN	NaN	NaN	NaN	NaN	NaN	2	2	2	7.3	7.3	7.3	42.344	0.0037961	2.0871	0	0	0	0	0	0	0	0	0	0	0	26735000	0	0
896	Metastasis-associated protein MTA2	MTA2	O94776;O94776-2	2.05967	2.00166	2.11463	1.97074	2.27906	1.79529	1.38617	1.5771	1.83559	1.62612	1.90413	0.503363	-0.221987	0.82441	-1.6728	0.872541	-2.01002	1.80556	1.89735	1.62037	1.74911	2.16026	2.08777	33	33	29	55.8	55.8	50.3	75.022	0	323.31	554460032	495040000	923070016	508329984	796560000	568700032	259010000	424660000	413990016	639249984	309580000	187000000	133670000	169070000
897	Ubiquitin carboxyl-terminal hydrolase 1	USP1	O94782	NaN	NaN	NaN	NaN	NaN	NaN	NaN	NaN	NaN	NaN	NaN	NaN	NaN	NaN	NaN	NaN	NaN	NaN	NaN	NaN	NaN	-2.25559	NaN	12	12	12	17.2	17.2	17.2	88.206	0	15.894	0	0	0	0	5697100	0	0	0	0	0	0	0	0	0
898	Retinal dehydrogenase 2	ALDH1A2	O94788;O94788-2;O94788-3;O94788-4	0.941294	0.957714	1.25479	0.760434	0.478802	NaN	NaN	NaN	NaN	NaN	NaN	NaN	NaN	NaN	NaN	NaN	NaN	NaN	NaN	NaN	NaN	NaN	NaN	23	20	20	59.1	53.9	53.9	56.723	0	158.66	298769984	316969984	411000000	209710000	245690000	0	0	0	22737000	0	14377000	0	0	0
899	Serine/threonine-protein kinase 10	STK10	O94804	-0.0233593	-0.359465	-0.16981	-0.525819	-0.825132	-1.62684	-1.01421	-2.12426	-1.09892	-1.4469	-1.01596	-2.08718	-1.93966	NaN	NaN	-2.24727	-1.53772	-0.744284	-1.37751	-0.0429745	-0.176186	-0.105778	-0.129583	26	24	24	32.9	30.8	30.8	112.13	0	236.31	121230000	138390000	193040000	77244000	78294000	28803000	28326000	55316000	39142000	66987000	20908000	29857000	28291000	0
900	Glutamine--fructose-6-phosphate aminotransferase [isomerizing] 2	GFPT2	O94808	NaN	NaN	NaN	NaN	NaN	NaN	NaN	NaN	NaN	NaN	NaN	NaN	NaN	NaN	NaN	NaN	NaN	0.179804	-0.338831	0.327885	1.46368	1.18554	1.08843	29	23	23	49.4	39.4	39.4	76.93	0	138.59	0	0	64104000	62614000	0	0	0	0	0	0	0	0	0	3240000
901	Slit homolog 2 protein;Slit homolog 2 protein N-product;Slit homolog 2 protein C-product	SLIT2	O94813;O94813-3;O94813-2	NaN	-2.00891	NaN	NaN	-2.48342	NaN	NaN	NaN	-2.18563	-1.23355	-0.838488	NaN	NaN	NaN	NaN	NaN	NaN	NaN	NaN	NaN	NaN	NaN	NaN	13	12	11	11.9	11.4	10.7	169.87	0	34.556	3141500	25477000	0	11445000	16621000	12281000	41523000	45733000	74965000	104760000	34843000	0	0	0
902	Kelch repeat and BTB domain-containing protein 11	KBTBD11	O94819	NaN	NaN	NaN	NaN	NaN	NaN	NaN	NaN	NaN	NaN	NaN	NaN	NaN	NaN	NaN	NaN	NaN	-2.25701	NaN	NaN	-2.66349	NaN	NaN	5	5	5	10.9	10.9	10.9	65.719	0	13.521	0	0	0	0	0	0	0	0	0	0	0	0	0	0
903	E3 ubiquitin-protein ligase listerin	LTN1	O94822;O94822-3	-2.31069	-1.72519	-0.755254	NaN	NaN	-1.13586	-1.9826	NaN	-0.970451	-0.852558	-0.403608	NaN	NaN	-1.58111	NaN	-1.63386	NaN	-0.434061	-1.01061	-1.07635	-0.459032	-0.637173	-0.650429	32	32	32	20.6	20.6	20.6	200.55	0	74.607	20115000	20174000	104400000	9061900	16178000	64867000	17179000	90869000	108240000	127340000	6456500	0	5933600	35524000
904	Mitochondrial import receptor subunit TOM70	TOMM70A	O94826	1.05396	1.32405	1.45206	1.55709	1.23741	2.12814	1.62005	1.74984	1.91508	2.06542	2.2128	-0.400461	0.303072	0.409085	0.496838	1.37414	1.4282	0.176395	0.301046	0.0824909	0.302114	0.732079	1.11071	24	24	24	47.9	47.9	47.9	67.454	0	323.31	313500000	349740000	451470016	270380000	348129984	727299968	326740000	602800000	741249984	983649984	315740000	103980000	127720000	136620000
905	Importin-13	IPO13	O94829	NaN	NaN	NaN	NaN	NaN	NaN	NaN	NaN	NaN	NaN	NaN	NaN	NaN	NaN	NaN	NaN	NaN	NaN	NaN	NaN	NaN	NaN	NaN	9	9	9	11.2	11.2	11.2	108.19	0	11.15	5983600	25848000	14039000	11929000	0	0	0	0	0	0	0	0	0	0
906	Phospholipase DDHD2	DDHD2	O94830;O94830-2	NaN	NaN	NaN	NaN	NaN	NaN	NaN	NaN	NaN	NaN	NaN	NaN	NaN	NaN	NaN	NaN	NaN	-2.9074	NaN	NaN	-2.73756	NaN	NaN	7	7	7	10.5	10.5	10.5	81.031	0.00059294	3.9448	0	0	0	0	0	0	0	0	0	2987400	0	0	0	0
907	Unconventional myosin-Id	MYO1D	O94832	-1.16562	-0.501167	-1.04464	-0.622302	-1.14189	NaN	NaN	NaN	NaN	NaN	NaN	NaN	NaN	NaN	NaN	NaN	NaN	-1.04848	-0.912529	-0.734436	-1.13817	NaN	-1.55155	26	26	25	30.6	30.6	29.7	116.2	0	45.965	55522000	112130000	86856000	108440000	61713000	0	0	0	0	0	0	0	0	0
908	TOX high mobility group box family member 4	TOX4	O94842-3;O94842-2;O94842	-1.64461	NaN	NaN	NaN	NaN	NaN	NaN	-1.63439	NaN	NaN	NaN	NaN	NaN	NaN	NaN	NaN	NaN	NaN	NaN	-2.26086	NaN	-1.56831	NaN	11	11	10	22.7	22.7	20.3	63.594	0	47.412	49545000	0	0	0	40399000	20229000	4794300	18219000	0	31434000	38730000	0	0	0
909	Protein-methionine sulfoxide oxidase MICAL2	MICAL2	O94851-3;O94851;O94851-5	NaN	NaN	NaN	NaN	NaN	NaN	NaN	NaN	NaN	NaN	NaN	NaN	NaN	NaN	NaN	NaN	NaN	NaN	NaN	NaN	NaN	NaN	NaN	19	18	2	20.9	19.9	1.8	124.25	0	35.94	0	0	0	0	0	0	0	0	0	0	0	0	0	0
910	Uncharacterized protein KIAA0754	KIAA0754	O94854;O94854-2	NaN	NaN	NaN	NaN	NaN	NaN	NaN	NaN	-1.95938	-1.44687	-2.10337	NaN	NaN	NaN	NaN	NaN	NaN	NaN	NaN	NaN	NaN	NaN	NaN	9	9	9	11.2	11.2	11.2	135.15	0	23.509	0	0	0	0	0	46293000	18442000	40172000	55788000	72079000	4386300	5493500	0	0
911	Protein transport protein Sec24D	SEC24D	O94855;O94855-2	0.823374	1.00778	0.870337	0.726777	0.394131	1.08984	0.0165834	0.797848	1.11164	1.38317	1.24328	-0.937052	-0.864477	0.4227	NaN	-1.82282	-0.893166	-0.646744	-1.49975	0.354334	0.000112534	0.182735	-0.217121	27	27	27	32.2	32.2	32.2	113.01	0	251.5	253200000	237740000	274910016	168550000	151430000	311860000	105410000	344120000	440980000	378660000	199260000	65724000	79138000	147100000
912	Neurofascin	NFASC	O94856-4;O94856-12;O94856-10;O94856-3;O94856-8;O94856-11;O94856-6;O94856-9;O94856-7;O94856-13;O94856-5;O94856	NaN	NaN	NaN	NaN	NaN	NaN	NaN	NaN	NaN	NaN	NaN	NaN	NaN	NaN	NaN	NaN	NaN	NaN	NaN	NaN	NaN	NaN	NaN	2	2	2	3.1	3.1	3.1	119.47	0.00030377	4.5322	0	0	0	0	0	0	0	0	0	0	0	0	0	0
913	STAGA complex 65 subunit gamma	SUPT7L	O94864-2;O94864	-2.85517	NaN	NaN	NaN	NaN	NaN	NaN	NaN	NaN	NaN	NaN	NaN	NaN	NaN	NaN	NaN	NaN	NaN	NaN	NaN	NaN	NaN	NaN	4	4	4	10.9	10.9	10.9	45.95	0	43.441	19963000	0	14396000	0	0	15096000	3485300	0	0	19222000	6887700	8041500	0	0
914	E3 UFM1-protein ligase 1	UFL1	O94874;O94874-2;O94874-3	0.610144	0.419279	0.563657	0.230359	0.944269	-0.106472	-1.06368	-0.623182	0.360611	0.280155	-0.687866	-1.93028	-2.16316	-2.46298	NaN	-0.1695	-0.268167	-0.464476	0.217779	0.406393	0.302933	0.159248	-0.0854778	32	32	31	41.1	41.1	40.2	89.594	0	179.09	238850000	140330000	307760000	155380000	248830000	138040000	47427000	182370000	219430000	82228000	58111000	32533000	29436000	23059000
915	Sorbin and SH3 domain-containing protein 2	SORBS2	O94875;O94875-11;O94875-7;O94875-9;O94875-3;O94875-8;O94875-2;O94875-4;O94875-12;O94875-10;O94875-5	NaN	-1.76465	NaN	NaN	NaN	-2.08551	-1.76975	NaN	NaN	NaN	NaN	NaN	NaN	NaN	NaN	NaN	NaN	NaN	NaN	NaN	NaN	NaN	NaN	15	15	15	16.8	16.8	16.8	124.11	0.00016781	7.7161	56896000	45789000	12176000	21813000	17627000	49096000	19026000	22629000	0	97420000	26435000	0	0	0
916	PHD finger protein 14	PHF14	O94880	NaN	NaN	NaN	NaN	NaN	NaN	NaN	NaN	NaN	NaN	NaN	NaN	NaN	NaN	NaN	NaN	NaN	NaN	NaN	NaN	NaN	NaN	NaN	15	15	2	19.6	19.6	2.5	100.05	0	10.741	16168000	0	0	0	0	0	0	0	0	16398000	0	0	0	14735000
917	SAM and SH3 domain-containing protein 1	SASH1	O94885	NaN	NaN	NaN	NaN	NaN	NaN	NaN	NaN	NaN	NaN	NaN	NaN	NaN	NaN	NaN	NaN	NaN	NaN	NaN	NaN	NaN	NaN	NaN	16	16	15	16.5	16.5	15.2	136.65	0	40.644	0	0	0	0	0	11115000	0	0	0	0	15601000	0	0	0
918	FERM, RhoGEF and pleckstrin domain-containing protein 2	FARP2	O94887-3;O94887-2;O94887	NaN	NaN	NaN	NaN	NaN	NaN	NaN	NaN	NaN	NaN	NaN	NaN	NaN	NaN	NaN	NaN	NaN	NaN	NaN	NaN	NaN	NaN	NaN	3	3	3	7.7	7.7	7.7	72.262	0.00015728	5.5337	2260700	5058500	7773300	0	5994400	5614400	0	3595200	5647700	9538300	3218600	0	0	0
919	UBX domain-containing protein 7	UBXN7	O94888	-0.605968	-1.0143	-1.31285	-0.697625	-0.243572	-0.537323	-0.470862	NaN	-0.852112	-0.823622	-0.497272	NaN	NaN	NaN	NaN	NaN	NaN	-0.22109	-0.238325	-0.338152	-0.157816	0.12155	-0.643948	13	13	13	31.5	31.5	31.5	54.862	0	285.65	131230000	31361000	73195000	81668000	67795000	140260000	62941000	95808000	130740000	73558000	4133800	9442900	3754000	0
920	SUN domain-containing protein 1	SUN1	O94901-9;O94901-8;O94901;O94901-5;O94901-6	NaN	NaN	-1.98026	-1.599	NaN	0.133938	-1.16961	-0.847427	-1.16112	-1.20197	-0.234921	NaN	NaN	NaN	NaN	-1.66224	NaN	-0.424242	-0.367588	-0.252493	-0.483688	-0.311256	-0.762209	24	24	24	30.8	30.8	30.8	101.93	0	182.07	0	4697200	22877000	24232000	18530000	170740000	51138000	47781000	47983000	186500000	50364000	0	12045000	0
921	Proline synthase co-transcribed bacterial homolog protein	PROSC	O94903	0.631187	0.702158	0.580998	0.47824	0.283087	0.154507	NaN	0.625982	1.00561	0.645145	0.519083	NaN	-0.820108	NaN	NaN	NaN	-0.953432	1.10699	1.11396	1.21954	1.00448	0.951601	1.12918	12	12	12	47.3	47.3	47.3	30.344	0	120.29	78574000	120040000	181900000	89651000	144370000	149770000	3438400	261400000	315200000	337030016	155630000	0	20659000	33864000
922	Erlin-2	ERLIN2	O94905	1.6857	1.25892	1.30101	1.13904	1.27265	-0.518824	0.0621195	1.12722	0.822937	0.711454	0.759722	NaN	NaN	-0.925178	NaN	0.708439	0.224161	1.64643	1.41314	1.07663	1.45537	1.87275	1.60035	19	19	16	60.2	60.2	54.6	37.839	0	227.82	507580000	282409984	400750016	200110000	328230016	95234000	70944000	192320000	234450000	176900000	181440000	0	14970000	51047000
923	Pre-mRNA-processing factor 6	PRPF6	O94906;O94906-2	2.15423	2.27992	2.07678	2.23916	1.76175	2.52954	1.87539	1.84516	2.16636	2.50242	2.29914	0.412855	-1.61002	0.146281	0.460684	1.40206	0.979048	1.72673	1.76664	1.87075	2.16716	2.43717	2.31423	43	43	43	45.4	45.4	45.4	106.92	0	323.31	788620032	636249984	666510016	522020000	583169984	1021299968	310800000	744099968	1044499968	1070000000	306740000	202520000	53890000	123910000
924	Dickkopf-related protein 1	DKK1	O94907	NaN	NaN	NaN	NaN	NaN	NaN	NaN	NaN	NaN	NaN	NaN	NaN	NaN	NaN	NaN	NaN	NaN	NaN	NaN	NaN	NaN	NaN	NaN	8	8	8	40.2	40.2	40.2	28.671	0	15.112	0	0	0	0	0	0	0	0	0	0	0	0	0	24831000
925	Pre-mRNA cleavage complex 2 protein Pcf11	PCF11	O94913	NaN	NaN	NaN	NaN	NaN	NaN	NaN	NaN	NaN	NaN	NaN	NaN	NaN	NaN	NaN	NaN	NaN	NaN	-1.25006	NaN	NaN	-2.07458	NaN	16	16	16	13	13	13	173.05	0	11.204	0	0	4836900	0	0	0	0	5813500	0	0	0	0	0	0
926	Protein furry homolog-like	FRYL	O94915	NaN	NaN	NaN	-2.08656	-1.98251	-1.50412	-2.72281	-1.84092	-1.90843	-1.39579	-1.35657	NaN	NaN	NaN	NaN	NaN	NaN	0.0395088	-0.8452	-0.245581	0.814861	-0.933372	0.0444851	43	43	33	15.5	15.5	11.8	339.59	0	109.55	3559100	0	7931500	18845000	22590000	61023000	20298000	51435000	67180000	79164000	32673000	12663000	0	5329600
927	Protein furry homolog-like	FRYL	O94915-2	NaN	NaN	NaN	NaN	NaN	NaN	NaN	NaN	NaN	NaN	NaN	NaN	NaN	NaN	NaN	NaN	NaN	NaN	NaN	NaN	NaN	NaN	NaN	8	1	1	24.6	3	3	45.597	0.00058849	3.7741	0	0	0	0	0	0	0	0	0	0	0	0	0	0
928	Endonuclease domain-containing 1 protein	ENDOD1	O94919	NaN	NaN	NaN	NaN	NaN	NaN	-1.96192	NaN	NaN	NaN	NaN	NaN	NaN	NaN	NaN	NaN	NaN	NaN	-1.60788	NaN	NaN	NaN	NaN	11	11	11	30	30	30	55.016	0	35.448	26907000	12403000	0	12293000	17002000	39339000	37775000	46581000	8175600	38671000	14805000	0	16757000	0
929	D-glucuronyl C5-epimerase	GLCE	O94923	NaN	NaN	NaN	NaN	NaN	NaN	NaN	NaN	NaN	NaN	NaN	NaN	NaN	NaN	NaN	NaN	NaN	NaN	NaN	NaN	NaN	NaN	NaN	3	3	3	6.2	6.2	6.2	70.1	0.00016255	6.6467	0	0	0	0	0	0	0	0	0	0	0	0	0	0
930	Glutaminase kidney isoform, mitochondrial	GLS	O94925	NaN	NaN	NaN	NaN	NaN	NaN	NaN	NaN	-1.42867	-1.16983	NaN	NaN	NaN	NaN	NaN	NaN	NaN	NaN	NaN	NaN	NaN	NaN	NaN	24	3	3	41.1	6.6	6.6	73.46	0.00059374	3.9635	0	8533300	0	0	8802300	20056000	0	45860000	79146000	25478000	12799000	0	0	0
931	Glutaminase kidney isoform, mitochondrial	GLS	O94925-3	1.36512	2.2828	2.68872	1.43473	0.59963	NaN	NaN	-0.625391	1.11095	1.2811	-0.0773621	-0.631588	-0.212955	NaN	NaN	1.0155	NaN	NaN	-0.989567	-0.434191	0.0485935	NaN	-0.443085	25	25	4	45.7	45.7	7	65.459	0	323.31	552769984	589209984	1167399936	442310016	328220000	114450000	42920000	294000000	277470016	260970000	71689000	76977000	62011000	0
932	HAUS augmin-like complex subunit 5	HAUS5	O94927	-3.31088	-2.22954	NaN	-2.16798	-2.38541	NaN	NaN	-2.68571	-2.45588	-1.85383	-2.26612	NaN	NaN	NaN	NaN	-1.84694	NaN	-1.61422	-1.37401	-2.05519	-1.27713	-1.84414	-1.14546	12	12	12	24.6	24.6	24.6	71.682	0	45.34	14026000	22377000	0	24706000	47710000	10289000	8705700	42643000	35488000	39483000	9430800	0	7852700	7141400
933	F-box only protein 21	FBXO21	O94952-1;O94952	NaN	NaN	NaN	NaN	NaN	NaN	NaN	NaN	NaN	NaN	NaN	NaN	NaN	NaN	NaN	NaN	NaN	NaN	NaN	NaN	NaN	NaN	NaN	6	6	6	12.7	12.7	12.7	71.478	0.00015559	5.2414	0	3231100	3965200	0	0	0	0	0	0	0	0	0	0	0
934	Lysine-specific demethylase 4B	KDM4B	O94953	NaN	NaN	NaN	NaN	NaN	NaN	NaN	NaN	NaN	NaN	NaN	NaN	NaN	NaN	NaN	NaN	NaN	NaN	NaN	NaN	NaN	NaN	NaN	4	4	4	4.4	4.4	4.4	121.9	0.0020528	2.2302	0	0	0	0	0	0	0	0	0	0	0	0	0	0
935	Rho-related BTB domain-containing protein 3	RHOBTB3	O94955	NaN	-2.88633	NaN	NaN	NaN	NaN	NaN	NaN	NaN	NaN	NaN	NaN	-2.77706	NaN	NaN	NaN	NaN	NaN	NaN	NaN	NaN	NaN	NaN	7	7	7	16.9	16.9	16.9	69.413	0	24.114	3571600	19378000	0	3134300	13521000	0	0	0	0	0	0	6639100	20651000	0
936	Protein SOGA1;N-terminal form;C-terminal 80 kDa form	SOGA1	O94964-2;O94964;O94964-4	NaN	NaN	NaN	NaN	NaN	NaN	NaN	NaN	NaN	NaN	NaN	NaN	NaN	NaN	NaN	NaN	NaN	NaN	NaN	NaN	NaN	-3.49013	NaN	16	14	14	10.4	9	9	183.86	0	13.678	15676000	0	10824000	0	0	0	0	0	0	0	0	11329000	0	0
937	Ubiquitin carboxyl-terminal hydrolase 19	USP19	O94966-6;O94966-5;O94966-7;O94966-4;O94966-3;O94966	-2.50291	NaN	NaN	-2.42416	NaN	NaN	NaN	NaN	NaN	NaN	NaN	NaN	NaN	NaN	NaN	NaN	-2.16663	-2.5768	NaN	-2.14268	-2.20866	-2.02458	NaN	19	19	19	22.5	22.5	22.5	151.92	0	76.762	36565000	15503000	28152000	27822000	8991600	15714000	7094900	0	15763000	58498000	9740100	0	8313400	12366000
938	WD repeat-containing protein 47	WDR47	O94967-2;O94967;O94967-3;O94967-4	-1.81038	NaN	-2.21512	-2.70409	-2.71628	NaN	NaN	NaN	NaN	NaN	NaN	NaN	NaN	NaN	NaN	NaN	NaN	-1.94159	-1.72487	-2.0154	-0.945309	NaN	-1.46611	15	15	15	21.3	21.3	21.3	98.515	0	18.229	46706000	0	18181000	9508800	8376700	3764400	0	3627900	0	0	4371200	0	0	0
939	AP-2 complex subunit alpha-2	AP2A2	O94973	NaN	NaN	NaN	NaN	NaN	NaN	NaN	NaN	NaN	NaN	NaN	NaN	NaN	NaN	NaN	NaN	NaN	NaN	NaN	NaN	NaN	NaN	NaN	39	27	1	45	31.1	1.4	103.96	0	323.31	13822000	0	0	0	0	0	0	0	0	0	22670000	0	23300000	0
940	AP-2 complex subunit alpha-2	AP2A2	O94973-2;O94973-3	NaN	NaN	NaN	NaN	NaN	NaN	NaN	NaN	NaN	NaN	NaN	NaN	NaN	NaN	NaN	NaN	NaN	NaN	NaN	NaN	NaN	NaN	NaN	39	1	1	45.1	1.5	1.5	104.09	0.0040612	2.0578	0	0	0	0	0	13615000	0	9536600	9591600	0	10830000	0	0	0
941	Protein transport protein Sec31A	SEC31A	O94979;O94979-3;O94979-9;O94979-2;O94979-8;O94979-4;O94979-6;O94979-10;O94979-7;O94979-5	2.95653	3.06205	3.1335	3.01939	2.98382	3.04315	3.15953	2.86958	2.99833	3.19614	3.03829	0.752747	1.23006	2.36127	1.82246	2.22832	2.25585	2.40226	2.65943	2.39187	2.58444	2.41648	2.60468	43	43	43	41.3	41.3	41.3	133.01	0	323.31	961110016	1158400000	1518800000	757420032	1081799936	1141100032	1001299968	1134099968	1603100032	1371200000	558470016	221510000	256720000	396950016
942	Protein HEXIM1	HEXIM1	O94992	-0.470524	-0.903225	-0.0141802	0.397662	0.748755	-0.297382	NaN	0.323191	0.0330544	-0.268021	-0.634218	0.840939	-0.199778	-1.72328	-0.424522	1.48139	0.508179	0.139732	0.355913	0.0985794	0.306652	0.0418053	0.336998	12	12	11	46.2	46.2	44	40.623	0	323.31	76219000	60089000	119390000	181240000	177080000	100250000	37963000	150140000	90970000	110730000	120940000	261610000	147100000	47642000
943	Semaphorin-3D	SEMA3D	O95025	NaN	-1.59441	-2.56572	NaN	NaN	NaN	NaN	NaN	NaN	NaN	NaN	NaN	NaN	NaN	NaN	NaN	NaN	NaN	NaN	NaN	NaN	NaN	NaN	5	5	5	7.5	7.5	7.5	89.65	0	10.148	35326000	42405000	23072000	0	5459700	0	0	0	0	0	0	0	0	0
944	Ribonuclease P protein subunit p14	RPP14	O95059	NaN	-2.74723	NaN	-2.62235	NaN	NaN	NaN	NaN	NaN	NaN	NaN	NaN	NaN	NaN	NaN	NaN	NaN	NaN	NaN	NaN	NaN	NaN	NaN	6	6	6	50.8	50.8	50.8	13.693	0.0027255	2.1712	0	14789000	0	19343000	0	13089000	0	13473000	0	23299000	8243900	0	15318000	9716400
945	G2/mitotic-specific cyclin-B2	CCNB2	O95067	NaN	NaN	NaN	NaN	NaN	NaN	NaN	NaN	NaN	NaN	NaN	NaN	NaN	NaN	NaN	NaN	NaN	NaN	NaN	-1.20537	-2.66448	-1.76439	-1.90422	8	8	8	21.4	21.4	21.4	45.281	0	80.686	2724100	8809900	0	0	0	0	0	0	0	0	0	0	0	4970700
946	Protein YIF1A	YIF1A	O95070	-0.16914	-0.841419	-1.45507	-0.708388	-0.274624	-1.79285	NaN	-1.23656	-2.49972	-1.7494	NaN	NaN	NaN	NaN	-0.909641	NaN	NaN	-2.19543	-1.96851	-1.10834	-1.79272	-1.75996	-1.31021	2	2	2	9.2	9.2	9.2	32.011	0	47.04	130010000	60717000	93231000	78859000	114910000	48945000	13159000	25593000	35146000	38756000	48987000	0	35575000	43033000
947	E3 ubiquitin-protein ligase UBR5	UBR5	O95071-2;O95071	-2.44972	NaN	NaN	NaN	NaN	-2.00616	-1.68833	-1.14069	0.234594	-0.196348	-0.700539	NaN	-2.97108	-3.38786	-3.24208	-1.53858	-1.84958	1.51586	1.65752	1.79046	1.98216	1.64372	1.54813	61	61	61	28	28	28	309.22	0	323.31	21528000	12803000	4950800	0	9541000	59155000	30709000	136310000	116840000	102100000	74193000	20335000	47098000	18474000
948	Meiotic recombination protein REC8 homolog	REC8	O95072-2;O95072	NaN	-1.89857	-1.88172	-1.96724	-2.25177	NaN	NaN	NaN	NaN	NaN	NaN	NaN	NaN	NaN	NaN	NaN	NaN	NaN	NaN	NaN	NaN	NaN	NaN	6	6	6	11.7	11.7	11.7	60.773	0.00015258	4.6461	18881000	25862000	36229000	39802000	23122000	0	0	0	0	0	0	0	0	0
949	Arf-GAP domain and FG repeat-containing protein 2	AGFG2	O95081;O95081-2	NaN	NaN	NaN	NaN	NaN	NaN	NaN	NaN	NaN	NaN	NaN	NaN	NaN	NaN	-1.52589	NaN	NaN	NaN	NaN	NaN	NaN	NaN	NaN	8	7	7	21.2	19.5	19.5	48.962	0.0011352	2.9339	0	0	4312900	0	0	7916200	0	0	0	0	9370900	0	0	0
950	Serine protease 23	PRSS23	O95084;O95084-2	-0.0639172	0.496017	-0.943265	-0.82071	NaN	-0.385408	-1.53908	-1.95413	-1.52333	-1.28672	-1.14371	NaN	NaN	NaN	NaN	NaN	NaN	NaN	NaN	NaN	NaN	NaN	-1.12024	11	11	11	34.7	34.7	34.7	43.001	0	87.366	166670000	211810000	89466000	53967000	31976000	108730000	42751000	54641000	48731000	69942000	56809000	26980000	0	32094000
951	Splicing factor, arginine/serine-rich 15	SCAF4	O95104;O95104-2;O95104-3	-1.42026	-1.12383	-1.68584	-1.44568	-1.04878	-1.53605	-0.821635	-0.321991	-1.39749	-1.19591	-0.631594	-0.544029	NaN	NaN	NaN	NaN	NaN	-1.33484	-1.39853	-1.0192	-1.00164	-0.945606	-0.980566	12	9	9	13.4	11.2	11.2	125.87	0	170.65	49304000	33805000	43667000	24194000	41755000	654140032	40789000	45840000	54996000	102960000	45067000	76428000	19305000	20377000
952	Sphingosine 1-phosphate receptor 2	S1PR2	O95136	NaN	NaN	NaN	NaN	NaN	NaN	NaN	NaN	NaN	NaN	NaN	NaN	NaN	NaN	NaN	NaN	NaN	NaN	NaN	NaN	NaN	NaN	NaN	1	1	1	3.1	3.1	3.1	38.867	0.0061268	1.8274	0	0	0	0	0	0	0	0	0	0	0	0	0	0
953	NADH dehydrogenase [ubiquinone] 1 beta subcomplex subunit 6	NDUFB6	O95139;O95139-2	-2.0766	-1.82457	NaN	-1.92535	NaN	-2.06436	NaN	NaN	-1.75401	NaN	-1.88293	NaN	NaN	NaN	NaN	-1.4848	-1.84187	NaN	-1.46482	-1.83119	-1.70377	NaN	NaN	6	6	6	43.8	43.8	43.8	15.489	0	9.8444	64685000	50701000	16914000	49847000	20542000	29922000	2102800	30456000	0	30507000	12098000	0	27766000	23680000
954	Mitofusin-2	MFN2	O95140;O95140-2	0.288525	0.415337	0.262509	0.0507154	-0.452236	0.362427	0.0984926	0.0613022	-0.220057	0.982372	0.513201	NaN	NaN	NaN	-2.04703	-1.0079	-1.02258	-1.55194	-1.39335	-0.850334	-0.938334	-1.18599	-1.16662	28	28	27	38.2	38.2	37.3	86.401	0	95.177	180860000	187940000	195560000	129210000	115560000	199500000	132000000	134040000	302710016	292540000	155220000	0	0	20073000
955	Snurportin-1	SNUPN	O95149	NaN	NaN	NaN	NaN	NaN	NaN	NaN	NaN	NaN	NaN	NaN	NaN	NaN	NaN	NaN	NaN	NaN	-1.9729	NaN	NaN	NaN	NaN	NaN	5	5	5	13.9	13.9	13.9	41.142	0.00016359	6.8463	0	0	0	0	8788400	0	0	0	0	0	0	0	0	0
956	Ubiquitin conjugation factor E4 B	UBE4B	O95155-2;O95155;O95155-4;O95155-3	-0.208181	0.28956	0.264033	-0.615954	-1.43941	0.18042	0.424922	0.209414	1.1676	1.02031	0.748081	-0.898096	-0.555864	-2.06122	-2.01925	-0.885191	-1.88593	-0.249199	0.0932541	-0.512774	0.218481	-0.427605	-0.0726337	35	35	35	41.7	41.7	41.7	133.27	0	232.37	114150000	142070000	201490000	64717000	45821000	150590000	173060000	342929984	367769984	292190016	135360000	76842000	100630000	11758000
957	Zinc finger protein-like 1	ZFPL1	O95159	-1.76514	NaN	NaN	-1.4961	NaN	-0.285055	NaN	-0.62656	-0.417627	-0.458424	-0.729074	NaN	NaN	NaN	NaN	-0.892883	-0.47551	-0.595728	-0.727867	-0.812208	-0.606361	-0.719444	-0.88763	8	8	8	34.8	34.8	34.8	34.114	0	34.221	34965000	28885000	25725000	30777000	19540000	97635000	0	135590000	135920000	134870000	43075000	38564000	16631000	0
958	Elongator complex protein 1	IKBKAP	O95163	0.52511	0.259338	0.443088	0.632659	0.751829	-0.218122	-0.69303	-0.573795	0.0525665	0.285963	-0.875582	0.0104961	-1.12907	-1.78521	-0.380527	0.846746	0.0133152	1.661	1.5097	1.9583	2.23724	1.33916	2.10026	38	38	38	33.1	33.1	33.1	150.25	0	323.31	236440000	114730000	156330000	186450000	261270000	126690000	51588000	119850000	161040000	81973000	60333000	120620000	79163000	37118000
959	Ubiquitin-like protein 3	UBL3	O95164	NaN	NaN	NaN	NaN	NaN	NaN	NaN	NaN	NaN	NaN	NaN	NaN	NaN	NaN	NaN	NaN	NaN	-1.98944	-1.85235	NaN	-1.555	-1.60971	-1.9863	5	5	5	45.3	45.3	45.3	13.157	0	30.665	0	0	0	0	0	0	0	9395500	0	9040900	0	0	0	0
960	Gamma-aminobutyric acid receptor-associated protein;Gamma-aminobutyric acid receptor-associated protein-like 1	GABARAP;GABARAPL1	O95166;Q9H0R8;Q9H0R8-2	NaN	NaN	NaN	NaN	NaN	NaN	NaN	NaN	NaN	-0.902206	-1.80758	NaN	NaN	NaN	NaN	NaN	NaN	NaN	NaN	NaN	NaN	NaN	NaN	2	1	1	15.4	9.4	9.4	13.918	0	20.517	42085000	0	22374000	0	0	0	0	59171000	86732000	44609000	0	0	0	0
961	NADH dehydrogenase [ubiquinone] 1 alpha subcomplex subunit 3	NDUFA3	O95167	NaN	NaN	-2.02166	NaN	NaN	NaN	NaN	NaN	NaN	NaN	NaN	NaN	NaN	NaN	NaN	NaN	NaN	NaN	NaN	NaN	NaN	NaN	NaN	4	4	4	50	50	50	9.2787	0	10.122	0	12669000	43158000	8564700	14581000	8328100	0	0	16454000	23275000	13237000	22216000	36350000	0
962	NADH dehydrogenase [ubiquinone] 1 beta subcomplex subunit 4	NDUFB4	O95168-2;O95168	-1.10243	NaN	-0.762124	-1.05724	-0.645664	NaN	-1.21732	NaN	-1.19937	NaN	-1.01358	NaN	NaN	NaN	-1.63781	-0.358274	-0.841238	-0.232746	NaN	-0.469439	-0.391678	0.0467243	-0.595526	6	6	6	45	45	45	14.026	0	72.416	75176000	35320000	61479000	50074000	77439000	21636000	38533000	61931000	35426000	72004000	28263000	0	0	17399000
963	NADH dehydrogenase [ubiquinone] 1 beta subcomplex subunit 8, mitochondrial	NDUFB8	O95169-3;O95169;O95169-2	-2.17727	-1.76448	-1.87351	NaN	-1.9246	-2.8457	NaN	NaN	-2.02218	-1.85312	-2.07657	NaN	NaN	NaN	NaN	NaN	NaN	NaN	NaN	NaN	NaN	NaN	NaN	4	4	4	32.9	32.9	32.9	18.479	0.00016529	7.2193	26766000	37532000	66078000	16645000	34962000	20769000	0	43871000	68411000	39176000	0	10644000	10174000	0
964	Sciellin	SCEL	O95171;O95171-3;O95171-2	NaN	NaN	NaN	NaN	NaN	-1.5853	-0.475358	NaN	0.410427	-0.0597572	-0.0721684	NaN	NaN	NaN	NaN	NaN	NaN	NaN	NaN	NaN	NaN	NaN	NaN	22	22	22	36.3	36.3	36.3	77.551	0	34.679	0	0	0	0	0	27966000	60544000	214170000	142140000	208520000	40272000	0	0	0
965	NADH dehydrogenase [ubiquinone] 1 alpha subcomplex subunit 7	NDUFA7	O95182	-1.12119	-1.93245	-1.1762	-1.34025	-1.21469	NaN	NaN	NaN	-0.845678	-1.19364	NaN	-1.8106	NaN	NaN	NaN	NaN	NaN	-1.45847	-1.03465	NaN	-0.956074	-1.2411	-1.08844	6	6	6	49.6	49.6	49.6	12.551	0	49.805	31317000	29979000	52663000	70170000	75234000	25059000	14114000	67635000	84339000	60689000	0	48395000	0	0
966	Vesicle-associated membrane protein 5	VAMP5	O95183	NaN	NaN	NaN	NaN	NaN	NaN	NaN	NaN	NaN	NaN	NaN	NaN	NaN	NaN	NaN	NaN	NaN	NaN	NaN	NaN	NaN	NaN	NaN	4	4	4	34.5	34.5	34.5	12.805	0	9.2782	0	0	0	0	160070000	0	0	0	0	0	0	0	0	0
967	Reticulon-3	RTN3	O95197-7;O95197-2;O95197	NaN	NaN	NaN	NaN	NaN	NaN	NaN	NaN	NaN	NaN	NaN	NaN	NaN	NaN	NaN	NaN	NaN	-1.46416	NaN	NaN	NaN	NaN	NaN	9	9	5	14.6	14.6	8	100.82	0	191.54	0	0	0	0	0	0	0	0	0	0	0	0	0	0
969	LETM1 and EF-hand domain-containing protein 1, mitochondrial	LETM1	O95202	1.58766	1.65025	1.91024	1.8141	2.04337	1.71589	1.82847	1.6648	1.7135	1.88985	2.06649	1.65899	1.34597	0.257491	1.50388	1.87187	1.53621	1.42326	1.67228	1.81621	1.63875	1.72299	1.79119	25	25	25	36.7	36.7	36.7	83.353	0	323.31	420860000	456900000	493689984	383180000	575740032	501270016	324860000	532209984	547420032	842190016	314710016	363329984	273200000	141730000
970	Epsin-2	EPN2	O95208-2;O95208-3;O95208	NaN	NaN	NaN	-2.565	NaN	NaN	-2.93019	-2.32033	NaN	NaN	-2.32193	NaN	NaN	NaN	NaN	NaN	NaN	-2.05606	NaN	NaN	NaN	-1.81328	NaN	7	7	4	18	18	9.2	62.299	0	47.373	20112000	15169000	0	16458000	6187900	5976400	12924000	5798900	14383000	33051000	21446000	0	0	14358000
971	Starch-binding domain-containing protein 1	STBD1	O95210	NaN	NaN	NaN	NaN	NaN	NaN	NaN	NaN	NaN	NaN	NaN	NaN	NaN	NaN	NaN	NaN	NaN	-2.09639	-1.88814	-2.27748	-2.05622	-1.71813	-1.88295	11	11	11	38	38	38	39.007	0	51.002	0	0	46769000	0	0	0	0	0	0	0	0	0	0	0
972	Leptin receptor overlapping transcript-like 1	LEPROTL1	O95214;O95214-2	NaN	NaN	NaN	NaN	NaN	NaN	NaN	NaN	NaN	NaN	NaN	NaN	NaN	NaN	NaN	NaN	NaN	NaN	NaN	NaN	NaN	-3.85228	NaN	1	1	1	9.9	9.9	9.9	14.428	0.0011183	2.5962	0	13068000	18706000	8615900	0	0	0	0	0	0	0	0	0	0
973	Zinc finger Ran-binding domain-containing protein 2	ZRANB2	O95218-2;O95218	1.30685	1.0575	1.0517	1.13591	0.571571	0.792356	-0.126775	0.245197	0.773031	0.858435	0.751417	-1.10969	NaN	NaN	-0.751814	-1.46328	-0.112877	1.0664	1.05562	0.795904	0.804632	0.819256	0.415707	15	15	15	36.6	36.6	36.6	36.318	0	196.55	370640000	274609984	410190016	204420000	256400000	281950016	63096000	247210000	316240000	322630016	79793000	47205000	5619900	0
974	Sorting nexin-4	SNX4	O95219;O95219-2	-1.08474	-1.38088	-1.08564	-1.7026	-1.02369	-1.79294	NaN	-1.49828	-1.82159	-1.40167	-1.32019	-0.659786	-0.836332	-1.18644	NaN	-0.53483	-0.494576	-0.436886	-0.622971	-0.413637	-0.850868	-1.21935	-0.657995	14	14	14	39.3	39.3	39.3	51.908	0	90.103	53526000	37030000	80119000	23281000	77883000	22365000	8968800	29755000	30726000	75871000	20025000	47399000	45267000	48033000
975	ZW10 interactor	ZWINT	O95229-2;O95229	NaN	NaN	NaN	NaN	NaN	NaN	NaN	NaN	NaN	NaN	NaN	NaN	NaN	NaN	NaN	NaN	NaN	-1.80195	-1.37276	NaN	-1.82201	-1.40684	-1.62002	7	7	7	55.7	55.7	55.7	25.544	0	57.39	14695000	7007000	6395900	8263600	17931000	0	0	0	0	0	7659400	0	0	0
976	Luc7-like protein 3	LUC7L3	O95232	1.6232	0.993229	0.974549	0.721158	0.031601	1.04087	0.850774	0.187599	1.35953	1.10536	1.36228	-0.490555	-0.0910702	NaN	-0.443499	-0.318005	-0.910097	1.65591	1.29274	1.60769	1.68454	1.9918	1.69975	20	20	20	45.1	45.1	45.1	51.466	0	323.31	355689984	206610000	311150016	190060000	104930000	322569984	169430000	343030016	292369984	437760000	92620000	113370000	71667000	0
977	Kinesin-like protein KIF20A	KIF20A	O95235;O95235-2	NaN	-2.13522	-1.53154	-1.49208	NaN	-1.11097	-0.973638	-1.10477	-0.662403	-1.18438	-0.572063	-0.773075	-1.2913	-1.27928	-1.26624	NaN	-1.39132	-1.82738	-1.16549	-1.78476	-2.0165	-0.541025	-1.10841	31	31	31	46.6	46.6	46.6	100.28	0	169.4	7427600	24639000	56068000	67916000	11120000	79962000	32580000	103530000	88662000	167480000	48806000	123490000	65927000	32153000
979	Chromosome-associated kinesin KIF4A	KIF4A	O95239;O95239-2	0.874168	0.224648	0.502267	0.372165	0.167881	-0.333925	-1.99859	-0.920525	-0.713491	-0.883427	-1.34091	0.158449	0.159651	-2.18295	0.417669	0.486185	0.287086	0.718361	1.3672	1.30312	1.40125	1.62334	1.00557	42	42	41	35.9	35.9	35	139.88	0	323.31	247110000	148670000	221810000	150420000	129130000	101470000	24254000	87202000	91584000	69115000	60622000	192390000	195610000	17620000
980	Methyl-CpG-binding domain protein 4	MBD4	O95243-3;O95243-5;O95243-2;O95243	NaN	NaN	NaN	NaN	NaN	NaN	NaN	NaN	NaN	NaN	NaN	NaN	NaN	NaN	-3.35026	NaN	NaN	NaN	NaN	NaN	NaN	NaN	NaN	3	3	3	6.5	6.5	6.5	60.949	0.00030102	4.3036	0	0	0	0	0	0	0	30388000	38511000	0	0	0	0	0
981	Myotubularin-related protein 5	SBF1	O95248;O95248-5;O95248-4	NaN	-1.42291	-1.66534	NaN	NaN	NaN	NaN	NaN	NaN	NaN	NaN	NaN	NaN	NaN	-1.44333	NaN	NaN	NaN	NaN	NaN	NaN	NaN	NaN	18	18	17	13.3	13.3	12.8	208.44	0	14.048	0	35914000	29755000	115130000	45989000	3604200	0	5325100	11080000	4450300	0	0	9884200	0
982	Golgi SNAP receptor complex member 1	GOSR1	O95249;O95249-2	-1.22718	-1.8924	-2.24417	-1.69375	-1.86721	NaN	-1.16562	-0.559069	-1.31805	NaN	-1.83882	NaN	NaN	NaN	NaN	NaN	NaN	-1.74312	-2.04143	-1.6945	-1.97172	-1.50356	-1.9937	8	8	8	34	34	34	28.612	0	102.02	65210000	15238000	33508000	33092000	21969000	0	24045000	47481000	9175700	18872000	31897000	0	48936000	25255000
983	Histone acetyltransferase KAT7	KAT7	O95251-4;O95251;O95251-2;O95251-3;O95251-5	NaN	NaN	NaN	-2.12507	NaN	NaN	NaN	NaN	NaN	NaN	NaN	NaN	-2.83517	NaN	-2.50234	NaN	NaN	-2.0607	NaN	-1.9099	-1.68751	-1.13385	-1.67781	7	6	6	17.7	15.8	15.8	66.947	0	76.067	19115000	16440000	0	18570000	16606000	11675000	8435000	17311000	0	0	0	0	17344000	0
984	Arginyl-tRNA--protein transferase 1	ATE1	O95260-2;O95260	-0.555761	-0.324089	NaN	NaN	NaN	NaN	NaN	-0.562799	0.277342	1.23418	NaN	NaN	NaN	NaN	NaN	NaN	NaN	NaN	NaN	-0.489202	-0.326866	0.259306	NaN	7	7	7	19.1	19.1	19.1	59.031	0	37.002	22643000	125950000	236170000	14038000	275920000	0	0	37889000	503910016	11766000	17385000	0	0	0
985	Cyclin-D1-binding protein 1	CCNDBP1	O95273-2;O95273	NaN	NaN	NaN	NaN	NaN	NaN	NaN	NaN	NaN	NaN	NaN	NaN	NaN	NaN	NaN	NaN	NaN	NaN	NaN	NaN	NaN	NaN	NaN	5	5	4	19.7	19.7	17.5	34.553	0	90.475	14716000	0	0	0	2534700	0	0	0	0	3034200	0	0	0	20456000
986	Vesicle-associated membrane protein-associated protein B/C	VAPB	O95292	2.70249	2.5702	2.28522	2.27313	2.62151	2.39378	1.90824	2.14135	1.94539	1.86624	1.92452	NaN	0.490454	1.03112	1.01205	1.66771	0.65926	1.24907	1.27402	2.12833	1.69922	2.03279	1.38323	15	14	14	63	63	63	27.228	0	111.57	1096999936	717929984	765000000	583880000	949590016	884380032	354660000	534289984	612499968	635830016	493140000	10658000	135060000	155080000
987	SNARE-associated protein Snapin	SNAPIN	O95295	NaN	-1.56737	-1.10309	-1.42802	-1.18179	-1.55414	NaN	NaN	-1.7173	NaN	-2.07193	-0.736143	NaN	-1.53135	NaN	NaN	NaN	-1.48188	-1.54233	NaN	-1.5256	-1.36576	-1.38792	6	6	6	58.1	58.1	58.1	14.874	0	248.41	46020000	31795000	59944000	30850000	50719000	41397000	0	35004000	15717000	61092000	10975000	86351000	25042000	54656000
988	Myelin protein zero-like protein 1	MPZL1	O95297-2;O95297;O95297-4;O95297-3	0.226879	NaN	-0.690139	-0.190536	-0.374281	NaN	NaN	NaN	-0.642523	0.0123901	NaN	NaN	NaN	NaN	NaN	NaN	NaN	NaN	-0.349464	-1.15439	-0.294346	-0.912886	0.120026	6	6	6	22	22	22	28.981	0	29.506	121240000	35562000	67292000	35517000	82231000	17003000	0	28309000	166330000	17757000	0	4650500	0	0
989	NADH dehydrogenase [ubiquinone] 1 subunit C2;NADH dehydrogenase [ubiquinone] 1 subunit C2, isoform 2	NDUFC2;NDUFC2-KCTD14	O95298;E9PQ53;O95298-3;O95298-2	NaN	-0.554369	-0.560397	NaN	NaN	-0.596504	NaN	NaN	NaN	NaN	-1.2151	-0.54619	NaN	-1.13947	NaN	-0.404978	NaN	NaN	-1.23453	0.289085	-0.932848	NaN	-0.525177	7	7	7	44.5	44.5	44.5	14.187	0.00016672	7.5207	45383000	115090000	115770000	80088000	38331000	120220000	0	20654000	23332000	119670000	0	172990000	0	65150000
990	NADH dehydrogenase [ubiquinone] 1 alpha subcomplex subunit 10, mitochondrial	NDUFA10	O95299	NaN	NaN	NaN	-1.41518	NaN	NaN	NaN	NaN	-1.51816	NaN	-0.743328	-1.88334	NaN	-1.90305	NaN	NaN	NaN	NaN	NaN	NaN	NaN	-2.19676	NaN	12	12	3	31	31	6.8	40.75	0	82.336	89363000	54446000	48600000	39962000	77548000	27868000	46239000	46928000	37077000	85560000	27132000	45220000	0	43220000
991	Peptidyl-prolyl cis-trans isomerase FKBP9	FKBP9	O95302;O95302-3	0.858391	1.24029	1.2754	1.29089	1.84887	0.378876	0.0161028	-0.195381	0.520452	0.369478	0.088419	NaN	-0.857149	1.09965	NaN	-0.778782	0.207727	-0.363871	-0.367994	-0.425323	-0.505476	-0.149881	-1.00109	17	16	16	27.9	27.9	27.9	63.083	0	41.143	195090000	321630016	348609984	277300000	477510016	160910000	103010000	130210000	159110000	114200000	83537000	0	77531000	250840000
992	CUGBP Elav-like family member 2	CELF2	O95319-5;O95319-2;O95319;O95319-4;O95319-3	NaN	NaN	NaN	NaN	NaN	NaN	NaN	NaN	NaN	NaN	NaN	NaN	NaN	NaN	NaN	NaN	NaN	-2.63708	NaN	NaN	NaN	NaN	NaN	5	3	3	9	5.5	5.5	52.054	0.00015878	5.8207	0	0	0	0	0	0	0	0	0	0	0	0	0	0
993	6-phosphogluconolactonase	PGLS	O95336	1.32159	1.17804	1.43041	1.48109	1.80274	0.701187	1.08019	1.46057	0.993467	1.07992	1.08783	1.98249	1.20947	0.7333	1.78268	2.10036	1.78977	1.87626	1.99344	1.93195	1.88729	1.82472	1.67057	14	14	14	76.7	76.7	76.7	27.547	0	160	466120000	303140000	441220000	260290000	315480000	232750000	157520000	306440000	383750016	301600000	191400000	532289984	216900000	118100000
994	Bifunctional 3-phosphoadenosine 5-phosphosulfate synthase 2;Sulfate adenylyltransferase;Adenylyl-sulfate kinase	PAPSS2	O95340;O95340-2	1.67006	1.15132	1.49807	1.339	1.60926	NaN	-1.61145	-1.04715	-1.29301	-0.986406	-2.2072	-0.877069	0.0149994	-0.439042	0.308731	1.63406	1.29006	0.701864	-0.692696	1.05117	0.785841	0.355574	0.728373	25	23	23	45.1	41.7	41.7	69.5	0	323.31	415830016	198240000	535400000	248850000	388590016	0	31438000	48552000	62194000	50527000	46927000	105340000	131340000	97204000
995	Structural maintenance of chromosomes protein 2	SMC2	O95347;O95347-2	2.41016	2.30126	2.27206	2.25514	2.02417	1.99067	1.52782	1.76836	2.16156	2.09011	2.10378	0.374519	1.81239	1.10951	0.0696316	1.18851	1.21593	2.41407	2.46029	2.55693	2.67456	2.65015	2.86794	64	64	64	48.6	48.6	48.6	135.65	0	323.31	640049984	580870016	916750016	552409984	564929984	483070016	264130000	566640000	619000000	756179968	372790016	223290000	424009984	208580000
996	Ubiquitin-like modifier-activating enzyme ATG7	ATG7	O95352;O95352-3;O95352-2	-1.75779	-0.646873	-1.76872	-1.51738	-0.912628	-1.04431	-1.23745	-0.822695	-1.03499	-1.29503	NaN	NaN	-0.131872	-1.23699	-0.696951	-0.770222	-1.36123	0.127823	-0.438898	-0.175039	-0.271576	-0.462723	-0.0407276	27	27	27	47.5	47.5	47.5	77.959	0	75.527	28795000	74065000	26362000	31376000	28900000	65984000	53558000	108800000	62468000	23061000	34454000	13615000	130300000	28854000
997	Transforming acidic coiled-coil-containing protein 2	TACC2	O95359-3;O95359;O95359-2;O95359-6;O95359-1;O95359-5	NaN	NaN	NaN	NaN	NaN	NaN	-1.80414	NaN	NaN	NaN	NaN	NaN	NaN	NaN	NaN	NaN	NaN	NaN	NaN	NaN	NaN	NaN	-1.84455	14	11	11	6.1	5.2	5.2	301.05	0	20.301	32875000	0	25229000	0	0	11995000	27356000	76739000	59687000	25284000	21946000	0	0	0
998	Tripartite motif-containing protein 16	TRIM16	O95361;O95361-2	NaN	NaN	NaN	NaN	NaN	-2.64828	NaN	NaN	NaN	NaN	NaN	NaN	NaN	NaN	NaN	-2.97354	NaN	NaN	NaN	NaN	NaN	NaN	NaN	8	8	8	21.8	21.8	21.8	63.954	0	11.05	45600000	3350000	0	16122000	14406000	32967000	0	5885200	57589000	111920000	12696000	0	0	3265600
999	Phenylalanine--tRNA ligase, mitochondrial	FARS2	O95363	NaN	NaN	NaN	NaN	NaN	NaN	NaN	NaN	NaN	NaN	NaN	NaN	NaN	NaN	NaN	NaN	NaN	-0.564428	-1.1788	NaN	-1.80316	-0.533289	-1.45974	8	8	8	18.2	18.2	18.2	52.356	0.00017176	8.8347	0	0	0	0	0	0	0	0	0	0	0	0	36063000	0
1000	Zinc finger and BTB domain-containing protein 7A	ZBTB7A	O95365	NaN	NaN	NaN	NaN	NaN	NaN	NaN	NaN	NaN	NaN	NaN	NaN	NaN	NaN	NaN	NaN	NaN	-2.01765	NaN	NaN	NaN	NaN	NaN	5	5	5	14.7	14.7	14.7	61.438	0.0001615	6.4243	0	0	0	0	0	0	0	0	0	0	0	4961600	0	0
1001	Acyl-protein thioesterase 2	LYPLA2	O95372	1.6246	0.932901	1.08228	1.21811	1.52654	1.8684	1.61652	0.803846	1.81643	0.881475	1.64169	NaN	0	-0.348378	0.195295	-0.397013	0.103466	-0.509747	NaN	0.291376	-0.206381	0.32169	-0.244877	9	9	9	48.1	48.1	48.1	24.737	0	43.02	625049984	177670000	370260000	232750000	478289984	662899968	402820000	689049984	411289984	592849984	113730000	65022000	151650000	85370000
1002	Importin-7	IPO7	O95373	1.9414	2.03074	2.33565	1.90463	1.63761	1.77666	2.09929	2.22419	2.78968	2.88765	2.57643	2.40253	1.81882	0.592668	1.34741	2.64697	2.4866	3.51481	3.21942	3.42362	3.39075	2.90088	3.21775	29	29	28	32.6	32.6	31.6	119.52	0	323.31	513260000	469500000	692750016	387089984	329030016	493670016	558089984	1139100032	1433299968	929640000	494720000	613340032	389480000	174550000
1003	E3 ubiquitin-protein ligase ARIH2	ARIH2	O95376	-1.53725	-1.90931	-1.53254	-2.4909	NaN	-3.1972	NaN	-1.49533	NaN	-1.8204	NaN	NaN	-2.58034	-1.67859	NaN	NaN	-2.17449	-2.09022	NaN	-1.98924	NaN	-1.57975	-2.10937	8	8	8	22.1	22.1	22.1	57.818	0	22.913	52538000	30054000	60765000	26656000	5648700	16198000	10726000	20846000	46825000	21194000	33556000	0	43586000	31428000
1004	Tumor necrosis factor alpha-induced protein 8	TNFAIP8	O95379-3;O95379-2;O95379;O95379-4	NaN	NaN	NaN	NaN	NaN	NaN	NaN	NaN	NaN	NaN	NaN	NaN	NaN	NaN	NaN	NaN	NaN	NaN	NaN	NaN	NaN	NaN	NaN	3	3	3	16.5	16.5	16.5	21.877	0.0005848	3.6367	0	0	0	0	0	0	0	0	0	0	0	0	0	0
1005	Mitogen-activated protein kinase kinase kinase 6	MAP3K6	O95382-3;O95382	NaN	NaN	NaN	NaN	NaN	NaN	NaN	NaN	NaN	NaN	-2.26565	NaN	NaN	NaN	NaN	NaN	NaN	NaN	NaN	NaN	NaN	NaN	NaN	7	7	7	7.8	7.8	7.8	141.65	0	10.606	0	0	0	0	0	2955100	6008100	8198200	21438000	30651000	0	0	0	0
1006	Pre-mRNA-splicing factor SLU7	SLU7	O95391	-1.46599	-2.87338	-2.69768	-2.49666	-2.17262	NaN	NaN	NaN	-2.73392	NaN	NaN	NaN	NaN	NaN	NaN	-2.425	NaN	-1.89221	NaN	-2.47141	-2.54345	-1.92192	-2.45567	9	9	9	19.3	19.3	19.3	68.386	0	66.327	31101000	14079000	36695000	21291000	25890000	9090600	6390800	32263000	0	12407000	9405600	14621000	11924000	0
1007	Phosphoacetylglucosamine mutase	PGM3	O95394;O95394-3;O95394-4	1.39873	1.48722	1.52703	1.28266	1.05357	1.20169	0.865825	1.13952	1.43981	1.64005	1.24193	-0.593712	-2.46885	-1.54259	-0.475407	0.310389	-1.11782	1.45255	1.71297	2.05514	2.20821	1.42515	1.78589	25	25	25	50.9	50.9	50.9	59.851	0	142.56	314940000	358020000	469540000	259630000	274180000	301900000	137500000	453880000	471470016	366780000	218780000	64313000	34317000	42505000
1008	Adenylyltransferase and sulfurtransferase MOCS3;Molybdopterin-synthase adenylyltransferase;Molybdopterin-synthase sulfurtransferase	MOCS3	O95396	-1.47279	-1.04463	-0.597274	-1.07142	-1.29474	-1.32764	-1.44068	NaN	-1.34816	-1.42252	-0.968002	NaN	NaN	NaN	NaN	-1.66011	-1.03172	NaN	NaN	NaN	NaN	NaN	NaN	12	12	12	35.9	35.9	35.9	49.669	0	141.61	77972000	69097000	87782000	56243000	76982000	57605000	34229000	66633000	70449000	107020000	7620000	18607000	0	23634000
1009	CD2 antigen cytoplasmic tail-binding protein 2	CD2BP2	O95400	-0.601339	-1.18163	-0.927712	-1.21449	-0.426193	NaN	-1.26465	-0.973097	-1.27359	-0.736683	-2.14685	NaN	-0.36294	NaN	-0.59819	-0.854513	NaN	-1.10523	-1.31129	-1.21525	-1.1424	-0.615068	-1.14751	10	10	10	50.7	50.7	50.7	37.646	0	24.694	159280000	71833000	95615000	52560000	151120000	64155000	57648000	67847000	74499000	19519000	71948000	0	70719000	9746100
1010	Zinc finger FYVE domain-containing protein 9	ZFYVE9	O95405-2;O95405	NaN	NaN	NaN	NaN	NaN	NaN	NaN	NaN	NaN	NaN	NaN	NaN	NaN	NaN	NaN	NaN	NaN	NaN	NaN	NaN	NaN	NaN	NaN	3	3	3	4.1	4.1	4.1	150.35	0.0011148	2.5287	0	0	0	0	0	0	0	0	0	0	0	0	0	0
1011	Protein cornichon homolog 1	CNIH1	O95406	NaN	NaN	NaN	NaN	NaN	NaN	NaN	NaN	NaN	NaN	NaN	NaN	NaN	NaN	NaN	NaN	NaN	NaN	NaN	NaN	NaN	NaN	NaN	1	1	1	17.4	17.4	17.4	16.699	0.00016008	6.1007	0	0	0	0	0	0	0	8360500	4082300	0	0	0	0	0
1012	Tumor necrosis factor receptor superfamily member 6B	TNFRSF6B	O95407	NaN	NaN	NaN	NaN	NaN	NaN	NaN	NaN	NaN	NaN	NaN	NaN	NaN	NaN	NaN	NaN	NaN	0.172029	0.0733891	-0.346348	0.70187	-0.158409	0.478382	8	8	8	28.3	28.3	28.3	32.679	0	62.081	0	0	0	0	0	0	0	0	0	0	0	0	0	0
1013	Brain protein I3	BRI3	O95415	NaN	NaN	NaN	NaN	NaN	NaN	NaN	NaN	NaN	NaN	NaN	NaN	NaN	NaN	NaN	NaN	NaN	NaN	NaN	NaN	NaN	NaN	NaN	1	1	1	12.8	12.8	12.8	13.645	0	10.909	0	0	0	2805000	0	0	0	0	10215000	0	0	0	0	0
1014	Supervillin	SVIL	O95425-2;O95425-4;O95425-3;O95425	1.28102	0.575628	0.846147	1.37357	1.10565	2.72958	2.35077	2.60945	3.19413	2.97355	3.22143	-1.41051	-0.954296	-2.67982	-0.49884	-0.378895	0.112247	NaN	NaN	NaN	NaN	NaN	NaN	69	69	69	48.5	48.5	48.5	200.84	0	323.31	302600000	199740000	240330000	254430000	280940000	1056400000	525529984	1348199936	1369299968	1793299968	668609984	79379000	95561000	25746000
1015	BAG family molecular chaperone regulator 4	BAG4	O95429-2;O95429	NaN	NaN	NaN	NaN	NaN	NaN	NaN	NaN	-2.26673	NaN	NaN	NaN	NaN	NaN	NaN	NaN	NaN	-1.95058	-2.2466	NaN	-2.31383	-2.09131	-2.03119	6	6	6	16.9	16.9	16.9	45.409	0	53.437	0	8899400	0	0	15908000	0	6800000	25345000	0	6767300	5983500	0	0	9629400
1016	Activator of 90 kDa heat shock protein ATPase homolog 1	AHSA1	O95433;O95433-2	1.90857	2.02697	2.34247	1.53418	1.59264	0.962446	1.16362	1.47553	1.9665	1.64349	1.80126	0.881575	-0.897999	NaN	1.77076	1.52387	1.99395	2.82563	2.40812	2.39423	2.80579	2.28819	2.79621	21	21	21	68.9	68.9	68.9	38.274	0	323.31	550339968	586310016	993569984	378649984	582769984	197650000	208920000	1002899968	515280000	549110016	262630000	224440000	71919000	10385000
1017	Sodium-dependent phosphate transport protein 2B	SLC34A2	O95436;O95436-2	1.26777	0.256763	0.335771	0.128749	-0.20187	0.0624332	NaN	NaN	0.701405	0.63736	0.821104	NaN	-1.81354	NaN	NaN	-0.62327	-1.67984	NaN	NaN	NaN	NaN	NaN	NaN	10	10	10	15.5	15.5	15.5	75.759	0	70.059	511689984	116850000	204800000	96207000	84138000	165180000	19961000	225460000	274350016	266980000	9970500	100380000	25539000	0
1018	Poly(A)-specific ribonuclease PARN	PARN	O95453-2;O95453-3;O95453;O95453-4	NaN	-1.0765	-1.26022	NaN	-0.944477	-1.24994	-0.548902	-1.21749	-0.626011	-0.615269	-0.765579	-0.632608	-0.904114	NaN	-1.76488	-1.06272	-2.78148	-0.394514	-0.673864	-0.272785	-0.66058	0.0759964	-0.546623	19	19	19	35.5	35.5	35.5	66.574	0	46.434	10855000	31034000	39656000	9260000	61776000	53877000	75384000	105140000	123360000	147260000	29777000	69677000	58167000	11732000
1019	Proteasome assembly chaperone 1	PSMG1	O95456;O95456-2	-0.132439	0.594435	0.624911	0.685611	0.666958	0.135427	NaN	0.334465	-0.021656	-0.0267258	-0.315416	0.694897	NaN	NaN	NaN	1.23483	0.242205	0.802006	0.825167	1.20485	1.18491	1.15014	0.899891	13	13	13	41	41	41	32.854	0	85.501	113140000	157760000	151560000	127110000	241350000	94588000	59922000	118490000	128270000	108550000	99884000	202990000	0	107930000
1020	Sphingosine-1-phosphate lyase 1	SGPL1	O95470	1.2911	0.726618	0.870561	0.866256	0.0817642	0.630308	0.232913	0.279974	0.71019	0.894547	1.04994	-0.250578	NaN	NaN	NaN	-0.739872	-1.20962	-0.732973	-0.239685	-0.402487	-0.568693	0.0962296	-0.258556	19	19	19	37.5	37.5	37.5	63.523	0	178.23	388560000	181800000	223600000	261160000	194100000	296990016	178480000	299280000	247940000	335720000	107350000	114340000	0	0
1021	CTD nuclear envelope phosphatase 1	CTDNEP1	O95476	NaN	NaN	NaN	NaN	NaN	NaN	NaN	NaN	NaN	NaN	NaN	NaN	NaN	NaN	NaN	NaN	NaN	NaN	NaN	NaN	NaN	NaN	NaN	2	2	2	8.2	8.2	8.2	28.377	0.0011214	2.6698	0	0	0	3892400	4930700	0	0	0	0	0	0	0	0	0
1022	Ribosome biogenesis protein NSA2 homolog	NSA2	O95478	-0.65237	-0.458637	-0.423488	-0.276233	NaN	-0.792288	NaN	-2.07428	-1.17083	NaN	-0.109133	NaN	NaN	NaN	NaN	-1.19752	NaN	0.073391	0.670738	0.906769	0.543278	0.806105	0.997656	12	12	12	50.4	50.4	50.4	30.065	0	48.262	67652000	68468000	120010000	122730000	42777000	41520000	0	44692000	35013000	52400000	14349000	23395000	22253000	23432000
1023	GDH/6PGL endoplasmic bifunctional protein;Glucose 1-dehydrogenase;6-phosphogluconolactonase	H6PD	O95479	-0.0264072	-0.256788	-1.09404	0.284623	-0.242151	NaN	NaN	NaN	-1.9118	NaN	NaN	NaN	NaN	NaN	NaN	NaN	NaN	NaN	NaN	NaN	NaN	NaN	NaN	26	26	26	36.4	36.4	36.4	88.892	0	185.56	141870000	83560000	58664000	136220000	95947000	0	3736200	35697000	0	0	3534400	0	0	8709200
1024	Protein transport protein Sec24A	SEC24A	O95486	-0.652842	-0.0967503	-0.385064	-0.924029	-0.713261	-0.70742	0.334712	0.0480747	-0.449341	-0.217953	-0.320478	-0.148623	-1.24704	0.424867	-1.55513	0.627169	0	0.0549526	-0.824968	-0.305298	-0.342411	-0.415361	-0.291491	20	19	19	21.6	20.9	20.9	119.75	0	201.06	131880000	127900000	144860000	15834000	78952000	118490000	116620000	101170000	118470000	133000000	101900000	109400000	41675000	188780000
1025	Protein transport protein Sec24B	SEC24B	O95487-2;O95487;O95487-3	-0.846973	-0.938412	-1.23191	-1.11419	-0.714064	-0.66189	-0.37556	-0.496374	-0.555126	-0.755888	-0.724098	NaN	-1.09845	NaN	-1.34505	-1.08243	-1.07581	-0.775476	-0.0423946	-0.681814	-0.446394	-0.0695362	-0.466015	22	22	21	25.1	25.1	24.5	133.63	0	135.15	119320000	46490000	52713000	42547000	69197000	105110000	53956000	97529000	108580000	89008000	78055000	13389000	44860000	12611000
1026	Latrophilin-2	LPHN2	O95490-2;O95490-5;O95490;O95490-7;O95490-6;O95490-3;O95490-4	-0.49017	-1.06282	-1.38851	-0.962741	-0.635616	-1.01176	-1.24653	-1.21122	NaN	-1.76207	-1.13413	NaN	NaN	NaN	NaN	NaN	NaN	NaN	-1.49346	-1.15295	-1.34059	-1.11403	-1.42923	16	16	16	14.3	14.3	14.3	157.18	0	47.73	95759000	88454000	121880000	56647000	106780000	86788000	48595000	34552000	79359000	71343000	62163000	12068000	9094000	0
1027	NAD kinase	NADK	O95544;O95544-2;O95544-3	NaN	NaN	NaN	NaN	NaN	NaN	NaN	NaN	NaN	NaN	NaN	NaN	NaN	NaN	NaN	NaN	NaN	NaN	NaN	NaN	NaN	NaN	NaN	2	2	2	7	7	7	49.228	0.00015868	5.8094	0	13877000	0	0	0	14298000	9715100	0	0	0	7748200	0	0	0
1028	Tyrosyl-DNA phosphodiesterase 2	TDP2	O95551;O95551-2;O95551-3	-1.82563	-2.0546	-1.69432	NaN	NaN	NaN	NaN	NaN	-1.9195	NaN	-1.95267	NaN	-2.76749	-2.57974	NaN	-1.84149	-2.03357	-1.78694	-1.95072	-1.14005	-1.01172	-0.754829	-1.19998	9	9	9	27.1	27.1	27.1	40.929	0	89.984	48848000	27320000	30877000	0	6589700	6514700	0	30560000	20964000	52965000	7250900	2592600	20908000	10040000
1029	Vesicle transport protein SFT2B	SFT2D2	O95562	NaN	NaN	NaN	NaN	NaN	NaN	NaN	NaN	NaN	NaN	NaN	NaN	NaN	NaN	NaN	NaN	NaN	NaN	NaN	NaN	NaN	NaN	-4.66235	1	1	1	6.2	6.2	6.2	17.779	0.0016456	2.2586	42812000	16813000	22781000	12689000	43902000	22173000	0	13775000	10092000	23775000	0	0	0	21536000
1030	Mitochondrial pyruvate carrier 2	MPC2	O95563	NaN	NaN	-2.11872	NaN	NaN	NaN	NaN	-2.52219	NaN	NaN	NaN	NaN	-0.422724	NaN	NaN	-0.166351	NaN	NaN	NaN	NaN	NaN	NaN	NaN	6	6	6	43.3	43.3	43.3	14.279	0	14.978	0	16198000	21213000	11310000	0	5739400	0	12273000	10270000	0	10562000	0	127880000	0
1031	Persulfide dioxygenase ETHE1, mitochondrial	ETHE1	O95571	NaN	-0.866919	NaN	-1.6162	-0.91221	0.151951	-0.733785	-0.185762	-0.00858307	-0.253826	0.351408	-0.612337	-0.168118	-0.210935	NaN	0.214001	-0.332962	0.466608	0.631668	0.919582	0.926378	0.910334	0.45668	12	12	12	58.3	58.3	58.3	27.873	0	158.41	9308700	19284000	17051000	37982000	22006000	187490000	68070000	150250000	75601000	242220000	62675000	42811000	157350000	37110000
1032	Long-chain-fatty-acid--CoA ligase 3	ACSL3	O95573	1.54311	1.25514	1.2359	1.09237	1.30739	0.929823	0.323499	-0.0697613	1.47091	1.41226	1.47652	NaN	0.966801	NaN	-2.33389	1.0393	1.18799	1.97518	1.77263	1.97813	1.71046	2.10576	1.70807	29	27	27	50.1	46.1	46.1	80.419	0	323.31	441240000	250100000	290920000	176190000	279940000	260490000	112670000	373880000	470609984	532889984	93937000	0	277120000	8645000
1033	DNA-directed RNA polymerase I subunit RPA1	POLR1A	O95602	-0.439852	0.0833721	0.218429	-0.33006	-2.74564	-1.54622	-1.72399	-1.12881	-0.662796	-0.725119	-0.793413	-1.2179	-0.828875	NaN	-1.16328	-0.520502	-0.065073	0.26845	-0.0615005	0.809553	0.997421	0.833801	0.338322	47	47	46	36.8	36.8	36.3	194.81	0	272.61	104030000	141170000	184630000	87528000	22338000	48299000	20853000	94289000	90302000	92313000	44018000	73217000	113300000	7530200
1034	Pericentrin	PCNT	O95613;O95613-2	NaN	NaN	NaN	NaN	NaN	NaN	NaN	NaN	NaN	NaN	-2.34204	NaN	NaN	NaN	NaN	NaN	NaN	NaN	NaN	NaN	NaN	NaN	NaN	23	23	23	8	8	8	378.03	0	14.251	0	0	3718500	0	0	21302000	0	10374000	20117000	33699000	0	0	0	0
1035	YEATS domain-containing protein 4	YEATS4	O95619	NaN	-2.47346	NaN	-2.57528	NaN	NaN	NaN	NaN	NaN	NaN	NaN	NaN	NaN	-2.77771	NaN	NaN	NaN	-1.82468	NaN	-1.81875	-2.05124	NaN	NaN	7	7	7	33.9	33.9	33.9	26.499	0	10.772	0	18537000	11187000	42730000	11541000	14405000	0	28008000	0	13995000	0	0	18883000	16922000
1036	CCR4-NOT transcription complex subunit 4	CNOT4	O95628-8;O95628-4;O95628-9;O95628-10;O95628-3;O95628-2;O95628;O95628-7;O95628-6;O95628-5	NaN	-1.55962	-2.15434	NaN	NaN	-1.63594	-1.99733	-1.75352	-1.65555	-1.75251	-0.662224	NaN	-1.56246	-1.72419	-2.44049	-1.62859	-1.89003	-1.17989	-1.97644	NaN	-1.47968	-0.873478	-1.29737	12	12	12	24.3	24.3	24.3	70.338	0	124.92	0	22313000	21595000	5585200	10826000	72287000	41260000	63939000	84891000	174170000	44460000	17361000	40716000	39173000
1037	STAM-binding protein	STAMBP	O95630;O95630-2	-1.07774	-0.779099	-0.753266	-0.863172	-0.567661	-0.853188	-0.939494	-1.04406	-0.948067	-0.854284	-0.536144	NaN	NaN	NaN	NaN	-0.795965	-2.37819	-1.49891	NaN	-1.27845	-1.31687	-1.62457	-1.41494	14	14	14	33	33	33	48.076	0	57.884	90300000	79907000	103530000	77624000	104430000	101590000	66400000	105150000	111420000	171220000	76839000	0	5114700	0
1038	Cleavage and polyadenylation specificity factor subunit 4	CPSF4	O95639;O95639-3;O95639-2	-1.05107	-1.27026	-1.04313	-1.7147	NaN	NaN	NaN	-1.72968	-2.32487	NaN	-1.32432	NaN	NaN	NaN	NaN	NaN	NaN	-0.6043	-0.971323	-0.850334	-0.959469	-0.589979	-0.968313	12	12	12	54.6	54.6	54.6	30.255	0	108.85	84453000	28271000	86916000	37394000	17085000	0	0	19480000	12513000	38508000	34738000	16883000	0	0
1039	N-acetylserotonin O-methyltransferase-like protein	ASMTL	O95671-2;O95671;O95671-3	-1.05117	-1.19303	-0.895572	-1.0338	NaN	-1.2795	-1.68757	-0.251266	NaN	-0.869682	-1.21189	NaN	-0.612949	NaN	-0.29216	-0.70414	-0.953669	-1.13559	-1.59719	-1.29157	-0.560091	-0.954153	-1.12595	22	22	22	42	42	42	67.192	0	99.192	52335000	34952000	65132000	43981000	0	56062000	19503000	14896000	93771000	57512000	121010000	74084000	150960000	23339000
1040	Phosphatidate cytidylyltransferase 2	CDS2	O95674	-1.13478	-0.30789	-1.15003	-1.1552	NaN	NaN	-1.9213	NaN	NaN	NaN	-2.28923	NaN	NaN	NaN	NaN	-2.76532	NaN	-1.07319	-2.13459	NaN	-1.58625	-1.41309	-1.97275	5	5	5	13	13	13	51.417	0	175.46	27329000	108370000	60945000	59610000	34799000	21353000	22129000	16727000	11764000	30190000	8497200	19899000	14067000	14213000
1041	Eyes absent homolog 4	EYA4	O95677-5;O95677-2;O95677-4;O95677	NaN	NaN	NaN	NaN	NaN	-1.2855	NaN	NaN	NaN	NaN	-1.68241	NaN	NaN	NaN	NaN	NaN	NaN	NaN	NaN	NaN	NaN	NaN	NaN	9	9	9	19.5	19.5	19.5	63.91	0	60.204	10840000	24915000	3486400	0	12265000	59958000	6882700	34714000	19648000	55446000	13933000	0	0	0
1042	FGFR1 oncogene partner	FGFR1OP	O95684-2;O95684	-1.65914	-1.15992	-1.35744	-1.13396	-1.94121	-1.7609	-1.03998	-1.03937	-1.18637	NaN	-0.656435	NaN	NaN	NaN	NaN	NaN	NaN	NaN	NaN	NaN	-2.23764	-1.05608	NaN	10	10	10	41.2	41.2	41.2	40.907	0	72.945	53725000	63735000	81405000	42793000	23062000	33101000	77834000	63393000	15844000	134080000	78670000	17926000	11638000	0
1043	Protein phosphatase 1 regulatory subunit 3D	PPP1R3D	O95685	NaN	NaN	NaN	NaN	NaN	NaN	NaN	-2.40878	NaN	NaN	NaN	NaN	NaN	NaN	NaN	NaN	NaN	NaN	NaN	NaN	NaN	NaN	NaN	5	5	5	23.1	23.1	23.1	32.559	0	14.345	20348000	16434000	7919400	9704200	0	21742000	0	10923000	0	0	17737000	0	6047300	0
1044	Bromodomain-containing protein 1	BRD1	O95696;O95696-2	NaN	NaN	NaN	NaN	NaN	NaN	NaN	NaN	NaN	NaN	NaN	NaN	NaN	NaN	NaN	NaN	NaN	NaN	NaN	NaN	-4.1926	NaN	NaN	4	4	4	4.6	4.6	4.6	119.52	0.0088669	1.6026	0	0	0	0	0	0	0	3472200	0	0	0	0	0	0
1045	Ribonuclease P protein subunit p29	POP4	O95707	NaN	-2.26443	-2.48872	NaN	NaN	NaN	NaN	NaN	NaN	NaN	NaN	NaN	NaN	NaN	NaN	NaN	NaN	NaN	NaN	-2.16812	-2.44791	-1.78291	-2.56846	5	5	5	29.1	29.1	29.1	25.424	0	30.113	0	21282000	22765000	0	27720000	0	0	4529600	12345000	0	0	0	0	10815000
1046	E3 ubiquitin-protein ligase HERC2	HERC2	O95714	NaN	NaN	NaN	NaN	-3.15693	NaN	-2.40037	NaN	NaN	NaN	NaN	NaN	NaN	NaN	-2.47976	NaN	NaN	NaN	-2.29295	-2.85107	NaN	-2.14105	-1.52024	33	33	33	9.9	9.9	9.9	527.22	0	27.758	15732000	5214800	53652000	21342000	15466000	37097000	29617000	24109000	77042000	18755000	9992400	12954000	23023000	7013500
1047	Ras-related protein Rab-3D	RAB3D	O95716	-2.08137	-1.60958	NaN	-1.47453	-1.73119	NaN	-1.58425	-1.82641	-1.56227	-1.90072	NaN	-0.261093	NaN	NaN	-0.771225	-0.186415	-0.763807	-0.844664	-1.33228	-1.07841	-0.915325	NaN	-0.943129	9	7	5	48.9	42	29.7	24.267	0	29.747	29289000	34629000	49801000	41390000	37023000	18608000	30798000	22638000	19927000	17940000	26677000	149250000	43456000	7369500
1048	Synaptosomal-associated protein 29	SNAP29	O95721	-1.34564	-1.03536	-0.81651	-1.5556	-1.35311	NaN	NaN	NaN	-1.87072	NaN	-1.96051	NaN	NaN	NaN	NaN	NaN	-1.25631	-2.0545	-2.18455	-1.24341	-1.16549	-0.606218	-0.806845	14	14	14	62	62	62	28.97	0	26.593	109320000	50759000	62080000	32962000	37227000	12331000	7883600	35909000	0	34026000	0	0	0	0
1049	Serine/threonine-protein kinase OSR1	OXSR1	O95747	0.674822	0.819269	0.999238	0.716624	1.08006	0.683926	-0.147252	0.339069	0.428656	0.688042	0.618668	1.14325	-1.10031	NaN	1.02208	1.01882	1.12274	1.52798	1.39796	1.68475	1.1703	0.965706	1.35242	20	20	16	42.7	42.7	35.9	58.022	0	323.31	220220000	198360000	317649984	171860000	244430000	253970000	71312000	189880000	200010000	243470000	92617000	299440000	37501000	0
1050	Geranylgeranyl pyrophosphate synthase	GGPS1	O95749;O95749-2	-1.05779	NaN	NaN	-1.01372	-0.764782	-1.16756	NaN	-2.18858	NaN	-1.52465	-1.7297	NaN	NaN	-2.21117	NaN	-1.89243	NaN	NaN	NaN	NaN	-1.94645	NaN	NaN	8	8	8	25.3	25.3	25.3	34.87	0	12.686	88825000	18861000	17764000	48924000	56571000	81169000	8151700	22944000	53161000	38874000	22267000	0	12725000	21804000
1051	Heat shock 70 kDa protein 4L	HSPA4L	O95757	-1.18028	-2.2228	-1.61012	NaN	-1.58953	0.519764	-2.74094	-0.694908	-1.19617	0.245306	0.849018	-0.250677	0.45323	-0.777017	0.605892	1.53821	1.12416	3.7625	3.47441	3.63054	3.34218	3.35384	3.27072	41	36	36	58.6	51.5	51.5	94.511	0	323.31	62285000	38313000	53718000	0	59059000	206050000	34972000	71615000	147400000	290009984	74556000	162980000	270900000	96297000
1052	Polypyrimidine tract-binding protein 3	PTBP3	O95758-4;O95758-1;O95758-6;O95758-2;O95758;O95758-5;O95758-7	0.0706501	0.25643	0.627738	-0.168647	-0.593485	-1.65406	NaN	NaN	-1.1045	-1.05402	-1.01099	-1.1466	-1.35792	NaN	NaN	-0.734774	-1.07055	0.430351	-0.044014	0.474272	-0.342411	-1.02741	0.0437279	14	11	11	36.7	32.3	32.3	60.417	0	323.31	189480000	147690000	263350000	114890000	115550000	31658000	0	77389000	53002000	76355000	16296000	35792000	32089000	0
1053	MLN64 N-terminal domain homolog	STARD3NL	O95772;O95772-2	NaN	NaN	NaN	NaN	NaN	NaN	NaN	NaN	NaN	NaN	NaN	NaN	NaN	NaN	NaN	NaN	NaN	-2.88721	-2.62945	NaN	NaN	NaN	-2.64356	4	4	4	24.4	24.4	24.4	26.654	0.00015449	4.9914	0	12305000	0	0	11198000	0	0	12983000	12121000	0	12805000	0	12090000	0
1054	U6 snRNA-associated Sm-like protein LSm8	LSM8	O95777	-0.400562	NaN	-0.39825	NaN	-0.18424	-0.215321	0.101138	-0.266394	-0.224815	-0.613989	-0.432678	NaN	NaN	NaN	NaN	0.499046	0.118122	-0.387493	-0.266262	-0.643965	NaN	0.253796	-0.529293	6	6	6	79.2	79.2	79.2	10.403	0	70.474	67921000	23101000	142760000	22985000	122930000	120890000	104670000	101470000	108230000	157630000	63475000	118620000	51416000	25028000
1055	AP-2 complex subunit alpha-1	AP2A1	O95782-2;O95782	2.37368	2.38969	2.2841	2.06428	2.16164	2.0451	1.9478	2.56385	2.35009	2.40071	2.1802	1.03829	1.35392	0.444488	2.1581	2.9147	2.65636	2.72829	2.32972	2.29682	2.18482	1.88054	2.08953	49	49	37	54.2	54.2	41.5	105.36	0	323.31	979030016	606220032	693510016	477940000	735779968	669299968	355230016	787740032	734200000	755820032	609580032	279809984	350760000	167030000
1056	Protein Wiz	WIZ	O95785-3	NaN	NaN	NaN	NaN	NaN	NaN	NaN	NaN	NaN	NaN	NaN	NaN	NaN	NaN	NaN	NaN	NaN	NaN	NaN	NaN	NaN	NaN	NaN	20	20	1	25.7	25.7	1.2	102.98	0	16.896	0	0	0	0	0	0	0	0	0	0	0	0	0	0
1057	Probable ATP-dependent RNA helicase DDX58	DDX58	O95786;O95786-2	0.501812	1.18369	0.623725	0.808045	0.0837688	-1.53885	NaN	-4.14787	-0.744881	-0.402615	-0.891693	NaN	-0.775108	NaN	NaN	-3.249	-3.16795	NaN	-2.97966	-1.63996	NaN	-1.60635	-2.735	44	44	44	47.4	47.4	47.4	106.6	0	323.31	219680000	251010000	286590016	199610000	179470000	64119000	18305000	108360000	148290000	87053000	10988000	15860000	120210000	16955000
1059	Double-stranded RNA-binding protein Staufen homolog 1	STAU1	O95793-3	NaN	NaN	NaN	NaN	NaN	NaN	NaN	NaN	NaN	NaN	NaN	NaN	NaN	NaN	NaN	NaN	NaN	NaN	NaN	NaN	NaN	NaN	NaN	36	36	1	72.5	72.5	2.4	55.634	0	323.31	0	14636000	24998000	0	0	0	9017100	0	0	0	6322600	24276000	0	0
1060	Tetratricopeptide repeat protein 4	TTC4	O95801	-0.873388	-1.0458	-0.114581	-1.07018	NaN	-1.92846	NaN	NaN	NaN	-0.766874	-1.34287	NaN	NaN	NaN	NaN	-2.83884	-2.17571	-0.1649	-0.551893	-1.11265	0.532005	0.291496	1.09831	19	19	19	49.4	49.4	49.4	44.678	0	104.59	72777000	52656000	139410000	34664000	0	36495000	0	23991000	64431000	67240000	13185000	10043000	0	0
1061	Transmembrane protein 50A	TMEM50A	O95807	NaN	NaN	NaN	NaN	NaN	NaN	NaN	NaN	NaN	NaN	NaN	NaN	NaN	NaN	NaN	NaN	NaN	-1.31637	NaN	NaN	NaN	NaN	NaN	2	2	2	14.6	14.6	14.6	17.4	0.0028583	2.1597	5532100	18219000	8723500	0	9816000	0	0	4228800	4703900	8126100	5095700	0	0	0
1062	Serum deprivation-response protein	SDPR	O95810	1.09928	0.67124	0.711774	0.419717	0.317802	1.84344	0.979081	1.44546	2.51022	1.45864	2.33613	NaN	NaN	NaN	-0.957716	-1.05826	-1.76619	NaN	NaN	NaN	NaN	NaN	NaN	17	17	17	44.7	44.7	44.7	47.173	0	187.04	266870000	212560000	252860000	189210000	124200000	510960000	255610000	753849984	581360000	764899968	376180000	0	0	20349000
1063	BAG family molecular chaperone regulator 2	BAG2	O95816;O95816-2	1.40051	1.09987	0.988637	1.22197	1.22229	0.546421	-0.0291147	0.463907	0.731083	0.645082	0.542906	2.61885	1.78707	-1.53301	1.73068	1.81961	1.52678	1.69652	1.45281	1.69633	1.99941	1.79346	1.85662	13	13	13	60.7	60.7	60.7	23.772	0	260.51	601129984	372620000	294169984	168910000	213300000	190830000	100790000	259210000	133760000	165610000	139430000	759430016	477409984	23889000
1064	BAG family molecular chaperone regulator 3	BAG3	O95817	-0.44923	-0.138456	0.0334158	-1.26366	-0.283588	0.713108	0.88432	-0.734608	0.561623	0.614458	0.242992	-1.1074	-1.53533	-1.02273	-0.997215	0.444656	-0.905092	1.1565	1.1901	1.45424	1.54574	1.58755	1.47542	34	34	34	77	77	77	61.594	0	298.16	93190000	90283000	148100000	40645000	105510000	205620000	183920000	221510000	241860000	223940000	57848000	70802000	62079000	47845000
1065			O95819-2;O95819-3;O95819-4;O95819-5	NaN	NaN	NaN	NaN	NaN	NaN	NaN	NaN	NaN	NaN	NaN	NaN	NaN	NaN	NaN	NaN	NaN	NaN	NaN	-1.6234	NaN	NaN	NaN	38	2	1	35.7	2.5	1.6	138.5	0.00015601	5.2899	0	0	0	0	0	0	0	0	9226200	0	0	0	0	0
1066			O95819-6	NaN	NaN	NaN	NaN	NaN	NaN	NaN	NaN	NaN	NaN	NaN	NaN	NaN	NaN	NaN	NaN	NaN	NaN	NaN	NaN	NaN	NaN	NaN	39	39	2	37.2	37.2	4.3	145	0	323.31	0	0	0	0	0	0	0	0	0	0	9056700	0	0	0
1067	Quinone oxidoreductase-like protein 1	CRYZL1	O95825;O95825-2	-1.10294	NaN	-1.49043	-1.80082	NaN	NaN	NaN	-1.13107	-1.87648	-1.45894	-1.58965	NaN	NaN	NaN	NaN	NaN	-1.74225	-0.378275	NaN	-1.10953	-1.85593	-1.96332	NaN	9	9	9	29.2	29.2	29.2	38.696	0	38.329	67513000	0	35343000	20669000	15090000	22107000	16627000	31235000	50390000	50113000	54857000	0	10581000	28743000
1068	Apoptosis-inducing factor 1, mitochondrial	AIFM1	O95831;O95831-3;O95831-2	3.36638	3.31126	3.45174	3.57446	3.27433	3.25207	3.33081	3.35402	3.15311	3.2021	3.12729	2.96996	2.83918	3.23894	3.64519	4.22741	3.46863	2.64792	2.80481	2.56287	3.13303	2.68331	2.93879	29	29	29	51.5	51.5	51.5	66.9	0	323.31	1422800000	1157699968	1732199936	1387600000	1386099968	1098899968	963809984	1318599936	1460400000	1592600064	791120000	959960000	1040700032	791510016
1069	Claudin-1	CLDN1	O95832	NaN	-2.01215	-1.8618	-2.82485	NaN	NaN	NaN	NaN	NaN	NaN	NaN	NaN	NaN	NaN	NaN	-2.99641	NaN	NaN	NaN	-2.42728	NaN	NaN	NaN	3	3	3	20.4	20.4	20.4	22.744	0	10.328	7375900	41034000	38018000	20931000	0	0	6940300	0	0	0	0	7449200	10708000	0
1070	Chloride intracellular channel protein 3	CLIC3	O95833	NaN	NaN	NaN	NaN	NaN	NaN	NaN	NaN	NaN	NaN	NaN	NaN	NaN	NaN	NaN	NaN	NaN	NaN	NaN	NaN	NaN	NaN	NaN	7	7	7	40.7	40.7	40.7	26.648	0	13.016	5230500	22566000	15432000	12855000	14328000	19226000	3514200	0	7267100	0	23448000	18051000	0	6791000
1071	Echinoderm microtubule-associated protein-like 2	EML2	O95834;O95834-2;O95834-3	NaN	NaN	NaN	NaN	NaN	-1.09572	NaN	NaN	-1.47431	-0.961592	-0.607969	-1.98526	-1.37776	NaN	NaN	-1.26082	-1.09869	NaN	NaN	NaN	NaN	NaN	NaN	14	14	14	27.7	27.7	27.7	70.678	0	43.059	0	11667000	6479300	13709000	0	71986000	44566000	51505000	90450000	87135000	15180000	22091000	79682000	0
1072	Guanine nucleotide-binding protein subunit alpha-14	GNA14	O95837	NaN	NaN	NaN	NaN	NaN	NaN	NaN	NaN	NaN	NaN	NaN	NaN	NaN	NaN	NaN	NaN	NaN	NaN	NaN	NaN	NaN	NaN	NaN	6	2	2	16.1	6.2	6.2	41.57	0.0011299	2.8372	0	5353900	0	7154600	0	0	0	0	8745100	0	0	6165100	4872400	0
1073	Uridine diphosphate glucose pyrophosphatase	NUDT14	O95848	NaN	NaN	-2.79022	NaN	NaN	NaN	NaN	NaN	NaN	NaN	NaN	NaN	NaN	NaN	NaN	NaN	NaN	NaN	NaN	NaN	NaN	NaN	NaN	4	4	4	23.9	23.9	23.9	24.118	0	10.734	0	20564000	22336000	16650000	18959000	0	0	0	0	0	0	0	0	0
1074	Tetraspanin-13	TSPAN13	O95857	NaN	NaN	NaN	NaN	NaN	NaN	NaN	NaN	NaN	NaN	NaN	NaN	NaN	NaN	NaN	NaN	NaN	NaN	NaN	NaN	NaN	NaN	NaN	2	2	2	14.2	14.2	14.2	22.147	0.001381	2.395	0	0	0	4049400	0	0	0	0	11934000	0	13773000	15588000	17516000	0
1075	Tetraspanin-15	TSPAN15	O95858	NaN	NaN	-3.98418	NaN	NaN	NaN	NaN	NaN	NaN	NaN	NaN	NaN	NaN	NaN	NaN	NaN	NaN	NaN	NaN	NaN	NaN	NaN	NaN	1	1	1	4.1	4.1	4.1	33.165	0.0077336	1.6617	3856700	6295200	9762700	0	0	0	0	0	0	0	0	0	0	0
1076	3(2),5-bisphosphate nucleotidase 1	BPNT1	O95861-4;O95861;O95861-2;O95861-3	2.33592	2.40049	2.70015	2.54373	2.61279	2.25234	2.10632	2.03512	2.18326	2.43872	2.25534	1.04983	1.85743	-0.929738	1.12444	1.24049	1.00183	1.56624	1.48601	1.67668	1.47478	1.93148	1.3697	16	16	16	62.5	62.5	62.5	29.188	0	145.15	1033600000	753569984	1325699968	760190016	1030700032	963889984	477800000	843230016	817379968	976240000	603369984	163130000	324710016	54027000
1077	Fatty acid desaturase 2	FADS2	O95864;O95864-3;O95864-4;O95864-2	-3.0233	-1.29906	-1.9528	-2.60036	-2.42062	NaN	NaN	NaN	NaN	NaN	NaN	NaN	NaN	NaN	NaN	NaN	NaN	-2.11102	NaN	-1.8829	NaN	NaN	NaN	6	6	6	18.7	18.7	18.7	52.259	0	16.571	22647000	29010000	43124000	10443000	15484000	0	0	0	0	0	0	0	0	0
1078	N(G),N(G)-dimethylarginine dimethylaminohydrolase 2	DDAH2	O95865	-0.200701	0.876825	0.756568	0.362372	0.590645	1.80646	1.92738	1.74436	2.123	1.76969	1.93328	-0.321001	0.231913	-0.507005	-2.33212	-0.250559	-0.00670433	0.753916	0.324482	0.427053	0.0371704	0.391315	0.344925	14	13	13	60.4	57.5	57.5	29.644	0	214.43	159700000	186340000	218750000	106070000	207910000	652910016	438009984	872040000	743550016	603120000	417500000	102080000	148570000	66947000
1079	Abhydrolase domain-containing protein 16A	ABHD16A	O95870;O95870-2	NaN	-1.86677	-1.6696	-2.17091	NaN	-2.36213	-1.95033	-2.19791	-1.65602	-1.68176	-2.26105	NaN	NaN	NaN	NaN	NaN	NaN	NaN	NaN	NaN	NaN	NaN	NaN	8	8	8	20.4	20.4	20.4	63.243	0	18.391	9730100	23338000	36727000	31489000	12615000	40642000	30577000	62212000	57670000	41298000	18342000	0	13139000	8672800
1080	Uncharacterized protein C6orf47	C6orf47	O95873	NaN	-2.73006	NaN	NaN	NaN	NaN	NaN	NaN	NaN	NaN	NaN	NaN	NaN	NaN	NaN	NaN	NaN	NaN	NaN	NaN	NaN	NaN	NaN	3	3	3	14.6	14.6	14.6	31.71	0.00015392	4.8864	0	17606000	0	0	0	0	0	0	0	0	0	0	0	0
1081	Thioredoxin domain-containing protein 12	TXNDC12	O95881	1.58263	1.37703	1.42051	1.49965	1.23274	0.47003	1.02349	0.20978	1.65403	1.17686	1.55223	0.969013	NaN	NaN	NaN	-0.792591	0.551624	0.641289	0.512163	1.34087	1.26874	0.810911	0.777943	7	7	7	44.2	44.2	44.2	19.206	0	51.975	628899968	419260000	537360000	413630016	538480000	230150000	151230000	545849984	421440000	486720000	86819000	410800000	26191000	57081000
1082	Probable tRNA pseudouridine synthase 2	TRUB2	O95900;O95900-2	NaN	NaN	NaN	NaN	NaN	NaN	NaN	NaN	NaN	NaN	NaN	NaN	NaN	NaN	NaN	NaN	NaN	-2.3908	NaN	NaN	NaN	NaN	NaN	7	7	7	23	23	23	36.694	0.00016173	6.4941	0	0	0	0	0	0	0	0	0	0	2617600	0	0	0
1083	Protein SGT1	ECD	O95905;O95905-3;O95905-2	NaN	NaN	NaN	NaN	NaN	NaN	NaN	NaN	NaN	NaN	NaN	NaN	NaN	NaN	NaN	NaN	NaN	-0.8787	NaN	-0.965677	-1.14738	-0.50868	-0.901588	13	13	13	23	23	23	72.757	0	19.685	16331000	6388100	0	0	0	0	0	0	13127000	0	0	0	0	0
1084	Pre-mRNA-splicing factor SYF2	SYF2	O95926;O95926-2	NaN	NaN	NaN	NaN	NaN	NaN	NaN	NaN	NaN	NaN	NaN	NaN	NaN	NaN	NaN	NaN	NaN	NaN	NaN	NaN	-1.23421	NaN	NaN	4	4	4	25.5	25.5	25.5	28.722	0	82.39	23672000	8857300	47775000	13789000	16634000	13666000	4137300	29005000	14041000	9299000	0	0	9457500	0
1085	Integrin beta-like protein 1	ITGBL1	O95965;O95965-2;O95965-3	NaN	NaN	NaN	NaN	NaN	NaN	NaN	NaN	NaN	NaN	NaN	NaN	NaN	NaN	NaN	NaN	NaN	NaN	NaN	NaN	NaN	NaN	NaN	3	3	3	8.9	8.9	8.9	53.921	0.00030048	4.2616	0	0	0	0	0	0	0	0	0	0	0	0	0	0
1086	EGF-containing fibulin-like extracellular matrix protein 2	EFEMP2	O95967	NaN	NaN	NaN	NaN	NaN	NaN	NaN	NaN	NaN	NaN	NaN	NaN	NaN	NaN	NaN	NaN	NaN	NaN	NaN	NaN	NaN	NaN	NaN	7	7	7	21.4	21.4	21.4	49.405	0.00016244	6.604	0	0	0	0	0	0	0	0	0	0	0	0	0	0
1087	Reversion-inducing cysteine-rich protein with Kazal motifs	RECK	O95980	NaN	NaN	NaN	NaN	NaN	NaN	NaN	NaN	NaN	NaN	NaN	NaN	NaN	NaN	NaN	NaN	NaN	NaN	NaN	NaN	NaN	NaN	NaN	10	10	10	12	12	12	106.46	0	20.487	0	0	0	0	0	0	0	0	0	0	0	0	0	0
1088	Methyl-CpG-binding domain protein 3	MBD3	O95983;O95983-2	-1.39748	-1.16659	-1.33309	-1.65094	-1.17616	NaN	NaN	NaN	-1.8445	-2.19922	-1.64924	NaN	NaN	NaN	NaN	NaN	NaN	-1.96875	-1.92739	-1.74492	-0.868233	-0.856476	-1.66138	10	10	10	36.4	36.4	36.4	32.844	0	54.984	40265000	74589000	41513000	22604000	44992000	11226000	8685900	38068000	57550000	42218000	0	0	0	0
1089	DNA topoisomerase 3-beta-1	TOP3B	O95985;O95985-3;O95985-2	NaN	NaN	NaN	NaN	NaN	NaN	NaN	NaN	NaN	NaN	NaN	NaN	NaN	NaN	NaN	NaN	NaN	NaN	NaN	NaN	-3.0382	NaN	NaN	8	8	7	11.8	11.8	10.6	96.661	0.00016003	6.0644	0	0	0	0	0	10089000	0	7137100	0	13177000	0	0	0	0
1090	Diphosphoinositol polyphosphate phosphohydrolase 1	NUDT3	O95989	NaN	-2.0869	NaN	-2.07341	NaN	-1.95806	-0.610736	NaN	-0.745583	-0.431726	-0.93066	NaN	-0.866976	NaN	-1.3483	-1.16005	NaN	-1.08862	-0.770546	-0.727552	-0.125673	-1.15381	-0.291218	6	6	5	44.8	44.8	40.7	19.471	0	92.042	8569800	19841000	9804700	20743000	0	24960000	81035000	89493000	132490000	96212000	18207000	0	56274000	0
1091	Securin;Securin-2	PTTG1;PTTG2	O95997;Q9NZH5-2;Q9NZH5	NaN	NaN	NaN	NaN	NaN	NaN	NaN	NaN	NaN	NaN	NaN	NaN	NaN	NaN	NaN	NaN	NaN	NaN	NaN	NaN	NaN	-2.83842	NaN	4	4	4	25.7	25.7	25.7	22.024	0	98.532	4701900	0	0	0	0	0	0	0	0	0	0	0	0	0
1092	B-cell lymphoma/leukemia 10	BCL10	O95999	-1.07707	-0.402935	-1.00835	-0.879045	-1.20962	-2.97249	-2.711	-2.61621	-1.69806	-1.98834	-1.72289	NaN	NaN	NaN	NaN	NaN	NaN	-0.74346	-0.893847	-1.18944	-0.721066	-0.563005	-0.890709	9	9	9	48.9	48.9	48.9	26.251	0	47.709	77766000	83255000	102400000	74239000	54857000	23862000	12233000	20547000	53444000	25887000	17777000	0	0	0
1093	NADH dehydrogenase [ubiquinone] 1 beta subcomplex subunit 10	NDUFB10	O96000;O96000-2	0.125788	-0.0972805	0.0388613	0.37733	-0.152691	0.516518	0.113688	0.128611	NaN	-0.222475	0.0390167	NaN	0.103773	0.622611	0.659943	0.490788	0.420086	-0.0333691	0.371536	NaN	0.143564	0.0420151	0.572527	8	8	8	51.2	51.2	51.2	20.776	0	67.043	118410000	181350000	95506000	159520000	51016000	146640000	85484000	26662000	38933000	43309000	167700000	65666000	47932000	269300000
1094	Cleft lip and palate transmembrane protein 1	CLPTM1	O96005;O96005-4;O96005-3	1.62599	1.49087	1.6754	1.32337	1.57718	1.74824	1.61199	1.3977	1.71347	1.53486	1.83748	-1.10038	-1.86348	-0.0329218	0.14868	0.759865	0.386658	0.111162	0.0304623	0.283873	0.418453	0.447165	0.0201607	19	19	19	36	36	36	76.096	0	247.09	515249984	430929984	581400000	324809984	283990016	399720000	217590000	574060032	497649984	589710016	332649984	57450000	42457000	69996000
1095	Molybdopterin synthase catalytic subunit	MOCS2	O96007	NaN	NaN	NaN	NaN	NaN	NaN	NaN	NaN	-3.11078	-2.79658	NaN	NaN	-2.51599	NaN	NaN	NaN	-2.58255	-2.06692	-2.33165	NaN	NaN	NaN	-2.35151	7	7	7	41.5	41.5	41.5	20.944	0	49.737	0	0	7595300	0	0	8199100	3662600	22717000	20116000	7562700	5807700	13758000	27293000	0
1096	Mitochondrial import receptor subunit TOM40 homolog	TOMM40	O96008;O96008-2	2.14416	2.10902	2.4462	2.50169	1.90782	1.66077	1.65384	1.67975	2.43627	2.32787	2.12608	0.934465	0.993206	NaN	-0.833662	1.25654	0.969164	1.88168	1.35231	1.7219	1.79517	1.6659	2.09672	10	10	10	42.4	42.4	42.4	37.893	0	323.31	827779968	561710016	967009984	675180032	628409984	499070016	295630016	983169984	890360000	713040000	185640000	157550000	163850000	26331000
1097	Peroxisomal membrane protein 11B	PEX11B	O96011;O96011-2	-0.562178	-1.45716	-1.43929	-1.85327	-0.998856	-1.87916	NaN	-1.82522	-2.00203	-1.74853	-1.48718	-2.87946	NaN	NaN	NaN	NaN	NaN	NaN	NaN	NaN	NaN	NaN	NaN	11	11	11	51	51	51	28.431	0	22.866	125610000	79638000	76372000	45758000	57938000	21997000	15651000	41934000	72557000	35245000	15519000	11681000	0	9888300
1098	Serine/threonine-protein kinase PAK 4	PAK4	O96013;O96013-4;O96013-3;O96013-2	-0.632694	NaN	-2.0549	-1.14929	-1.01109	0.276533	-1.02723	-1.02527	0.126261	0.275557	0.412981	-1.89738	NaN	NaN	NaN	-0.676857	-1.81398	-0.757658	-0.884171	-0.652594	-0.883905	-0.576607	-0.562679	19	19	18	45.2	45.2	43.1	64.071	0	110.45	72477000	12119000	28659000	34002000	33469000	152950000	42483000	246260000	226970000	234240000	65997000	35863000	11485000	0
1099	Serine/threonine-protein kinase Chk2	CHEK2	O96017;O96017-9;O96017-13;O96017-4;O96017-12	NaN	NaN	NaN	-2.82431	NaN	NaN	NaN	NaN	NaN	NaN	NaN	NaN	NaN	NaN	NaN	NaN	NaN	NaN	NaN	NaN	NaN	NaN	NaN	8	8	8	18.2	18.2	18.2	60.914	0.00016793	7.7362	0	16986000	7024300	14849000	0	0	0	16129000	8975100	0	0	6492800	32886000	0
1100	Actin-like protein 6A	ACTL6A	O96019	NaN	-0.398085	NaN	NaN	-1.02733	NaN	NaN	-1.13468	NaN	-0.209641	-0.78301	NaN	NaN	NaN	NaN	NaN	NaN	-1.11768	NaN	NaN	NaN	NaN	NaN	14	14	2	38.7	38.7	5.4	47.46	0	305.39	60282000	117250000	99639000	46857000	74462000	22395000	12233000	178170000	151690000	128430000	43619000	0	0	0
1102	Histone-lysine N-methyltransferase NSD2	WHSC1	O96028;O96028-5;O96028-3	NaN	NaN	NaN	NaN	NaN	NaN	NaN	NaN	NaN	NaN	NaN	NaN	NaN	NaN	NaN	NaN	NaN	-1.16133	-1.32502	-1.42023	-1.4282	-0.939032	-0.742685	17	17	17	16.8	16.8	16.8	152.26	0	44.254	0	3473700	0	0	0	0	0	0	0	0	4967600	0	0	0
1103	Cytochrome b5	CYB5A	P00167-2;P00167;P00167-3	0.704237	0.646893	0.40096	-0.0990515	0.113693	-1.19714	NaN	NaN	NaN	-1.37656	NaN	NaN	NaN	NaN	NaN	-0.188253	NaN	0.742439	-0.285404	-0.147093	-0.27985	-0.0629826	0.145765	5	5	5	67.3	67.3	67.3	11.268	0	75.337	287340000	232220000	131500000	113410000	155670000	66330000	6212700	0	41247000	21439000	0	44000000	0	23280000
1104	Alcohol dehydrogenase 1B;Alcohol dehydrogenase 1C;Alcohol dehydrogenase 1A	ADH1B;ADH1C;ADH1A	P00325;P00325-2;P00326;P07327	NaN	NaN	NaN	2.3321	2.18808	NaN	NaN	NaN	2.47335	1.38156	2.24085	NaN	NaN	NaN	NaN	-0.11108	0.760477	NaN	NaN	NaN	1.84574	2.28659	1.89077	18	18	18	47.7	47.7	47.7	39.854	0	158.26	0	0	0	592000000	637260032	0	0	833420032	489550016	977169984	0	0	0	0
1105	L-lactate dehydrogenase A chain	LDHA	P00338;P00338-3;P00338-4;P00338-5;P00338-2	4.94918	4.97174	5.25478	4.72586	4.72366	5.377	4.73376	4.37691	5.60134	5.8226	5.27937	5.00892	5.30051	2.98369	5.01251	5.68398	5.36393	5.83453	6.03603	5.89455	6.10479	5.50357	5.89528	26	26	25	75	75	71.4	36.688	0	323.31	4089999872	4021299968	6747899904	3075599872	4701100032	5407499776	2580600064	8808999936	8481200128	7339899904	2791200000	3785299968	4016199936	1294899968
1106	Retinal dehydrogenase 1	ALDH1A1	P00352	NaN	NaN	NaN	NaN	NaN	NaN	NaN	NaN	NaN	NaN	NaN	NaN	-0.686045	NaN	-1.65919	0.268333	0.446066	NaN	NaN	NaN	NaN	NaN	NaN	21	19	19	53.5	50.5	50.5	54.861	0	73.746	0	0	0	3572300	0	0	0	0	0	6326700	0	0	137130000	15806000
1107	Glutamate dehydrogenase 1, mitochondrial	GLUD1	P00367;P00367-3;P00367-2	0.945499	0.940012	1.55089	1.14736	1.57477	1.88037	1.56742	1.94953	1.73539	1.4486	1.6242	2.39604	2.13547	1.68454	0.445517	2.50014	2.30969	1.21007	1.31471	1.54302	1.12503	1.03481	1.46414	28	28	9	54.8	54.8	20.8	61.397	0	323.31	370830016	163640000	371540000	315590016	393289984	441369984	125840000	510840000	487260000	671630016	215050000	475500000	567500032	301649984
1108	Dihydrofolate reductase	DHFR	P00374;P00374-2	0.0589046	0.628441	0.564481	0.0934916	0.1486	-0.69009	-0.0552073	-0.551638	-0.210238	-0.28381	-0.183941	NaN	-0.990028	NaN	NaN	NaN	NaN	0.0370045	-0.588757	-0.432314	-0.569191	-0.265909	-0.227795	12	12	12	69.5	69.5	69.5	21.452	0	66.12	199470000	164130000	327009984	118000000	234520000	91343000	82076000	93255000	167570000	160930000	64834000	14249000	30125000	0
1109	NADH-cytochrome b5 reductase 3;NADH-cytochrome b5 reductase 3 membrane-bound form;NADH-cytochrome b5 reductase 3 soluble form	CYB5R3	P00387-2;P00387;P00387-3	2.14208	2.41952	2.52022	2.28715	2.42677	2.7389	2.54884	2.60114	2.83612	3.18195	3.02754	0.413967	1.96756	NaN	0.293427	2.94204	2.36345	2.24557	2.08927	2.46159	2.67633	1.57083	2.25725	21	21	21	80.6	80.6	80.6	31.628	0	323.31	802440000	633990016	749470016	475649984	699350016	1009200000	569310016	1207699968	1756000000	1342499968	707550016	156030000	424440000	0
1110	Glutathione reductase, mitochondrial	GSR	P00390-2;P00390;P00390-3;P00390-4;P00390-5	2.41316	2.56732	2.54098	2.63909	2.58959	2.42064	2.25852	2.04565	2.50693	2.52598	2.90134	0.601221	2.3233	0.461471	2.43632	2.47481	2.04089	2.17531	2.17626	2.28119	2.5959	2.55453	2.5321	23	23	23	57.2	57.2	57.2	51.7	0	323.31	879740032	856080000	736369984	763689984	990729984	700000000	328990016	903299968	770579968	1233500032	437409984	188550000	739649984	166990000
1111	Cytochrome c oxidase subunit 2	MT-CO2	P00403	1.44469	2.06067	1.93949	2.04859	2.09564	1.71008	0.256421	1.54022	1.62213	1.71218	1.31499	1.69378	0.642094	1.93903	0.508692	2.07383	1.50499	NaN	1.05279	1.71158	2.23961	2.04873	1.24007	7	7	7	35.2	35.2	35.2	25.565	0	53.034	418649984	696809984	825660032	601779968	992689984	632739968	128400000	350369984	648950016	473190016	484030016	327070016	57876000	217710000
1112	Cytochrome c oxidase subunit 3	MT-CO3	P00414	NaN	NaN	-2.17285	NaN	NaN	NaN	NaN	NaN	NaN	NaN	NaN	NaN	NaN	NaN	NaN	NaN	NaN	NaN	NaN	-1.64737	NaN	NaN	NaN	2	2	2	9.6	9.6	9.6	29.95	0.00015272	4.6669	25072000	0	30569000	0	15511000	36289000	0	11150000	19972000	7100800	0	0	0	0
1113	Superoxide dismutase [Cu-Zn]	SOD1	P00441	2.50058	1.53897	1.95064	2.75234	1.84021	1.74587	2.83493	2.2676	1.88926	2.06936	1.62301	2.44581	2.3654	2.16775	0.315187	1.18145	2.28039	2.94629	2.18094	2.20167	1.99966	3.62502	1.97357	10	10	10	83.1	83.1	83.1	15.936	0	323.31	846750016	370900000	579240000	619950016	363910016	625710016	830080000	717139968	685340032	711289984	329289984	966089984	1241100032	430460000
1114	Ceruloplasmin	CP	P00450	-2.19834	NaN	-1.69186	-1.00058	NaN	-1.01383	-1.47457	-0.85022	-0.932865	-1.28813	-1.07205	NaN	NaN	NaN	NaN	NaN	NaN	NaN	NaN	NaN	NaN	NaN	NaN	14	14	11	19.2	19.2	16.2	122.2	0	115.13	15733000	5852000	20537000	65246000	15415000	108010000	38973000	122990000	68666000	57531000	86918000	5920500	0	0
1115	Coagulation factor XIII A chain	F13A1	P00488	NaN	NaN	-1.09376	NaN	NaN	NaN	NaN	0.856745	-1.61046	NaN	NaN	NaN	NaN	NaN	NaN	NaN	NaN	NaN	NaN	-1.64157	-2.2212	-2.40569	-2.30369	7	7	7	10.8	10.8	10.8	83.266	0	13.783	36689000	51758000	69840000	0	20915000	50426000	16990000	30331000	7986100	5366400	203910000	57244000	0	0
1116	Purine nucleoside phosphorylase	PNP	P00491	3.1218	2.92959	2.87842	2.45424	2.60305	2.44032	2.85566	2.43064	3.12099	3.22091	2.88113	0.356632	1.49319	-0.396819	1.04923	1.80731	1.72709	4.07394	3.98766	4.31377	4.31811	3.37491	4.21258	20	20	20	80.6	80.6	80.6	32.118	0	323.31	1070200000	1155500032	1196000000	637329984	729729984	985680000	776270016	1267900032	1558700032	1568199936	757500032	154460000	349329984	87083000
1117	Hypoxanthine-guanine phosphoribosyltransferase	HPRT1	P00492	2.13566	2.14518	2.13606	1.65346	1.1456	1.44051	-0.221583	0.921186	1.94358	2.1178	1.58963	2.10171	2.29754	1.62768	1.02175	2.10799	2.21062	2.93079	2.81534	2.78951	3.03881	2.2029	2.55705	12	12	11	72.9	72.9	69.7	24.579	0	220.8	624550016	680979968	561729984	237550000	146460000	377720000	51046000	662889984	659049984	700220032	308590016	664150016	540510016	479060000
1118	Aspartate aminotransferase, mitochondrial	GOT2	P00505;P00505-2	3.59392	3.79537	3.70135	3.80202	3.77283	3.22045	2.92542	3.40209	3.38139	3.69901	3.52045	0.559557	3.19779	1.16934	2.95485	3.08805	3.14613	5.11274	5.00999	5.09286	5.18499	4.9467	5.1349	29	29	29	61.9	61.9	61.9	47.517	0	323.31	1711000064	1697100032	2116000000	1606000000	2073600000	1130099968	500510016	1352300032	1522200064	1692400000	786209984	245510000	1049000000	273320000
1119	Tyrosine-protein kinase ABL1	ABL1	P00519;P00519-2	NaN	NaN	NaN	NaN	NaN	NaN	NaN	NaN	NaN	NaN	NaN	NaN	NaN	NaN	NaN	NaN	NaN	NaN	NaN	NaN	NaN	NaN	NaN	11	8	8	14.9	11.2	11.2	122.87	0	16.913	0	0	0	0	0	0	3711400	5234400	17204000	0	0	0	0	8675500
1120	Epidermal growth factor receptor	EGFR	P00533;P00533-4;P00533-3	-3.13169	-1.97939	-1.08786	NaN	-0.522392	NaN	NaN	-2.58741	NaN	-3.21268	NaN	-2.41503	-1.27352	-1.30979	NaN	-0.202454	0.514761	2.86341	2.39153	2.12914	2.33844	2.40414	2.49704	44	44	43	46.2	46.2	46.2	134.28	0	323.31	10768000	21289000	61648000	0	103650000	0	4178400	3993200	11146000	7777800	18723000	44005000	90565000	52450000
1121	Phosphoglycerate kinase 1	PGK1	P00558;P00558-2	5.46145	5.64745	5.68857	5.5923	5.68703	5.18342	4.84519	5.59442	5.26536	5.34773	5.31711	5.9577	6.23949	5.56479	5.3183	6.24841	6.11756	5.81145	5.76703	5.98903	5.78372	5.77911	6.04961	35	35	29	76.5	76.5	65.2	44.614	0	323.31	8334600192	7420700160	9041399808	6199300096	8801099776	5574000128	3087600128	7113099776	7702900224	8687699968	5838900224	7348899840	6852700160	3829100032
1122	Adenylate kinase isoenzyme 1	AK1	P00568	-0.146963	-0.0451012	0.0394545	0.0670652	0.643387	0.823196	0.0996275	0.381613	0.879148	0.499945	0.656458	0.485603	0.896589	-0.349212	NaN	0.733181	0.394436	0.326569	0.143034	-0.0221481	0.985132	0.435719	0.382547	15	15	14	72.2	72.2	67.5	21.635	0	197.52	153920000	76307000	176960000	127120000	133070000	184020000	85081000	350200000	196290000	351420000	138190000	239390000	272529984	38210000
1124	Urokinase-type plasminogen activator;Urokinase-type plasminogen activator long chain A;Urokinase-type plasminogen activator short chain A;Urokinase-type plasminogen activator chain B	PLAU	P00749-2;P00749	NaN	NaN	NaN	NaN	NaN	NaN	NaN	NaN	NaN	NaN	NaN	NaN	NaN	NaN	NaN	NaN	NaN	NaN	NaN	NaN	-2.31807	NaN	NaN	5	5	5	13.8	13.8	13.8	46.908	0.00059163	3.9018	0	0	0	0	0	0	0	0	0	0	0	0	0	0
1125	Tissue-type plasminogen activator;Tissue-type plasminogen activator chain A;Tissue-type plasminogen activator chain B	PLAT	P00750-2;P00750-3;P00750;P00750-4	NaN	NaN	NaN	NaN	NaN	NaN	NaN	NaN	NaN	NaN	NaN	NaN	NaN	NaN	NaN	NaN	NaN	NaN	NaN	NaN	NaN	NaN	NaN	2	2	2	9.6	9.6	9.6	32.175	0	27.118	0	0	0	0	0	0	0	0	0	0	0	0	0	0
1126	Complement factor B;Complement factor B Ba fragment;Complement factor B Bb fragment	CFB	P00751;P00751-2	NaN	NaN	NaN	NaN	NaN	NaN	NaN	NaN	NaN	NaN	NaN	NaN	NaN	NaN	NaN	NaN	NaN	NaN	NaN	NaN	NaN	NaN	NaN	6	6	6	9.4	9.4	9.4	85.532	0.00016181	6.5229	0	0	0	0	0	0	0	0	0	0	0	0	0	0
1127	Adenosine deaminase	ADA	P00813	NaN	NaN	NaN	-1.81664	NaN	-0.455347	-0.850162	-0.0844326	-0.158785	-0.0697517	0.0630035	NaN	NaN	NaN	NaN	NaN	NaN	NaN	NaN	NaN	-1.72977	NaN	NaN	11	11	11	30.6	30.6	30.6	40.764	0	63.87	8288600	0	10379000	12196000	0	63789000	49852000	193510000	169320000	209500000	117300000	5390100	0	0
1128	ATP synthase subunit a	MT-ATP6	P00846	-0.298279	NaN	NaN	NaN	NaN	NaN	NaN	NaN	NaN	NaN	NaN	NaN	NaN	NaN	NaN	NaN	NaN	NaN	NaN	NaN	NaN	NaN	NaN	2	2	2	8.4	8.4	8.4	24.817	0	11.792	63709000	94414000	3420500	103940000	56055000	54155000	14471000	64853000	74107000	0	0	93626000	0	37281000
1129	Carbonic anhydrase 2	CA2	P00918	NaN	NaN	NaN	NaN	NaN	-1.27602	-0.937913	-1.25565	-0.997395	NaN	-1.24257	NaN	0.58917	NaN	0.838581	-0.0897694	-0.163414	NaN	-1.72501	NaN	-1.69943	-1.15322	-1.24411	9	9	9	41.2	41.2	41.2	29.246	0	25.946	0	0	0	0	0	72560000	71007000	84515000	29765000	76997000	68672000	100780000	310660000	64729000
1130	Argininosuccinate synthase	ASS1	P00966	3.76155	3.68832	3.801	4.08868	3.86596	3.93877	3.40086	4.80721	5.15387	5.22046	4.3165	NaN	NaN	NaN	NaN	NaN	NaN	-0.547472	-1.30742	-0.761595	-1.59171	-1.45902	NaN	24	24	24	55.8	55.8	55.8	46.53	0	193.28	1514800000	1035500032	1957699968	1537299968	1841400064	3374000128	1262000000	4640999936	5445100032	4769699840	2497299968	0	36434000	0
1131	2-5-oligoadenylate synthase 1	OAS1	P00973-2;P00973-4;P00973;P00973-3	0.633572	0.422396	0.106051	-0.600871	-0.716185	-1.01991	NaN	NaN	-0.722378	-1.09824	-0.94964	NaN	NaN	NaN	NaN	NaN	NaN	NaN	NaN	NaN	NaN	NaN	NaN	11	11	11	33	33	33	41.74	0	32.698	269000000	196560000	228450000	126740000	83164000	37854000	13292000	71617000	38558000	44788000	12271000	0	0	0
1133	Alpha-1-antitrypsin;Short peptide from AAT	SERPINA1	P01009-2;P01009;P01009-3	NaN	NaN	NaN	NaN	NaN	NaN	NaN	NaN	-1.4142	NaN	NaN	NaN	NaN	NaN	NaN	NaN	NaN	NaN	NaN	NaN	NaN	NaN	-3.08437	6	6	6	20.6	20.6	20.6	40.262	0.00016929	8.0676	0	0	0	4857600	0	0	0	54724000	10380000	13859000	0	0	0	0
1134	Alpha-2-macroglobulin	A2M	P01023	NaN	NaN	NaN	NaN	NaN	NaN	NaN	NaN	NaN	NaN	-2.7342	NaN	NaN	NaN	NaN	NaN	NaN	NaN	NaN	NaN	NaN	NaN	NaN	16	8	7	13.2	8.8	8.3	163.29	0.00017001	8.3181	3702200	0	0	0	6489200	0	11709000	5842300	0	24205000	2861000	0	0	0
1135	Complement C3;Complement C3 beta chain;C3-beta-c;Complement C3 alpha chain;C3a anaphylatoxin;Acylation stimulating protein;Complement C3b alpha chain;Complement C3c alpha chain fragment 1;Complement C3dg fragment;Complement C3g fragment;Complement C3d fragment;Complement C3f fragment;Complement C3c alpha chain fragment 2	C3	P01024	-1.27148	-1.47346	-1.18247	-0.672887	-0.501455	NaN	NaN	NaN	NaN	NaN	NaN	NaN	NaN	NaN	NaN	NaN	NaN	NaN	NaN	NaN	NaN	NaN	NaN	28	20	20	19.8	16.5	16.5	187.15	0	115.93	68281000	33795000	84633000	65409000	123400000	0	0	0	52072000	0	0	0	0	0
1136	Metalloproteinase inhibitor 1	TIMP1	P01033	0.83445	NaN	-0.769217	NaN	NaN	NaN	NaN	-1.8194	NaN	NaN	NaN	NaN	NaN	NaN	NaN	NaN	NaN	NaN	NaN	-2.19032	-0.395727	0.57793	-1.23361	6	6	6	35.7	35.7	35.7	23.171	0	110.75	274020000	19194000	66382000	0	0	0	0	14124000	0	0	23199000	0	0	0
1137	Cystatin-C	CST3	P01034	NaN	NaN	NaN	NaN	NaN	NaN	NaN	NaN	NaN	NaN	NaN	NaN	NaN	NaN	NaN	-2.94788	NaN	NaN	NaN	NaN	NaN	NaN	NaN	2	2	2	19.2	19.2	19.2	15.799	0.00016005	6.0769	0	0	0	0	0	19356000	0	0	0	0	0	0	12582000	0
1138	GTPase NRas	NRAS	P01111	NaN	NaN	NaN	NaN	NaN	NaN	NaN	NaN	NaN	NaN	NaN	NaN	NaN	NaN	NaN	NaN	NaN	NaN	NaN	NaN	-0.540205	NaN	-1.22151	8	5	2	52.4	27	12.7	21.229	0	21.398	46608000	26094000	38017000	19433000	15399000	0	0	21689000	32889000	19125000	0	0	0	0
1140	GTPase KRas;GTPase KRas, N-terminally processed	KRAS	P01116-2	NaN	NaN	NaN	NaN	NaN	NaN	NaN	NaN	NaN	NaN	NaN	NaN	NaN	NaN	NaN	NaN	-3.97461	NaN	NaN	NaN	NaN	NaN	NaN	9	9	1	56.4	56.4	6.4	21.424	0	73.859	0	0	0	0	0	119260000	70483000	135610000	132230000	128960000	83204000	0	0	0
1141	Low-density lipoprotein receptor	LDLR	P01130-3;P01130-4;P01130;P01130-2;P01130-6;P01130-5	-2.10674	NaN	NaN	NaN	NaN	NaN	NaN	NaN	NaN	NaN	NaN	NaN	-0.863785	NaN	NaN	NaN	-2.56893	-1.26595	-0.938562	-1.13516	-1.41846	-1.65192	-1.16514	12	12	11	21.4	21.4	20.4	76.855	0	53.064	20271000	8003500	13559000	0	0	0	0	0	0	8945000	0	7991900	65500000	12815000
1142	Transforming growth factor beta-1;Latency-associated peptide	TGFB1	P01137	NaN	NaN	NaN	NaN	NaN	NaN	NaN	NaN	NaN	NaN	NaN	NaN	NaN	NaN	NaN	NaN	NaN	NaN	NaN	-1.88287	-2.03903	NaN	NaN	7	7	7	20.3	20.3	20.3	44.341	0	9.5675	0	0	0	0	0	0	0	0	0	0	0	0	0	0
1143	Insulin-like growth factor II;Insulin-like growth factor II;Insulin-like growth factor II Ala-25 Del;Preptin	IGF2	P01344-3;P01344;P01344-2	0.310114	NaN	-0.0850973	0.875047	-0.514719	NaN	1.38645	NaN	NaN	-0.0746708	NaN	NaN	NaN	NaN	NaN	NaN	NaN	0.913324	0.87888	0.601139	1.00157	NaN	1.75737	3	3	3	18.2	18.2	18.2	26.33	0	38.404	211160000	96890000	145240000	173470000	99090000	141240000	297089984	46349000	165160000	61012000	153380000	0	98736000	102260000
1144	Ig gamma-1 chain C region;Ig gamma-3 chain C region	IGHG1;IGHG3	P01857;P01860	NaN	NaN	NaN	NaN	NaN	NaN	NaN	NaN	NaN	NaN	NaN	NaN	NaN	NaN	NaN	NaN	NaN	NaN	NaN	NaN	NaN	NaN	NaN	4	4	4	16.1	16.1	16.1	36.105	0.00016565	7.3169	0	0	0	7332200	6209300	0	0	0	0	0	0	0	0	0
1145	HLA class I histocompatibility antigen, B-7 alpha chain	HLA-B	P01889	0.0377541	-0.85144	-0.650174	-1.04208	NaN	NaN	NaN	NaN	NaN	NaN	NaN	NaN	NaN	NaN	NaN	NaN	NaN	NaN	NaN	NaN	NaN	NaN	NaN	17	6	2	48.9	18	5.5	40.46	0	36.423	152620000	87421000	127380000	36899000	44330000	0	0	0	0	0	0	0	0	0
1147	HLA class I histocompatibility antigen, A-2 alpha chain	HLA-A	P01892	NaN	NaN	NaN	NaN	NaN	NaN	NaN	NaN	NaN	NaN	NaN	NaN	NaN	NaN	NaN	NaN	NaN	NaN	NaN	NaN	NaN	NaN	NaN	24	24	1	61.1	61.1	4.9	40.921	0	323.31	45270000	21204000	33210000	13589000	0	0	0	0	0	0	0	0	0	0
1148	Hemoglobin subunit delta	HBD	P02042	NaN	NaN	NaN	NaN	NaN	NaN	NaN	NaN	-0.10664	-0.435356	0.0344925	NaN	NaN	NaN	NaN	NaN	NaN	NaN	NaN	NaN	-0.391047	-0.65399	-0.346027	12	5	5	86.4	46.9	46.9	16.055	0	14.485	0	0	0	13686000	22599000	0	0	134690000	162070000	160090000	0	0	0	0
1149	Collagen alpha-1(I) chain	COL1A1	P02452	-2.29614	NaN	-1.19827	-3.15475	-0.328802	NaN	NaN	-0.838839	-3.94149	-2.38777	-1.44426	NaN	NaN	2.25516	NaN	NaN	NaN	-1.92072	NaN	-0.537674	-1.26607	-0.968571	0.139399	75	75	71	76.8	76.8	74.1	138.94	0	323.31	37572000	8282000	90770000	19287000	128560000	0	0	29071000	55722000	96672000	84198000	0	0	861000000
1150	Collagen alpha-1(III) chain	COL3A1	P02461;P02461-2	-0.29656	-0.544729	-0.14895	-0.512927	-1.03035	-0.0775623	0.20502	0.150114	-1.26524	-1.90493	-1.36716	NaN	NaN	NaN	NaN	NaN	NaN	NaN	NaN	NaN	NaN	NaN	NaN	39	39	26	42	42	29.1	138.56	0	230.22	105690000	50229000	141850000	57622000	42310000	170250000	117540000	40238000	21435000	31777000	139750000	0	0	5742400
1151	Collagen alpha-1(IV) chain;Arresten	COL4A1	P02462	0.584196	-0.360741	-0.462823	0.120234	-0.943285	-0.228678	-0.395444	0.0176754	-0.645134	-0.949871	-1.59076	NaN	-0.990105	NaN	-2.53316	-1.26975	NaN	NaN	NaN	-2.79265	NaN	NaN	NaN	11	11	9	11.2	11.2	9.8	160.61	0	323.31	297129984	124390000	94238000	92766000	71358000	145730000	52685000	96739000	100500000	51909000	98313000	0	87774000	0
1152	Alpha-crystallin B chain	CRYAB	P02511	-1.8439	NaN	NaN	NaN	NaN	0.787624	0.19819	0.622318	1.33792	1.43165	1.73774	NaN	NaN	NaN	NaN	-0.76376	-1.58909	0.841209	0.571568	0.737654	0.239042	0.240519	0.978477	10	10	10	62.9	62.9	62.9	20.159	0	104.08	56807000	19312000	22186000	0	30124000	295289984	102500000	361660000	409409984	608080000	266880000	18284000	13228000	9852700
1154	Prelamin-A/C;Lamin-A/C	LMNA	P02545-2	NaN	NaN	NaN	NaN	NaN	NaN	NaN	NaN	NaN	NaN	NaN	NaN	NaN	NaN	NaN	NaN	NaN	NaN	NaN	-0.561279	-1.43376	NaN	NaN	61	1	1	79	4.5	4.5	65.134	0	66.445	0	0	0	0	0	0	0	43748000	0	0	0	0	0	0
1155	Prelamin-A/C;Lamin-A/C	LMNA	P02545-3	NaN	NaN	NaN	NaN	NaN	NaN	NaN	-3.17242	NaN	NaN	NaN	NaN	NaN	NaN	NaN	NaN	NaN	NaN	NaN	NaN	NaN	NaN	NaN	63	1	1	79.3	3.9	3.9	70.66	0	17.472	0	0	0	0	0	29686000	23163000	0	11754000	23783000	12452000	0	0	0
1156	Apolipoprotein A-I;Proapolipoprotein A-I;Truncated apolipoprotein A-I	APOA1	P02647	-2.65224	-2.23996	-1.9789	NaN	-1.18066	NaN	NaN	NaN	NaN	NaN	-3.40205	NaN	NaN	NaN	NaN	NaN	NaN	NaN	NaN	NaN	NaN	NaN	-2.85633	10	9	9	37.8	31.8	31.8	30.777	0	14.144	44565000	18404000	18419000	43380000	74146000	0	0	4145900	0	12787000	0	0	0	0
1157	Apolipoprotein E	APOE	P02649	0.378012	0.496088	0.910048	1.18912	1.20956	0.238794	-0.602353	0.198658	-0.0298615	-0.0567513	0.187609	NaN	NaN	NaN	NaN	NaN	NaN	NaN	NaN	NaN	NaN	NaN	NaN	17	17	13	55.5	55.5	43.8	36.154	0	202.66	200060000	217310000	374390016	274240000	362120000	167030000	55633000	129560000	91913000	265140000	70096000	0	0	0
1158	Apolipoprotein C-III	APOC3	P02656	NaN	NaN	NaN	-1.50324	NaN	NaN	NaN	NaN	NaN	NaN	NaN	NaN	NaN	NaN	NaN	NaN	NaN	NaN	NaN	NaN	NaN	NaN	NaN	1	1	1	16.2	16.2	16.2	10.852	0	79.201	21533000	31205000	0	37101000	34122000	0	5059100	17996000	0	30329000	12350000	0	0	0
1159	Fibrinogen beta chain;Fibrinopeptide B;Fibrinogen beta chain	FGB	P02675	2.4614	1.40746	1.62218	NaN	NaN	2.4245	2.48752	2.82413	NaN	NaN	NaN	NaN	NaN	NaN	NaN	NaN	NaN	1.34608	1.13051	0.618927	NaN	NaN	NaN	9	5	5	15.5	11.4	11.4	55.928	0	77.574	917000000	417160000	245920000	0	0	917939968	347740000	0	0	0	790780032	0	251630000	0
1160	Fibrinogen gamma chain	FGG	P02679-2;P02679	1.80862	1.74984	1.77499	NaN	NaN	2.12127	2.75659	2.7136	NaN	NaN	NaN	NaN	NaN	NaN	NaN	NaN	NaN	1.81244	0.902039	1.43102	-1.55243	NaN	NaN	4	4	4	12.4	12.4	12.4	49.496	0	323.31	509500000	316689984	540649984	0	0	1233299968	350710016	6908400	0	0	640070016	54772000	22961000	0
1161	Band 3 anion transport protein	SLC4A1	P02730-2;P02730	NaN	NaN	NaN	-3.01161	NaN	NaN	NaN	NaN	NaN	NaN	NaN	NaN	NaN	NaN	NaN	NaN	NaN	NaN	NaN	NaN	NaN	NaN	NaN	2	2	2	3.7	3.7	3.7	94.194	0.00016995	8.2741	0	0	0	13041000	10669000	0	0	0	0	9588800	0	0	0	0
1162	Serum amyloid P-component;Serum amyloid P-component(1-203)	APCS	P02743	NaN	NaN	NaN	-3.43013	NaN	NaN	NaN	NaN	NaN	NaN	NaN	NaN	NaN	NaN	NaN	NaN	NaN	NaN	NaN	NaN	NaN	NaN	NaN	1	1	1	5.8	5.8	5.8	25.387	0	11.852	0	0	0	9757100	0	0	0	0	0	0	0	0	0	0
1163	Fibronectin;Anastellin;Ugl-Y1;Ugl-Y2;Ugl-Y3	FN1	P02751;P02751-3;P02751-8;P02751-15;P02751-14;P02751-7;P02751-17;P02751-11;P02751-9;P02751-6;P02751-10;P02751-5;P02751-13;P02751-12;P02751-4	5.21759	4.99429	5.18514	3.44963	3.63171	2.82259	2.47032	2.91833	2.6818	1.89848	1.8463	-0.983356	NaN	4.67722	NaN	NaN	NaN	2.9855	2.93297	3.38784	3.06368	2.49625	2.23782	104	104	104	54.2	54.2	54.2	262.62	0	323.31	5416000000	3613100032	5230799872	956729984	1416600064	852979968	554739968	765680000	474640000	460969984	653680000	75315000	9598300	2229799936
1164	C-X-C motif chemokine 10;CXCL10(1-73)	CXCL10	P02778	NaN	NaN	NaN	NaN	NaN	NaN	NaN	NaN	NaN	NaN	NaN	NaN	NaN	NaN	NaN	NaN	NaN	NaN	NaN	NaN	NaN	NaN	NaN	3	3	3	34.7	34.7	34.7	10.881	0	29.052	0	13723000	0	0	11644000	0	0	0	0	0	0	0	0	0
1165	Transferrin receptor protein 1;Transferrin receptor protein 1, serum form	TFRC	P02786	4.40187	4.42074	4.40789	3.69232	3.44099	4.17661	3.87007	3.75458	4.37526	4.28073	4.14718	4.11465	4.62965	3.22027	4.09903	4.35036	4.18737	4.13312	3.9645	4.19686	3.50561	3.33696	3.33149	34	34	33	48.7	48.7	47.5	84.87	0	323.31	3109700096	3181100032	3777900032	1577900032	1755200000	3135300096	1001000000	3203300096	3488300032	3399000064	1523600000	1684899968	2874599936	929520000
1166	Serotransferrin	TF	P02787	NaN	NaN	NaN	-1.37023	NaN	NaN	NaN	NaN	-1.10383	-1.07046	-1.19976	NaN	NaN	NaN	NaN	NaN	-1.43375	NaN	NaN	NaN	NaN	-2.01648	NaN	16	14	14	26.8	24.6	24.6	77.063	0	20.049	0	0	0	29719000	4206300	0	0	96181000	85824000	84028000	0	0	0	0
1167	Lactotransferrin;Lactoferricin-H;Kaliocin-1;Lactoferroxin-A;Lactoferroxin-B;Lactoferroxin-C	LTF	P02788-2;P02788	NaN	NaN	NaN	-2.21731	-1.90756	NaN	NaN	NaN	0.0987396	-2.18743	-0.299858	NaN	NaN	NaN	-2.22953	NaN	NaN	NaN	NaN	NaN	-0.775942	-1.23728	-0.439676	25	22	22	41	36.6	36.6	73.16	0	56.326	0	0	0	19733000	46495000	0	0	154000000	23031000	132330000	0	0	0	0
1168	Ferritin light chain	FTL	P02792	NaN	NaN	NaN	NaN	NaN	NaN	NaN	NaN	NaN	-1.5053	NaN	NaN	NaN	NaN	NaN	NaN	-0.750708	NaN	NaN	NaN	-1.04727	NaN	NaN	6	6	6	31.4	31.4	31.4	20.019	0.00015962	5.9868	0	0	0	0	0	0	0	15770000	47128000	11662000	0	0	63501000	0
1169	Ferritin heavy chain;Ferritin heavy chain, N-terminally processed	FTH1	P02794	-0.163424	0.399984	-0.0303679	0.972276	1.41679	-0.520552	-0.811936	-0.113863	1.45652	1.55678	1.21436	NaN	NaN	NaN	-1.46325	0.247948	0.363005	-0.867949	NaN	-0.897581	0.356256	-0.73357	-0.651163	13	13	13	72.7	72.7	72.7	21.225	0	31.689	102870000	155190000	140820000	285070016	254440000	52150000	40508000	513489984	675100032	453440000	108220000	0	0	0
1170	Metallothionein-2;Metallothionein-1G;Metallothionein-1M	MT2A;MT1G;MT1M	P02795;P13640-2;P13640;Q8N339	NaN	NaN	NaN	NaN	NaN	NaN	NaN	NaN	NaN	NaN	NaN	NaN	NaN	NaN	NaN	NaN	NaN	0.186596	-1.34539	-1.40602	NaN	NaN	NaN	4	4	1	67.2	67.2	32.8	6.0422	0	180.6	17927000	0	0	0	0	0	0	0	0	0	0	0	0	56608000
1171	NADH-ubiquinone oxidoreductase chain 1	MT-ND1	P03886	NaN	-3.37907	-3.31211	NaN	NaN	NaN	NaN	NaN	NaN	NaN	NaN	NaN	NaN	NaN	NaN	NaN	NaN	NaN	NaN	NaN	NaN	NaN	NaN	3	3	3	8.8	8.8	8.8	35.66	0.0005814	3.4781	11237000	11317000	15435000	0	0	0	0	8062800	0	6683700	0	0	8699200	0
1172	NADH-ubiquinone oxidoreductase chain 3	MT-ND3	P03897	NaN	NaN	NaN	NaN	NaN	NaN	NaN	NaN	NaN	NaN	NaN	NaN	NaN	NaN	NaN	NaN	NaN	NaN	NaN	NaN	NaN	NaN	NaN	1	1	1	13	13	13	13.186	0.003794	2.0831	0	0	0	6946000	0	11978000	0	12749000	8547600	0	0	0	0	8747200
1173	NADH-ubiquinone oxidoreductase chain 4	MT-ND4	P03905	-1.96521	NaN	NaN	-2.05139	NaN	NaN	NaN	NaN	NaN	NaN	-1.71582	NaN	NaN	NaN	NaN	NaN	NaN	-2.32305	-2.22416	-1.88684	NaN	NaN	NaN	3	3	3	5.7	5.7	5.7	51.58	0.001378	2.3579	73229000	0	8084700	23874000	0	0	26023000	0	33819000	59639000	27128000	0	0	0
1174	NADH-ubiquinone oxidoreductase chain 5	MT-ND5	P03915	-2.13687	-1.50452	NaN	-1.62111	NaN	NaN	NaN	-3.3065	-2.04541	NaN	-2.56512	-2.64396	NaN	NaN	NaN	-1.82704	NaN	NaN	NaN	-1.66192	NaN	NaN	-1.77987	3	3	3	6.1	6.1	6.1	67.026	0	194.88	26514000	38625000	18549000	32794000	24171000	11494000	0	33731000	14990000	27031000	11115000	23211000	14977000	0
1175	Interstitial collagenase;22 kDa interstitial collagenase;27 kDa interstitial collagenase	MMP1	P03956	-1.55804	-1.74337	-1.38812	0.095643	-0.408558	NaN	NaN	NaN	NaN	NaN	NaN	NaN	NaN	NaN	NaN	NaN	NaN	NaN	NaN	NaN	-2.13008	-2.48553	-2.63946	10	10	10	27.7	27.7	27.7	54.006	0	158.77	73261000	40519000	62595000	136530000	119770000	0	0	0	0	0	0	0	0	0
1176	Antileukoproteinase	SLPI	P03973	NaN	NaN	NaN	NaN	NaN	NaN	NaN	NaN	NaN	NaN	NaN	NaN	NaN	NaN	NaN	NaN	NaN	NaN	NaN	NaN	NaN	NaN	NaN	4	4	4	26.5	26.5	26.5	14.326	0	10.379	0	0	0	0	0	30868000	0	0	0	0	10022000	0	8315700	0
1177	Catalase	CAT	P04040	-0.874596	-0.576805	-0.492938	-0.251077	-0.170561	0.0292358	-0.785739	NaN	0.165207	0.0778027	-0.138636	NaN	-0.331554	-0.372912	-0.386902	-0.356968	-0.737864	-0.20187	0.11256	0.0402641	0.127649	-0.106592	0.245018	22	22	22	47.2	47.2	47.2	59.755	0	115.44	70573000	57570000	127340000	84365000	120200000	105950000	50425000	174680000	161180000	127760000	14111000	6666600	92326000	81339000
1178	RAF proto-oncogene serine/threonine-protein kinase	RAF1	P04049;P04049-2	NaN	NaN	NaN	NaN	NaN	NaN	-2.22136	-1.89792	-1.63881	NaN	NaN	-1.99418	NaN	NaN	-2.31815	-2.07892	-1.9474	-1.51962	-1.45139	-1.80566	-2.04244	-1.7379	-1.54022	13	9	8	24.1	17.4	15.7	73.051	0	66.795	17864000	13393000	17052000	0	0	0	15087000	36668000	6430600	7815600	30089000	35867000	0	13156000
1179	Glucosylceramidase	GBA	P04062-4;P04062-2;P04062;P04062-5;P04062-3	0.032198	0.355644	0.604024	0.178548	0.0528564	-0.504827	NaN	-1.35583	0.0610809	0.145607	-0.243252	NaN	-2.05983	NaN	-0.70104	-0.362965	0.0541153	NaN	-0.987467	NaN	NaN	NaN	NaN	16	16	16	36.7	36.7	36.7	50.316	0	160.09	152450000	156930000	232230000	135760000	210260000	322329984	12239000	178140000	123030000	142940000	21239000	7950500	19294000	0
1180	Tissue alpha-L-fucosidase	FUCA1	P04066	NaN	NaN	NaN	NaN	NaN	NaN	NaN	NaN	NaN	NaN	NaN	NaN	NaN	NaN	NaN	NaN	NaN	NaN	NaN	NaN	NaN	NaN	NaN	2	2	2	4.7	4.7	4.7	53.688	0.0012452	2.4153	10025000	30481000	50110000	9217100	0	0	0	0	0	6321300	0	0	54131000	0
1181	Fructose-bisphosphate aldolase A	ALDOA	P04075;P04075-2	6.43129	6.24708	6.25401	6.44632	6.36161	6.68929	6.53657	6.68039	6.56617	6.6653	6.53075	6.60101	7.0673	6.49029	5.93722	7.04369	6.748	5.92364	6.02134	5.96926	6.25385	6.31766	6.28114	40	40	33	93.4	93.4	79.7	39.42	0	323.31	15724999680	11418999808	13617000448	8896700416	12821000192	21154000896	11084999680	13052999680	17752999936	15093999616	11971000320	7531599872	14416000000	9633399808
1182	Cystatin-B	CSTB	P04080	0.396112	1.35681	1.68503	1.40736	0.507732	2.2007	1.89427	2.20289	2.13365	2.00313	2.49714	NaN	1.92747	1.86299	NaN	2.82199	2.91551	2.01078	1.7875	1.27878	1.59461	1.84598	1.43671	7	7	7	88.8	88.8	88.8	11.139	0	283.27	172050000	348569984	663699968	204240000	75543000	795619968	461369984	895649984	594739968	931150016	665470016	78423000	487070016	296430016
1183	Annexin A1	ANXA1	P04083	5.73216	5.6797	5.80317	5.90732	6.02592	6.29004	5.74825	6.32292	6.26012	6.27788	6.30686	3.81574	5.27727	5.30598	5.52308	5.54715	5.33843	6.32436	6.42917	6.33376	6.15466	6.46152	6.56039	29	29	29	71.4	71.4	71.4	38.714	0	323.31	8105200128	6752999936	8657300480	6984900096	9039800320	13560000512	6803899904	15511000064	15422999552	12083000320	9843099648	1478300032	4836400128	4449299968
1184	Apolipoprotein B-100;Apolipoprotein B-48	APOB	P04114	NaN	NaN	NaN	NaN	-0.16921	NaN	NaN	NaN	NaN	NaN	NaN	NaN	NaN	NaN	NaN	NaN	NaN	-0.42094	-0.497931	-1.32703	-0.104916	-0.13085	-0.165165	18	15	15	4.2	3.4	3.4	515.6	0.0002999	4.1942	20210000	34663000	15106000	50547000	104120000	12880000	5472300	0	0	13974000	0	0	7441500	0
1185	Glucocorticoid receptor	NR3C1	P04150-2;P04150;P04150-9;P04150-6;P04150-8;P04150-10;P04150-3;P04150-13;P04150-12;P04150-7;P04150-5	NaN	NaN	NaN	NaN	NaN	NaN	NaN	NaN	NaN	NaN	NaN	NaN	NaN	NaN	NaN	NaN	NaN	NaN	NaN	NaN	NaN	NaN	NaN	17	17	3	34.5	34.5	6.6	81.509	0	323.31	0	0	20443000	0	0	0	0	7323300	0	0	0	0	0	13408000
1186	Major prion protein	PRNP	P04156	-1.15255	-1.40751	NaN	NaN	NaN	NaN	NaN	NaN	NaN	NaN	NaN	NaN	NaN	NaN	NaN	NaN	NaN	-1.25586	-1.7753	-1.03752	-1.08531	NaN	-1.17674	9	9	9	32.8	32.8	32.8	27.661	0	29.236	57933000	35258000	26502000	22376000	0	0	0	0	0	0	0	0	0	0
1187	Superoxide dismutase [Mn], mitochondrial	SOD2	P04179;P04179-4;P04179-2;P04179-3	1.38965	0.731831	0.990375	1.17647	1.17751	NaN	-0.219319	0.0339851	0.727842	1.32209	1.21873	0.322027	1.18857	NaN	1.15887	1.67762	1.85449	0.00630569	0.413965	0.347322	0.297291	0.212009	0.689545	11	11	11	55.9	55.9	55.9	24.75	0	323.31	378220000	158990000	333240000	287169984	280140000	17752000	50846000	347609984	537699968	396790016	90095000	121940000	137080000	106680000
1188	Ornithine aminotransferase, mitochondrial;Ornithine aminotransferase, hepatic form;Ornithine aminotransferase, renal form	OAT	P04181	1.50937	1.01566	1.04517	1.00492	0.99593	-0.232922	0.172917	0.773106	0.150131	0.390287	0.348297	NaN	1.69611	-0.612468	NaN	1.79566	2.11865	0.290859	0.265511	0.93865	0.966385	0.234934	0.161409	17	17	8	40.5	40.5	21	48.534	0	263.11	442740000	218690000	469569984	164210000	245150000	107830000	81808000	189590000	182090000	157540000	144230000	16828000	428140000	133790000
1189	Thymidine kinase, cytosolic	TK1	P04183	0.809536	0.133316	0.797212	-0.0439577	-0.087759	0.0155869	0.0807657	0.1031	0.423767	0.367781	0.0972137	-0.465452	0.130592	NaN	0.235859	0.414188	0.166386	1.94148	1.90226	2.21887	1.8868	2.11461	1.67564	14	14	14	59.4	59.4	59.4	25.468	0	183.37	300190016	101590000	210740000	96214000	84474000	114640000	98929000	185710000	140700000	112210000	98893000	109840000	171890000	0
1190	Thy-1 membrane glycoprotein	THY1	P04216	NaN	NaN	-1.0317	-0.0814295	NaN	NaN	-0.633666	0.485498	NaN	-0.532949	-0.858545	NaN	NaN	NaN	NaN	NaN	NaN	NaN	NaN	NaN	NaN	NaN	NaN	4	4	4	24.8	24.8	24.8	17.935	0	153.97	17915000	15683000	58027000	76754000	54880000	50183000	62137000	34322000	126170000	71066000	160550000	0	0	244130000
1191	HLA class II histocompatibility antigen gamma chain	CD74	P04233-2;P04233	-0.240499	0.23473	0.176015	-0.195567	-0.258076	NaN	NaN	NaN	NaN	NaN	NaN	NaN	NaN	NaN	NaN	NaN	NaN	NaN	NaN	NaN	NaN	NaN	NaN	5	5	5	28.4	28.4	28.4	26.398	0	245.08	207820000	184360000	184700000	125480000	143570000	0	0	0	0	0	0	0	0	0
1194	von Willebrand factor;von Willebrand antigen 2	VWF	P04275	NaN	NaN	NaN	-2.45059	NaN	NaN	NaN	NaN	NaN	NaN	NaN	NaN	NaN	NaN	NaN	NaN	NaN	NaN	NaN	NaN	NaN	NaN	NaN	7	7	7	3.1	3.1	3.1	309.26	0.00059497	4.0145	0	0	0	19240000	13213000	0	0	0	0	0	0	0	0	0
1195	Tubulin beta-4A chain	TUBB4A	P04350	NaN	NaN	-2.31514	NaN	NaN	NaN	NaN	NaN	NaN	NaN	NaN	NaN	-0.587212	NaN	NaN	-0.361326	0.217863	NaN	-1.90804	-1.26438	-1.56912	NaN	NaN	26	5	3	75.7	16	10.1	49.585	0	323.31	0	9846800	30618000	0	0	11228000	10707000	10579000	0	0	15761000	9540300	116980000	50676000
1196	Glyceraldehyde-3-phosphate dehydrogenase	GAPDH	P04406	NaN	NaN	NaN	NaN	NaN	NaN	NaN	NaN	NaN	NaN	NaN	NaN	NaN	NaN	NaN	NaN	NaN	NaN	3.60716	NaN	NaN	3.74852	NaN	24	24	2	81.2	81.2	4.5	36.053	0	323.31	1164000000	1257299968	1219900032	818300032	1944800000	1555000064	1731200000	1255100032	1363000064	1508400000	0	0	790089984	0
1198	Argininosuccinate lyase	ASL	P04424;P04424-3;P04424-2	-0.105003	-0.753031	-0.407107	-0.376132	-1.0488	0.0613613	-0.505729	-1.20528	-0.297556	-0.269819	-0.332117	NaN	NaN	NaN	-1.34499	-1.56802	-1.62749	0.126646	-0.381163	0.479225	-0.000335693	-0.399187	-0.0269108	17	17	17	35.8	35.8	35.8	51.657	0	323.31	143400000	50917000	107490000	41070000	50136000	126730000	93859000	74101000	154710000	171500000	30617000	0	14883000	32281000
1199	HLA class I histocompatibility antigen, A-3 alpha chain	HLA-A	P04439	0.179161	-0.42704	-0.648662	-0.377002	NaN	NaN	NaN	NaN	NaN	NaN	NaN	NaN	NaN	NaN	NaN	NaN	NaN	NaN	NaN	NaN	NaN	NaN	NaN	23	12	3	60.3	34.8	6.6	40.84	0	323.31	247020000	57263000	55893000	116630000	0	0	0	0	0	0	0	0	0	0
1200	Receptor tyrosine-protein kinase erbB-2	ERBB2	P04626-5;P04626-4;P04626;P04626-3;P04626-2	NaN	NaN	NaN	NaN	NaN	NaN	NaN	NaN	NaN	NaN	NaN	NaN	NaN	NaN	NaN	NaN	NaN	NaN	NaN	NaN	NaN	NaN	NaN	8	7	2	7.1	6.1	1.9	134.85	0.00044924	4.1435	0	0	0	0	0	12639000	0	0	0	0	0	0	0	0
1201	Calpain small subunit 1	CAPNS1	P04632	3.1226	2.70664	3.01304	2.51486	1.99593	3.58862	3.36012	2.26297	3.80093	3.29469	3.61597	1.30201	1.36909	NaN	-0.205984	1.93337	1.72007	2.7917	2.91462	3.25274	3.06957	3.72415	3.45595	11	11	11	66.4	66.4	66.4	28.315	0	323.31	1368000000	860390016	1314000000	751150016	405220000	1233400064	646600000	2139699968	1336400000	2060000000	518729984	203570000	221660000	8957100
1202	Cellular tumor antigen p53	TP53	P04637-4;P04637;P04637-7;P04637-5;P04637-6;P04637-2;P04637-3;P04637-8;P04637-9	NaN	NaN	-2.43037	-1.93462	NaN	2.06227	2.59191	2.00158	2.32227	2.41765	1.99385	NaN	NaN	NaN	NaN	NaN	NaN	NaN	NaN	NaN	NaN	NaN	NaN	18	18	18	44.9	44.9	44.9	39.32	0	68.453	12658000	16131000	21393000	13582000	0	840040000	556499968	547590016	952179968	788860032	538209984	12667000	23053000	0
1204	Heat shock protein beta-1	HSPB1	P04792	4.40748	4.73271	4.68822	4.13401	4.30273	5.42331	5.50206	5.47204	5.42912	5.18721	5.27819	4.7316	4.70197	4.31782	3.84673	4.50939	4.13633	6.19317	6.13321	6.34626	6.17837	6.41434	6.37995	20	20	20	90.7	90.7	90.7	22.782	0	323.31	3769400064	3425499904	3134500096	2254700032	3145799936	7506400256	4197900032	6495200256	4892299776	7822700032	3558500096	2837600000	2924100096	1894099968
1205	Thymidylate synthase	TYMS	P04818;P04818-2;P04818-3	-0.463207	-0.808807	-0.458772	-1.16122	NaN	-0.0902481	NaN	-0.858938	-0.424688	-0.0804501	-0.70676	-0.0123138	0.819336	NaN	-0.269714	0.551401	0.775805	1.62246	0.953014	1.41418	1.74048	0.960945	1.29484	12	12	12	43.5	43.5	43.5	35.716	0	323.31	98264000	78041000	69577000	21296000	13789000	66109000	0	86809000	145320000	80721000	35247000	108470000	285520000	51168000
1206	Dolichyl-diphosphooligosaccharide--protein glycosyltransferase subunit 1	RPN1	P04843	4.53457	4.66259	4.54671	4.59535	4.81096	4.35512	4.31527	4.30548	4.39247	4.46596	4.36925	3.38584	3.71994	2.44638	3.75828	4.12591	4.13758	4.20445	4.1706	4.5007	4.47807	4.35189	4.23289	43	43	43	69.5	69.5	69.5	68.569	0	323.31	3881100032	3583800064	4040800000	2791800064	4256499968	3419599872	1755800064	3507500032	3693799936	3509199872	2561600000	1135100032	1533299968	671630016
1207	Dolichyl-diphosphooligosaccharide--protein glycosyltransferase subunit 2	RPN2	P04844	NaN	NaN	NaN	NaN	NaN	NaN	NaN	NaN	NaN	NaN	NaN	NaN	NaN	NaN	NaN	NaN	NaN	NaN	NaN	NaN	NaN	NaN	NaN	21	21	2	45.8	45.8	6.3	69.283	0	323.31	20965000	0	0	0	5371400	0	0	10690000	9316700	38657000	0	0	9095900	0
1209	Guanine nucleotide-binding protein G(i) subunit alpha-2	GNAI2	P04899;P04899-4;P04899-6;P04899-3;P04899-5;P04899-2	1.09451	0.764126	1.77703	1.70158	1.18703	1.31929	1.62924	1.76638	1.52302	1.68179	1.94393	NaN	0.0452747	NaN	NaN	0.382671	0.927826	1.51968	1.40177	1.84768	1.15166	1.36721	1.54232	18	18	11	58.6	58.6	39.7	40.45	0	323.31	507169984	226000000	699939968	204110000	283510016	233180000	332350016	549550016	590209984	340660000	309320000	0	102730000	78232000
1210	Anion exchange protein 2	SLC4A2	P04920-2;P04920-3;P04920	-0.437551	-2.1196	-1.11089	-0.993327	NaN	-0.749983	-1.0363	-0.126781	0.464939	0.652195	0.344875	NaN	NaN	NaN	NaN	NaN	NaN	NaN	-2.67942	-2.08519	NaN	-2.39822	NaN	22	22	22	24.4	24.4	24.4	135.6	0	165.29	107810000	32566000	72837000	45819000	27525000	82245000	56376000	186130000	231980000	205470000	112860000	0	0	0
1211	Insulin-like growth factor I	IGF1	P05019-3;P05019-2;P05019-4;P05019	NaN	NaN	NaN	NaN	NaN	NaN	NaN	NaN	NaN	NaN	NaN	NaN	NaN	NaN	-4.12463	NaN	NaN	NaN	NaN	NaN	NaN	NaN	NaN	1	1	1	9.5	9.5	9.5	15.177	0.0058745	1.8459	0	0	0	0	0	0	0	0	0	0	9878000	0	0	0
1212	Sodium/potassium-transporting ATPase subunit alpha-1	ATP1A1	P05023-4;P05023;P05023-3;P05023-2	3.56147	3.27754	3.38965	3.59709	3.48545	3.10019	3.04825	3.34989	3.59203	3.61676	3.64548	0.940481	2.61192	2.20395	1.66076	3.13909	2.70859	3.58967	3.28093	3.50966	3.25131	3.56528	3.63748	52	52	32	46.9	46.9	28.3	113	0	323.31	1904600064	1167000064	1748700032	1463100032	1887000064	1540899968	777590016	1755800064	2344800000	2484999936	861470016	291609984	661200000	326169984
1213	Sodium/potassium-transporting ATPase subunit beta-1	ATP1B1	P05026-2;P05026	2.01994	1.31378	1.45902	1.49643	0.875971	-0.741709	-0.292001	0.428083	-0.212887	-0.25098	-0.486664	NaN	NaN	NaN	0.710829	-1.45835	-0.451885	-0.562641	-0.419861	-1.09615	-1.32347	NaN	-0.857162	10	10	10	38.9	38.9	38.9	34.893	0	22.304	603340032	302190016	485480000	368609984	327969984	49207000	51635000	146060000	128570000	142280000	183980000	0	0	0
1214	Amyloid beta A4 protein;N-APP;Soluble APP-alpha;Soluble APP-beta;C99;Beta-amyloid protein 42;Beta-amyloid protein 40;C83;P3(42);P3(40);C80;Gamma-secretase C-terminal fragment 59;Gamma-secretase C-terminal fragment 57;Gamma-secretase C-terminal fragment 50;C31	APP	P05067;P05067-11;P05067-8;P05067-9;P05067-6;P05067-7;P05067-4;P05067-5;P05067-10;P05067-3	-0.716669	-1.13498	-0.979657	-1.43088	-1.24016	-0.0223885	0.370412	0.18137	0.344322	0.181427	0.967337	-0.636059	-1.81987	NaN	NaN	-1.1691	NaN	NaN	-1.26093	-1.09807	-1.26582	-1.47637	NaN	22	22	21	34.9	34.9	33.9	86.942	0	82.921	64945000	50399000	85499000	46068000	53272000	156510000	160170000	267460000	231610000	391080000	83983000	79759000	14549000	0
1215	Aldehyde dehydrogenase, mitochondrial	ALDH2	P05091;P05091-2	2.81837	2.75284	2.93474	2.93032	2.77303	2.55117	2.01694	2.02198	2.66347	2.57121	2.75832	1.3736	1.35374	-1.6682	0.963236	1.40453	1.44777	0.135838	0.439592	0.959909	1.34408	0.755602	1.15351	25	24	22	55.1	53.6	50.7	56.381	0	305.03	1235399936	1027100032	1393799936	1082200064	1487699968	1051400000	405160000	1211900032	1098400000	1408400000	469800000	203140000	276100000	52017000
1216	Integrin beta-3	ITGB3	P05106;P05106-2;P05106-3	NaN	NaN	NaN	NaN	NaN	NaN	NaN	NaN	NaN	NaN	NaN	-0.694525	NaN	-2.09239	-0.831352	NaN	-2.35781	NaN	NaN	NaN	NaN	NaN	NaN	16	16	16	23.6	23.6	23.6	87.057	0	42.551	11349000	4984700	5461100	4973100	13316000	0	0	0	0	0	0	81906000	8691700	26156000
1217	Protein S100-A8;Protein S100-A8, N-terminally processed	S100A8	P05109	NaN	NaN	NaN	NaN	NaN	NaN	NaN	NaN	NaN	NaN	NaN	NaN	NaN	NaN	NaN	NaN	NaN	NaN	NaN	NaN	NaN	NaN	NaN	2	2	2	23.7	23.7	23.7	10.834	0.001249	2.4712	0	0	0	0	0	0	0	0	0	0	0	0	0	0
1218	Non-histone chromosomal protein HMG-14	HMGN1	P05114	2.56196	1.48651	1.85737	2.40467	1.73353	2.63128	2.64491	2.0045	2.25492	1.86736	2.10197	1.37914	-1.19158	0.55033	1.61227	0.842155	1.24826	0.684511	0.808104	0.546347	0.991346	0.937975	0.776316	14	14	14	60	60	60	10.659	0	271.99	1326899968	355400000	624640000	645059968	974009984	922830016	778289984	629369984	549939968	806630016	446369984	353470016	54897000	135500000
1219	Plasminogen activator inhibitor 2	SERPINB2	P05120	NaN	NaN	-3.44389	NaN	NaN	NaN	NaN	NaN	NaN	NaN	NaN	NaN	NaN	0.217246	NaN	NaN	NaN	-0.447186	-0.327751	0.164083	1.07405	0.663891	1.03134	20	20	20	49.4	49.4	49.4	46.596	0	323.31	0	0	12276000	0	0	0	0	3919000	0	0	0	0	0	165790000
1220	Plasminogen activator inhibitor 1	SERPINE1	P05121;P05121-2	1.44091	1.75391	1.75497	-0.710908	1.26318	NaN	NaN	NaN	NaN	NaN	NaN	NaN	NaN	NaN	NaN	NaN	NaN	3.28834	3.14076	3.14031	4.19638	3.30423	4.05346	17	17	17	52	52	52	45.059	0	287.99	300729984	325670016	429489984	39177000	244420000	0	26019000	16890000	11303000	0	8774800	0	6997200	58540000
1221	ADP/ATP translocase 2;ADP/ATP translocase 2, N-terminally processed	SLC25A5	P05141	2.89704	3.10944	3.13639	3.06834	2.45112	1.7569	1.46975	1.3833	2.61145	3.00278	1.75371	3.20024	3.38495	3.05981	0.320944	4.18175	3.95838	3.08767	3.45831	3.15235	3.14574	2.83366	2.76149	19	19	8	48.7	48.7	20.1	32.852	0	323.31	938640000	1305299968	1474800000	1002800000	1221100032	584769984	481500000	744089984	611859968	378300000	191110000	1321400064	930270016	662240000
1222	Plasma protease C1 inhibitor	SERPING1	P05155-2;P05155;P05155-3	NaN	NaN	NaN	NaN	NaN	NaN	NaN	NaN	NaN	NaN	NaN	NaN	NaN	NaN	NaN	NaN	NaN	NaN	NaN	NaN	NaN	NaN	NaN	4	3	3	10.5	8.9	8.9	49.757	0.00015567	5.2469	0	0	0	0	0	9500600	0	0	0	0	0	0	0	0
1223	Complement factor I;Complement factor I heavy chain;Complement factor I light chain	CFI	P05156	NaN	NaN	NaN	NaN	NaN	NaN	NaN	NaN	NaN	NaN	-2.721	NaN	NaN	NaN	NaN	NaN	NaN	NaN	NaN	NaN	NaN	NaN	NaN	4	3	3	8.7	6.5	6.5	65.75	0.0099857	1.5467	0	0	28415000	0	5450000	0	0	0	0	25914000	0	0	0	0
1224	Ubiquitin-like protein ISG15	ISG15	P05161	4.71891	4.86261	4.91196	4.53934	4.51054	2.62194	2.36306	2.72728	3.57726	3.9598	3.56361	NaN	0.930744	-1.19393	-1.08992	0.703386	1.15001	0.746082	0.189686	2.16979	0.464497	0.438747	0.10807	9	9	9	64.2	64.2	64.2	17.887	0	323.31	4240100096	3651099904	4334099968	2311800064	3450700032	955790016	642449984	1667299968	2386700032	2060800000	787529984	41656000	181040000	49542000
1225	Myeloperoxidase;Myeloperoxidase;89 kDa myeloperoxidase;84 kDa myeloperoxidase;Myeloperoxidase light chain;Myeloperoxidase heavy chain	MPO	P05164-2;P05164;P05164-3	NaN	NaN	NaN	NaN	NaN	NaN	NaN	NaN	NaN	NaN	NaN	NaN	NaN	NaN	NaN	NaN	NaN	NaN	NaN	NaN	NaN	-4.02862	NaN	7	7	7	11.8	11.8	11.8	73.853	0.00058114	3.474	0	0	0	0	7846200	0	0	7740100	0	0	0	0	0	0
1226	Propionyl-CoA carboxylase alpha chain, mitochondrial	PCCA	P05165-2;P05165;P05165-3	-1.90565	-2.04174	-1.49063	-2.38235	-2.23603	-1.96942	-2.07006	NaN	NaN	-2.00487	-2.3593	NaN	NaN	NaN	NaN	-2.01319	-2.30172	NaN	NaN	-1.92528	-2.30383	-2.11847	NaN	16	16	16	27.8	27.8	27.8	77.047	0	41.96	31602000	30821000	34329000	17311000	24299000	61378000	14697000	3869800	52895000	23615000	0	10740000	15741000	0
1227	Propionyl-CoA carboxylase beta chain, mitochondrial	PCCB	P05166;P05166-2	-2.42163	-2.02019	NaN	-1.37308	NaN	-1.61477	-1.36589	-1.04834	-0.904516	-1.82043	-1.17154	-1.75216	-1.72101	-1.88397	-1.72166	-1.95412	NaN	-0.827534	-1.82601	-1.33875	-1.95842	-2.05835	-1.70319	16	16	16	39.9	39.9	39.9	58.215	0	118.4	21658000	11963000	6008300	38412000	0	67808000	39176000	110390000	48576000	74132000	24878000	33154000	31121000	25192000
1228	Alkaline phosphatase, tissue-nonspecific isozyme	ALPL	P05186;P05186-3;P05186-2	NaN	NaN	NaN	-2.48827	NaN	0.114025	-0.324582	-0.368023	0.463352	-0.208605	0.0783787	NaN	NaN	NaN	NaN	NaN	NaN	NaN	NaN	NaN	NaN	NaN	NaN	14	14	13	33.8	33.8	32.4	57.304	0	36.622	0	4289600	6516300	12562000	0	172090000	96225000	224010000	130210000	194700000	85499000	0	0	0
1229	Eukaryotic translation initiation factor 2 subunit 1	EIF2S1	P05198	3.17662	3.49596	3.31868	3.40453	3.02297	2.74251	1.98635	2.64613	3.11457	2.89329	3.1203	2.84884	3.37926	3.25227	3.34311	3.64228	3.2989	3.81921	3.72263	4.1156	4.26023	3.81988	3.8925	29	29	29	71.1	71.1	71.1	36.112	0	323.31	1841799936	1556800000	1783699968	1111600000	1204700032	975769984	566190016	1324099968	1280000000	1139200000	753070016	1046300032	1160000000	953030016
1230	Non-histone chromosomal protein HMG-17	HMGN2	P05204	1.62002	-1.57981	NaN	NaN	2.02979	0.343481	NaN	NaN	NaN	1.14777	-1.19965	NaN	NaN	NaN	NaN	NaN	NaN	-0.899786	NaN	-0.0406456	NaN	-0.852903	-0.713509	6	4	3	53.3	48.9	41.1	9.3926	0	11.563	470409984	89966000	155290000	139730000	462620000	387369984	7501200	141250000	282600000	177790000	0	28951000	0	21699000
1231	Intercellular adhesion molecule 1	ICAM1	P05362	3.20137	3.62934	3.42958	2.97188	3.15106	-0.0912571	-0.277207	0.272736	0.117573	0.384121	0.439463	NaN	NaN	NaN	NaN	-0.391542	NaN	1.46607	1.44241	1.39992	1.57443	1.53078	2.05714	18	18	18	34.6	34.6	34.6	57.825	0	286.84	1463299968	1495100032	1709299968	890529984	1294200064	110090000	60426000	129540000	148000000	180910000	132290000	7795900	21326000	9158400
1232	60S acidic ribosomal protein P1	RPLP1	P05386	3.77737	3.40671	3.66252	2.09116	1.12246	2.23426	-0.90352	1.55441	3.04152	3.26538	3.34495	NaN	3.89706	1.16565	NaN	3.10147	3.8224	3.50843	2.69274	4.28017	3.61803	4.11052	3.88558	3	3	3	52.6	52.6	52.6	11.514	0	250.43	1698099968	1427800064	1727600000	613350016	472960000	694590016	39546000	1215600000	1374499968	1452000000	392470016	0	1474899968	62735000
1233	60S acidic ribosomal protein P2	RPLP2	P05387	4.50043	4.87265	4.86636	4.59642	5.12215	4.96213	4.80033	4.73632	5.01843	4.86572	5.34771	5.00997	4.85637	5.2055	3.95125	4.55604	4.97215	5.25883	5.49283	5.17161	4.78146	5.62563	5.51723	10	10	10	80.9	80.9	80.9	11.665	0	323.31	2350599936	3108199936	2409900032	2114400000	4798400000	3682299904	2804499968	4711199744	4533799936	6480699904	2728600064	4028300032	3969799936	4556899840
1234	60S acidic ribosomal protein P0;60S acidic ribosomal protein P0-like	RPLP0;RPLP0P6	P05388;P05388-2;Q8NHW5	4.69243	4.88302	4.7077	4.35044	4.52893	4.06297	4.11196	4.71536	4.64445	4.62542	4.66089	5.11094	4.89987	3.42516	3.88914	4.61855	4.41473	5.2127	5.47712	5.33941	5.73009	5.46132	5.3893	15	15	15	61.2	61.2	61.2	34.273	0	323.31	3582799872	3758799872	4447200256	2163300096	4011500032	2549299968	1987299968	4416999936	4552699904	4528999936	2726299904	3641700096	2618299904	1693299968
1235	Transcription factor AP-1	JUN	P05412	NaN	NaN	NaN	NaN	-2.49135	NaN	NaN	NaN	NaN	NaN	NaN	NaN	NaN	NaN	NaN	NaN	NaN	-0.0946026	-0.840092	-0.573395	-0.723875	-0.231922	-0.681347	6	6	5	31.7	31.7	29.3	35.675	0	131.22	0	12801000	0	0	16380000	0	0	16166000	0	10980000	14624000	17190000	17043000	8782400
1236	Fatty acid-binding protein, heart	FABP3	P05413	-0.239674	-1.03894	-0.731442	-0.650771	-0.887299	1.25237	0.459895	1.30226	0.512104	0.936502	1.06569	-1.67277	NaN	NaN	NaN	-1.3533	NaN	NaN	NaN	NaN	NaN	NaN	NaN	11	11	10	75.9	75.9	70.7	14.858	0	24.399	148370000	28400000	68579000	75308000	64314000	360720000	254990000	175220000	326270016	454700000	295169984	29570000	0	0
1237	DNA-directed RNA polymerase III subunit RPC4	POLR3D	P05423	NaN	NaN	NaN	NaN	NaN	NaN	NaN	NaN	NaN	NaN	NaN	NaN	NaN	NaN	NaN	-3.22275	NaN	NaN	NaN	NaN	NaN	NaN	NaN	5	5	5	17.1	17.1	17.1	44.395	0	145.47	0	0	7559000	1702300	0	8459800	0	5130600	0	8356300	8935600	19672000	0	0
1238	Tetranectin	CLEC3B	P05452	NaN	NaN	NaN	NaN	NaN	NaN	NaN	NaN	NaN	NaN	NaN	NaN	NaN	NaN	NaN	NaN	NaN	NaN	NaN	NaN	NaN	NaN	NaN	5	1	1	35.6	13.9	13.9	22.537	0.00016736	7.6304	0	0	0	16459000	0	0	0	0	0	0	0	0	0	0
1239	Lupus La protein	SSB	P05455	4.34511	3.50562	3.88442	4.17267	3.59282	3.80508	3.84133	3.60972	4.22904	3.86439	3.91743	3.49417	2.23785	2.87785	3.15426	3.4569	3.14797	2.75546	2.96417	2.86792	2.99647	3.15797	3.27994	35	35	35	66.7	66.7	66.7	46.836	0	323.31	3986200064	1353400064	2693100032	2212300032	1566899968	2232499968	1553400064	3414299904	1740099968	3238400000	1439900032	1623800064	576000000	694080000
1240	Transcription factor AP-2-alpha	TFAP2A	P05549-5;P05549-6;P05549;P05549-2	NaN	NaN	NaN	NaN	NaN	NaN	NaN	NaN	NaN	NaN	NaN	NaN	NaN	NaN	NaN	NaN	NaN	NaN	NaN	NaN	NaN	NaN	NaN	3	3	3	10.7	10.7	10.7	47.183	0.004192	2.044	0	0	4849500	0	0	0	0	0	0	0	0	0	0	0
1241	Integrin beta-1	ITGB1	P05556;P05556-2;P05556-5;P05556-4;P05556-3	3.07089	2.9503	3.07783	3.00444	2.74466	3.09295	3.19046	3.20487	2.79886	2.58594	2.8039	2.58811	1.27172	3.20861	2.84397	2.2084	2.38211	3.08565	2.93215	3.17567	2.61042	2.8644	2.92776	25	25	25	31.7	31.7	31.7	88.414	0	323.31	1291000064	717350016	1572600064	659270016	729950016	1067000000	658009984	943459968	827489984	1157500032	1016200000	670480000	375400000	865920000
1242	Protein kinase C beta type	PRKCB	P05771;P05771-2	-3.00892	NaN	NaN	NaN	NaN	NaN	NaN	NaN	NaN	NaN	NaN	NaN	NaN	NaN	NaN	NaN	NaN	NaN	NaN	NaN	NaN	NaN	NaN	8	2	2	16.5	3.9	3.9	76.868	0.0027259	2.1724	17945000	5553700	0	4799600	0	0	0	0	0	0	0	0	0	0
1243	Keratin, type I cytoskeletal 18	KRT18	P05783	6.16695	6.24904	6.26989	6.23406	6.11095	7.13413	6.30542	6.59595	6.89727	6.64176	6.94616	3.63352	4.52089	3.19074	3.91411	4.41626	4.50985	6.32543	6.43003	6.42849	6.68528	6.56318	6.86064	37	35	23	75.1	71.4	56	48.057	0	323.31	13221000192	11162999808	15690999808	10012000256	10339000320	26659000320	8222000128	20850999296	19673999360	24960999424	10860999680	910419968	1947800064	692480000
1244	Collagen alpha-2(V) chain	COL5A2	P05997	NaN	NaN	NaN	NaN	NaN	NaN	NaN	NaN	NaN	NaN	NaN	NaN	NaN	NaN	NaN	NaN	NaN	NaN	NaN	NaN	NaN	NaN	NaN	23	23	22	23.9	23.9	23.1	144.91	0	84.861	0	0	0	0	0	0	0	100960000	0	0	0	0	0	0
1245	Uroporphyrinogen decarboxylase	UROD	P06132	1.94017	1.46943	1.76017	1.33843	0.893673	0.816319	0.886205	1.65228	1.57267	1.8765	1.30461	NaN	1.20643	0.299539	NaN	0.320152	0.271019	0.726475	-0.406614	0.291288	-0.335608	-0.703415	-0.398394	13	13	13	44.7	44.7	44.7	40.786	0	295.19	627100032	416260000	708620032	346980000	381169984	305140000	242040000	504110016	631409984	489990016	433640000	82442000	225700000	111030000
1246	Tyrosine-protein kinase Fyn	FYN	P06241-3;P06241-2;P06241	NaN	NaN	NaN	NaN	NaN	NaN	NaN	NaN	NaN	-1.82061	NaN	NaN	NaN	NaN	NaN	NaN	NaN	NaN	NaN	NaN	NaN	NaN	NaN	14	7	7	34	22.2	22.2	54.513	0.00015731	5.537	0	0	0	0	0	6025700	0	9444500	44832000	7383600	0	0	0	0
1247	Alpha-galactosidase A	GLA	P06280	NaN	NaN	NaN	NaN	NaN	-2.58037	NaN	NaN	NaN	NaN	-2.33255	NaN	NaN	NaN	NaN	NaN	-1.1756	NaN	NaN	NaN	NaN	NaN	NaN	9	9	9	28	28	28	48.766	0	68.893	5732100	0	11370000	7464900	10381000	20598000	0	18502000	19486000	27610000	7687700	0	35503000	9090100
1248	Gelsolin	GSN	P06396-2;P06396-4;P06396	-1.70363	-0.413084	-1.8066	NaN	-0.586535	0.848475	-0.550561	-0.250864	0.987558	0.584896	0.827221	-1.1713	NaN	NaN	NaN	NaN	-1.31246	NaN	NaN	NaN	NaN	NaN	NaN	37	37	3	47.1	47.1	1.8	80.64	0	323.31	58151000	104380000	61933000	36475000	104340000	158470000	90915000	334320000	293360000	383470016	114770000	31266000	31872000	18335000
1249	Gelsolin	GSN	P06396-3	NaN	NaN	NaN	NaN	NaN	NaN	NaN	NaN	NaN	NaN	NaN	NaN	NaN	NaN	NaN	NaN	NaN	NaN	NaN	NaN	NaN	NaN	NaN	35	1	1	47.4	2.4	2.4	81.94	0.0093713	1.586	0	0	0	0	0	0	0	0	0	0	0	0	0	0
1250	Retinoblastoma-associated protein	RB1	P06400	-1.02358	-1.3989	-1.10566	-1.20864	NaN	-0.426941	-0.534993	-0.254379	-0.366827	-0.337517	-0.545288	-0.835266	NaN	-0.76006	-1.26826	-0.834213	-1.11228	NaN	NaN	NaN	NaN	NaN	NaN	24	24	24	30	30	30	106.16	0	288.37	87350000	40777000	85343000	24037000	17085000	140290000	81604000	125570000	173110000	138740000	101450000	65810000	24052000	54898000
1251	Prothymosin alpha;Prothymosin alpha, N-terminally processed;Thymosin alpha-1	PTMA	P06454-2;P06454	5.81538	4.87641	4.801	5.58267	5.39171	5.50051	5.66565	4.86021	5.18642	4.89817	5.11096	4.34778	3.21512	4.34706	3.87718	4.03799	4.15293	4.51697	4.56147	4.69618	4.75751	5.39713	5.05863	10	10	10	42.7	42.7	42.7	12.074	0	323.31	7001299968	4422499840	4968600064	5480699904	5464800256	7941300224	5427200000	5136900096	3651599872	5978100224	3513799936	3057100032	1084899968	2103399936
1252	Cyclin-dependent kinase 1	CDK1	P06493;P06493-2	2.63761	2.86602	2.56965	2.44471	2.67346	1.63145	1.4616	1.66563	1.72694	1.97345	2.31674	2.5296	2.01417	0.83092	1.19839	2.27714	1.91406	2.31817	2.3081	1.90717	2.14944	2.24503	2.48022	18	17	16	65	62.3	58.6	34.095	0	323.31	1174700032	1050899968	791779968	481030016	738460032	293710016	334110016	540680000	561600000	766240000	321550016	566480000	436560000	243030000
1253	ATP synthase subunit beta, mitochondrial	ATP5B	P06576	5.34967	5.76641	5.69923	5.68389	5.53737	4.90479	4.59147	4.97491	4.96893	4.94359	4.96269	5.30619	5.66217	5.25164	5.35971	5.81255	5.78374	5.05837	4.85805	5.144	5.11603	4.38847	4.97164	28	28	28	69	69	69	56.559	0	323.31	6746599936	7861899776	10600999936	6796899840	8593899520	5349000192	2025500032	5851599872	6332899840	6274500096	3398000128	3878400000	4889999872	4305999872
1254	Protein S100-A9	S100A9	P06702	NaN	NaN	NaN	NaN	NaN	NaN	NaN	NaN	NaN	-3.6736	NaN	NaN	NaN	NaN	NaN	NaN	NaN	NaN	NaN	NaN	NaN	NaN	NaN	1	1	1	11.4	11.4	11.4	13.242	0.0011165	2.5616	0	0	0	0	13264000	0	0	27463000	12410000	0	0	0	0	0
1255	Protein S100-A6	S100A6	P06703	4.77157	3.91149	3.31857	3.31526	4.68013	3.21712	NaN	4.02687	4.25497	3.63603	3.58738	NaN	NaN	NaN	NaN	3.9039	3.45195	2.19467	3.25023	3.21577	NaN	3.33664	2.57007	7	7	7	45.6	45.6	45.6	10.18	0.00017227	8.9332	4784900096	446980000	2703300096	443820000	3639699968	1752300032	249430000	2204100096	1808300032	1908600064	1527000064	746019968	330449984	0
1256	Eukaryotic translation initiation factor 4E	EIF4E	P06730;P06730-2;P06730-3	0.360149	0.0672493	0.829219	0.674802	0.579256	0.791561	0.295867	NaN	1.13725	1.04884	0.964268	-0.142252	NaN	NaN	0.132614	0.743467	0.58066	1.08353	1.16473	0.519768	0.973709	0.781891	1.07832	9	9	9	43.8	43.8	43.8	25.097	0	91.806	188150000	130950000	175780000	160440000	168630000	196040000	95831000	349820000	464640000	427660000	21159000	88198000	0	27485000
1257	Alpha-enolase	ENO1	P06733	6.09739	5.48025	5.6532	5.70585	5.83931	5.79323	5.64246	5.40257	5.83565	5.62681	5.7288	4.99167	4.60198	4.38935	5.10514	4.55427	4.56479	5.27507	5.18138	5.35647	5.19937	5.77383	5.67775	36	36	10	77	77	12	47.168	0	323.31	10375000064	7774700032	8877800448	7973000192	10826000384	9110500352	3604600064	8399699968	7811299840	7920699904	6609900032	4397400064	2544699904	1996000000
1258	Alpha-enolase	ENO1	P06733-2	NaN	NaN	NaN	NaN	NaN	NaN	NaN	NaN	NaN	NaN	NaN	NaN	NaN	NaN	NaN	NaN	NaN	NaN	NaN	NaN	NaN	NaN	-3.097	27	2	2	80.4	2.9	2.9	36.928	0.0013759	2.3235	17118000	0	0	0	0	0	0	4975100	0	24311000	0	0	20969000	17697000
1259	Glycogen phosphorylase, liver form	PYGL	P06737-2;P06737	2.95859	3.02994	3.23758	2.8386	2.89784	2.35329	1.72615	2.01079	2.47387	2.3307	2.52944	3.06959	2.78596	2.50144	0.543886	3.3504	3.33022	3.73501	3.71284	3.89488	4.09857	3.66913	3.96615	47	47	41	57.1	57.1	50.3	93.133	0	323.31	1570000000	1159399936	1799900032	732150016	1175500032	571809984	253170000	758560000	651640000	888240000	314680000	836600000	774929984	454630016
1260	Glucose-6-phosphate isomerase	GPI	P06744;P06744-2	4.51146	4.92208	4.92258	4.41547	4.43745	4.41079	3.76304	4.27372	5.13793	5.13306	4.71745	4.80303	5.27872	3.68165	4.90244	5.13853	4.91329	3.89387	3.44712	3.76563	4.14543	3.62939	3.74489	29	29	23	52.2	52.2	42.7	63.146	0	323.31	4706299904	4524899840	5332199936	3055899904	3912300032	5348899840	1872899968	7075599872	7465699840	6704699904	3175200000	2324600064	2787599872	1618200064
1261	DNA polymerase beta	POLB	P06746	NaN	NaN	NaN	-1.95206	-1.53253	NaN	NaN	NaN	NaN	NaN	NaN	NaN	NaN	NaN	NaN	NaN	NaN	-1.97429	-1.4469	-2.42913	-1.51826	-1.84182	-2.0837	8	8	8	28.7	28.7	28.7	38.177	0	21.162	0	4144500	19824000	17112000	44786000	0	0	0	0	0	5172700	0	0	0
1262	Nucleophosmin	NPM1	P06748;P06748-3;P06748-2	6.06788	5.48012	5.90119	5.6519	4.76558	5.38566	5.52029	5.51125	6.2318	6.13688	5.84677	5.19975	6.56039	5.48003	5.52075	6.34615	5.87046	6.34888	6.67134	6.84421	6.94534	6.29763	6.77023	21	21	21	64.3	64.3	64.3	32.575	0	323.31	12387999744	8004800000	11733000192	7372100096	8161900032	10323999744	5537099776	11297000448	13664000000	14414000128	6101000192	6602399744	4441600000	5668299776
1263	Tropomyosin alpha-3 chain	TPM3	P06753	NaN	NaN	NaN	NaN	NaN	NaN	NaN	NaN	NaN	NaN	NaN	NaN	NaN	NaN	NaN	NaN	NaN	NaN	NaN	NaN	NaN	NaN	NaN	33	2	2	64.2	4.9	4.9	32.95	0	13.713	0	0	0	0	0	0	0	0	0	0	0	0	0	0
1268	Integrin alpha-V;Integrin alpha-V heavy chain;Integrin alpha-V light chain	ITGAV	P06756-3;P06756-2;P06756	2.33087	2.33793	2.44212	2.71664	2.19437	2.29332	1.80804	2.30509	2.50314	2.55331	2.40254	1.38376	0.338312	-0.185924	-0.494963	0.853062	1.18799	0.672398	0.945095	0.84705	1.22794	0.581324	0.93433	43	43	43	47	47	47	111.13	0	323.31	939480000	675160000	851180032	837729984	618960000	550769984	274710016	856409984	1117299968	1147100032	507129984	302030016	172310000	89368000
1269	Lipoprotein lipase	LPL	P06858	NaN	NaN	NaN	NaN	NaN	NaN	NaN	NaN	NaN	NaN	NaN	NaN	NaN	NaN	NaN	NaN	NaN	NaN	NaN	NaN	-2.73711	NaN	NaN	4	4	4	12.4	12.4	12.4	53.162	0	88.275	0	0	0	0	0	0	0	0	0	0	0	0	0	0
1270	Beta-hexosaminidase subunit alpha	HEXA	P06865	-1.99775	-0.932674	-1.35999	-1.17242	-1.90168	-1.05392	-1.69193	NaN	NaN	-0.7104	NaN	NaN	-1.02372	NaN	NaN	-1.58862	NaN	-0.341309	-0.773155	-0.356657	-0.0121536	-0.988476	-0.389088	13	13	13	22.3	22.3	22.3	60.702	0	43.076	71398000	58370000	51435000	64593000	53370000	32331000	24676000	12646000	36297000	10833000	13400000	0	38204000	10712000
1271	Glia-derived nexin	SERPINE2	P07093-2;P07093-3;P07093	NaN	NaN	NaN	NaN	NaN	-2.40586	NaN	NaN	NaN	NaN	-2.20492	NaN	NaN	NaN	NaN	NaN	NaN	NaN	-2.04765	NaN	NaN	NaN	NaN	15	15	15	38.8	38.8	38.8	44	0	18.281	0	0	0	0	0	19788000	0	0	0	22856000	3679600	0	0	16770000
1272	Epoxide hydrolase 1	EPHX1	P07099	0.59812	-0.0816383	0.31413	0.430833	0.333424	2.65307	2.80929	2.22361	3.73804	3.54053	3.18266	0.102287	-0.8624	-0.438254	1.46909	1.85424	1.7425	0.155106	-0.192495	0.136808	0.330376	-0.956581	0.0358067	22	22	22	56.3	56.3	56.3	52.948	0	280.65	209900000	85467000	136700000	127700000	224710000	1159100032	589310016	2104999936	1759900032	1720600064	562889984	163510000	94644000	58071000
1273	Acyl-CoA-binding protein	DBI	P07108;P07108-3;P07108-2;P07108-4;P07108-5	0.221579	0.636452	1.11409	0.607947	1.4152	0.78927	0.480235	-0.468235	0.159517	0.934422	0.316504	0.514006	NaN	NaN	NaN	0.0325489	NaN	1.5985	1.29628	0.976429	1.37184	2.09709	1.27308	10	10	10	90.8	90.8	90.8	10.044	0	305.84	118650000	200610000	433550016	190850000	391720000	225380000	121690000	157370000	315129984	51921000	103200000	162200000	64615000	20482000
1274	L-lactate dehydrogenase B chain	LDHB	P07195	5.41529	4.96157	4.98138	5.22786	5.17162	5.30216	4.89801	5.19266	5.63459	5.6103	5.60634	5.44188	5.93696	5.52557	5.7134	5.99351	5.68081	5.82116	6.04176	5.96353	6.20773	6.13827	5.89421	19	18	18	49.4	45.8	45.8	36.638	0	323.31	7263200256	4928600064	5345299968	4850299904	5414400000	5856999936	2565299968	8887300096	9571500032	10334000128	3600000000	8000300032	9789899776	6900800000
1275	Major centromere autoantigen B	CENPB	P07199	-0.990503	NaN	NaN	NaN	-1.04247	NaN	NaN	NaN	NaN	NaN	NaN	NaN	NaN	NaN	NaN	NaN	NaN	-0.903088	-0.548092	-1.11816	NaN	-0.80588	-0.420185	7	7	7	14.5	14.5	14.5	65.171	0	35.931	21635000	0	0	0	19784000	0	3475200	0	0	0	0	0	0	0
1276	Glutathione peroxidase 1	GPX1	P07203	0.373934	0.651201	0.28934	0.748923	-0.615244	1.03983	1.00061	0.536247	1.21214	1.03603	1.08336	NaN	NaN	NaN	NaN	-1.0471	-1.89709	-0.144751	NaN	0.396605	-0.226431	-0.128841	-0.323099	11	11	11	57.6	57.6	57.6	22.088	0	40.117	150820000	145390000	176700000	78002000	47129000	212370000	54368000	952160000	344889984	370329984	151200000	44553000	0	7480400
1278	Protein disulfide-isomerase	P4HB	P07237	6.08239	5.86808	5.89266	5.92436	6.08805	4.71428	4.55539	4.73995	4.82756	4.72609	4.84653	4.09369	5.26494	4.27083	5.30235	5.57382	5.38204	5.08072	4.95488	5.19503	5.25809	4.91091	5.17135	40	40	40	60	60	60	57.116	0	323.31	10163999744	7576399872	9733000192	7513800192	11224999936	3508400128	2362899968	3752100096	4265299968	4692499968	1901400064	2487699968	4362299904	2655300096
1279	Histone H1.0;Histone H1.0, N-terminally processed	H1F0	P07305;P07305-2	2.63948	2.30924	2.54534	2.85124	2.84227	1.59577	1.9688	1.87029	1.22675	1.02614	1.14491	NaN	NaN	NaN	NaN	NaN	-2.01542	1.66549	2.02432	1.37429	1.24321	1.42904	1.31457	7	7	7	27.8	27.8	27.8	20.863	0	44.392	763969984	543520000	987729984	721200000	1288199936	227450000	349420000	338510016	377449984	399460000	221100000	0	0	0
1280	Acylphosphatase-1	ACYP1	P07311	-0.904608	-0.643642	-0.144116	-0.216981	-0.505907	-1.39765	-1.02214	NaN	-1.24857	-1.30769	-1.25287	NaN	NaN	NaN	NaN	NaN	-0.53549	-0.916002	NaN	NaN	-0.99991	-1.96906	NaN	6	6	6	67.7	67.7	67.7	11.261	0	28.481	59965000	130980000	164870000	109710000	123590000	49607000	48645000	80270000	97625000	93536000	0	47063000	63656000	0
1281	Cathepsin D;Cathepsin D light chain;Cathepsin D heavy chain	CTSD	P07339	2.67654	2.51482	2.6834	2.80886	2.24773	1.75506	2.11784	2.83704	2.50258	2.34372	2.37053	0.869734	1.65071	-0.0507975	0.377863	2.33958	1.88898	1.54673	1.03553	1.61903	0.85215	0.987263	0.908474	16	16	16	48.3	48.3	48.3	44.552	0	200.06	1407100032	1023800000	1236099968	1041000000	1463600000	681910016	389169984	907779968	880510016	1269200000	712480000	123590000	314470016	94871000
1282	Annexin A2;Putative annexin A2-like protein	ANXA2;ANXA2P2	P07355;P07355-2;A6NMY6	7.18882	7.28999	7.44352	7.56879	7.41848	7.46301	6.97548	7.40129	7.70097	7.7275	7.69146	6.29985	6.64188	6.72679	6.19255	6.65136	6.51484	7.49739	7.53961	7.72436	7.7694	7.3538	7.81129	34	34	34	76.1	76.1	76.1	38.604	0	323.31	26987999232	22094999552	28960999424	18208999424	22624000000	37687001088	23970000896	40895000576	43488002048	49045000192	25339000832	6114400256	8749599744	15064000512
1283	Calpain-1 catalytic subunit	CAPN1	P07384	2.43927	2.82721	2.72181	2.58139	2.5612	2.5238	2.72632	2.68124	2.83068	2.81057	2.74129	2.6258	1.0159	2.49642	1.55492	2.43978	2.60888	3.03599	2.89434	2.72409	2.61624	2.37391	2.4228	34	34	34	50.7	50.7	50.7	81.889	0	323.31	926579968	821289984	1124300032	735520000	891260032	947520000	475870016	1192899968	1232800000	1448800000	482470016	741230016	293400000	490700000
1284	Tubulin beta chain	TUBB	P07437	5.21795	5.61135	5.69801	5.52977	5.71743	5.29479	5.00574	5.46179	5.68668	5.9643	5.57118	4.41116	5.57434	4.49527	NaN	5.26476	NaN	5.62176	5.46152	5.70433	5.51963	5.63899	5.5361	25	4	4	70.7	16	16	49.67	0	323.31	5824600064	5658500096	10293000192	7718600192	8697400320	11710999552	5846900224	13655000064	11541000192	15571999744	5536900096	644369984	7003500032	2148900096
1285	Beta-2 adrenergic receptor	ADRB2	P07550	NaN	NaN	NaN	NaN	NaN	NaN	NaN	NaN	NaN	NaN	NaN	NaN	NaN	NaN	NaN	NaN	NaN	NaN	NaN	NaN	NaN	NaN	NaN	2	2	2	5.8	5.8	5.8	46.458	0.0047087	1.9807	0	0	0	0	0	0	0	0	0	0	0	0	0	0
1286	Prosaposin;Saposin-A;Saposin-B-Val;Saposin-B;Saposin-C;Saposin-D	PSAP	P07602;P07602-2;P07602-3	3.98046	3.74758	3.90245	4.2999	3.56999	3.06842	3.2422	3.36772	3.21432	3.59122	3.48211	0.786537	0.599911	0.025279	0.354111	1.69433	2.5161	1.69636	0.772074	0.967808	1.60315	2.18347	1.60476	22	22	22	39.9	39.9	39.9	58.112	0	90.024	2633200128	1573299968	2249999872	2436300032	1521200000	1496499968	1222200064	1451900032	1716300032	1818700032	1616300032	331660000	218120000	147260000
1287	Beta-hexosaminidase subunit beta;Beta-hexosaminidase subunit beta chain B;Beta-hexosaminidase subunit beta chain A	HEXB	P07686	-0.287876	0.0786781	0.420434	0.215356	0.203764	-1.18065	-0.808671	-1.45833	-0.0585918	-0.314184	-0.818722	0.084856	-0.528477	-1.79773	-2.46946	0.413677	0.482895	-0.934694	0.932148	0.532187	1.12066	0.166574	1.08175	18	18	18	33.8	33.8	33.8	63.111	0	142.06	145390000	63911000	134090000	111200000	127110000	37308000	54772000	126140000	92959000	50012000	37425000	137440000	65979000	61479000
1288	Cathepsin L1;Cathepsin L1 heavy chain;Cathepsin L1 light chain	CTSL	P07711	NaN	NaN	-1.51409	NaN	NaN	NaN	NaN	NaN	NaN	NaN	NaN	NaN	NaN	NaN	NaN	NaN	NaN	NaN	NaN	-1.46774	-0.328695	NaN	NaN	8	8	7	27.3	27.3	25.2	37.564	0	64.721	32406000	18636000	67082000	13246000	12960000	0	0	0	0	12881000	0	0	0	0
1289	Profilin-1	PFN1	P07737	5.7787	5.71031	5.5878	5.80978	5.75256	5.09141	5.1032	5.2534	5.54736	5.75771	5.81031	4.35194	5.05167	4.36117	3.20531	4.8985	4.76886	6.15169	6.1532	6.311	6.09013	5.68545	6.25	13	13	8	91.4	91.4	58.6	15.054	0	323.31	7998700032	7302700032	8244499968	6210999808	7631799808	4518600192	5546100224	7504999936	10682999808	9656599552	4549100032	2276000000	5982400000	3122200064
1290	Bisphosphoglycerate mutase	BPGM	P07738	NaN	NaN	NaN	NaN	NaN	NaN	NaN	NaN	NaN	NaN	NaN	NaN	NaN	NaN	NaN	NaN	-2.21391	NaN	NaN	NaN	NaN	NaN	NaN	8	8	8	40.2	40.2	40.2	30.005	0	22.684	0	0	12152000	0	12200000	5587600	10841000	13535000	0	17123000	15573000	15843000	0	8331200
1291	Adenine phosphoribosyltransferase	APRT	P07741;P07741-2	1.61924	2.26922	2.42089	2.01376	2.43864	2.03381	1.80417	2.28214	1.89793	1.81408	1.95065	1.76343	1.88707	2.11325	1.63644	2.31869	2.26723	2.60902	2.88147	2.62164	2.27995	2.98514	2.68715	12	12	12	68.9	68.9	68.9	19.608	0	265.29	562670016	533590016	795100032	365609984	1019100032	498150016	410800000	653390016	384969984	588510016	398329984	398520000	258660000	537219968
1292	Bifunctional glutamate/proline--tRNA ligase;Glutamate--tRNA ligase;Proline--tRNA ligase	EPRS	P07814	4.77076	4.27877	4.47151	4.41088	4.1662	4.8099	4.31986	4.37757	4.92675	4.79437	4.98029	3.54081	3.27581	0.85851	2.52944	3.94115	3.87539	4.27513	3.92092	4.02896	4.12232	3.99309	3.98952	83	83	82	56.7	56.7	56.7	170.59	0	323.31	4004300032	2755300096	3788300032	2504600064	2730800128	4598900224	2081799936	4894799872	4918099968	5212000256	1808700032	1692000000	1215699968	224410000
1293	Cathepsin B;Cathepsin B light chain;Cathepsin B heavy chain	CTSB	P07858	3.32791	3.25556	3.84483	3.88835	3.12282	1.21132	2.22625	1.74949	1.49759	1.86441	1.45238	0.260151	0.357876	0.611241	-0.00761604	NaN	-0.0319195	1.74949	2.15406	2.05151	1.96498	2.36031	1.70269	17	17	17	50.7	50.7	50.7	37.821	0	323.31	1150200064	1418000000	1916000000	1925299968	1430200064	262320000	385070016	429700000	459980000	433889984	409750016	121230000	91517000	120050000
1294	Heat shock protein HSP 90-alpha	HSP90AA1	P07900-2;P07900	6.20604	5.75522	6.11911	5.8885	5.7436	5.56874	5.23392	5.17252	5.47278	5.40307	5.37704	5.70887	5.77535	5.20389	5.069	6.20669	5.85603	6.99498	6.94465	7.19698	7.23166	6.89856	7.13364	54	54	31	53.6	53.6	33.8	98.16	0	323.31	11322000384	7386500096	11964000256	7377699840	7810299904	5392200192	5065800192	8381300224	7786800128	7503000064	3204800000	3468300032	4663300096	3698099968
1295	Galactose-1-phosphate uridylyltransferase	GALT	P07902	NaN	NaN	NaN	NaN	NaN	NaN	NaN	NaN	NaN	NaN	NaN	NaN	NaN	NaN	NaN	NaN	NaN	NaN	NaN	NaN	NaN	NaN	NaN	7	7	7	24.8	24.8	24.8	43.363	0	11.473	0	0	0	6734800	0	21891000	0	11137000	45405000	0	42424000	0	0	0
1296	Heterogeneous nuclear ribonucleoproteins C1/C2	HNRNPC	P07910;P07910-3	NaN	NaN	NaN	NaN	NaN	NaN	NaN	NaN	NaN	NaN	NaN	NaN	NaN	NaN	NaN	-0.872412	NaN	NaN	NaN	NaN	NaN	NaN	NaN	26	1	1	63.1	10.1	10.1	33.67	0	77.223	0	29201000	74607000	0	0	0	0	75937000	126840000	25383000	0	0	72571000	0
1297	Heterogeneous nuclear ribonucleoproteins C1/C2	HNRNPC	P07910-2;P07910-4	NaN	NaN	NaN	NaN	NaN	NaN	NaN	NaN	NaN	NaN	NaN	NaN	NaN	NaN	NaN	NaN	NaN	NaN	NaN	NaN	-0.135979	NaN	NaN	26	26	1	61.4	61.4	6.1	32.337	0	323.31	65951000	38003000	78269000	32012000	42192000	29243000	0	14313000	0	73883000	10316000	20194000	56770000	0
1298	Cytochrome b-c1 complex subunit 6, mitochondrial	UQCRH	P07919	-1.16817	NaN	-1.57616	-0.414767	NaN	0.201614	NaN	NaN	1.06308	0.60146	-0.0901718	NaN	NaN	NaN	NaN	NaN	NaN	0.753027	0.249659	0.846811	-0.232344	1.25144	0.00100327	5	5	5	67	67	67	10.739	0	168.44	53343000	0	80934000	69357000	0	213580000	0	410060000	364249984	194720000	51945000	0	0	0
1299	Laminin subunit beta-1	LAMB1	P07942	6.36473	5.85763	5.90865	2.417	2.88177	6.81375	6.81778	6.95874	1.6876	2.21541	1.79512	2.65889	3.7655	4.13112	-0.755417	1.37771	0.687492	5.91003	5.94658	5.85253	0.4755	-0.716692	-0.912781	66	66	66	38.5	38.5	38.5	198.04	0	323.31	10888999936	7153200128	8775700480	567209984	881230016	18325000192	13607999488	470150016	652920000	514060000	13415999488	1541299968	2187599872	2127900032
1300	Tyrosine-protein kinase Yes	YES1	P07947	NaN	NaN	NaN	NaN	NaN	-0.791975	-1.06798	-0.88658	-0.803228	-0.225615	-0.750973	NaN	NaN	NaN	-0.782999	-0.99894	NaN	-1.55578	-1.03103	-0.519785	-1.01931	0.0463066	-0.645342	19	12	8	38.7	27.6	22.5	60.801	0	98.625	0	0	15917000	8192900	16821000	76176000	31338000	49914000	133030000	86985000	45728000	12483000	0	0
1301	Tyrosine-protein kinase Lyn	LYN	P07948	NaN	NaN	NaN	NaN	NaN	NaN	NaN	NaN	NaN	NaN	NaN	NaN	NaN	NaN	NaN	NaN	NaN	NaN	NaN	NaN	NaN	NaN	NaN	18	16	2	40.6	37.7	2.9	58.573	0	126.04	0	0	0	0	0	0	0	0	0	0	0	0	0	0
1302	Tropomyosin beta chain	TPM2	P07951	-0.958088	NaN	NaN	NaN	0.079668	-0.496058	NaN	0.444342	-0.703556	-0.936016	-0.273203	0.743387	0.85223	-0.539689	NaN	0.235157	0.371668	-0.62706	-0.590302	-0.867275	-1.57119	-0.219301	-0.990616	36	22	6	71.8	48.9	13.7	32.85	0	323.31	61770000	32993000	0	0	245140000	170840000	87957000	75661000	110640000	121500000	222260000	245330000	297129984	102000000
1304	Fumarate hydratase, mitochondrial	FH	P07954-2;P07954	3.54333	3.19056	3.34269	3.16879	3.38966	2.83664	2.62667	2.88472	2.68985	2.77367	2.72688	4.16236	3.86585	3.36678	3.62906	3.49665	3.5976	3.06456	3.1329	2.99652	3.14726	3.08442	3.23775	26	26	26	69.4	69.4	69.4	50.212	0	323.31	2672499968	1785799936	2137699968	1254200064	1526800000	1241400064	641169984	1319800064	1174700032	1568800000	671990016	2338599936	1470599936	1006600000
1305	DNA excision repair protein ERCC-1	ERCC1	P07992;P07992-4;P07992-2;P07992-3	NaN	NaN	NaN	NaN	NaN	NaN	NaN	NaN	NaN	NaN	NaN	NaN	NaN	NaN	NaN	NaN	NaN	NaN	NaN	NaN	NaN	NaN	NaN	6	6	6	21.2	21.2	21.2	32.562	0.0005836	3.573	0	0	0	0	0	10744000	0	0	0	0	0	0	7104900	0
1306	Thrombospondin-1	THBS1	P07996;P07996-2	0.792742	-0.571539	0.658807	0.319314	-0.562605	-2.24318	-1.51181	NaN	NaN	NaN	NaN	NaN	NaN	0.76323	NaN	NaN	NaN	-0.724808	-0.319887	-2.93213	NaN	-1.5463	NaN	52	52	14	51.2	51.2	14.2	129.38	0	323.31	234800000	72271000	266510000	96367000	103550000	25802000	22939000	0	0	0	0	0	0	213170000
1307	Transcription factor Sp1	SP1	P08047;P08047-3	NaN	NaN	NaN	NaN	NaN	NaN	NaN	NaN	NaN	NaN	NaN	NaN	NaN	NaN	NaN	NaN	NaN	NaN	NaN	NaN	NaN	NaN	NaN	6	6	1	13	13	1.9	80.692	0	89.559	0	0	16520000	9118400	0	19851000	11564000	11304000	18894000	14505000	10523000	0	12120000	0
1308	Insulin-like growth factor 1 receptor;Insulin-like growth factor 1 receptor alpha chain;Insulin-like growth factor 1 receptor beta chain	IGF1R	P08069	NaN	NaN	NaN	NaN	NaN	NaN	NaN	NaN	NaN	NaN	NaN	NaN	NaN	NaN	NaN	NaN	NaN	NaN	NaN	NaN	NaN	NaN	NaN	9	9	8	8.2	8.2	7.4	154.79	0.00017215	8.9171	6881000	0	6020000	6181100	0	6278300	0	3042600	3079600	0	4895400	0	0	0
1309	Collagen alpha-2(I) chain	COL1A2	P08123	NaN	NaN	NaN	-1.35161	-0.18655	NaN	NaN	-2.14279	-1.91976	-2.60987	NaN	NaN	NaN	1.06825	-1.82225	-2.37951	NaN	NaN	NaN	NaN	-1.89487	NaN	-3.21769	70	69	69	74.6	74	74	129.31	0	323.31	0	0	14872000	45438000	130670000	10702000	0	58574000	39651000	0	29733000	0	0	458120000
1310	Annexin A6	ANXA6	P08133;P08133-2	4.11069	3.7133	4.03103	4.19468	4.05177	4.19909	3.70983	4.17788	4.48322	4.26497	4.37565	4.23501	3.26572	3.5973	2.80823	4.27452	4.14995	4.36164	4.54712	4.6798	4.76016	4.28182	4.66821	52	52	52	72.8	72.8	72.8	75.872	0	323.31	2626700032	1486700032	2067500032	1862099968	2272100096	2996100096	1356899968	4155599872	3407399936	3959699968	1743900032	2440600064	1225200000	882849984
1311	Rho-related GTP-binding protein RhoC	RHOC	P08134	NaN	NaN	NaN	NaN	NaN	NaN	NaN	NaN	NaN	NaN	NaN	NaN	NaN	NaN	NaN	NaN	NaN	NaN	NaN	NaN	NaN	NaN	NaN	7	1	1	29	6.2	6.2	22.006	0.00044703	4.0358	196330000	136180000	217060000	158940000	147810000	90848000	83808000	74703000	131820000	108300000	61332000	0	0	0
1312	4F2 cell-surface antigen heavy chain	SLC3A2	P08195-3;P08195;P08195-4	NaN	NaN	NaN	NaN	-3.42657	NaN	NaN	NaN	NaN	NaN	NaN	NaN	NaN	NaN	NaN	NaN	NaN	NaN	NaN	NaN	NaN	-3.67297	NaN	29	1	1	51.9	3	3	61.815	0.00058668	3.7094	0	16524000	10570000	0	13001000	0	0	0	0	0	0	0	0	0
1313	4F2 cell-surface antigen heavy chain	SLC3A2	P08195-2	NaN	NaN	NaN	NaN	NaN	NaN	NaN	NaN	NaN	NaN	NaN	NaN	NaN	NaN	NaN	NaN	NaN	NaN	NaN	NaN	NaN	NaN	NaN	30	30	2	54.4	54.4	1.9	57.944	0	323.31	0	0	0	7634500	0	0	0	0	0	0	0	0	0	0
1314	Beta-glucuronidase	GUSB	P08236-3;P08236-2;P08236	NaN	-2.97025	NaN	NaN	NaN	NaN	NaN	-2.06254	-2.45337	-1.76799	-1.97957	NaN	NaN	NaN	NaN	NaN	NaN	-1.64296	-1.81454	NaN	-1.9637	NaN	-1.94921	9	9	9	21.2	21.2	21.2	58.345	0	80.687	10363000	7593800	0	12573000	0	8127500	24371000	15364000	56095000	42899000	34957000	0	0	0
1315	ATP-dependent 6-phosphofructokinase, muscle type	PFKM	P08237;P08237-3;P08237-2	1.56505	1.65679	1.88923	1.74053	1.47086	-1.259	-0.256942	0.342863	-0.0320988	-0.138878	0.401974	2.6359	2.54747	1.49769	1.84369	2.7639	2.76715	1.69046	1.45377	1.5888	2.00916	1.34554	1.64829	33	31	30	46.8	44.5	43.3	85.182	0	323.31	474920000	341360000	640249984	406529984	574280000	48811000	63152000	141160000	119450000	169930000	154090000	842350016	899539968	280480000
1316	Heat shock protein HSP 90-beta	HSP90AB1	P08238	5.9409	5.9075	6.19454	5.79335	5.20675	6.25067	5.44902	5.57978	6.40396	6.55242	6.06559	5.92975	6.42027	5.05593	5.62434	6.09605	5.9832	6.5845	6.60179	6.65993	6.74939	6.36032	6.54351	52	32	26	63.3	43	37.2	83.263	0	323.31	9930999808	9611400192	12497000448	5801999872	8689899520	15064999936	7429300224	15616000000	15320999936	13518999552	6071699968	8769999872	8096900096	5487900160
1317	Signal recognition particle receptor subunit alpha	SRPR	P08240;P08240-2	-0.0619354	0.224987	0.245826	-2.11712	-1.01988	1.27297	0.857448	0.0657387	0.460318	0.464167	0.762232	-0.50333	1.14685	-0.0879221	-0.132679	1.022	1.40655	-0.736252	-0.0905285	-0.0322475	-0.896429	0.311291	0.346153	30	30	30	50.9	50.9	50.9	69.81	0	258.23	141280000	111340000	161060000	20576000	71107000	301240000	223590000	170290000	164900000	246460000	86291000	86590000	297980000	107230000
1318	Asparagine synthetase [glutamine-hydrolyzing]	ASNS	P08243-2;P08243;P08243-3	1.61986	1.66565	1.4901	0.928155	1.23089	0.74762	NaN	0.859999	1.13689	1.18485	1.35398	2.01637	2.63355	1.88729	1.57286	2.87124	2.80278	1.42789	0.981241	1.62348	1.7059	1.89646	1.56708	25	25	25	58.3	58.3	58.3	62.168	0	119.93	471440000	389320000	524809984	147800000	208310000	210820000	16570000	355420000	492040000	376169984	180080000	615750016	581809984	346940000
1319	72 kDa type IV collagenase;PEX	MMP2	P08253-2;P08253-3;P08253	NaN	NaN	NaN	NaN	NaN	NaN	NaN	NaN	NaN	NaN	NaN	NaN	NaN	NaN	NaN	NaN	NaN	NaN	NaN	NaN	NaN	NaN	NaN	3	3	3	9.4	9.4	9.4	65.764	0.0011222	2.6793	0	0	0	0	0	0	0	0	0	0	0	0	0	0
1320	Porphobilinogen deaminase	HMBS	P08397;P08397-3;P08397-2;P08397-4	-0.358084	-0.93535	NaN	-0.600537	-1.00925	NaN	NaN	-0.318308	-0.725584	-0.408417	-0.41349	-0.517868	-0.907253	NaN	0.269243	-0.205585	-0.310837	-0.895895	-1.19302	-0.961161	-0.967182	NaN	-0.227272	11	11	11	34.3	34.3	34.3	39.33	0	17.748	126250000	45323000	0	90173000	78852000	29249000	0	87561000	106840000	86972000	93563000	83389000	101050000	0
1321	Neprilysin	MME	P08473	NaN	-1.573	-1.95477	NaN	NaN	NaN	NaN	NaN	NaN	NaN	NaN	NaN	NaN	NaN	NaN	NaN	NaN	NaN	NaN	NaN	NaN	-1.54674	-1.35684	19	19	19	30.1	30.1	30.1	85.513	0	113.22	5963000	24037000	26069000	8495200	0	0	0	0	0	0	0	0	0	0
1322	Pyruvate dehydrogenase E1 component subunit alpha, somatic form, mitochondrial	PDHA1	P08559;P08559-3;P08559-2;P08559-4	1.43105	1.51543	1.75437	1.65054	2.08063	2.0675	2.22383	2.17012	2.76825	2.43191	2.36889	1.78787	1.40093	2.04575	1.49052	2.42546	2.03794	1.40643	1.44237	1.82603	1.77583	1.43064	1.68376	30	30	30	74.6	74.6	74.6	43.295	0	285.84	398249984	292110016	494110016	377070016	584339968	797680000	576179968	1112400000	1230700032	903059968	516920000	344540000	349120000	434320000
1323	Collagen alpha-2(IV) chain;Canstatin	COL4A2	P08572	2.57759	1.86727	1.91434	1.4991	1.63986	1.99013	2.18509	2.50476	1.65331	0.867247	1.63899	-0.245106	1.66064	0.833858	-0.0770226	-0.500174	0.612539	1.76291	1.03946	2.33123	NaN	NaN	-2.04397	22	22	22	20.6	20.6	20.6	167.55	0	322.31	892380032	436769984	600339968	314129984	510929984	677260032	758710016	494030016	347240000	480070016	998790016	117210000	477100000	202800000
1324	Cytochrome c1, heme protein, mitochondrial	CYC1	P08574	-0.136715	0.615208	0.491187	-0.0553465	-0.454512	1.14285	0.603917	1.19553	2.16751	3.07875	2.1651	-0.888252	0.580692	NaN	NaN	1.28938	1.83554	2.7389	2.8935	2.28666	2.46204	0.642824	2.71354	11	11	11	37.8	37.8	37.8	35.422	0	181.06	70993000	141940000	195500000	67977000	76509000	399940000	186800000	667100032	1826599936	1074899968	172810000	93873000	210190000	70082000
1325	U2 small nuclear ribonucleoprotein B	SNRPB2	P08579	1.283	0.60799	0.317555	0.362819	1.4039	0.48991	NaN	0.574501	0.312304	0.270367	0.416101	NaN	NaN	NaN	0.434319	-0.0578499	0.0125065	0.161535	-0.0117741	-0.377079	0.633375	0.737009	-0.1161	10	8	8	46.7	40	40	25.486	0	31.102	339860000	184160000	258200000	96628000	409870016	218470000	56339000	214910000	227420000	241850000	175990000	0	0	86638000
1326	Hepatocyte growth factor receptor	MET	P08581;P08581-2;P08581-3	-1.87691	NaN	-2.10385	NaN	NaN	NaN	NaN	NaN	NaN	-1.9115	NaN	NaN	NaN	NaN	NaN	-2.09107	-1.87619	NaN	NaN	NaN	-2.12856	-2.01299	-2.8198	23	23	22	20	20	19.4	155.54	0	25.314	19037000	11623000	32284000	0	18603000	0	3441200	9418300	30287000	21466000	0	7411300	7273400	0
1327	Melanotransferrin	MFI2	P08582	-3.2636	-2.96628	NaN	NaN	-3.49197	NaN	NaN	NaN	NaN	NaN	NaN	NaN	NaN	NaN	NaN	NaN	NaN	NaN	NaN	NaN	NaN	NaN	NaN	9	9	9	15.4	15.4	15.4	80.214	0	15.093	20370000	12273000	12242000	3499600	10430000	0	0	0	0	0	0	0	0	0
1328	Myosin light chain 3	MYL3	P08590	NaN	NaN	NaN	NaN	NaN	NaN	NaN	NaN	NaN	NaN	NaN	NaN	NaN	NaN	NaN	NaN	NaN	NaN	NaN	0.731567	NaN	NaN	NaN	5	5	3	26.7	26.7	18.5	21.932	0	80.766	0	0	0	30721000	0	0	0	0	0	0	0	0	0	0
1329	U1 small nuclear ribonucleoprotein 70 kDa	SNRNP70	P08621;P08621-2;P08621-3	3.12203	2.88779	2.73526	2.67533	2.24709	2.57061	1.73693	2.38384	2.82606	2.72516	2.55875	1.6585	1.31334	NaN	0.574505	1.51444	1.89563	2.92727	2.72069	2.74744	3.02069	2.89219	2.91795	21	21	21	49.4	49.4	49.4	51.556	0	197.02	1221500032	1132000000	980300032	818929984	542220032	849169984	176920000	1186700032	1105500032	999009984	426240000	369540000	309809984	27421000
1330	Integrin alpha-5;Integrin alpha-5 heavy chain;Integrin alpha-5 light chain	ITGA5	P08648	-1.957	-2.07719	-1.50217	NaN	-1.1319	NaN	NaN	NaN	-2.64061	-1.169	NaN	NaN	NaN	-1.34923	NaN	NaN	NaN	-0.96072	-2.65126	-2.76427	-0.54895	-1.03432	-0.46386	24	24	24	32.2	32.2	32.2	114.54	0	323.31	19257000	24555000	38849000	9149100	51695000	0	0	11941000	52209000	0	0	14732000	0	55861000
1331	Nuclear factor 1 C-type	NFIC	P08651-4;P08651-5;P08651-3;P08651-6;P08651-2;P08651	NaN	NaN	NaN	NaN	NaN	NaN	-1.59563	NaN	NaN	NaN	NaN	NaN	NaN	NaN	NaN	-0.605453	NaN	-0.890623	-1.42443	NaN	NaN	NaN	-1.70257	10	10	9	27.8	27.8	25.1	45.412	0	85.826	4795600	0	0	0	0	0	25633000	38109000	13758000	0	9215600	0	0	0
1332	Vimentin	VIM	P08670	7.59804	7.60698	7.78352	7.82553	7.69136	8.03811	7.49477	7.88492	8.23346	8.15812	8.13998	7.68263	7.47941	8.61959	7.62484	7.80933	7.66852	8.46086	8.34521	8.56443	8.52227	8.76392	8.82724	62	62	57	91.8	91.8	86.5	53.651	0	323.31	32430000128	25905999872	38277001216	23570999296	29042999296	37894000640	17615998976	53936001024	55296999424	51520000000	24591998976	19277000704	17027000320	34328000512
[truncated: 6,380 more rows]
[truncated: 10 more columns]

## Sheet: Cancer cell Omgel-Matrigel_DEqM
	gene name	logFC	AveExpr	t	P.Value	adj.P.Val	B	count	sca.t	sca.P.Value	sca.adj.pval	Protein IDs	Protein names	sig
[truncated: 2,404 more rows]
