# Supplementary material for: Omentum-derived matrix enables the study of metastatic ovarian cancer and stromal cell functions in a physiologically relevant environment
Source: Matrix Biol Plus. 2023 Nov 22;19-20:100136. doi: 10.1016/j.mbplus.2023.100136 (PMC10784634; doi:10.1016/j.mbplus.2023.100136)
Supplement: Supplementary data 7 [file mmc7.xlsx]

## Sheet: CAF proteome OmGel-Matr-NoGel 
id	Protein names	Gene names	Majority protein IDs	OMCAF 055-omgel 10A + NACT N1	OMCAF 066-omgel 10A + NACT N1	OMCAF 055-omgel 10A + NACT N2	OMCAF 066-omgel 10A + NACT N2	OMCAF 055-No Gel N1	OMCAF 066-No Gel N1	OMCAF 055-No Gel N2	OMCAF 066-No Gel N2	OMCAF 055-matrigel N1	OMCAF 066-matrigel N1	OMCAF 055-matrigel N2	OMCAF 066-matrigel N2	Peptides	Razor + unique peptides	Unique peptides	Q-value	Score	Sequence coverage [%]	Unique + razor sequence coverage [%]	Unique sequence coverage [%]	Mol. weight [kDa]	Intensity	Protein IDs
0	Adenosine 3-phospho 5-phosphosulfate transporter 2	SLC35B3	A0A3B3IRN3;A0A024QZW4;Q9H1N7-2;Q9H1N7-3;Q9H1N7	-1.93435	-1.97933	-2.00961	-2.00762	-2.16965	-2.17862	-2.17443	-2.15038	-1.99609	-2.19435	-1.937	-2.09219	1	1	1	0.0051539	1.4636	3.6	3.6	3.6	27.924	19507000	A0A3B3IRN3;A0A024QZW4;Q9H1N7-2;Q9H1N7-3;Q9H1N7
1	Serpin B6	SERPINB6	A0A024QZX5;A0A087X1N8;P35237;A0A2R8YD12;A0A2R8Y6A7	4.4214	4.46164	4.46018	4.56044	4.3692	4.38281	4.41768	4.30132	4.27867	4.33092	4.28234	4.31724	12	12	12	0	102.91	34.7	34.7	34.7	43.024	3653300000	A0A024QZX5;A0A087X1N8;P35237;A0A2R8YD12;A0A2R8Y6A7;A0A2R8YDD0;A0A2R8Y517
2	Vigilin	HDLBP	A0A024R4E5;Q00341;Q00341-2;H0Y394	6.01826	5.98624	5.87235	6.01562	6.0908	6.06009	6.11352	6.0746	5.98066	6.00962	5.99242	6.03719	66	66	66	0	323.31	47.1	47.1	47.1	141.44	11438000000	A0A024R4E5;Q00341;Q00341-2;H0Y394;H7C0A4;C9JIZ1;C9J5E5;H7C2D1;H7BZC3;C9JZI8;C9JHZ8;C9JES8;C9JHS7;C9JK79;C9JT62;C9JHN6;C9JEJ8;C9JBS3;C9JQ82;C9JMQ6;C9J739;H7C3D0;C9JHS9
3	Transmembrane protein 120A	TMEM120A;TMPIT	A0A087WZA9;A0A024R4K9;A0A087X266;Q9BXJ8-2;Q9BXJ8	-3.50452	-3.26649	-3.57987	-3.4257	-3.44705	-3.76106	-3.68919	-3.63602	-3.55124	-3.74541	-3.48691	-3.48981	2	2	1	0	4.7043	12.1	12.1	6.3	20.459	24898000	A0A087WZA9;A0A024R4K9;A0A087X266;Q9BXJ8-2;Q9BXJ8
4		SERPINA1	A0A024R6I7;A0A0G2JRN3	-1.59196	-1.49434	-0.939217	-1.57421	-5.26363	-4.41273	-4.91057	-5.4003	-4.74928	-4.4524	-5.49379	-4.93006	12	1	1	0	15.055	27.8	3.8	3.8	46.708	18315000	A0A024R6I7;A0A0G2JRN3;G3V5R8;G3V387;A0A0B4J278;G3V544;P20848
5	Transcription elongation factor 1 homolog	ELOF1	K7EN05;K7EPC8;A0A024R7E8;K7EQ44;K7EMV4;P60002	-1.71322	-1.62668	-1.67259	-1.59154	-1.61043	-1.62823	-1.59904	-1.6486	-1.56097	-1.62497	-1.65153	-1.48291	1	1	1	0	7.1525	23.7	23.7	23.7	8.6531	52499000	K7EN05;K7EPC8;A0A024R7E8;K7EQ44;K7EMV4;P60002
6	Proteasome subunit alpha type;Proteasome subunit alpha type-2	PSMA2	A0A024RA52;P25787;A0A7I2V2H3	2.91084	2.91973	2.76576	2.84936	2.80271	2.67195	2.8242	2.86957	2.85814	2.72447	2.85212	2.85509	7	7	7	0	130.85	32.1	32.1	32.1	25.898	1668600000	A0A024RA52;P25787;A0A7I2V2H3;A0A7I2YQP7;C9JCK5;H3BT36
8	Solute carrier family 22 member 18	SLC22A18	A0A0J9YWM3;A0A024RCG2;E9PRM7;Q96BI1	-1.2582	-1.16541	-1.26731	-1.47924	-1.04061	-1.02322	-1.25083	-1.15951	-1.33792	-1.15771	-1.1892	-1.32283	3	3	3	0	10.112	8.3	8.3	8.3	34.924	45397000	A0A0J9YWM3;A0A024RCG2;E9PRM7;Q96BI1;A0A0J9YXN9
9	MHC class I polypeptide-related sequence A	MICA	A0A024RCL3;Q96QC4;A0A0G2JJ55;A0A0G2JK11;A0A1W2PRA6;A0A1W2PPN1;Q29983	-0.864758	-1.02381	-0.901775	-1.10488	-1.19324	-1.22102	-1.12851	-1.3113	-0.99588	-0.819778	-0.735527	-0.872515	2	2	2	0	5.6774	8.1	8.1	8.1	27.084	33208000	A0A024RCL3;Q96QC4;A0A0G2JJ55;A0A0G2JK11;A0A1W2PRA6;A0A1W2PPN1;Q29983
10	Lysosomal thioesterase PPT2	PPT2;hCG_1999928	G8JLL2;A0A0G2JK02;A0A0G2JIU6;A0A0G2JHB6;A0A0G2JKR3;A0A140T9Y1;A0A0G2JLL3;A0A0G2JLA3;A0A0G2JH76;A0A024RCQ8;A0A140T8X7;Q9UMR5-2;Q9UMR5;Q9UMR5-3;A0A0G2JLK6	0.76635	0.759491	0.811226	0.81069	0.745544	0.86027	0.832539	0.760622	0.941568	1.00693	1.00819	0.887957	3	3	3	0	58.215	22.8	22.8	22.8	20.398	103020000	G8JLL2;A0A0G2JK02;A0A0G2JIU6;A0A0G2JHB6;A0A0G2JKR3;A0A140T9Y1;A0A0G2JLL3;A0A0G2JLA3;A0A0G2JH76;A0A024RCQ8;A0A140T8X7;Q9UMR5-2;Q9UMR5;Q9UMR5-3;A0A0G2JLK6;A0A0G2JLK3
11	Large proline-rich protein BAG6	BAG6;BAT3	P46379-3;P46379;P46379-2;A0A7I2V508;A0A0G2JK23;A0A024RCR6;A0A7P0MQS5;P46379-5;A0A0G2JL47;P46379-4;X6REW1;A0A0G2JJM1;F6S6P2	1.85228	2.00133	1.85032	1.85842	1.88681	1.73385	1.77875	1.80003	1.99853	2.00771	2.07665	2.0333	17	17	17	0	216.19	19.2	19.2	19.2	122.34	439360000	P46379-3;P46379;P46379-2;A0A7I2V508;A0A0G2JK23;A0A024RCR6;A0A7P0MQS5;P46379-5;A0A0G2JL47;P46379-4;X6REW1;A0A0G2JJM1;F6S6P2;F6VEM6;F6U341;A0A1B0GX79;F6WML8;F6X9W3;A0A0G2JJR8;A0A7I2V3H1;F6XTU0;F6U1F2;F6UR09;F6TC96;H0Y710;H0Y4L1
12	Phospholipid-transporting ATPase;Phospholipid-transporting ATPase IG	ATP11C	A0A067XG54;A0A804HIW2;Q8NB49-2;Q8NB49-3;Q8NB49-4;Q8NB49	1.2033	1.17528	1.10697	1.20159	1.10457	1.03197	1.06293	1.00636	1.08567	1.06472	1.08317	1.12575	15	15	14	0	69.754	13.1	13.1	12.4	127.68	1133200000	A0A067XG54;A0A804HIW2;Q8NB49-2;Q8NB49-3;Q8NB49-4;Q8NB49;H7C0E8;H0Y8F0;H0Y547;E9PEJ6;P98196
14	Nitric oxide synthase-interacting protein	NOSIP	A0A075B6F9;Q9Y314;M0R3B2	0.41786	0.440079	0.31864	0.530914	0.310547	0.218636	0.415428	0.326172	0.590218	0.491991	0.56889	0.59325	9	9	9	0	77.668	32.9	32.9	32.9	33.431	127100000	A0A075B6F9;Q9Y314;M0R3B2;M0R1K2;M0R1T7;M0QX85;A0A075B797
15	Dystrophin	DMD	A0A075B6G3;A0A5H1ZRP8;P11532;P11532-11;P11532-4;P11532-2;A0A087WV90;P11532-3;H0Y304;A0A5H1ZRP9;A0A804HKR4;A0A5H1ZRQ1;A0A5H1ZRQ8;P11532-14;P11532-15;P11532-12	0.231604	0.213846	0.293533	0.207783	0.385363	0.529741	0.484503	0.423006	0.41951	0.458052	0.444983	0.410269	41	36	23	0	169.72	10.9	10	5.8	426.77	3070800000	A0A075B6G3;A0A5H1ZRP8;P11532;P11532-11;P11532-4;P11532-2;A0A087WV90;P11532-3;H0Y304;A0A5H1ZRP9;A0A804HKR4;A0A5H1ZRQ1;A0A5H1ZRQ8;P11532-14;P11532-15;P11532-12;A0A5H1ZRP7;P11532-17;P11532-16;P11532-13;A0A5H1ZRR9;A0A804HKY9;A0A087WTU7;A0A7P0Z4M9;A0A7P0Z4Q6;A0A7P0TAX0;H0Y3E8;Q4G0X0;A0A804HIY5;A0A804HL39;A0A804HKZ5;A0A7P0Z447;Q14174;H0Y864;Q14172
16	Activating molecule in BECN1-regulated autophagy protein 1	AMBRA1	A0A075B6T1;Q9C0C7-4;Q9C0C7-2;Q9C0C7-3;Q9C0C7;Q9C0C7-5;Q9C0C7-6	-4.22275	-4.22062	-4.13611	-3.97763	-4.37609	-4.1305	-4.28705	-4.15291	-4.14894	-4.12917	-4.07201	-3.93819	3	3	3	0	4.5761	2.6	2.6	2.6	129.6	4256000	A0A075B6T1;Q9C0C7-4;Q9C0C7-2;Q9C0C7-3;Q9C0C7;Q9C0C7-5;Q9C0C7-6
18	Epiplakin	EPPK1	A0A075B730;P58107	-0.650988	-0.527645	-0.466454	-0.529289	-0.308044	-0.179945	-0.382318	-0.352444	-0.127419	-0.151508	-0.207434	-0.183525	13	7	7	0	12.971	12.8	6.2	6.2	553.12	603760000	A0A075B730;P58107
20	Endothelial lipase	LIPG	A0A075B751;J3QQQ0;B4DTR8;Q9Y5X9-2;Q9Y5X9	-2.73358	-2.76794	-3.05731	-2.8999	-3.32247	-3.71529	-3.1243	-3.39567	-3.54236	-3.40259	-3.34342	-3.37156	1	1	1	0.0035852	1.7024	5.9	5.9	5.9	21.293	5532900	A0A075B751;J3QQQ0;B4DTR8;Q9Y5X9-2;Q9Y5X9
21	Synemin	SYNM	A0A075B7B1;O15061-2;O15061;H0YL34	0.33419	0.34367	0.251669	0.160925	0.428419	0.318092	0.313519	0.320774	0.0293484	0.00259781	0.155228	0.0705624	17	17	16	0	53.601	14.2	14.2	13.6	140.16	120590000	A0A075B7B1;O15061-2;O15061;H0YL34;C9JIE4;O15061-3
23	Bcl-2-like protein 12	BCL2L12	A0A087WSV0;Q9HB09-3;Q9HB09;M0R1Z8;M0R1K0;I6LK00;M0QZM6;I6LJZ9;I6LJZ7;Q9HB09-2	-3.15672	-3.00809	-3.09354	-2.95228	-3.28784	-2.89761	-2.69554	-2.6283	-2.96796	-2.90002	-3.13086	-3.07418	2	2	2	0.00029334	2.6452	8.8	8.8	8.8	26.907	3344900	A0A087WSV0;Q9HB09-3;Q9HB09;M0R1Z8;M0R1K0;I6LK00;M0QZM6;I6LJZ9;I6LJZ7;Q9HB09-2
26	Putative monooxygenase p33MONOX	KIAA1191	A0A087WT18;Q96A73-2;Q96A73	-1.1328	-0.978472	-1.20013	-1.17749	-1.06956	-1.20526	-1.16011	-1.10218	-1.14954	-1.36126	-1.18168	-1.26361	5	5	5	0	29.136	22.8	22.8	22.8	24.51	29150000	A0A087WT18;Q96A73-2;Q96A73;D6RAJ7;Q96A73-3
27	DDB1- and CUL4-associated factor 13	DCAF13	A0A087WT20;Q9NV06;B3KME9	0.00964165	-0.137774	0.136532	0.0104637	-0.200766	0.0053978	-0.105705	-0.293663	-0.246553	0.00311661	0.0728855	-0.125164	7	7	5	0	22.432	11.7	11.7	7.9	67.55	55396000	A0A087WT20;Q9NV06;B3KME9;E5RHM4
28	UBX domain-containing protein 8	UBXN8	A0A087WT23;A0A087WV67;O00124-3;O00124	-0.40893	-0.397274	-0.423439	-0.783407	-0.644617	-0.44438	-1.05232	-1.07936	-0.627249	-0.28607	-0.609728	-0.877218	3	3	3	0	38.768	10.6	10.6	10.6	35.184	43633000	A0A087WT23;A0A087WV67;O00124-3;O00124;A0A087WWA4;A0A087WUA4;O00124-2
29	mRNA-decapping enzyme 1A	DCP1A	A0A087WT55;Q9NPI6-2;Q9NPI6	-2.14505	-2.25552	-2.28584	-2.12543	-2.09444	-2.12662	-2.26722	-2.22654	-2.13404	-2.28678	-2.3649	-2.12722	3	3	3	0	4.2143	12.7	12.7	12.7	29.056	11166000	A0A087WT55;Q9NPI6-2;Q9NPI6;A0A087WXD0;A0A087WVE6
30	Phosphoinositide phospholipase C;1-phosphatidylinositol 4,5-bisphosphate phosphodiesterase beta-1	PLCB1	A0A087WW73;A0A087WT80;Q9NQ66-2;Q9NQ66;A0A1B0GWB6;A0A0D9SF51;A0A0D9SG17;H0YCJ2	0.802628	0.75942	0.637733	0.664196	0.834255	0.771873	0.685678	0.709404	0.747595	0.678303	0.64953	0.652409	13	13	13	0	23.513	11.5	11.5	11.5	124.78	183830000	A0A087WW73;A0A087WT80;Q9NQ66-2;Q9NQ66;A0A1B0GWB6;A0A0D9SF51;A0A0D9SG17;H0YCJ2;A0A1B0GW62;A0A0D9SGI7;B1AK73;A0A0D9SFE7;A0A0D9SFJ4;A0A1B0GVC1;A0A0D9SFA6;Q8IV92
31	Amino acid transporter;Excitatory amino acid transporter 1	SLC1A3	A0A7P0T9A4;A0A087X0U3;A0A087WT87;A0A7P0TAG7;P43003-2;P43003	-1.05933	-0.936934	-0.682358	-1.05616	0.068037	0.162041	0.181774	0.206734	0.0336151	0.205826	-0.325623	-0.196617	2	2	2	0	7.7777	6.8	6.8	6.8	17.757	59581000	A0A7P0T9A4;A0A087X0U3;A0A087WT87;A0A7P0TAG7;P43003-2;P43003
32	TBC1 domain family member 3;TBC1 domain family member 3C;TBC1 domain family member 3G;TBC1 domain family member 3H;TBC1 domain family member 3L;TBC1 domain family member 3F;TBC1 domain family member 3B;TBC1 domain family member 3K;TBC1 domain family member 3E;TBC1 domain family member 3I;TBC1 domain family member 3D	TBC1D3F;TBC1D3;TBC1D3C;TBC1D3G;TBC1D3H;TBC1D3L;TBC1D3B;TBC1D3K;TBC1D3E;TBC1D3I;TBC1D3D	A0A087WT91;A0A0G2JPY0;A0A0G2JP35;A0A0G2JMF6;Q8IZP1;Q6IPX1;Q6DHY5;P0C7X1;B9A6J9;A6NER0;A6NDS4;A0A087X1G2;A0A087X179;A0A087WXS9;A0A087WVF3	-2.01727	-2.43408	-1.71844	-2.45246	-1.94704	-2.69524	-2.04956	-2.9551	-3.49773	-3.26269	-3.42462	-3.49291	1	1	1	0.0027739	1.7943	1.8	1.8	1.8	56.414	49940000	A0A087WT91;A0A0G2JPY0;A0A0G2JP35;A0A0G2JMF6;Q8IZP1;Q6IPX1;Q6DHY5;P0C7X1;B9A6J9;A6NER0;A6NDS4;A0A087X1G2;A0A087X179;A0A087WXS9;A0A087WVF3
33	Ester hydrolase C11orf54	C11orf54	A0A087WT99;Q9H0W9-4;Q9H0W9-2;Q9H0W9;E9PJU8	-2.62562	-2.58569	-2.83303	-2.61837	-2.68454	-2.94251	-2.84205	-2.79342	-2.86879	-3.07784	-2.86647	-2.78134	5	2	2	0	3.9285	25.4	6.2	6.2	28.683	20684000	A0A087WT99;Q9H0W9-4;Q9H0W9-2;Q9H0W9;E9PJU8;Q9H0W9-3
34	Ubiquitin carboxyl-terminal hydrolase;Ubiquitin carboxyl-terminal hydrolase isozyme L3	UCHL3	A0A087WTB8;P15374;Q5TBK7	1.85931	1.96441	1.9653	1.87406	1.82401	1.75485	1.84937	1.84469	1.85979	1.81345	1.90392	1.88527	7	7	7	0	132.54	49	49	49	21.945	520920000	A0A087WTB8;P15374;Q5TBK7
36	Protein AATF	AATF	A0A087WTH8;A0A7P0TAR0;A0A7P0T868;Q9NY61;A0A0J9YWE9;A0A087WWS8;A0A7P0TBG4;A0A7P0TBI0;A0A7P0Z4P2;A0A7P0Z4N2;A0A7P0Z434	-2.97369	-3.02909	-3.19744	-3.09411	-3.08391	-3.23071	-3.07645	-3.29486	-2.97388	-2.96263	-3.05151	-3.04584	2	2	2	0	22.382	5.4	5.4	5.4	57.953	12916000	A0A087WTH8;A0A7P0TAR0;A0A7P0T868;Q9NY61;A0A0J9YWE9;A0A087WWS8;A0A7P0TBG4;A0A7P0TBI0;A0A7P0Z4P2;A0A7P0Z4N2;A0A7P0Z434
37	Bcl-2-like protein 13	BCL2L13	A0A087WTL4;A0A087WX97;Q9BXK5;Q9BXK5-4	-1.54549	-1.51973	-1.70473	-1.82221	-1.26175	-1.60433	-1.71511	-1.6044	-1.51079	-1.73509	-1.63715	-1.9156	3	3	3	0	26.028	8.7	8.7	8.7	48.871	73652000	A0A087WTL4;A0A087WX97;Q9BXK5;Q9BXK5-4;Q9BXK5-2
38	E3 ubiquitin-protein ligase UHRF1	UHRF1	A0A087WVR3;A0A087WTW0;Q96T88;Q96T88-2;A0A087WWG9	1.07139	0.990692	1.00627	1.04148	0.641209	0.577009	0.582468	0.476854	1.00641	0.898645	0.971821	0.910301	12	10	10	0	93.54	18	15.9	15.9	91.099	198000000	A0A087WVR3;A0A087WTW0;Q96T88;Q96T88-2;A0A087WWG9
39	Tetraspanin;CD9 antigen	CD9	A6NNI4;A0A2R8Y478;A0A7I2V3T7;G8JLH6;A0A087WU13;F5GXT1;P21926;A0A7I2V3T0	5.03982	5.07482	4.78838	4.85471	4.73026	4.60914	4.63867	4.5813	4.73222	4.61404	4.65579	4.56269	8	8	8	0	11.457	25.2	25.2	25.2	17.764	3905000000	A6NNI4;A0A2R8Y478;A0A7I2V3T7;G8JLH6;A0A087WU13;F5GXT1;P21926;A0A7I2V3T0
41	Chloride channel protein;H(+)/Cl(-) exchange transporter 3;H(+)/Cl(-) exchange transporter 5	CLCN3;CLCN5	A0A087WU31;P51790-4;P51790-5;P51790;A0A2R8YGW0;E9PE15;P51795-1;P51795;P51790-2	-3.49406	-3.26719	-3.25442	-3.47304	-3.59727	-3.53525	-3.44586	-3.4455	-3.4026	-3.44622	-3.5209	-3.49508	2	2	2	0	6.0473	2.9	2.9	2.9	87.947	16467000	A0A087WU31;P51790-4;P51790-5;P51790;A0A2R8YGW0;E9PE15;P51795-1;P51795;P51790-2
42	Magnesium transporter protein 1	MAGT1	A0A8I5QJM4;A0A8I5QKX7;A0A087WU53;Q9H0U3;A0A8I5KUC4;A0A8I5KY62;A0A8I5KYH1;A0A8I5QJJ8	2.50199	2.32746	2.29188	2.24256	2.13238	2.25932	2.06969	2.13139	2.09723	2.27544	2.39714	2.10626	8	8	7	0	12.704	19.9	19.9	17.5	34.238	598940000	A0A8I5QJM4;A0A8I5QKX7;A0A087WU53;Q9H0U3;A0A8I5KUC4;A0A8I5KY62;A0A8I5KYH1;A0A8I5QJJ8;Q9H0U3-2
43	MKL/myocardin-like protein 1	MKL1;mkl1	E7ER32;A0A087X287;A0A087WU73;A0A494BZX7;W0Z7M9;B0QY83;A0A499FIJ6;Q969V6	-1.33635	-1.1533	-1.12984	-1.13573	-1.23693	-1.23387	-1.14263	-1.20575	-1.09476	-1.19003	-1.10754	-1.16868	4	3	3	0	3.8883	4.5	3.5	3.5	85.075	17602000	E7ER32;A0A087X287;A0A087WU73;A0A494BZX7;W0Z7M9;B0QY83;A0A499FIJ6;Q969V6;A0A494C1G6;B0QY84;Q8IZQ8-2;Q8IZQ8;Q8IZQ8-3
45	Beta-catenin-like protein 1	CTNNBL1	A0A087WUB9;Q8WYA6-4;Q8WYA6;Q8WYA6-3;Q8WYA6-2	0.824562	0.702803	0.888527	0.782463	0.942917	0.914391	0.69206	0.760937	0.849344	0.906752	0.86961	0.701923	6	6	6	0	10.737	10.2	10.2	10.2	65.702	152970000	A0A087WUB9;Q8WYA6-4;Q8WYA6;Q8WYA6-3;Q8WYA6-2;A2A2P1
46	Leukocyte receptor cluster member 8	LENG8	C9JMY0;A0A087WUE4;Q96PV6-1;Q96PV6;A0A0G2JNN3;E7EWC7	-2.10769	-2.19584	-2.24354	-2.12682	-2.02324	-2.01785	-1.86779	-2.18801	-2.29229	-2.08378	-2.06933	-2.12733	4	4	4	0	11.923	5.3	5.3	5.3	91.669	29726000	C9JMY0;A0A087WUE4;Q96PV6-1;Q96PV6;A0A0G2JNN3;E7EWC7;C9J1N5;B0VJY8;A0A0G2JN70;A0A0G2JPW6
47	Mothers against decapentaplegic homolog;Mothers against decapentaplegic homolog 4	SMAD4	K7EIU8;A0A087WUF3;Q13485;K7EL18;K7EIJ2;K7ES96	0.695086	0.633074	0.587284	0.742752	0.703133	0.643053	0.74258	0.698967	0.71475	0.758394	0.829191	0.831541	6	6	5	0	11.463	11.4	11.4	9.9	50.052	134450000	K7EIU8;A0A087WUF3;Q13485;K7EL18;K7EIJ2;K7ES96;K7ENG1;K7EL15
48	Contactin-associated protein-like 3B;Contactin-associated protein-like 3	CNTNAP3;CNTNAP3B	A0A2P0CT92;A0A1B0GTE1;F2Z2X6;F2Z2X5;A0A087WUG9;B1AM99;A0A087WXL9;A0A087WZ03;A6NC89;A0A087X119;Q96NU0-2;Q9BZ76-2;Q9BZ76;Q96NU0;B1AMA2	-2.95572	-3.49881	-3.08671	-2.79122	-2.75365	-2.47084	-2.68412	-2.766	-2.51781	-2.40913	-3.03896	-2.6485	4	4	4	0	21.925	13.9	13.9	13.9	42.401	15923000	A0A2P0CT92;A0A1B0GTE1;F2Z2X6;F2Z2X5;A0A087WUG9;B1AM99;A0A087WXL9;A0A087WZ03;A6NC89;A0A087X119;Q96NU0-2;Q9BZ76-2;Q9BZ76;Q96NU0;B1AMA2
49	Heterogeneous nuclear ribonucleoprotein D-like	HNRNPDL	A0A087WUK2;O14979;O14979-3;O14979-2	4.43017	4.3564	4.27277	4.36882	4.42064	4.37624	4.49066	4.4226	4.30938	4.24366	4.15839	4.31975	15	15	15	0	22.081	31.4	31.4	31.4	40.04	3180600000	A0A087WUK2;O14979;O14979-3;O14979-2;REV__Q8N0S2-3;REV__Q8N0S2-2;REV__A0A0B4J1R9;REV__Q8N0S2;REV__Q9ULL8-2;REV__Q9ULL8;Q9ULL8-2;Q9ULL8
50	Eukaryotic translation initiation factor 5B	EIF5B	A0A087WUT6;O60841	4.27773	4.27897	4.41413	4.31038	4.2289	4.20164	4.11988	4.22426	4.49943	4.45341	4.52709	4.45924	36	36	35	0	164.72	30	30	29.4	138.68	2475000000	A0A087WUT6;O60841
52	C-Myc-binding protein	MYCBP	Q99417;A0A087WV05	1.12233	1.15919	1.13775	1.18727	1.1195	1.0476	1.13755	1.07949	1.11533	0.999182	1.05442	1.14397	5	5	5	0	40.883	52.4	52.4	52.4	11.967	333370000	Q99417;A0A087WV05;A0A0D9SEI7
53	Glycosylated lysosomal membrane protein	GLMP	A0A087WV34;Q8WWB7-2;Q8WWB7	-2.44899	-3.54215	-2.49589	-2.18889	-3.43801	-2.49881	-2.22162	-2.22572	-3.07109	-2.72528	-3.06407	-2.55248	1	1	1	0.00084962	2.0957	3.4	3.4	3.4	34.576	5128500	A0A087WV34;Q8WWB7-2;Q8WWB7
54	Stromal membrane-associated protein 2	SMAP2	A0A087WV97;Q8WU79-2;Q8WU79;Q8WU79-3;X6RCC3	1.21713	1.40997	1.33106	1.44595	0.724575	0.673981	0.816963	0.702097	0.683859	0.504665	0.721727	0.719044	9	9	8	0	32.979	25.2	25.2	23.3	46.382	299030000	A0A087WV97;Q8WU79-2;Q8WU79;Q8WU79-3;X6RCC3
55	Leukocyte receptor cluster member 9	LENG9	A0A087WVD1;Q96B70	-1.76127	-1.80222	-1.81197	-1.77574	-1.83129	-1.82506	-1.90776	-1.79292	-1.91897	-1.96878	-1.95543	-1.92577	4	4	4	0	23.16	10.7	10.7	10.7	50.766	15186000	A0A087WVD1;Q96B70
56	Adenylate kinase isoenzyme 6	TAF9;AK6	A0A087WVD7;D6RDH4;Q9Y3D8-2;Q9Y3D8	-2.10903	-2.15113	-2.06133	-2.037	-2.13989	-2.13175	-2.50024	-2.32109	-2.00787	-2.05862	-2.18692	-2.2815	2	2	2	0	5.1361	17.4	17.4	17.4	12.545	29791000	A0A087WVD7;D6RDH4;Q9Y3D8-2;Q9Y3D8
57	Smoothelin	SMTN	A0A087WVP4;A0A087X1R1;P53814-5;P53814;P53814-6	2.68934	2.83039	2.62311	2.83315	2.08023	2.16121	2.1471	2.10112	2.67985	2.81149	2.83198	2.71096	27	27	19	0	221.14	26.6	26.6	18.4	104.84	1062000000	A0A087WVP4;A0A087X1R1;P53814-5;P53814;P53814-6;P53814-2;H7BZZ8;B5MCI0;C9JQZ8;H7C372;C9JV14;C9JYU8;C9JP19
58	Clathrin heavy chain;Clathrin heavy chain 1	CLTC	A0A087WVQ6;Q00610-2;Q00610	6.29056	6.47919	6.31463	6.55879	6.45216	6.31168	6.53941	6.5226	6.44888	6.40685	6.43307	6.5409	68	68	56	0	323.31	40.6	40.6	34.8	192.06	26678000000	A0A087WVQ6;Q00610-2;Q00610;J3KS13;K7EJJ5;J3KSQ2;J3KRF5;J3QL20;F5H5N6;A0A087WV74;A0A087WXH4
59	Protein AF-17	MLLT6	A0A087WVY1;P55198	-6.07137	-6.3099	-6.26222	-6.15686	-6.44626	-6.04817	-5.85449	-6.23765	-6.26661	-6.07428	-6.38352	-6.26801	1	1	1	0	16.804	7.3	7.3	7.3	31.086	1733000	A0A087WVY1;P55198
60	Tetratricopeptide repeat protein 28	TTC28	A0A087WW06;Q96AY4	1.04285	1.03338	0.996731	0.983488	1.05875	1.10518	1.0726	1.0433	0.972237	1.01963	1.03514	1.01149	24	24	24	0	135.46	10.7	10.7	10.7	256.86	146700000	A0A087WW06;Q96AY4;B0QYP4;B0QYP5
62	Uncharacterized protein C11orf96	C11orf96	A0A087WW59;Q7Z7L8	-0.562298	-0.499691	-0.651543	-0.54151	-0.281002	-0.518906	-0.335943	-0.270128	-0.690908	-0.799335	-0.62734	-0.630091	2	2	2	0	3.3137	13.1	13.1	13.1	13.773	53374000	A0A087WW59;Q7Z7L8
63	Lethal(2) giant larvae protein homolog 1	LLGL1	A0A087WW77;Q15334	0.253685	0.252392	0.184122	0.183828	0.297014	0.215912	0.292233	0.233196	0.253315	0.231237	0.265169	0.240332	10	10	10	0	55.673	10.3	10.3	10.3	114.43	366590000	A0A087WW77;Q15334
64	Kinesin-like protein KIF1B;Kinesin-like protein	KIF1B;KIF1Bbeta	O60333-4;O60333;Q4R9M9;A0A087WWA3;O60333-2	-2.83171	-2.86091	-2.95802	-2.89786	-2.84279	-2.96393	-3.08615	-3.09371	-2.68093	-2.58807	-2.75525	-2.75891	17	2	2	0.00043655	2.5161	9.1	1	1	205.14	8011100	O60333-4;O60333;Q4R9M9;A0A087WWA3;O60333-2;A0A3B3IUA1;A0A3B3ITW6;A0A3B3ITF7;A0A3B3IT28;A0A3B3ITE5;A0A3F2YNW9;A0A3B3IU40;Q12756;Q12756-3;Q12756-2;A0A3B3ITK3;H7C0K6;H7C3Y8;A0A0U1RQL3;A0A6Q8PFL2
65	DNA polymerase delta subunit 2	POLD2	C9IZD2;C9J8Z7;C9JLE1;F8W8R3;A0A087WWF6;P49005;C9JHC7	-1.61006	-1.61922	-1.36816	-1.4849	-1.61165	-1.57633	-1.55496	-1.63815	-1.56224	-1.46013	-1.61726	-1.58974	4	4	4	0	19.429	33.8	33.8	33.8	16.856	29764000	C9IZD2;C9J8Z7;C9JLE1;F8W8R3;A0A087WWF6;P49005;C9JHC7
66	Glioma tumor suppressor candidate region gene 1 protein	GLTSCR1	A0A087WWH3;Q9NZM4-2;Q9NZM4	-4.16259	-4.24326	-3.72828	-4.10139	-4.11334	-3.94311	-3.93888	-3.99533	-3.99262	-3.78275	-3.92498	-3.96177	1	1	1	0.0037154	1.6855	0.9	0.9	0.9	152.82	4102300	A0A087WWH3;Q9NZM4-2;Q9NZM4
67	DDB1- and CUL4-associated factor 7	DCAF7	A0A087WWI6;A0A8I5KRG1;P61962;A0A8I5QKQ1;A0A8I5KT41;A0A8I5KQ63;A0A8I5KTU5	0.931719	0.977137	0.916975	1.02986	0.9209	0.92984	0.955568	0.924816	1.1788	1.17015	1.1545	1.17372	5	5	5	0	33.581	16.3	16.3	16.3	33.985	183350000	A0A087WWI6;A0A8I5KRG1;P61962;A0A8I5QKQ1;A0A8I5KT41;A0A8I5KQ63;A0A8I5KTU5
68	Putative RNA-binding protein 15	RBM15	A0A494C001;A0A499FJY3;A0A087WWP4;Q96T37-4;Q96T37-2;Q96T37-3;Q96T37	0.248938	0.184671	0.342779	0.292583	0.27376	0.259026	0.303768	0.330164	0.209688	0.256208	0.316116	0.324759	11	11	11	0	42.184	13.2	13.2	13.2	98.013	159660000	A0A494C001;A0A499FJY3;A0A087WWP4;Q96T37-4;Q96T37-2;Q96T37-3;Q96T37
69	Round spermatid basic protein 1	RSBN1	A0A087WWP8;Q5VWQ0;A0A0C4DH79	-2.91319	-2.896	-2.84984	-2.84568	-2.9648	-2.94799	-2.89672	-2.99776	-2.91299	-3.10449	-2.98822	-2.96428	4	4	3	0	5.5285	4.9	4.9	4	84.975	9806600	A0A087WWP8;Q5VWQ0;A0A0C4DH79;Q5VWQ0-4
70	Tetraspanin;Tetraspanin-10	TSPAN10	A0A087WWT4;A0A087X235;Q9H1Z9	-2.18075	-2.56262	-2.38558	-2.31975	-2.38723	-2.25163	-2.39096	-2.41976	-2.55263	-2.4845	-2.53052	-2.78797	1	1	1	0.0081737	1.3285	2	2	2	40.816	84936000	A0A087WWT4;A0A087X235;Q9H1Z9
73	Sodium/hydrogen exchanger;Sodium/hydrogen exchanger 7	SLC9A7	A0A087WXD1;Q96T83	-0.903725	-0.92042	-0.980967	-1.00031	-1.17788	-1.05103	-1.34573	-1.25336	-1.21577	-1.08684	-1.25257	-1.29541	4	4	4	0	5.1745	4.4	4.4	4.4	80.215	44732000	A0A087WXD1;Q96T83
74	ATP-binding cassette sub-family A member 2	ABCA2	H0Y8D6;A0A087WXK5;Q9BZC7-2;Q9BZC7;Q9BZC7-3;Q9BZC7-4;H0Y8C9	-4.46299	-4.43389	-4.70143	-4.4572	-4.43436	-4.42004	-4.54872	-4.62298	-4.76737	-4.83954	-4.79514	-4.74852	2	2	2	0.0037211	1.6985	1.1	1.1	1.1	159.85	2244000	H0Y8D6;A0A087WXK5;Q9BZC7-2;Q9BZC7;Q9BZC7-3;Q9BZC7-4;H0Y8C9
75	Protein FAM83D	FAM83D	A0A087WXK8;Q9H4H8-2;Q9H4H8	-4.58216	-4.63954	-4.70896	-4.57379	-5.239	-4.99102	-4.75292	-5.22286	-4.78415	-4.99856	-4.6652	-4.71274	1	1	1	0.00071023	2.1362	1.8	1.8	1.8	67.664	2176100	A0A087WXK8;Q9H4H8-2;Q9H4H8
76	60S ribosomal protein L17	RPL17;RPL17-C18orf32	A0A087WXM6;J3QQT2;J3KRX5;A0A0A6YYL6;P18621;P18621-3;J3QLC8;A0A0A0MRF8;P18621-2;J3KRB3;A0A087WWH0;J3QS96;A0A087WY81	3.45858	3.45984	3.40332	3.65693	3.43174	3.46968	3.49211	3.54117	3.61273	3.56934	3.45717	3.65552	13	13	13	0	57.393	66.3	66.3	66.3	19.586	5080800000	A0A087WXM6;J3QQT2;J3KRX5;A0A0A6YYL6;P18621;P18621-3;J3QLC8;A0A0A0MRF8;P18621-2;J3KRB3;A0A087WWH0;J3QS96;A0A087WY81;J3KSJ0
77	Integrin beta;Integrin beta-6	ITGB6	A0A087WXP3;E9PEE8;P18564-2;P18564	3.44911	3.2007	3.20064	3.4523	2.83785	3.06377	3.22816	2.66562	2.43873	2.83822	2.98512	2.9119	1	1	1	0.00029546	2.7726	1.3	1.3	1.3	75.849	1505200000	A0A087WXP3;E9PEE8;P18564-2;P18564
78	Ribonuclease H2 subunit B	RNASEH2B	Q5TBB1;A0A087WXR7;A0A2R8YEH2;A0A2R8Y7R8;A0A2R8Y6Y1;A0A2R8YGP2;A0A2R8Y4S2;A0A2R8Y687;A0A2R8Y6Q6;A0A2R8YCJ4;A0A2R8Y6M7;A0A087WZJ6;A0A2R8Y761;A0A2R8YCX2;A0A2R8YEU9;A0A2R8Y883;A0A2R8YCP1;A0A2R8YE60;A0A2R8YEC1;A0A2R8Y459;Q5TBB1-2;A0A2R8Y7Q3;A0A2R8YEB4	-3.16619	-2.98516	-2.92944	-3.16597	-2.99754	-2.96465	-3.38875	-3.07108	-3.05655	-2.92063	-3.14979	-3.48988	4	4	2	0	5.7497	11.2	11.2	5.8	35.138	7974900	Q5TBB1;A0A087WXR7;A0A2R8YEH2;A0A2R8Y7R8;A0A2R8Y6Y1;A0A2R8YGP2;A0A2R8Y4S2;A0A2R8Y687;A0A2R8Y6Q6;A0A2R8YCJ4;A0A2R8Y6M7;A0A087WZJ6;A0A2R8Y761;A0A2R8YCX2;A0A2R8YEU9;A0A2R8Y883;A0A2R8YCP1;A0A2R8YE60;A0A2R8YEC1;A0A2R8Y459;Q5TBB1-2;A0A2R8Y7Q3;A0A2R8YEB4
79		SDHB	A0A087WXX8	-2.70485	-2.89237	-2.71585	-3.22927	-2.92501	-2.52143	-3.29338	-3.25611	-2.58958	-2.6211	-2.88979	-3.03956	10	1	1	0.00057266	2.2322	70.7	8.1	8.1	14.143	17887000	A0A087WXX8
80	Integrin beta-like protein 1	ITGBL1	A0A087WY35;O95965;O95965-2;O95965-3	-2.20822	-2.18662	-2.18528	-2.16365	-2.22413	-2.26799	-2.26659	-2.365	-2.25583	-2.16911	-2.05344	-2.07116	3	3	3	0	6.8101	7	7	7	48.546	106050000	A0A087WY35;O95965;O95965-2;O95965-3;U3KPX5
81	Vacuolar protein sorting-associated protein VTA1 homolog	VTA1	A0A087WY55;Q9NP79	1.48823	1.75899	1.68301	1.83858	1.73337	1.58574	1.95523	1.86457	1.75086	1.69357	1.7294	1.87235	9	9	9	0	63.001	28.6	28.6	28.6	31.102	592920000	A0A087WY55;Q9NP79;Q5TGM0;Q9NP79-2
82	Glutathione S-transferase theta-2B;Glutathione S-transferase theta-2	Em:AP000351.3;GSTT2;GSTT2B	Q6ICJ4;A0A087WY67;P0CG30;P0CG29	-1.29338	-1.16042	-1.1835	-1.27387	-1.25434	-1.19485	-1.35519	-1.34361	-1.37668	-1.44944	-1.41982	-1.41414	4	3	3	0	7.6368	19.6	16.5	16.5	25.948	42177000	Q6ICJ4;A0A087WY67;P0CG30;P0CG29
83	AP-2 complex subunit mu	AP2M1	A0A087WY71;C9JGT8;C9JPV8;E9PFW3;Q96CW1-2;Q96CW1;A0A8I5KWD3;C9JJD3;C9JTK4;H7C4C3	4.61927	4.63477	4.56558	4.52586	4.64442	4.67914	4.56908	4.58086	4.70151	4.76128	4.69988	4.60055	24	24	24	0	146.41	51.2	51.2	51.2	49.526	3964400000	A0A087WY71;C9JGT8;C9JPV8;E9PFW3;Q96CW1-2;Q96CW1;A0A8I5KWD3;C9JJD3;C9JTK4;H7C4C3;A0A8I5QJU5;C9JJ47;A0A8I5KT55;A0A8I5KTP2
84	Transporter;Sodium- and chloride-dependent taurine transporter	SLC6A6	A0A087WY96;P31641;A0A087WYN0;C9JPV1;P31641-2	-0.964155	-0.877836	-0.94735	-1.15683	-1.26365	-1.37149	-1.45	-1.35355	-0.96817	-1.03567	-0.878082	-1.02947	4	4	4	0	9.101	5.8	5.8	5.8	81.338	82337000	A0A087WY96;P31641;A0A087WYN0;C9JPV1;P31641-2;F5H6S9;H3BML6;H3BRE9;A0A804HLI4;H3BM11;F5GZA5;F5H2T6;P48066-2;H3BRS0;Q9NSD5-2;Q9NSD5;P48065;P23975;Q01959;P23975-2;P48066;P48029;Q9NSD5-3
85	Stomatin-like protein 2, mitochondrial	STOML2	A0A087WYB4;Q9UJZ1;Q9UJZ1-2	2.16088	2.23987	2.15151	2.22383	2.40486	2.2112	2.31889	2.28204	2.21058	2.08451	2.14816	2.20088	8	8	8	0	104.74	28.7	28.7	28.7	33.409	693690000	A0A087WYB4;Q9UJZ1;Q9UJZ1-2;F2Z2I8
86	Antigen peptide transporter 2	TAP2	A0A0G2JLV0;A0A087WYD6;X5CMH5;Q03519;A0A140T9S0;E7ENX8;Q03519-2	0.720333	0.744177	0.69511	0.743547	0.738548	0.698561	0.714315	0.711956	0.594791	0.62178	0.597624	0.60548	9	9	8	0	48.53	14.4	14.4	13.2	77.64	181610000	A0A0G2JLV0;A0A087WYD6;X5CMH5;Q03519;A0A140T9S0;E7ENX8;Q03519-2;Q9NRK6
87	DNA polymerase;DNA polymerase delta catalytic subunit	POLD1	A0A087WYJ2;A0A2R8Y705;M0R2B7;P28340;M0QZR8	-0.608274	-0.565662	-0.529167	-0.496473	-0.647263	-0.630955	-0.641905	-0.561396	-0.550743	-0.461439	-0.526518	-0.467371	9	9	9	0	94.121	9	9	9	121.18	57768000	A0A087WYJ2;A0A2R8Y705;M0R2B7;P28340;M0QZR8;M0R3H8;A0A2R8Y7K6;M0QXE6;M0QXQ2
88	Mediator of RNA polymerase II transcription subunit 6	MED6	G3V4A5;A0A087WYL7;O75586;O75586-2;O75586-3	-4.03708	-3.88181	-4.05095	-4.03297	-3.94378	-4.06866	-3.96274	-3.93417	-4.03276	-4.02222	-3.95695	-3.92684	2	2	2	0.00015069	3.1714	6.8	6.8	6.8	28.723	5735800	G3V4A5;A0A087WYL7;O75586;O75586-2;O75586-3
90	Signal recognition particle 19 kDa protein	SRP19	A0A087WYR0;P09132;A0A2U3TZN1;A0A087WWU9	0.574379	0.526394	0.64312	0.741161	0.419899	0.574678	0.636299	0.312239	0.375343	0.726288	0.637526	0.557802	4	4	4	0	51.628	44.2	44.2	44.2	13.654	209360000	A0A087WYR0;P09132;A0A2U3TZN1;A0A087WWU9;D6RBG4;A0A2R8Y4M3;P09132-2
92	UPF0585 protein C16orf13	C16orf13	H3BNB2;A0A087WYU2;Q96S19-6;Q96S19;Q96S19-4;H3BS73;Q96S19-3;Q96S19-5;Q96S19-2;H3BRT2;H3BQ55;H3BMF3	-2.19381	-2.30781	-2.02718	-2.41494	-2.16722	-2.10662	-2.21354	-2.24852	-1.82013	-1.54703	-1.51251	-1.8457	5	5	5	0	18.062	35.6	35.6	35.6	18.853	45489000	H3BNB2;A0A087WYU2;Q96S19-6;Q96S19;Q96S19-4;H3BS73;Q96S19-3;Q96S19-5;Q96S19-2;H3BRT2;H3BQ55;H3BMF3;H3BNT3
93	Ribonucleoprotein PTB-binding 1	RAVER1	A0A087WZ13;E9PAU2;Q8IY67-2;Q8IY67	-0.154579	0.040163	-0.0796032	0.0305862	0.0461922	-0.0173302	0.0741177	0.0615997	0.100399	0.0498676	0.142731	0.161758	8	8	8	0	171.5	18.5	18.5	18.5	77.843	249700000	A0A087WZ13;E9PAU2;Q8IY67-2;Q8IY67;K7EQG2;K7EKR9;Q8IY67-3
94	Intermediate filament family orphan 1	IFFO1	A0A087WZ16;Q0D2I5-3;Q0D2I5;Q0D2I5-7;Q0D2I5-4;Q0D2I5-5	-3.43773	-3.57624	-3.52477	-3.33575	-3.71775	-3.61459	-3.48336	-3.67757	-3.98177	-3.97076	-4.27588	-3.79881	3	3	3	0	38.771	6.8	6.8	6.8	63.352	11917000	A0A087WZ16;Q0D2I5-3;Q0D2I5;Q0D2I5-7;Q0D2I5-4;Q0D2I5-5
95	Pleckstrin homology domain-containing family A member 2	PLEKHA2	E5RHB5;A0A087WZ32;A8K727;Q9HB19;E5RGP3;A0A087X038	-3.81561	-3.58359	-3.39471	-3.75802	-3.44212	-3.52028	-3.28896	-3.16819	-3.42914	-3.35279	-3.36378	-3.40921	2	2	2	0.0077831	1.3437	8	8	8	27.837	4067300	E5RHB5;A0A087WZ32;A8K727;Q9HB19;E5RGP3;A0A087X038
96	Alpha-1,2-mannosyltransferase ALG9	ALG9	A0A087WZ62;Q9H6U8;Q9H6U8-3;A0A087WVC0;A0A087WZY8;A0A087WTZ3	-0.39308	-0.336674	-0.354053	-0.313393	-0.3762	-0.462999	-0.37816	-0.37767	-0.324863	-0.363091	-0.244745	-0.277378	6	6	6	0	65.056	10	10	10	95.921	91932000	A0A087WZ62;Q9H6U8;Q9H6U8-3;A0A087WVC0;A0A087WZY8;A0A087WTZ3;A0A087WX16;A0A087WV58;H0YCW6;Q9H6U8-2;Q9H6U8-4
97	Protein FAM69A	FAM69A	A0A087WZK6;A0A087X2C2;A0A087WZ97;Q5T7M9	-1.67748	-1.78875	-1.95536	-2.00364	-1.61759	-1.70043	-2.04357	-1.8924	-1.66085	-1.74888	-1.53214	-1.86029	5	5	5	0	3.6043	8.7	8.7	8.7	42.122	49265000	A0A087WZK6;A0A087X2C2;A0A087WZ97;Q5T7M9
98	High mobility group nucleosome-binding domain-containing protein 3	HMGN3	A0A087WZE9;Q15651;Q15651-2	-0.751062	-0.802032	-0.67499	-0.580236	-0.736853	-0.481323	-0.565073	-0.680687	-0.903343	-0.769396	-0.994726	-0.905882	5	3	3	0	3.8136	29.2	19.2	19.2	13.956	55933000	A0A087WZE9;Q15651;Q15651-2
99	Rho guanine nucleotide exchange factor 18	ARHGEF18	M0QZS0;A0A804CAZ4;A0A590UK10;A0A3B3IPE9;A0A087WZG4;Q6ZSZ5-2;Q6ZSZ5-1;Q6ZSZ5-6;Q6ZSZ5-5;Q6ZSZ5	0.290752	0.391531	0.26016	0.356766	0.3808	0.222017	0.279577	0.286951	0.281328	0.262663	0.300606	0.324656	6	6	6	0	18.495	7.9	7.9	7.9	91.296	596410000	M0QZS0;A0A804CAZ4;A0A590UK10;A0A3B3IPE9;A0A087WZG4;Q6ZSZ5-2;Q6ZSZ5-1;Q6ZSZ5-6;Q6ZSZ5-5;Q6ZSZ5
100	Isocitrate dehydrogenase [NAD] subunit, mitochondrial;Isocitrate dehydrogenase [NAD] subunit beta, mitochondrial	IDH3B	A0A087WZN1;O43837;A0A087X2E5;O43837-2	1.61547	1.60177	1.54465	1.601	1.62536	1.57037	1.59581	1.56321	1.58311	1.60266	1.67811	1.62386	8	8	8	0	29.743	22.5	22.5	22.5	42.41	238510000	A0A087WZN1;O43837;A0A087X2E5;O43837-2;O43837-3;A0A0D9SG66
101	Tetraspanin-6	TSPAN6	O43657;A0A087WZU5;A0A087WYV6	-1.87022	-2.03128	-1.82137	-2.02901	-2.16494	-2.05002	-2.15865	-2.17637	-2.53237	-2.58441	-2.42113	-2.48895	2	2	2	0	5.1138	8.2	8.2	8.2	27.563	18394000	O43657;A0A087WZU5;A0A087WYV6
102	Inositol hexakisphosphate and diphosphoinositol-pentakisphosphate kinase 2	PPIP5K2	A0A087WZV0;O43314;O43314-2;H0Y9S9	0.545837	0.524719	0.496635	0.516613	0.421314	0.489868	0.34656	0.36842	0.448393	0.476805	0.353922	0.357002	14	14	14	0	62.03	11.7	11.7	11.7	144.36	143540000	A0A087WZV0;O43314;O43314-2;H0Y9S9;A0A087WWN8;K7ENU7;D6RBU4;Q6PFW1;B7WPL9;F8W9A8;Q6PFW1-6;A0A8J8ZH50;Q6PFW1-5;Q6PFW1-7;Q6PFW1-4;Q6PFW1-3;Q6PFW1-2;H0Y9M0
103	B-cell CLL/lymphoma 9-like protein	BCL9L	A0A087WZX0;Q86UU0-3;Q86UU0-4;Q86UU0-2;Q86UU0	-1.46767	-1.50309	-1.61858	-1.48359	-1.48235	-1.48033	-1.39698	-1.481	-1.58545	-1.47645	-1.5653	-1.50182	6	6	6	0	46.144	5.7	5.7	5.7	153.09	34921000	A0A087WZX0;Q86UU0-3;Q86UU0-4;Q86UU0-2;Q86UU0
104	Collagen alpha-6(IV) chain	COL4A6	F5H3Q5;A0A087WZY5;A8MXH5;Q14031-2;Q14031	-1.49106	-1.72311	-1.57779	-1.78626	-1.14292	-1.10129	-1.57542	-1.59717	1.97973	2.15569	2.34177	2.09469	3	3	3	0.00014877	2.8933	1.5	1.5	1.5	158.12	137700000	F5H3Q5;A0A087WZY5;A8MXH5;Q14031-2;Q14031
105	Kinesin-like protein;Kinesin-like protein KIF3A	KIF3A	J3KPF9;A0A087X011;E9PES4;Q9Y496	-1.26275	-1.1039	-1.20156	-1.14239	-1.0697	-1.30492	-1.20678	-1.30298	-1.20336	-1.29024	-1.27877	-1.18224	8	7	7	0	27.574	12.3	10.4	10.4	80.354	34048000	J3KPF9;A0A087X011;E9PES4;Q9Y496;C9J9X2;H7C2F6
107	Ryanodine receptor 3	RYR3	A0A087X080;A0A0X1KG73;Q15413;Q15413-2;A0A0U1RRH1	0.464712	0.428888	0.0526505	0.204769	0.395939	0.0838051	0.158503	0.395105	0.497694	0.223177	0.574398	0.749947	3	3	3	0.0071256	1.3707	0.6	0.6	0.6	552.46	283790000	A0A087X080;A0A0X1KG73;Q15413;Q15413-2;A0A0U1RRH1;M0R1U6;A0A1B0GTF2;A0A8I5KSR1;A0A1B0GVS2;A0A1B0GUB0;A0A0U1RR54;Q92736-2;P21817-3;P21817-2;Q92736;Q15413-3;P21817
108	Protein Jade-2	JADE2	C9J929;B5MBX1;A0A7P0TAP8;A0A0C4DFT8;A0A087X085;G3XAA4;Q9NQC1-3;Q9NQC1-2;Q9NQC1	-5.00149	-4.74104	-4.90037	-4.85265	-5.13935	-5.16467	-5.26491	-5.16017	-4.81848	-4.89147	-4.81323	-4.78609	1	1	1	0	7.6942	2.5	2.5	2.5	53.88	3779900	C9J929;B5MBX1;A0A7P0TAP8;A0A0C4DFT8;A0A087X085;G3XAA4;Q9NQC1-3;Q9NQC1-2;Q9NQC1
109	Mastermind-like protein 2	MAML2	A0A087X0G5;Q8IZL2	-4.04021	-3.98965	-3.80855	-3.87663	-4.0373	-4.04794	-4.18226	-3.84311	-4.02296	-3.90307	-3.91222	-3.99094	1	1	1	0	3.3622	1.3	1.3	1.3	108.01	4323800	A0A087X0G5;Q8IZL2
110	RNA-binding protein 26	RBM26	A0A087X0H9;Q5T8P6-3;Q5T8P6-2;Q5T8P6;Q5T8P6-5;Q5T8P6-4	1.16562	1.06894	1.07754	0.952221	1.06968	1.17814	0.946985	0.941751	1.02547	1.12393	1.08594	0.930052	13	13	12	0	49.459	12.5	12.5	11.3	113.79	169620000	A0A087X0H9;Q5T8P6-3;Q5T8P6-2;Q5T8P6;Q5T8P6-5;Q5T8P6-4;E2PSN0;Q5T8P6-6
111	Collagen alpha-1(XV) chain;Restin;Restin-2;Restin-3;Restin-4	COL15A1	A0A087X0K0;P39059	-1.68477	-1.71407	-1.51744	-1.60382	-1.65751	-1.48229	-1.24231	-1.43795	-1.79426	-1.60852	-1.69034	-1.7224	6	6	6	0	42.854	5.1	5.1	5.1	140.06	46660000	A0A087X0K0;P39059
112	Tight junction protein ZO-1	TJP1	A0A087X0K9;G3V1L9;Q07157	-0.135139	-0.0335846	-0.182161	-0.140398	0.140207	-0.138199	0.0385227	0.126808	0.393316	0.203892	0.361668	0.419838	73	73	5	0	323.31	48	48	5.2	197.46	243270000	A0A087X0K9;G3V1L9;Q07157;H0YKB1
113	Mitochondrial inner membrane protein OXA1L	OXA1L	E7EVY0;A0A087X0L7;J3KNA0;Q15070-2;Q15070;C9JC63;Q15070-3	0.201462	0.305813	0.275043	0.161718	0.186707	0.222679	0.161503	0.112413	0.251831	0.452147	0.322573	0.238647	5	5	5	0	12.243	12.3	12.3	12.3	45.165	127790000	E7EVY0;A0A087X0L7;J3KNA0;Q15070-2;Q15070;C9JC63;Q15070-3
114	Kanadaptin	SLC4A1AP	A0A087X0M4;Q9BWU0	-0.422211	-0.454987	-0.485836	-0.423244	-0.677666	-0.563646	-0.623058	-0.720036	-0.431398	-0.376434	-0.411905	-0.408321	8	8	8	0	18.217	9.8	9.8	9.8	82.89	637980000	A0A087X0M4;Q9BWU0;H7C256;A0A087WWF4
115	Leptin receptor gene-related protein	LEPROT	A0A3B3ISI6;A0A087X0N2;O15243	-2.67144	-2.71587	-2.66332	-2.8409	-2.65839	-2.41617	-2.68272	-2.68527	-2.75543	-2.3105	-2.59455	-2.88376	1	1	1	0	19.561	9.1	9.1	9.1	15.696	24096000	A0A3B3ISI6;A0A087X0N2;O15243
117	Sorting nexin-12	SNX12	A0A087X0R6;Q9UMY4;Q9UMY4-1;Q9UMY4-3	1.45673	1.53835	1.45875	1.53773	1.62283	1.42662	1.57511	1.63729	1.52049	1.38811	1.40466	1.57245	9	6	6	0	16.586	41.3	36	36	19.825	625040000	A0A087X0R6;Q9UMY4;Q9UMY4-1;Q9UMY4-3
118	Protein archease	ZBTB8OS	A0A087X1H4;A0A087X0V4;A8K0B5;Q8IWT0;A0A087WTK6;A0A087WUU3;F6SII6;S4R426;H7C3R6;Q8IWT0-2	-1.0654	-1.31296	-1.28076	-1.24466	-1.25373	-1.23416	-1.32726	-1.33109	-1.33658	-1.35032	-1.31191	-1.30505	3	3	3	0	4.1294	30.9	30.9	30.9	9.5114	34205000	A0A087X1H4;A0A087X0V4;A8K0B5;Q8IWT0;A0A087WTK6;A0A087WUU3;F6SII6;S4R426;H7C3R6;Q8IWT0-2;D3DPQ2;A0A8C8MQ05
119	OTU domain-containing protein 6B	OTUD6B	A0A087X0W9;Q8N6M0;Q8N6M0-2	-0.364256	-0.295275	-0.445293	-0.387011	-0.252522	-0.451756	-0.351469	-0.345482	-0.334791	-0.454296	-0.399101	-0.352577	3	3	3	0.00014959	3.0087	7.7	7.7	7.7	37.325	56194000	A0A087X0W9;Q8N6M0;Q8N6M0-2;A0A0C4DH76
120	Septin-8	2008-09-01	A0A087X142;A6NMH6;A6NFQ9;F8W8I8;Q92599-2;Q92599-4;Q92599;Q92599-3	2.27175	2.4361	2.28041	2.34906	2.4418	2.378	2.44524	2.40325	2.34728	2.32291	2.2921	2.37856	17	13	13	0	254.86	44.8	33.8	33.8	49.355	645580000	A0A087X142;A6NMH6;A6NFQ9;F8W8I8;Q92599-2;Q92599-4;Q92599;Q92599-3;C9JV02;C9J4G8;A0A0A0MRP8
121	Single-stranded DNA-binding protein 2	SSBP2	A0A087X159;P81877-2;P81877-4;P81877-5;P81877-3;P81877	-4.52585	-4.7073	-4.82205	-4.64782	-4.20268	-4.23444	-3.95281	-4.07306	-4.86404	-4.73643	-4.29082	-4.52122	1	1	1	0	12.498	3.5	3.5	3.5	38.754	3155600	A0A087X159;P81877-2;P81877-4;P81877-5;P81877-3;P81877
123	Chromatin target of PRMT1 protein	CHTOP	A0A087X1B7;X6R700;Q9Y3Y2-4;Q9Y3Y2;Q9Y3Y2-3	1.11517	1.4326	1.42166	1.53666	1.46325	1.51916	1.65654	1.66674	1.44396	1.27953	1.54289	1.63228	4	4	4	0	17.881	51.3	51.3	51.3	8.5199	261530000	A0A087X1B7;X6R700;Q9Y3Y2-4;Q9Y3Y2;Q9Y3Y2-3;Q5T7Y7
124	Thymosin beta-15B;Thymosin beta-15A	TMSB15B;TMSB15A	H3BU88;A0A087X1C1;P0CG35;P0CG34	-2.1986	-2.94624	-2.61385	-2.22011	-2.82692	-2.18117	-2.51838	-2.57314	-2.33492	-2.28982	-2.54364	-2.40004	1	1	1	0	8.1902	24.4	24.4	24.4	5.1868	21158000	H3BU88;A0A087X1C1;P0CG35;P0CG34
125	Arfaptin-2	ARFIP2	A0A087X1E4;P53365;P53365-3;E9PPY7;E9PRV8;P53365-2	-2.20135	-1.67278	-1.65184	-1.67669	-1.69294	-1.57387	-1.55371	-1.38178	-1.70806	-1.60598	-1.74714	-1.57767	4	4	3	0	23.537	12.3	12.3	10.4	41.595	48798000	A0A087X1E4;P53365;P53365-3;E9PPY7;E9PRV8;P53365-2
126	Acyl-protein thioesterase 1	LYPLA1	A0A087X1K9;E5RGR0;O75608-2;O75608;B4DP64;E5RJ48;E5RI35	0.889807	1.0667	0.844101	0.936155	0.935545	0.796589	0.948763	0.945816	0.869648	0.851871	0.923779	0.885633	4	4	4	0	18.584	23.5	23.5	23.5	17.981	331530000	A0A087X1K9;E5RGR0;O75608-2;O75608;B4DP64;E5RJ48;E5RI35
128		HUWE1	A0A087X1S3	-4.11141	-4.72254	-4.4981	-4.27292	-4.47237	-4.00775	-4.86562	-4.82906	-4.54786	-4.47087	-4.83969	-4.5014	6	1	1	0.0094415	1.2403	25.2	3.9	3.9	23.944	19792000	A0A087X1S3
129	Gamma-tubulin complex component 5	TUBGCP5	A0A0G2JQX1;A0A0G2JPW5;A0A0G2JSA7;A0A087X1Z1;Q96RT8-2;Q96RT8;A0A0G2JS51;A0A087WVZ8;A0A0G2JQK2;A0A087WVL9	-2.28096	-2.49147	-2.452	-2.52607	-2.62341	-2.47161	-2.71367	-2.74509	-2.43531	-2.50143	-2.54583	-2.60456	3	3	3	0	10.991	3.6	3.6	3.6	118.65	4958400	A0A0G2JQX1;A0A0G2JPW5;A0A0G2JSA7;A0A087X1Z1;Q96RT8-2;Q96RT8;A0A0G2JS51;A0A087WVZ8;A0A0G2JQK2;A0A087WVL9
130	Proteasome activator complex subunit 2	PSME2	A0A087X1Z3;Q9UL46;H0YM70	3.6095	3.61314	3.50078	3.69346	3.61817	3.59496	3.62254	3.67652	3.62234	3.54256	3.58774	3.63945	7	7	7	0	12.128	20.1	20.1	20.1	29.126	1265700000	A0A087X1Z3;Q9UL46;H0YM70;H0YLG1;H0YLD2
131	Agrin;Agrin N-terminal 110 kDa subunit;Agrin C-terminal 110 kDa subunit;Agrin C-terminal 90 kDa fragment;Agrin C-terminal 22 kDa fragment	AGRN	A0A087X208;A0A494C0G5;A0A494C1I6;O00468-2;O00468-6;O00468-3;O00468-5;O00468-4;O00468-7;O00468	1.11279	1.21714	1.20529	1.1913	1.35459	1.33521	1.32799	1.31111	1.91097	1.95614	1.93535	1.97974	29	29	29	0	239.31	19.3	19.3	19.3	202.29	291330000	A0A087X208;A0A494C0G5;A0A494C1I6;O00468-2;O00468-6;O00468-3;O00468-5;O00468-4;O00468-7;O00468
132	WASH complex subunit 7	KIAA1033	A0A087X256;Q2M389;Q2M389-2	2.36272	2.39499	2.37937	2.40414	2.40102	2.39977	2.35275	2.26357	2.29155	2.33715	2.27116	2.3416	19	19	19	0	59.514	15.3	15.3	15.3	136.5	484930000	A0A087X256;Q2M389;Q2M389-2;F8W1W1;F8VYH7;F8VNZ5
133	Interferon-induced protein with tetratricopeptide repeats 2	IFIT2	A0A087X279;A0A7P0T8B3;P09913;A0A7P0T8R6;A0A7P0TAT2	-1.1337	-1.28301	-1.27714	-1.2316	-1.16181	-1.08622	-1.19744	-1.33942	-1.24704	-1.1718	-1.39012	-1.28478	2	2	2	0.00057529	2.3024	9	9	9	23.159	44276000	A0A087X279;A0A7P0T8B3;P09913;A0A7P0T8R6;A0A7P0TAT2
134		TAX1BP3	A0A087X282	-6.39409	-6.60393	-6.11526	-6.66524	-6.48839	-6.12292	-6.6262	-6.59607	-6.45791	-6.17095	-6.72436	-6.04116	4	1	1	0.00043415	2.4181	44.9	15.3	15.3	11.049	8183800	A0A087X282
135	WD repeat-containing protein 6	WDR6	E9PDU5;A0A087X295;Q9NNW5	0.195248	0.232992	0.252766	0.24757	0.195356	0.174072	0.2129	0.11536	0.20775	0.290749	0.328999	0.287792	11	11	11	0	72.137	12.8	12.8	12.8	116.17	135400000	E9PDU5;A0A087X295;Q9NNW5;E9PBK6;C9K020;V9GZ65;C9JFP6;V9GYU1
136	Prostaglandin G/H synthase 1	PTGS1	A0A087X296;P23219-3;P23219-2;P23219;P23219-6;P23219-5;P23219-4	-0.25178	-0.241577	-0.310896	-0.181154	-1.11765	-1.24044	-1.10569	-1.1542	-1.41364	-1.56718	-1.37373	-1.23055	5	5	5	0	75.119	12.2	12.2	12.2	63.286	140140000	A0A087X296;P23219-3;P23219-2;P23219;P23219-6;P23219-5;P23219-4;A0A2R8YDM0;X6RJD6
137	39S ribosomal protein L45, mitochondrial	MRPL45	A0A087X2D5;Q9BRJ2;A0A0G2JMS5;A0A087WU62	-0.21714	-0.184046	-0.158154	-0.0340462	-0.0761738	-0.0959759	0.0198898	-0.036129	-0.163074	-0.197962	-0.0957165	-0.0934906	5	5	5	0	26.555	16.7	16.7	16.7	35.29	84367000	A0A087X2D5;Q9BRJ2;A0A0G2JMS5;A0A087WU62
139	E3 ubiquitin-protein ligase HECTD1	HECTD1	A0A087X2H1;Q9ULT8;A0A8I5QJU2;H0YJP0;H0YJD4;A0A8I5KU01;A0A8I5KUD6	3.63927	3.64176	3.60415	3.67465	3.73137	3.73862	3.7222	3.68239	3.8454	3.86605	3.91601	3.87873	56	56	56	0	323.31	24.3	24.3	24.3	289.13	1540400000	A0A087X2H1;Q9ULT8;A0A8I5QJU2;H0YJP0;H0YJD4;A0A8I5KU01;A0A8I5KUD6;G3V4V5;H0YJ72
140	26S protease regulatory subunit 10B	PSMC6	A0A087X2I1;P62333	3.49229	3.48114	3.32857	3.45135	3.39119	3.27904	3.36128	3.34116	3.33805	3.28879	3.3875	3.41569	16	16	16	0	70.618	40.7	40.7	40.7	45.796	2049700000	A0A087X2I1;P62333;H0YJC0;H0YJS8;H0YJX2;H0YJD2;H0YJY8;H0YJE9;H0YJT1
141	WD repeat-containing protein 20	WDR20	A0A088AWN2;Q8TBZ3-4;Q8TBZ3-5;Q8TBZ3-6;Q8TBZ3;Q8TBZ3-2;Q8TBZ3-7;H0YKE8;Q8TBZ3-8;Q8TBZ3-3	-1.17237	-1.17667	-1.13106	-1.08359	-1.23975	-1.21725	-1.22251	-1.24222	-1.20201	-1.12765	-1.08508	-1.15862	4	4	4	0	8.1806	6	6	6	67.475	47636000	A0A088AWN2;Q8TBZ3-4;Q8TBZ3-5;Q8TBZ3-6;Q8TBZ3;Q8TBZ3-2;Q8TBZ3-7;H0YKE8;Q8TBZ3-8;Q8TBZ3-3
142	Dedicator of cytokinesis protein 9	DOCK9	A0A088AWN3;A0A804HIE8;Q9BZ29-3;Q9BZ29-5;Q9BZ29;Q9BZ29-4;H0Y3S1;A0A0A0MT38;Q6ZSL5;Q9BZ29-6	-2.02887	-2.10409	-2.03193	-2.1668	-2.09444	-2.02843	-2.2831	-2.30735	-2.17003	-2.15504	-2.32267	-2.32164	6	3	3	0	3.3653	2.5	1.2	1.2	237.91	18941000	A0A088AWN3;A0A804HIE8;Q9BZ29-3;Q9BZ29-5;Q9BZ29;Q9BZ29-4;H0Y3S1;A0A0A0MT38;Q6ZSL5;Q9BZ29-6;H7BZ79
143	Protein prune homolog 2	PRUNE2	A0A088AWP5;Q8WUY3-4;Q8WUY3;Q8WUY3-2;Q8WUY3-3;E9PDC2;H7BZH9	3.09639	3.07707	3.06866	3.06335	3.44391	3.33707	3.31302	3.33651	3.6108	3.54561	3.55555	3.61051	39	39	39	0	279.53	15	15	15	337.6	1119300000	A0A088AWP5;Q8WUY3-4;Q8WUY3;Q8WUY3-2;Q8WUY3-3;E9PDC2;H7BZH9;X6R9J3;Q5JUB9;Q5JUB8;Q8WUY3-5
144	DNA repair protein complementing XP-G cells	ERCC5-201;BIVM-ERCC5;ERCC5	A0A494C0S2;A0A090HNM7;A0A1W2PS85;R4GMW8;P28715	-1.36932	-1.34959	-1.33796	-1.22451	-1.50253	-1.69727	-1.65767	-1.49065	-1.41268	-1.75651	-1.77343	-1.62464	8	8	8	0	43.092	11.7	11.7	11.7	101.35	31886000	A0A494C0S2;A0A090HNM7;A0A1W2PS85;R4GMW8;P28715
145	Dedicator of cytokinesis protein 1	DOCK1	A0A096LNH6;Q14185	1.0726	1.09074	1.09706	1.12553	1.19949	1.20154	1.1112	1.19875	1.18569	1.22264	1.17403	1.22014	28	27	26	0	133.77	15.7	15.2	14.7	217.75	280380000	A0A096LNH6;Q14185;E7EPK2;G5E9Y8;Q6V702-3;Q6V702;Q6V702-1
147	F-box/WD repeat-containing protein 5	FBXW5	A0A096LNM2;Q969U6-2;Q969U6	-3.66051	-3.5675	-3.74403	-3.47691	-3.60162	-3.72998	-3.59588	-3.63715	-3.62955	-3.80408	-3.71289	-3.58439	1	1	1	0.0027774	1.8105	5.2	5.2	5.2	21.034	8918200	A0A096LNM2;Q969U6-2;Q969U6
148	Adenylosuccinate lyase	ADSL	A0A7P0Z472;P30566;A0A7P0T9A7;A0A096LNY6;A0A0A6YY92;A0A1B0GTJ7;A0A1B0GWJ0;A0A7P0T8E4;P30566-2;A0A1B0GTG9;A0A1B0GWF8;A0A096LNY5;A0A096LP92	1.35435	1.42198	1.45481	1.47271	1.51256	1.56278	1.76258	1.68593	1.57178	1.63949	1.58298	1.65331	13	13	13	0	141.93	24.9	24.9	24.9	59.372	596000000	A0A7P0Z472;P30566;A0A7P0T9A7;A0A096LNY6;A0A0A6YY92;A0A1B0GTJ7;A0A1B0GWJ0;A0A7P0T8E4;P30566-2;A0A1B0GTG9;A0A1B0GWF8;A0A096LNY5;A0A096LP92;A0A096LNY4;A0A096LP72;A0A096LPA2;B4DEP1;A0A1W2PRX2;A0A096LP76;V9GY96
149	DALR anticodon-binding domain-containing protein 3	DALRD3	A0A096LNZ3;C9JA38;C9JJG6;Q5D0E6-4;Q5D0E6-2;Q5D0E6	-4.92883	-4.98529	-4.97492	-5.01481	-5.05642	-5.59551	-5.32255	-5.22136	-5.28026	-5.18995	-4.89835	-4.98256	2	2	2	0.00043573	2.4936	29.2	29.2	29.2	7.9669	1167500	A0A096LNZ3;C9JA38;C9JJG6;Q5D0E6-4;Q5D0E6-2;Q5D0E6
150		LINC00493	A0A096LPB2;A0A096LP01	-2.18508	-2.13487	-2.28918	-2.14476	-2.22416	-2.30675	-2.40088	-2.44257	-2.42695	-2.20637	-2.46209	-2.27419	2	2	2	0	10.601	26.6	26.6	26.6	10.809	13434000	A0A096LPB2;A0A096LP01
151	Probable peptidyl-tRNA hydrolase	PTRH1	A0A096LP22;Q86Y79	-3.59309	-3.47095	-3.31615	-3.45988	-3.52557	-3.53382	-3.5973	-3.51349	-3.61027	-3.77908	-3.32645	-3.44193	2	2	2	0	3.6149	10.5	10.5	10.5	18.43	14550000	A0A096LP22;Q86Y79
152	AP2-associated protein kinase 1	AAK1	A0A096LP25;Q2M2I8-2;Q2M2I8	2.78863	2.8515	2.73385	2.80697	2.74061	2.68053	2.66683	2.63013	2.75285	2.78209	2.82026	2.71086	21	21	21	0	323.31	24.6	24.6	24.6	125.88	898140000	A0A096LP25;Q2M2I8-2;Q2M2I8;E9PG46;Q6ZSR9;A0A096LNZ0;A0A096LP60
153	Ribonuclease P protein subunit p21	TRIM39-RPP21;RPP21	A0A096LP39;Q9H633;Q9H633-4;Q9H633-2;A0A0G2JJ26;A0A140T9R9;A0A0G2JIT5;A0A0G2JJ52;A0A0G2JHI3;A0A140TA46;A0A0G2JKY0;Q9H633-3	-3.57977	-3.67436	-3.50515	-3.55056	-3.46606	-3.43068	-3.30982	-3.42881	-3.59409	-3.60573	-3.63605	-3.53941	2	2	2	0	9.8659	4.8	4.8	4.8	57.904	14956000	A0A096LP39;Q9H633;Q9H633-4;Q9H633-2;A0A0G2JJ26;A0A140T9R9;A0A0G2JIT5;A0A0G2JJ52;A0A0G2JHI3;A0A140TA46;A0A0G2JKY0;Q9H633-3
154	WASH complex subunit FAM21C	FAM21C	A0A096LPC5;Q9Y4E1-2;Q9Y4E1-1;Q9Y4E1;J3KP36;Q9Y4E1-3;Q9Y4E1-6;Q9Y4E1-5	-1.39334	-1.34799	-1.37172	-1.32771	-1.19361	-1.45374	-1.12374	-1.16296	-1.33097	-1.5191	-1.47001	-1.30877	21	3	3	0	29.866	18	2.6	2.6	147.15	37395000	A0A096LPC5;Q9Y4E1-2;Q9Y4E1-1;Q9Y4E1;J3KP36;Q9Y4E1-3;Q9Y4E1-6;Q9Y4E1-5;A0A0A0MT65;Q5T1D7
155	Serum amyloid A-4 protein	SAA2-SAA4;SAA4	A0A096LPE2;P35542	-3.82409	-3.61108	-3.6593	-3.75333	-6.44614	-6.91902	-6.47797	-6.5306	-4.42946	-4.36544	-3.89783	-4.31572	1	1	1	0.0069949	1.3715	3.8	3.8	3.8	23.353	4991700	A0A096LPE2;P35542
156		C21orf33	A0A096LPI6;P0DPI2;A0A0B4J2D5;A0A096LNH5;H7C2G3;H7C1F6;P0DPI2-2;A0A0B4J2D5-2	3.21824	3.18521	3.14421	3.15238	3.33988	3.30288	3.2377	3.15026	3.15257	3.0851	3.09524	3.04043	11	11	10	0	68.117	43	43	40.5	30.376	880530000	A0A096LPI6;P0DPI2;A0A0B4J2D5;A0A096LNH5;H7C2G3;H7C1F6;P0DPI2-2;A0A0B4J2D5-2;A0A096LP73;A0A2R8YDR7;F2Z2Q0;A0A096LP12;A0A096LNJ1;A0A2R8Y6K9
157	Protein RTF2 homolog	RTFDC1	A0A0A0MQR2;Q9BY42;A2A2L5;A2A2L6	-0.0385685	0.0646801	0.0226517	0.167063	0.122484	0.0194893	0.206295	0.206669	0.229582	0.133446	0.165722	0.378368	7	7	7	0	17.663	23.2	23.2	23.2	37.531	98357000	A0A0A0MQR2;Q9BY42;A2A2L5;A2A2L6
158	PHD finger protein 20-like protein 1	PHF20L1	A0A0A0MQS0;F8W9L8;A8MW92-4;A8MW92;A8MUE8;A8MXR8;A8MW92-2	-0.603546	-1.05777	-0.82505	-0.916666	-0.534714	-0.184502	-0.632812	-0.524017	-0.945631	-0.853609	-1.33012	-1.14183	3	2	2	0.0027705	1.7789	2.8	2	2	112.26	28125000	A0A0A0MQS0;F8W9L8;A8MW92-4;A8MW92;A8MUE8;A8MXR8;A8MW92-2
159	Pyrroline-5-carboxylate reductase;Pyrroline-5-carboxylate reductase 3	PYCRL	A0A0A0MQS1;Q53H96;Q53H96-2	0.238083	0.265482	0.328037	0.354744	0.129612	0.151648	0.310633	0.275957	0.042799	0.0873394	0.170368	0.123016	9	9	9	0	54.964	38.5	38.5	38.5	29.892	173130000	A0A0A0MQS1;Q53H96;Q53H96-2;B5MD87;F8WEI0;A0A087WTU2
160	CLK4-associating serine/arginine rich protein	CLASRP	F5H0Q6;A0A0A0MQS2;Q8N2M8;K7EKC9;K7EP11;K7EM61;Q8N2M8-3;Q8N2M8-4	-3.79861	-4.00447	-3.65186	-3.8334	-3.78926	-3.75782	-3.81428	-3.88669	-3.85995	-4.10929	-4.21825	-3.81903	2	2	2	0	7.3799	2.9	2.9	2.9	74.824	8916200	F5H0Q6;A0A0A0MQS2;Q8N2M8;K7EKC9;K7EP11;K7EM61;Q8N2M8-3;Q8N2M8-4
161	WD repeat-containing protein 18	WDR18	U3KQC1;A0A0A0MQU0;Q9BV38;K7EIR0	0.988729	1.00301	0.83276	0.977455	1.11248	1.08034	1.17064	1.05336	0.864801	0.952881	1.03067	1.02979	8	8	8	0	49.806	20.6	20.6	20.6	43.237	244030000	U3KQC1;A0A0A0MQU0;Q9BV38;K7EIR0;K7EML4;U3KQK3
162	Ubiquitin-conjugating enzyme E2 D2	UBE2D2;UBE2D3	A0A0A0MQU3;P62837;D6RAW0;D6RFM0;D6RAH7;H9KV45;P62837-2	-1.57906	-1.43936	-1.81241	-1.66089	-1.52238	-1.80498	-1.72203	-1.4885	-1.61814	-1.69848	-1.59052	-1.64728	3	3	1	0	43.109	24.5	24.5	4.8	16.681	223710000	A0A0A0MQU3;P62837;D6RAW0;D6RFM0;D6RAH7;H9KV45;P62837-2
163	Selenocysteine lyase	SCLY	H7C1N7;H7C4A1;H7C3V9;H7C277;A0A0A0MQU4;Q96I15	-2.74343	-2.95972	-2.72035	-2.38492	-3.07642	-2.64833	-2.13118	-2.15704	-2.66369	-2.64772	-2.50048	-2.39818	2	2	2	0	5.8811	18	18	18	13.679	19527000	H7C1N7;H7C4A1;H7C3V9;H7C277;A0A0A0MQU4;Q96I15
164	Fibroblast growth factor 2	FGF2	A0A0A0MQV6;P09038-2;P09038-3;P09038-1;P09038	1.29415	1.1935	1.16705	1.36563	1.16862	1.17106	1.34546	1.0773	0.890562	1.01441	0.980175	1.00263	7	7	7	0	11.419	19.4	19.4	19.4	30.752	452380000	A0A0A0MQV6;P09038-2;P09038-3;P09038-1;P09038
165	Myelin expression factor 2	MYEF2	A0A0A0MQW0;A0A0A0MR39;Q9P2K5-2;Q9P2K5;A0A087WUT0	0.311327	0.332996	0.240339	0.225033	0.325199	0.288355	0.300417	0.277712	0.646994	0.695837	0.687283	0.621197	11	11	11	0	51.704	23.1	23.1	23.1	61.957	117160000	A0A0A0MQW0;A0A0A0MR39;Q9P2K5-2;Q9P2K5;A0A087WUT0;A0A0C4DGV1;Q9P2K5-4;H0YN19;Q9P2K5-3;H0YKS1
166	Kinase suppressor of Ras 1	KSR1	A0A0A0MQW1;A0A2R8Y5H9;Q8IVT5-2;Q8IVT5;A0A2R8Y4X0;Q8IVT5-4;Q8IVT5-3;J3QR75	-1.12546	-1.15813	-1.1113	-1.02877	-1.30111	-0.875732	-1.03959	-1.22572	-1.30015	-1.09303	-1.17721	-1.15719	4	4	4	0	6.1714	4.3	4.3	4.3	94.392	43691000	A0A0A0MQW1;A0A2R8Y5H9;Q8IVT5-2;Q8IVT5;A0A2R8Y4X0;Q8IVT5-4;Q8IVT5-3;J3QR75;A8MY87
167	Unconventional myosin-X	MYO10	A0A0A0MQX1;Q9HD67;D6RGD1	-2.78021	-2.77658	-2.9445	-2.93227	-3.47649	-3.60996	-3.56236	-3.49582	-3.43029	-3.37058	-3.35313	-3.45903	5	4	4	0	7.6549	2.7	2.4	2.4	238.51	12656000	A0A0A0MQX1;Q9HD67;D6RGD1;E9PCN3;E9PEW5;Q9HD67-3
168	Muscleblind-like protein 1	MBNL1	A0A0A0MQX8;Q9NR56;C9JP00;Q9NR56-7;Q9NR56-5;Q9NR56-2;Q9NR56-6;Q9NR56-3;Q9NR56-4;H7C4T5;Q86VM6	-0.497866	-0.504982	-0.465681	-0.253452	-0.0864067	-0.306065	-0.147905	-0.3123	-0.265701	-0.244553	-0.484074	-0.239191	13	13	6	0	46.337	32	32	18.5	42.978	124640000	A0A0A0MQX8;Q9NR56;C9JP00;Q9NR56-7;Q9NR56-5;Q9NR56-2;Q9NR56-6;Q9NR56-3;Q9NR56-4;H7C4T5;Q86VM6;B1AKI6;Q9NUK0-2;Q9NUK0;H7C4Y1;C9JCX1;Q9NUK0-3;Q9NUK0-4;C9J4T8
169	Ubiquitin carboxyl-terminal hydrolase 19;Ubiquitin carboxyl-terminal hydrolase	USP19	A0A590UK03;A0A8I5KRW4;A0A8I5KV50;A0A8I5KT08;A0A0A0MR08;A0A8I5KXK1;O94966-4;O94966-3;O94966;O94966-7;O94966-6;O94966-5;E7ESU0	-1.63807	-1.53487	-1.4823	-1.52273	-1.58196	-1.50775	-1.52375	-1.55041	-1.4993	-1.51774	-1.61983	-1.47101	6	6	6	0	64.778	8.4	8.4	8.4	130.9	50242000	A0A590UK03;A0A8I5KRW4;A0A8I5KV50;A0A8I5KT08;A0A0A0MR08;A0A8I5KXK1;O94966-4;O94966-3;O94966;O94966-7;O94966-6;O94966-5;E7ESU0;O94966-2
170	Fatty acid desaturase 1	FADS1	O60427;O60427-2;A0A0A0MR51	-2.09409	-2.08104	-2.24454	-2.08895	-2.31081	-2.3128	-2.36966	-2.24812	-2.34345	-2.30051	-2.37667	-2.29374	3	3	3	0	3.5064	7.2	7.2	7.2	51.964	22096000	O60427;O60427-2;A0A0A0MR51;F5GYH4;H7C2V0;F5H3U5;H0YB97;F5GWE3;F5H852;C9J425;F5H1Q7;C9JJB3;F5H8G5;F5H5X5;F5H2H3;F5H0Y2;F5H3P6
172	Diacylglycerol O-acyltransferase 1	DGAT1	A0A0A0MR74;O75907	-6.19241	-5.58324	-5.737	-5.1907	-5.77897	-5.84269	-5.19625	-5.70155	-5.44725	-5.72162	-5.26397	-5.31557	3	3	3	0	54.561	13.3	13.3	13.3	33.529	22875000	A0A0A0MR74;O75907
173	Mediator of RNA polymerase II transcription subunit 12	MED12	A0A8I5KSA4;A0A0A0MR79;A0A8I5QJW8;A0A8I5KW86;A0A8I5KUR0;Q93074-3;Q93074;Q93074-2;A0A8I5KRJ8;A0A8I5KXK9;A0A8I5KQY2	-4.5295	-4.78768	-4.696	-4.2229	-4.57999	-4.81153	-4.43835	-4.4533	-4.58331	-4.736	-4.43434	-4.30074	3	3	3	0	16.979	3.2	3.2	3.2	166.82	14729000	A0A8I5KSA4;A0A0A0MR79;A0A8I5QJW8;A0A8I5KW86;A0A8I5KUR0;Q93074-3;Q93074;Q93074-2;A0A8I5KRJ8;A0A8I5KXK9;A0A8I5KQY2;A0A8I5KQ51;A0A8I5QJG1;H7C274
175	Neurexin-3-beta;Neurexin-3-beta, soluble form;Neurexin-3-beta, C-terminal fragment;Neurexin-3	NRXN3	A0A7I2V2B1;A0A0U1RRJ0;A0A0U1RQC5;A0A0A0MR89;Q9HDB5-2;Q9HDB5-4;Q9HDB5;Q9Y4C0-3;Q9Y4C0;A0A7I2YQT0;A0A0C4DGK4;Q9HDB5-3;Q9Y4C0-4	-2.80053	-2.87172	-2.42937	-2.6322	-2.65566	-2.49498	-2.5997	-2.49027	-2.56415	-2.51275	-2.5616	-2.54873	3	3	3	0	12.722	6.1	6.1	6.1	73.34	18408000	A0A7I2V2B1;A0A0U1RRJ0;A0A0U1RQC5;A0A0A0MR89;Q9HDB5-2;Q9HDB5-4;Q9HDB5;Q9Y4C0-3;Q9Y4C0;A0A7I2YQT0;A0A0C4DGK4;Q9HDB5-3;Q9Y4C0-4
176	Band 4.1-like protein 3;Band 4.1-like protein 3, N-terminally processed	EPB41L3	A8K968;A0A0A0MRA8;Q9Y2J2-2;Q9Y2J2-4;Q9Y2J2;A0A1B0GTF8;Q9Y2J2-3;A0A0A0MSA4	-3.03771	-3.14961	-3.44247	-3.12378	-5.49688	-5.64239	-5.4554	-5.30716	-4.74183	-4.43798	-4.82732	-4.96808	11	3	2	0	3.5007	11.1	3.2	1.9	84.711	2278200	A8K968;A0A0A0MRA8;Q9Y2J2-2;Q9Y2J2-4;Q9Y2J2;A0A1B0GTF8;Q9Y2J2-3;A0A0A0MSA4;J3KT37
177	G-protein-signaling modulator 1	GPSM1	A0A0A0MSK4;A0A0A0MRC4;Q86YR5-4;Q86YR5;A0A087WVF5;Q86YR5-3	0.27858	0.234734	0.226156	0.279665	0.247051	0.252686	0.201221	0.19458	0.265381	0.264643	0.261089	0.301069	14	14	14	0	78.363	25.8	25.8	25.8	74.481	155480000	A0A0A0MSK4;A0A0A0MRC4;Q86YR5-4;Q86YR5;A0A087WVF5;Q86YR5-3;Q86YR5-2;Q5T1N9;A0A6Q8PGS6;A0A6Q8PGU2;A0A6Q8PFD2;A0A6Q8PGW7;H0Y4A4;A0A6Q8PF02;P81274
178	Arf-GAP with SH3 domain, ANK repeat and PH domain-containing protein 1	ASAP1	A0A0A0MRE5;Q9ULH1;Q9ULH1-2;H0YBF7	1.92016	1.94478	1.86367	1.93145	2.14463	2.08577	2.24758	2.14309	1.99383	1.97158	2.04721	2.10011	22	20	20	0	175.06	24	22.2	22.2	124.77	456340000	A0A0A0MRE5;Q9ULH1;Q9ULH1-2;H0YBF7;H0YBM4;E5RFD9;E5RHD7
179	NAD-dependent protein deacetylase sirtuin-2	SIRT2	A0A0A0MRF5;E7EWX6;Q8IXJ6-4;Q8IXJ6-5;Q8IXJ6-2;Q8IXJ6-3;Q8IXJ6;C9JR33;C9J3U7;F8WCF4;C9JZQ0;B5MCS1	-1.02536	-0.95504	-1.07206	-1.03688	-1.19139	-1.16757	-0.924536	-1.02427	-0.996939	-1.04073	-1.0584	-1.03091	2	2	2	0	4.343	8.5	8.5	8.5	26.712	38410000	A0A0A0MRF5;E7EWX6;Q8IXJ6-4;Q8IXJ6-5;Q8IXJ6-2;Q8IXJ6-3;Q8IXJ6;C9JR33;C9J3U7;F8WCF4;C9JZQ0;B5MCS1
180	CDK5 regulatory subunit-associated protein 2	CDK5RAP2	Q96SN8;Q96SN8-2;Q96SN8-3;Q96SN8-4;A0A8I5QKL1;A0A8I5KTP5;A0A8I5KXG0;A0A8I5KRU7;A0A8I5KXB5;A0A0A0MRG9;A0A8I5KYJ8;F8WCI3;B1AMJ5;A0A8I5KPG9;A0A8I5KYS3;A0A8I5QJG6	-3.1667	-3.10881	-3.02095	-3.24608	-3.00241	-2.87488	-2.9976	-2.96348	-3.02752	-2.74123	-3.00095	-3.03099	4	4	4	0	5.9127	1.9	1.9	1.9	215.04	100180000	Q96SN8;Q96SN8-2;Q96SN8-3;Q96SN8-4;A0A8I5QKL1;A0A8I5KTP5;A0A8I5KXG0;A0A8I5KRU7;A0A8I5KXB5;A0A0A0MRG9;A0A8I5KYJ8;F8WCI3;B1AMJ5;A0A8I5KPG9;A0A8I5KYS3;A0A8I5QJG6;Q5JTU8;A0A8I5KX24
181	Notchless protein homolog 1	NLE1	A0A0A0MRH0;Q9NVX2;K7EN33	-1.63522	-1.61772	-1.6862	-1.66376	-1.58512	-1.63213	-1.70161	-1.77939	-1.69514	-1.61987	-1.7148	-1.70184	3	3	3	0	24.967	8.1	8.1	8.1	48.511	43999000	A0A0A0MRH0;Q9NVX2;K7EN33;K7ERN7;Q9NVX2-2
182	GPALPP motifs-containing protein 1	GPALPP1	A0A0A0MRI1;Q8IXQ4-3;Q8IXQ4-2;Q8IXQ4	-1.49364	-1.37012	-1.54264	-1.59412	-1.28051	-1.53722	-1.33382	-1.29741	-1.31826	-1.49449	-1.56857	-1.49161	2	2	2	0	4.2262	6.2	6.2	6.2	37.971	25363000	A0A0A0MRI1;Q8IXQ4-3;Q8IXQ4-2;Q8IXQ4
183	Non-specific serine/threonine protein kinase;Serine/threonine-protein kinase MRCK alpha	CDC42BPA	A0A0A0MRJ0;A0A0A0MRJ1;Q5VT25-4;Q5VT25-5;Q5VT25;Q5VT25-2;Q5VT25-6;Q5VT25-3;H0Y5V1;H0Y7V8	2.40547	2.38315	2.29341	2.33831	2.41732	2.40239	2.39436	2.34505	2.23545	2.21378	2.24271	2.24456	35	27	27	0	160.75	21.5	18	18	193.63	585870000	A0A0A0MRJ0;A0A0A0MRJ1;Q5VT25-4;Q5VT25-5;Q5VT25;Q5VT25-2;Q5VT25-6;Q5VT25-3;H0Y5V1;H0Y7V8;A0A8I5QJM2;H0Y6R0
185	Protein-L-isoaspartate O-methyltransferase;Protein-L-isoaspartate(D-aspartate) O-methyltransferase	PCMT1	A0A0A0MRJ6;P22061;P22061-2;A0A3F2YNX8;F6S8N6	2.91833	3.0022	2.88508	2.99422	2.88018	2.74244	2.94265	2.88568	2.83907	2.80725	2.99897	2.9538	10	10	10	0	149.21	35.8	35.8	35.8	30.315	1712500000	A0A0A0MRJ6;P22061;P22061-2;A0A3F2YNX8;F6S8N6;C9J0F2;F8WDT3;F8WAV5;F8WAX2;H7C4X2
186	Cytochrome b5 reductase 4	CYB5R4	A0A0A0MRM6;Q7L1T6	-4.68504	-4.7445	-4.82852	-4.64721	-4.83471	-4.78259	-4.90148	-4.68074	-4.78642	-4.8781	-4.80912	-4.65659	1	1	1	0	28.205	13.8	13.8	13.8	12.655	11120000	A0A0A0MRM6;Q7L1T6
187	Unconventional myosin-VI	MYO6	A0A0A0MRM8;Q9UM54-6;Q9UM54-2;Q9UM54-5;A0A1Y0BRN3;Q9UM54;Q9UM54-1;Q9UM54-4;A0A590UJ40;A0A0D9SGC1;A0A590UKB0;A0A590UJ75;A0A590UK22	3.28597	3.17551	3.20955	3.22608	3.24704	3.36072	3.14648	3.12846	3.2468	3.28757	3.23192	3.19123	34	33	33	0	205.73	26.7	26.2	26.2	145.01	887630000	A0A0A0MRM8;Q9UM54-6;Q9UM54-2;Q9UM54-5;A0A1Y0BRN3;Q9UM54;Q9UM54-1;Q9UM54-4;A0A590UJ40;A0A0D9SGC1;A0A590UKB0;A0A590UJ75;A0A590UK22;A0A590UK86;A0A5F9ZI03;A0A590UJY4;A0A590UK71;Q5JVM0;A0A590UJW9;REV__P82663
188	Nucleolar and coiled-body phosphoprotein 1	NOLC1	A0A0A0MRM9;Q14978;Q14978-3;Q14978-2	2.68781	2.68292	2.59012	2.60104	2.88733	2.84265	2.761	2.83221	2.88128	2.86212	2.79253	2.74406	15	15	15	0	32.84	20.2	20.2	20.2	74.543	789760000	A0A0A0MRM9;Q14978;Q14978-3;Q14978-2;S4R349;S4R3C2
189	Probable global transcription activator SNF2L1	SMARCA1	A0A0A0MRP6;B7ZLQ5;P28370-2;P28370	1.59381	1.59877	1.53135	1.5695	1.66463	1.59724	1.51536	1.58923	1.6433	1.62173	1.6903	1.65459	24	16	16	0	51.04	20.4	13.9	13.9	122.86	251690000	A0A0A0MRP6;B7ZLQ5;P28370-2;P28370
190	Calcium-activated potassium channel subunit alpha-1	KCNMA1	Q12791-5;A0A1W2PRX6;A0A1W2PPX7;Q12791-4;A0A1W2PQ61;A0A1W2PSD3;Q5SVJ8;A0A1W2PRV4;A0A1W2PNH9;H0Y382;A0A1W2PRE5;H0Y379;Q5SVK0;A0A1W2PP26;Q12791-2;B7ZMF5;A0A1W2PRG5;Q5SVJ7;A0A1W2PR56;A0A1W2PPY5;Q5SVK5;A0A0A0MRR0;A0A1W2PRB0;Q5SVJ9;A0A1W2PR62;A0A1W2PPZ1;Q12791-7;Q12791;Q12791-3;A0A1W2PPQ3;A0A1W2PP94;A0A1W2PNY8;A0A1W2PPH9;A0A1W2PNG1;A0A1W2PPS2;A0A1W2PRN5;A0A1W2PS97;A0A1W2PQK5;A0A0A0MSE6;D5MRH1;A0A1W2PNY…	-3.85369	-3.9713	-3.85577	-3.92715	-4.06987	-4.21276	-4.28441	-4.26892	-4.17927	-4.27501	-4.4444	-4.39849	9	9	1	0	30.429	9.1	9.1	1.5	131	7929500	Q12791-5;A0A1W2PRX6;A0A1W2PPX7;Q12791-4;A0A1W2PQ61;A0A1W2PSD3;Q5SVJ8;A0A1W2PRV4;A0A1W2PNH9;H0Y382;A0A1W2PRE5;H0Y379;Q5SVK0;A0A1W2PP26;Q12791-2;B7ZMF5;A0A1W2PRG5;Q5SVJ7;A0A1W2PR56;A0A1W2PPY5;Q5SVK5;A0A0A0MRR0;A0A1W2PRB0;Q5SVJ9;A0A1W2PR62;A0A1W2PPZ1;Q12791-7;Q12791;Q12791-3;A0A1W2PPQ3;A0A1W2PP94;A0A1W2PNY8;A0A1W2PPH9;A0A1W2PNG1;A0A1W2PPS2;A0A1W2PRN5;A0A1W2PS97;A0A1W2PQK5;A0A0A0MSE6;D5MRH1;A0A1W2PNY…
191	U1 small nuclear ribonucleoprotein C	SNRPC	P09234;A0A0A0MRR7;Q5TAL2	1.38722	1.39309	2.59105	1.39765	1.40657	1.53522	1.47234	1.51881	1.50888	1.40358	1.66674	1.49015	2	2	2	0	33.655	17	17	17	17.394	309650000	P09234;A0A0A0MRR7;Q5TAL2
193	Abl interactor 1	ABI1	A0A0A0MRT6;Q8IZP0-2;Q8IZP0-4;Q8IZP0-3;Q8IZP0-5;Q8IZP0-6;Q8IZP0-9;Q8IZP0;B6VEX4;Q8IZP0-10;Q8IZP0-8;Q8IZP0-7;Q8IZP0-12;Q8IZP0-11	1.54813	1.68483	1.56256	1.67505	1.61526	1.51411	1.7599	1.65174	1.70778	1.72136	1.73907	1.81257	16	16	13	0	104.43	36.2	36.2	29.1	51.769	725640000	A0A0A0MRT6;Q8IZP0-2;Q8IZP0-4;Q8IZP0-3;Q8IZP0-5;Q8IZP0-6;Q8IZP0-9;Q8IZP0;B6VEX4;Q8IZP0-10;Q8IZP0-8;Q8IZP0-7;Q8IZP0-12;Q8IZP0-11
194	Prostamide/prostaglandin F synthase	FAM213B	J3QKK8;A0A0A0MRV4;J3KPF5;A0A2P0CTB1;J3KPF6;A0A0G2JRR6;A0A0G2JSF1;A0A0A0MT35;A0A2P0CU24;J3KRV9;A0A2P0CTH9;Q8TBF2-2;Q8TBF2;Q8TBF2-7;Q8TBF2-3;Q8TBF2-4;Q8TBF2-6	-1.32883	-1.4215	-1.39296	-1.38659	-1.50483	-1.46349	-1.40162	-1.44275	-1.54001	-1.41893	-1.42959	-1.43228	4	4	4	0	15.485	29.1	29.1	29.1	16.336	49573000	J3QKK8;A0A0A0MRV4;J3KPF5;A0A2P0CTB1;J3KPF6;A0A0G2JRR6;A0A0G2JSF1;A0A0A0MT35;A0A2P0CU24;J3KRV9;A0A2P0CTH9;Q8TBF2-2;Q8TBF2;Q8TBF2-7;Q8TBF2-3;Q8TBF2-4;Q8TBF2-6
195	Aprataxin	APTX	Q7Z2E3;Q7Z2E3-11;A0A0A0MRW7;Q7Z2E3-9;Q7Z2E3-7;Q7Z2E3-8;Q7Z2E3-3;Q7Z2E3-5;Q7Z2E3-10;Q7Z2E3-13;C9J8U3;A0A5K1VW64;Q7Z2E3-4;A0A5F9ZGW5	-1.96581	-1.82192	-1.77393	-1.90879	-1.9019	-1.79722	-1.91027	-1.90488	-1.85463	-1.83549	-1.84046	-1.8499	4	4	4	0	9.699	17.1	17.1	17.1	40.74	40309000	Q7Z2E3;Q7Z2E3-11;A0A0A0MRW7;Q7Z2E3-9;Q7Z2E3-7;Q7Z2E3-8;Q7Z2E3-3;Q7Z2E3-5;Q7Z2E3-10;Q7Z2E3-13;C9J8U3;A0A5K1VW64;Q7Z2E3-4;A0A5F9ZGW5;Q7Z2E3-12;A0A5K1VW80;Q7Z2E3-2;F8WBD6;Q7Z2E3-6;A0A5F9ZI51;Q6JV79;F8WBM3
196	TBC1 domain family member 22A	TBC1D22A	A0A0A0MRY0;Q8WUA7-4;Q8WUA7;B0QYI1;Q8WUA7-2;Q8WUA7-3	-0.242979	-0.2721	-0.177299	-0.297764	-0.335945	-0.0962238	-0.310305	-0.396332	-0.0897961	0.13114	-0.0181599	-0.232622	9	9	8	0	53.796	20.5	20.5	18.9	55.804	79473000	A0A0A0MRY0;Q8WUA7-4;Q8WUA7;B0QYI1;Q8WUA7-2;Q8WUA7-3;F8WDP1
197	Zinc finger MYND domain-containing protein 11	ZMYND11	A0A0A0MRY2;B0QZE2;B7Z2J6;J3QKD2;A0A0D9SGD6;E7EV75;Q15326-4;Q15326-2;Q15326-6;Q15326-3;Q15326;E7ENI9;Q15326-5	-2.49745	-2.45121	-2.33311	-2.4587	-2.67108	-2.71423	-2.68182	-2.73767	-2.64013	-2.65201	-2.68419	-2.69487	4	4	4	0	6.0499	7.9	7.9	7.9	56.527	24497000	A0A0A0MRY2;B0QZE2;B7Z2J6;J3QKD2;A0A0D9SGD6;E7EV75;Q15326-4;Q15326-2;Q15326-6;Q15326-3;Q15326;E7ENI9;Q15326-5;E9PE09
198	Putative E3 ubiquitin-protein ligase UNKL	UNKL	E9PDK2;A0A0A0MRZ1;Q9H9P5-5;Q9H9P5;Q9H9P5-6	-3.78911	-3.74353	-3.85631	-3.73647	-3.76856	-3.82542	-3.76662	-3.78294	-4.02757	-4.00399	-4.02572	-3.89807	2	2	2	0.00043315	2.3906	2.9	2.9	2.9	74.231	7775500	E9PDK2;A0A0A0MRZ1;Q9H9P5-5;Q9H9P5;Q9H9P5-6
199	TNFAIP3-interacting protein 1	TNIP1	E7EW15;E7EMV7;A0A0A0MRZ4;Q15025-7;Q15025-8;Q15025-5;Q15025-6;Q15025-4;Q15025-3;Q15025-2;Q15025	-3.31425	-3.41558	-3.51358	-3.39714	-3.53275	-3.45393	-3.41627	-3.48874	-3.39911	-3.38875	-3.41386	-3.41658	1	1	1	0	3.2236	5.4	5.4	5.4	27.826	5504000	E7EW15;E7EMV7;A0A0A0MRZ4;Q15025-7;Q15025-8;Q15025-5;Q15025-6;Q15025-4;Q15025-3;Q15025-2;Q15025
200	DENN domain-containing protein 1A	DENND1A	A0A0A0MS48;Q8TEH3;Q8TEH3-7;Q8TEH3-2;Q8TEH3-6;Q8TEH3-3;Q8TEH3-5	-1.96744	-1.95203	-1.89894	-1.84762	-2.16094	-1.90384	-1.81806	-2.16815	-2.03274	-1.90396	-1.92844	-1.89509	4	4	4	0	11.297	3.8	3.8	3.8	117.72	16643000	A0A0A0MS48;Q8TEH3;Q8TEH3-7;Q8TEH3-2;Q8TEH3-6;Q8TEH3-3;Q8TEH3-5;Q8TEH3-4
201	Leucine-rich repeat-containing protein 20	LRRC20	A0A0A0MS58;X6RK58;Q8TCA0;Q8TCA0-3;Q8TCA0-2	-2.67401	-2.73432	-2.91365	-2.91148	-2.78571	-3.00533	-3.02734	-2.92682	-2.80256	-2.82351	-2.57487	-2.75501	2	2	2	0	5.0175	16.5	16.5	16.5	12.95	2974200	A0A0A0MS58;X6RK58;Q8TCA0;Q8TCA0-3;Q8TCA0-2
202	Calcium/calmodulin-dependent 3,5-cyclic nucleotide phosphodiesterase 1C	PDE1C	A0A0A0MS69;Q14123;Q14123-3;Q14123-2	2.73587	2.6959	2.69317	2.74798	3.22558	3.29605	3.18023	3.11564	3.27435	3.26873	3.13401	3.18356	22	22	21	0	130.48	30.7	30.7	29.5	86.924	1224400000	A0A0A0MS69;Q14123;Q14123-3;Q14123-2;P54750-3;P54750-9;P54750-2;P54750;P54750-7;P54750-5
203	Methyl-CpG-binding domain protein 1	MBD1	A0A0A0MS90;Q9UIS9-4;Q9UIS9-11;Q9UIS9-8;Q9UIS9-7;Q9UIS9-6;Q9UIS9-5;Q9UIS9-10;Q9UIS9-2;Q9UIS9;Q9UIS9-9;Q9UIS9-12	-2.02956	-2.2132	-2.26679	-2.27225	-2.02233	-2.04583	-2.05434	-2.03622	-2.16508	-2.14266	-2.10427	-2.09293	5	5	5	0	11.908	8.8	8.8	8.8	62.4	35061000	A0A0A0MS90;Q9UIS9-4;Q9UIS9-11;Q9UIS9-8;Q9UIS9-7;Q9UIS9-6;Q9UIS9-5;Q9UIS9-10;Q9UIS9-2;Q9UIS9;Q9UIS9-9;Q9UIS9-12;K7EPZ6;K7EIN3;K7EN65;K7EMA9
204	Laminin subunit alpha-3	LAMA3	A0A0A0MSA0;Q16787-3;Q16787;A0A075B783;A0A0A0MTS5;A0A0A6YYF2;A0A3B3ITG1;Q16787-4;Q16787-1	-1.61969	-1.93288	-1.73788	-2.32367	-1.78758	-1.15818	-2.43676	-2.64264	-0.599209	-0.0323792	-0.467852	-0.912867	4	3	3	0	4.65	1.3	1.1	1.1	360.18	28667000	A0A0A0MSA0;Q16787-3;Q16787;A0A075B783;A0A0A0MTS5;A0A0A6YYF2;A0A3B3ITG1;Q16787-4;Q16787-1;K7EIP4
205	Poliovirus receptor	PVR	A0A0A0MSA9;A0A0C4DG49;P15151-3;P15151-2;P15151-4;P15151	1.9325	2.04354	1.97091	1.94859	2.07586	2.08734	2.12325	2.15319	2.30187	2.30367	2.27076	2.26511	9	9	9	0	80.833	21.2	21.2	21.2	42.882	687210000	A0A0A0MSA9;A0A0C4DG49;P15151-3;P15151-2;P15151-4;P15151
206	Exocyst complex component 7	EXOC7	A0A0A0MSB8;Q9UPT5-2;Q9UPT5-5;Q9UPT5-1;Q9UPT5-6;Q9UPT5;A0A0A0MRE1;B4DJ07	1.7521	1.83318	1.69703	1.67639	1.94154	1.72833	1.84665	1.8972	1.90551	1.79741	1.84879	1.92884	16	16	16	0	67.174	23.7	23.7	23.7	78.808	1157600000	A0A0A0MSB8;Q9UPT5-2;Q9UPT5-5;Q9UPT5-1;Q9UPT5-6;Q9UPT5;A0A0A0MRE1;B4DJ07;Q9UPT5-4;C9JME6;B5MCY9;K7ERQ5;C9JKC2
207	Regulator of microtubule dynamics protein 2	RMDN2	H7C2J3;C9JGB2;A0A0A0MSD2;A0A0C4DFM4;Q96LZ7-4;Q96LZ7;Q96LZ7-2;Q96LZ7-3	-1.51817	-1.4782	-1.27747	-1.42634	-1.56643	-1.38917	-1.23169	-1.41962	-1.64532	-1.50461	-1.58183	-1.5553	4	4	4	0	15.495	31.3	31.3	31.3	17.3	38462000	H7C2J3;C9JGB2;A0A0A0MSD2;A0A0C4DFM4;Q96LZ7-4;Q96LZ7;Q96LZ7-2;Q96LZ7-3
208	BTB/POZ domain-containing protein 9	BTBD9	H7C5Z6;A0A0A0MSF4;A0A0A0MSF2;Q96Q07-3;Q96Q07-2;Q96Q07	-4.35074	-4.18096	-4.10163	-4.33555	-4.44506	-4.26287	-4.39367	-4.58051	-4.47042	-4.40716	-4.3155	-4.35009	1	1	1	0	3.9208	3.1	3.1	3.1	36.36	3422100	H7C5Z6;A0A0A0MSF4;A0A0A0MSF2;Q96Q07-3;Q96Q07-2;Q96Q07
209	Polyhomeotic-like protein 2	PHC2	A0A0A0MSI2;Q8IXK0-2;Q8IXK0-4;Q8IXK0;Q8IXK0-5;Q8IXK0-3;A0A8I5KY19	-0.974524	-0.993507	-1.14943	-0.996912	-1.28862	-1.31541	-1.25456	-1.46172	-1.31719	-1.2801	-1.17528	-1.33414	6	6	5	0	8.8739	6	6	4.7	87.91	51942000	A0A0A0MSI2;Q8IXK0-2;Q8IXK0-4;Q8IXK0;Q8IXK0-5;Q8IXK0-3;A0A8I5KY19;H7C528
210	Phosphotriesterase-related protein	PTER	A0A0A0MSI3;Q96BW5-2;Q96BW5	-2.0839	-1.91716	-2.05046	-1.94546	-1.65598	-1.97161	-1.5055	-1.65077	-2.13231	-2.21373	-2.11417	-2.02323	3	3	3	0	6.3485	13.5	13.5	13.5	22.591	15835000	A0A0A0MSI3;Q96BW5-2;Q96BW5
212	SLAIN motif-containing protein 1	SLAIN1	C9JP03;Q5T6P2;C9JD09;C9JUW9;X6RDJ2;Q5T6P1;X6RGK9;A0A0C4DFN6;A0A0A0MSS3;Q8ND83-2;Q8ND83-4;Q8ND83	-0.972582	-1.00749	-1.13584	-1.28379	-0.961294	-1.04376	-1.30675	-1.14378	-1.01839	-0.950779	-0.938927	-1.11104	1	1	1	0	4.2115	7.1	7.1	7.1	11.269	39660000	C9JP03;Q5T6P2;C9JD09;C9JUW9;X6RDJ2;Q5T6P1;X6RGK9;A0A0C4DFN6;A0A0A0MSS3;Q8ND83-2;Q8ND83-4;Q8ND83
213	Aldo-keto reductase family 1 member C3;Aldo-keto reductase family 1 member C4	AKR1C3;AKR1C4	A0A0A0MSS8;P42330;S4R3Z2;S4R3D5;P17516	-2.98936	-3.18797	-2.98475	-2.99887	-3.15931	-3.11549	-3.09511	-3.15075	-3.32529	-3.22199	-3.50421	-3.47755	11	2	2	0	30.984	34.1	11.8	11.8	36.867	18800000	A0A0A0MSS8;P42330;S4R3Z2;S4R3D5;P17516;P42330-2;P52895-2
214	ATP-binding cassette sub-family A member 8	ABCA8	A0A0A0MSU4;O94911-1;O94911;A0A075B774	-1.61256	-1.51569	-1.45901	-1.578	-1.20856	-1.28487	-1.08555	-1.28178	-1.69234	-1.8498	-1.77105	-1.7047	4	4	4	0	23.919	2.4	2.4	2.4	183.06	47753000	A0A0A0MSU4;O94911-1;O94911;A0A075B774
215	Tapasin	TAPBP	A0A0G2JKZ1;A2AB90;A0A0G2JH37;A0A0A0MSV9;O15533-2;O15533;O15533-3;Q6P1N7;C9JA35;A0A0A0MT98;O15533-4	0.385632	0.507235	0.434931	0.483091	0.469982	0.456705	0.508202	0.472212	0.333014	0.346733	0.412521	0.341148	6	6	6	0	24.718	13.8	13.8	13.8	47.606	186590000	A0A0G2JKZ1;A2AB90;A0A0G2JH37;A0A0A0MSV9;O15533-2;O15533;O15533-3;Q6P1N7;C9JA35;A0A0A0MT98;O15533-4;A0A140T9B2;A0A0G2JJI5
216	Isoleucine--tRNA ligase, cytoplasmic	IARS	A0A804HJN6;A0A0A0MSX9;P41252;J3KR24;A0A804HHW9;A0A804HL54;A0A804HJ36;A0A804HIV9;A0A804HKU1;A0A804HK69	5.17157	5.11902	5.08235	5.15515	5.3084	5.29142	5.25055	5.25621	5.1988	5.25777	5.26372	5.20902	32	32	32	0	233.03	28	28	28	142.38	4723700000	A0A804HJN6;A0A0A0MSX9;P41252;J3KR24;A0A804HHW9;A0A804HL54;A0A804HJ36;A0A804HIV9;A0A804HKU1;A0A804HK69;A0A804HIG2;A0A804HKW6
217	Thymidine kinase 2, mitochondrial	TK2	A0A7P0MLU2;A0A7P0PE46;H3BP77;A0A0A0MSY7;O00142-5;O00142-2;O00142-3;O00142-4;O00142;O00142-6;A0A7I2V465;A0A7I2V471;A0A7I2V5S4;J3KS73	-2.26323	-2.38829	-2.28108	-2.28997	-2.29303	-2.26364	-2.33846	-2.33282	-2.3634	-2.52608	-2.47274	-2.50702	2	2	2	0.0025007	1.8184	8.6	8.6	8.6	24.931	26121000	A0A7P0MLU2;A0A7P0PE46;H3BP77;A0A0A0MSY7;O00142-5;O00142-2;O00142-3;O00142-4;O00142;O00142-6;A0A7I2V465;A0A7I2V471;A0A7I2V5S4;J3KS73
218	NADPH:adrenodoxin oxidoreductase, mitochondrial	FDXR	P22570-3;P22570-7;P22570;P22570-6;P22570-5;A0A0A0MT64;J3QQX3;A0A0A0MTR6;A0A0A0MSZ4;A0A0C4DFN8;A0A0C4DGN7;P22570-2;P22570-4;A0A0A0MTN9	1.0836	0.89797	1.04787	1.0519	1.1829	1.35317	1.36283	1.09958	0.896938	1.05974	1.03495	1.00614	9	9	9	0	69.103	23	23	23	58.303	138470000	P22570-3;P22570-7;P22570;P22570-6;P22570-5;A0A0A0MT64;J3QQX3;A0A0A0MTR6;A0A0A0MSZ4;A0A0C4DFN8;A0A0C4DGN7;P22570-2;P22570-4;A0A0A0MTN9;J3QQW7;J3QKZ8;J3KS64
219	Nuclear transcription factor Y subunit gamma	NFYC	Q5T6K7;E9PI99;A0A0A0MT00;Q5T6K5;Q13952-6;Q13952-7;Q13952-2;Q13952-5;Q13952-3;Q13952;E9PL11	-2.46851	-2.32972	-2.07849	-2.62456	-2.29562	-2.33092	-2.38464	-2.32996	-2.50879	-2.45125	-2.43399	-2.48349	2	2	2	0.00014954	3.007	16.3	16.3	16.3	14.909	19219000	Q5T6K7;E9PI99;A0A0A0MT00;Q5T6K5;Q13952-6;Q13952-7;Q13952-2;Q13952-5;Q13952-3;Q13952;E9PL11
220	Lysosomal acid lipase/cholesteryl ester hydrolase	LIPA	A0A0A0MT32;P38571-2;P38571;Q5T073	0.150082	-0.155247	0.0500088	-0.190237	0.0609875	0.208509	-0.0515614	-0.0144978	0.555546	0.590302	0.578934	0.431911	3	3	3	0	6.3546	11	11	11	32.57	107990000	A0A0A0MT32;P38571-2;P38571;Q5T073
221	Protein SCAF8	SCAF8	A0A0A0MT33;Q9UPN6;Q9UPN6-2	-0.367531	-0.38047	-0.384346	-0.356297	-0.348206	-0.341938	-0.348093	-0.410288	-0.31127	-0.339493	-0.28721	-0.335083	12	12	10	0	63.64	8.6	8.6	7.6	148.86	126790000	A0A0A0MT33;Q9UPN6;Q9UPN6-2
222	POU domain protein;POU domain, class 2, transcription factor 1	POU2F1	A0A0C4DG88;A0A0A0MT46;P14859-4;P14859-5;P14859-3;P14859;P14859-2;P14859-6	-4.56748	-4.63497	-4.41627	-4.87194	-4.4423	-4.33893	-4.36905	-4.4921	-4.2109	-4.13073	-4.2714	-4.29884	1	1	1	0.00057192	2.2097	2.7	2.7	2.7	58.683	3351000	A0A0C4DG88;A0A0A0MT46;P14859-4;P14859-5;P14859-3;P14859;P14859-2;P14859-6
223	Cerebral cavernous malformations 2 protein	CCM2	A0A3B3IRS0;E9PEC4;C9JUH3;A0A0A0MT72;Q9BSQ5-3;Q9BSQ5-4;Q9BSQ5;Q9BSQ5-2	-1.10688	-1.22895	-1.04127	-0.981525	-1.20324	-1.10231	-1.04709	-1.11727	-1.19484	-1.3429	-1.28209	-1.09726	4	4	4	0	23.039	19.1	19.1	19.1	28.092	36823000	A0A3B3IRS0;E9PEC4;C9JUH3;A0A0A0MT72;Q9BSQ5-3;Q9BSQ5-4;Q9BSQ5;Q9BSQ5-2
224	Isovaleryl-CoA dehydrogenase, mitochondrial	IVD	A0A0A0MT83;P26440;A0A0S2Z4K7;P26440-2;H0YN10	1.70999	1.73552	1.63853	1.72954	1.91146	1.80433	1.9735	1.92661	1.68364	1.71042	1.73191	1.70743	8	8	8	0	49.096	20.1	20.1	20.1	46.319	305720000	A0A0A0MT83;P26440;A0A0S2Z4K7;P26440-2;H0YN10;A0A087WVD3;H7C4G6;H0YKV0;H0YLC3
225	WD repeat-containing protein 36	WDR36	A0A0A0MTB8;Q8NI36	0.2157	0.14048	0.289875	0.358728	0.133009	0.165075	0.148134	0.0785217	0.166698	0.228703	0.238159	0.218678	11	11	11	0	78.522	16.8	16.8	16.8	99.365	111820000	A0A0A0MTB8;Q8NI36
226	E3 ubiquitin-protein ligase RNF213	RNF213	A0A0A0MTR7;A0A0A0MTC1;Q63HN8;Q63HN8-4	3.15662	3.14267	3.17298	3.16752	3.17839	3.18704	3.10334	3.11389	3.06224	3.06527	3.04888	3.02468	66	66	65	0	310.88	13.3	13.3	13.2	591.4	910920000	A0A0A0MTR7;A0A0A0MTC1;Q63HN8;Q63HN8-4;Q63HN8-5;Q63HN8-6
227	Integrin-linked protein kinase	ILK	A0A0A0MTH3;Q13418;Q13418-3;Q13418-2	5.05262	5.0368	4.95742	5.05439	5.22995	5.19035	5.23491	5.14235	5.06033	5.08738	5.10683	5.07452	23	23	23	0	98.459	43.7	43.7	43.7	54.611	5916500000	A0A0A0MTH3;Q13418;Q13418-3;Q13418-2;A0A087WWY6;E9PQ52;A0A087WW45
228	Delta(24)-sterol reductase	DHCR24	A0A0A0MTI1;Q15392-2;Q15392	-1.20048	-1.36147	-1.53285	-1.39244	-1.93929	-1.84122	-1.61037	-1.83995	-1.32099	-1.13414	-1.21516	-1.1939	3	3	3	0	3.4259	4.2	4.2	4.2	61.446	32663000	A0A0A0MTI1;Q15392-2;Q15392;A0A3B3IRV7;A0A3B3ISR5;A0A3B3ITT9
229	Transcription factor 7-like 2;Transcription factor 7;Transcription factor 7-like 1;Lymphoid enhancer-binding factor 1	TCF7;TCF7L2;TCF7L1;LEF1	H0YBP2;A0A1B0GUV5;Q9NQB0-16;E2GH26;A0A0D9SGH8;C6ZRK5;C6ZRJ6;B7WNT5;C6ZRJ7;Q5VVR7;A0A0A0MTL7;Q5JRY3;H0YBC8;Q5JRY5;P36402-13;H0YAR8;P36402-10;Q9NQB0-4;Q9NQB0-6;Q9NQB0-11;Q9NQB0-2;P36402-11;P36402-3;P36402-8;P36402-2;Q9NQB0-13;Q9HCS4;Q9NQB0-8;Q9NQB0-5;Q9NQB0-15;Q9NQB0-7;Q9NQB0;Q9NQB0-9;Q9NQB0-12;Q9NQB0-10;P36402-12;P36402-6;Q9UJU2-3;Q9UJU2-7;Q9NQB0-17;P36402-9;P36402-15;H0YEE5;Q9UJU2-5;P36402-4;P364…	-3.38338	-3.53403	-2.8321	-3.54822	-3.30994	-3.17795	-3.39423	-3.26069	-3.07486	-3.09837	-2.75391	-2.99994	1	1	1	0	3.3266	10.5	10.5	10.5	12.639	10780000	H0YBP2;A0A1B0GUV5;Q9NQB0-16;E2GH26;A0A0D9SGH8;C6ZRK5;C6ZRJ6;B7WNT5;C6ZRJ7;Q5VVR7;A0A0A0MTL7;Q5JRY3;H0YBC8;Q5JRY5;P36402-13;H0YAR8;P36402-10;Q9NQB0-4;Q9NQB0-6;Q9NQB0-11;Q9NQB0-2;P36402-11;P36402-3;P36402-8;P36402-2;Q9NQB0-13;Q9HCS4;Q9NQB0-8;Q9NQB0-5;Q9NQB0-15;Q9NQB0-7;Q9NQB0;Q9NQB0-9;Q9NQB0-12;Q9NQB0-10;P36402-12;P36402-6;Q9UJU2-3;Q9UJU2-7;Q9NQB0-17;P36402-9;P36402-15;H0YEE5;Q9UJU2-5;P36402-4;P364…
230	Cullin-2	CUL2	Q13617-2;Q13617;A0A0A0MTN0;A0A8I5QJI3;A0A8I5KYP8;A0A8I5KQQ5;A0A8I5KU22;Q5T2B5;A0A8I5KVR3;A0A8I5KUA9;A0A0D9SET6;A0A8I5KYZ8	2.45137	2.69525	2.74494	2.61861	2.51119	2.47982	2.53751	2.54006	2.57158	2.57851	2.59869	2.62835	23	23	23	0	95.576	28.9	28.9	28.9	89.491	802030000	Q13617-2;Q13617;A0A0A0MTN0;A0A8I5QJI3;A0A8I5KYP8;A0A8I5KQQ5;A0A8I5KU22;Q5T2B5;A0A8I5KVR3;A0A8I5KUA9;A0A0D9SET6;A0A8I5KYZ8;A0A8I5KXB2;A0A8I5KTY5;A0A8I5KS98;A0A8I5KPX0;A0A8I5KVE2;A0A8I5QKN3;A0A8I5KWB8;A0A8I5KV54;A0A8I5KYM7;A0A8I5KY75;A0A8I5KTY2;A0A8I5KSW7;Q5T2B7;A0A8I5KR51;A0A8I5KYA3;A0A8I5KUA0
231	Titin	TTN	Q8WZ42-7;A0A0A0MTS7;Q8WZ42-12;Q8WZ42-13;Q8WZ42-8;Q8WZ42;Q8WZ42-2;Q8WZ42-11;Q8WZ42-4;Q8WZ42-5;A0A0A0MRA3;Q8WZ42-9;Q8WZ42-10;Q8WZ42-3	1.25895	0.849609	0.883749	0.940399	1.01179	1.22149	0.809336	0.92881	1.07413	0.87652	0.763477	0.802427	8	7	7	0	5.314	0.2	0.2	0.2	3734.6	276530000	Q8WZ42-7;A0A0A0MTS7;Q8WZ42-12;Q8WZ42-13;Q8WZ42-8;Q8WZ42;Q8WZ42-2;Q8WZ42-11;Q8WZ42-4;Q8WZ42-5;A0A0A0MRA3;Q8WZ42-9;Q8WZ42-10;Q8WZ42-3;O14576-4;O14576-3;Q8WZ42-6;O14576-2;O14576-5;O14576;A0A0A0MTG2
232	Membralin	TMEM259	A0A0A0MTU3;Q4ZIN3-2;Q4ZIN3;U3KPY4	-1.91753	-1.9425	-1.85638	-1.97589	-1.99576	-2.00843	-1.95263	-1.91638	-1.97557	-1.95041	-1.84374	-1.92229	3	3	3	0	15.223	9.9	9.9	9.9	46.22	27681000	A0A0A0MTU3;Q4ZIN3-2;Q4ZIN3;U3KPY4;U3KQQ5
233	Transmembrane emp24 domain-containing protein 7;TIR domain-containing adapter molecule 2	TMED7-TICAM2;TMED7;TICAM2	A0A0A6YYA0;Q9Y3B3-2;Q9Y3B3;Q86XR7-2	3.27405	3.36514	3.24022	3.42543	3.23315	3.21834	3.33735	3.37777	3.3092	3.44272	3.37034	3.46244	8	8	8	0	102.06	48.4	48.4	48.4	21.233	1709700000	A0A0A6YYA0;Q9Y3B3-2;Q9Y3B3;Q86XR7-2;G3V2Y2
234	Golgi apparatus membrane protein TVP23 homolog;Golgi apparatus membrane protein TVP23 homolog C;Golgi apparatus membrane protein TVP23 homolog B	TVP23C;TVP23B;TVP23C-CDRT4	C9JPH1;K7ENL4;J3QL63;J3QL47;A0A0A6YYB9;J3KS67;C9JYS5;Q96ET8-2;Q96ET8-3;Q9NYZ1;Q96ET8;K7EK95	0.0913792	0.210674	0.0773296	0.0467148	0.157047	0.115311	-0.0830765	0.0561333	0.0207157	0.0272274	0.00873756	0.0971184	4	4	4	0	4.1051	21.8	21.8	21.8	12.634	69153000	C9JPH1;K7ENL4;J3QL63;J3QL47;A0A0A6YYB9;J3KS67;C9JYS5;Q96ET8-2;Q96ET8-3;Q9NYZ1;Q96ET8;K7EK95
235	E3 ubiquitin-protein ligase ZFP91	ZFP91-CNTF;ZFP91	A0A0A6YYC7;Q96JP5-2;Q96JP5;H3BTR0	-0.724567	-0.437502	-0.526834	-0.465202	-0.59096	-0.647076	-0.587379	-0.57095	-0.597334	-0.587156	-0.613964	-0.583138	6	6	6	0	87.942	16.1	16.1	16.1	59.57	64364000	A0A0A6YYC7;Q96JP5-2;Q96JP5;H3BTR0
236	Stonin-1	STON1-GTF2A1L;ALF;STON1	A0A0A6YYG5;Q53S48;Q9Y6Q2;Q9Y6Q2-3;Q9Y6Q2-2	-2.33291	-2.28734	-1.8007	-2.42682	-2.02511	-2.16559	-2.08169	-2.043	-2.39126	-2.52557	-2.49444	-2.37705	2	2	2	0	25.542	2.6	2.6	2.6	127.32	16895000	A0A0A6YYG5;Q53S48;Q9Y6Q2;Q9Y6Q2-3;Q9Y6Q2-2
237	Condensin-2 complex subunit H2	NCAPH2	H0YC55;A0A0A6YYG7;Q6IBW4-2;Q6IBW4;Q6IBW4-4	-4.22064	-4.37557	-4.48439	-4.3181	-4.5597	-4.73748	-4.74652	-4.82076	-4.32748	-4.48647	-4.32438	-4.1845	1	1	1	0.0056887	1.4432	7.1	7.1	7.1	15.955	4903600	H0YC55;A0A0A6YYG7;Q6IBW4-2;Q6IBW4;Q6IBW4-4
238	Arpin	C15orf38-AP3S2;ARPIN	A0A0A6YYH1;Q7Z6K5;Q7Z6K5-2	0.972916	1.13429	0.948359	0.888134	1.12936	0.867613	0.959261	1.00455	0.949862	1.12243	0.972839	0.935661	7	7	7	0	16.684	17	17	17	43.881	178390000	A0A0A6YYH1;Q7Z6K5;Q7Z6K5-2;H0YMP5;H0YL85;H0YL03;H0YMK0
239	Suppressor of SWI4 1 homolog	PPAN-P2RY11;PPAN	A0A0A6YYI3;A0A0B4J1V8;Q9NQ55-2;Q9NQ55;Q9NQ55-3;A8MV53;H7C446	-0.346998	-0.297125	-0.226961	-0.175964	-0.168175	-0.144588	-0.310305	-0.168257	-0.119968	-0.0509605	-0.11492	-0.10021	7	7	7	0	58.011	12.3	12.3	12.3	58.199	98387000	A0A0A6YYI3;A0A0B4J1V8;Q9NQ55-2;Q9NQ55;Q9NQ55-3;A8MV53;H7C446;C9J3W3
240	Putative RNA-binding protein Luc7-like 2	LUC7L2	Q96HJ9-2;A0A0A6YYJ8;Q9Y383-3;Q9Y383-2;Q9Y383	1.68221	1.77853	1.62879	1.6284	1.68932	1.63395	1.52782	1.6992	1.67648	1.57245	1.53709	1.54019	17	17	10	0	107.5	33.8	33.8	21.4	54.223	448980000	Q96HJ9-2;A0A0A6YYJ8;Q9Y383-3;Q9Y383-2;Q9Y383
241	Sulfotransferase;Sulfotransferase 1A1;Sulfotransferase 1A2;Sulfotransferase 1A4;Sulfotransferase 1A3	SULT1A2;SULT1A4;SULT1A1;SULT1A3	E9PKW4;A0A0A6YYL2;P50225-2;P50226;P50225;P0DMN0;P0DMM9;P0DMM9-3;A0A7I2V2T5;H3BRY5	-3.63977	-3.57416	-3.87235	-3.70508	-3.46114	-3.80779	-3.37155	-3.27084	-3.33347	-3.44695	-3.18066	-3.17758	3	3	3	0	3.7436	9.9	9.9	9.9	29.059	32245000	E9PKW4;A0A0A6YYL2;P50225-2;P50226;P50225;P0DMN0;P0DMM9;P0DMM9-3;A0A7I2V2T5;H3BRY5
242	Coronin;Coronin-7	CORO7-PAM16;CORO7	A0A0A6YYL4;P57737-3;P57737-2;P57737-4;P57737;E7EP81;I3L167	0.139929	0.146915	0.114866	0.133343	0.178244	0.022686	0.233526	0.240927	0.139292	-0.0217819	0.0665607	0.17868	4	4	4	0	7.7159	3.5	3.5	3.5	114.16	69272000	A0A0A6YYL4;P57737-3;P57737-2;P57737-4;P57737;E7EP81;I3L167;I3L1U7;I3L0X9;I3L3T0;I3L0X8;I3L212;Q9Y3D7
243	UPF0693 protein C10orf32	C10orf32-ASMT;C10orf32	A0A0B4J1R7;Q96B45	-1.37237	-0.948513	-1.27679	-1.33577	-1.10789	-1.24483	-1.08291	-1.01126	-0.387327	-0.479141	-0.260948	-0.394182	2	2	2	0	32.957	28.3	28.3	28.3	11.695	70191000	A0A0B4J1R7;Q96B45
244	Phosphatidylinositol 4-kinase beta	PI4KB	A0A0B4J1S8;Q9UBF8-2;Q9UBF8;A0A0A0MSL0;Q9UBF8-3	-1.82691	-1.87826	-1.88587	-1.70565	-1.94071	-1.91866	-2.05386	-2.14034	-1.8983	-1.84956	-1.99372	-2.00045	6	6	6	0	34.391	8.7	8.7	8.7	92.723	43968000	A0A0B4J1S8;Q9UBF8-2;Q9UBF8;A0A0A0MSL0;Q9UBF8-3;F8W860;E9PL47
245	Lymphoid-specific helicase	HELLS	A0A0B4J1V9;Q9NRZ9-6;Q9NRZ9-5;Q9NRZ9-4;Q9NRZ9-3;Q9NRZ9-2;Q9NRZ9;B1ALG6;Q9NRZ9-8;Q9NRZ9-7	-0.817451	-0.859465	-0.700338	-0.840267	-1.06715	-1.03902	-1.15266	-1.19608	-0.876907	-0.952215	-0.939545	-0.934023	5	5	5	0	8.3153	5.8	5.8	5.8	102.71	31194000	A0A0B4J1V9;Q9NRZ9-6;Q9NRZ9-5;Q9NRZ9-4;Q9NRZ9-3;Q9NRZ9-2;Q9NRZ9;B1ALG6;Q9NRZ9-8;Q9NRZ9-7;Q9NW36;A0A087WSW7;F6XU50;Q9NRZ9-9;Q76H82
246	Mediator of RNA polymerase II transcription subunit 24	MED24	B4DDR8;F5H5K2;F5GY88;A0A0B4J1W0;O75448-2;O75448	-3.8543	-3.73283	-3.79131	-3.73116	-3.82985	-3.57658	-3.87335	-3.86739	-3.81977	-3.85929	-3.93038	-4.00682	1	1	1	0.0020938	1.8916	1.6	1.6	1.6	70.768	4981800	B4DDR8;F5H5K2;F5GY88;A0A0B4J1W0;O75448-2;O75448
247	Serine/arginine-rich splicing factor 7	SRSF7	A0A0B4J1Z1;C9JAB2;Q16629-3;Q16629-2;Q16629-4;Q16629	1.41701	1.69776	1.6643	1.48573	1.81093	1.72196	1.7402	2.11036	1.78541	1.70092	1.29089	1.34484	9	9	9	0	39.104	48.2	48.2	48.2	15.763	1189400000	A0A0B4J1Z1;C9JAB2;Q16629-3;Q16629-2;Q16629-4;Q16629;F8WEA1
249	ADP-ribosylation factor-like protein 15	ARL15	A0A0B4J222;Q9NXU5	-3.3177	-2.92279	-3.03114	-2.71155	-2.87077	-3.11389	-2.64753	-2.55581	-3.12386	-3.17863	-3.2929	-2.87367	2	2	2	0	17.776	19	19	19	17.444	63261000	A0A0B4J222;Q9NXU5
250	Tubulin beta-3 chain	TUBB3	A0A0B4J269;Q13509;Q13509-2	2.27647	2.49873	2.29061	2.45075	2.21535	2.04988	2.32049	2.26602	2.24394	2.21395	2.30599	2.32391	26	13	10	0	155.68	31	18.2	14.4	88.381	1857400000	A0A0B4J269;Q13509;Q13509-2;G3V2A3;G3V542;G3V5W4;G3V2R8;G3V3R4;G3V2N6
251	Trafficking protein particle complex subunit 2-like protein	TRAPPC2L	A0A0B4J294;H3BP13;Q9UL33-2;Q9UL33;H3BPN3;A0A0B4J286	-0.382824	-0.426369	-0.365629	-0.380354	-0.401527	-0.513052	-0.487532	-0.366665	-0.453102	-0.508642	-0.546993	-0.467903	3	3	3	0	4.6491	17.8	17.8	17.8	16.676	64855000	A0A0B4J294;H3BP13;Q9UL33-2;Q9UL33;H3BPN3;A0A0B4J286;H3BUK6
252	Sedoheptulokinase	TRPV1;SHPK	A0A0B4J2A0;Q9UHJ6	-1.62444	-1.48275	-1.55615	-1.53091	-1.49223	-1.48001	-1.72514	-1.74067	-1.48708	-1.40192	-1.44102	-1.46346	4	4	4	0	57.196	12.3	12.3	12.3	51.504	62692000	A0A0B4J2A0;Q9UHJ6
253	40S ribosomal protein S15	RPS15	K7EM56;A0A0B4J2B4;S4R417;K7EQJ5;K7ELC2;P62841;S4R456;K7EJ78	1.71014	1.77382	1.7587	1.83933	1.71241	1.78543	1.67859	1.77416	1.83	1.9293	1.76617	1.7261	5	5	5	0	10.414	43.8	43.8	43.8	12.99	1100700000	K7EM56;A0A0B4J2B4;S4R417;K7EQJ5;K7ELC2;P62841;S4R456;K7EJ78
254	Translationally-controlled tumor protein	TPT1	Q5W0H4;A0A0B4J2C3;P13693;J3KPG2;E9PJF7;P13693-2	3.44555	3.46345	3.36241	3.65159	3.29386	3.34962	3.67192	3.44644	3.46261	3.50222	3.47171	3.60023	8	8	8	0	27.885	31.9	31.9	31.9	21.525	3339100000	Q5W0H4;A0A0B4J2C3;P13693;J3KPG2;E9PJF7;P13693-2;H0YCX0;Q9HAU6;Q56UQ5
255	Periodic tryptophan protein 2 homolog	PWP2	A0A0B4J2E5;Q15269	-0.229837	-0.2393	-0.142481	-0.154898	-0.234505	-0.118023	-0.253651	-0.2048	0.067028	0.190414	0.0557499	-0.0540867	7	6	6	0	32.769	8.4	7.6	7.6	102.45	86333000	A0A0B4J2E5;Q15269;A0A0J9YX21;C9J544
256		PIGBOS1	A0A0B4J2F0	-3.95015	-4.05034	-4.03394	-3.81008	-3.94555	-3.96441	-3.71638	-3.73403	-4.07476	-4.11546	-4.04315	-4.05429	1	1	1	0.0041	1.5678	18.5	18.5	18.5	6.3133	3775000	A0A0B4J2F0
257	Forkhead box protein P1	FOXP1	A0A3B3IRS5;A0A3B3IRW5;A0A3B3IST0;A0A3B3IST6;Q9H334-7;A0A0B4J2F3;Q9H334;Q9H334-4;A0A3B3IT66;G5E965;Q9H334-8;H0Y882;A0A3B3IS87;Q9H334-6;A0A3B3IT14;C9J0F0;Q9H334-3;A0A3B3IUB6	-1.62789	-1.50659	-1.50909	-1.42154	-1.2063	-1.39432	-1.11167	-1.25371	-1.37913	-1.51536	-1.4634	-1.41576	5	5	5	0	70.86	12	12	12	75.117	41590000	A0A3B3IRS5;A0A3B3IRW5;A0A3B3IST0;A0A3B3IST6;Q9H334-7;A0A0B4J2F3;Q9H334;Q9H334-4;A0A3B3IT66;G5E965;Q9H334-8;H0Y882;A0A3B3IS87;Q9H334-6;A0A3B3IT14;C9J0F0;Q9H334-3;A0A3B3IUB6;A0A0U1RQY3;B7ZLG1;A0A3B3IT26;A8MUV4;A0A0U1RQR8;A0A0U1RQE0;B7ZBM3;C9IYY1;A0A0U1RQM2;A0A3B3IU15;Q9BZS1-2;Q9BZS1-4;Q9BZS1;Q9BZS1-3;O15409-2;Q8IVH2-3;Q0PRL4;Q8IVH2;O15409-9;O15409;Q8IVH2-2;A0A087X2G3;A0A3B3IU08;O15409-4
258	Leucine-rich repeat-containing protein 41	LRRC41	A0A0B4J2G4;Q15345-3;Q15345;A0A087X0S7;A0A087WTU1	0.763065	0.656042	0.781315	0.614004	0.71904	0.574625	0.587351	0.485935	0.593229	0.538509	0.604675	0.492453	11	11	11	0	58.127	13.9	13.9	13.9	86.238	145940000	A0A0B4J2G4;Q15345-3;Q15345;A0A087X0S7;A0A087WTU1
259	Lysine-specific demethylase 4B	KDM4B	A0A0C4DFL8;F5GX28;O94953-2;O94953;K7EQ54	-4.85251	-4.60006	-5.09975	-4.75908	-4.64599	-4.49628	-4.72168	-4.65498	-4.64375	-4.67972	-4.64508	-4.5528	2	2	2	0	3.6592	1.6	1.6	1.6	121.9	4097500	A0A0C4DFL8;F5GX28;O94953-2;O94953;K7EQ54
260	Maleylacetoacetate isomerase	GSTZ1	G3V5T0;A0A0C4DFM0;A0A0A0MR33;G3V4T6;G3V267;O43708-2;G3V3B9	-1.18546	-1.31317	-1.29713	-1.08885	-1.33724	-1.23978	-0.888472	-1.39394	-1.63994	-1.43563	-1.1926	-1.26961	9	9	1	0	27.318	31.7	31.7	4	22.61	26152000	G3V5T0;A0A0C4DFM0;A0A0A0MR33;G3V4T6;G3V267;O43708-2;G3V3B9;G3V5U6
261	Transmembrane 9 superfamily member 4	TM9SF4	A0A0C4DFM1;Q92544	1.19046	1.4798	1.36164	1.58494	1.41985	1.30911	1.65604	1.63485	1.36112	1.40983	1.40971	1.61403	9	9	9	0	73.973	13.8	13.8	13.8	72.54	366770000	A0A0C4DFM1;Q92544
262	Zinc finger protein 574	ZNF574	A0A0C4DFM2;Q6ZN55;Q6ZN55-2	-1.53522	-1.65644	-1.6893	-1.63078	-1.52824	-1.55893	-1.58098	-1.68402	-1.43474	-1.46134	-1.37319	-1.49676	5	5	5	0	24.913	5.9	5.9	5.9	108.7	21926000	A0A0C4DFM2;Q6ZN55;Q6ZN55-2
263	Terminal uridylyltransferase 4	ZCCHC11	A0A0C4DFM7;Q5TAX3;E9PKX1;E9PKY2	-2.82314	-2.90612	-3.04216	-3.06777	-2.93429	-2.99722	-3.21814	-2.80898	-2.68688	-2.8837	-2.6537	-2.83816	3	2	2	0	4.8192	1.7	1.2	1.2	185.25	9372000	A0A0C4DFM7;Q5TAX3;E9PKX1;E9PKY2;H0YDJ1;H0YEE8
264	Monoglyceride lipase	MGLL	A0A0C4DFN3;Q99685-2;Q99685;A0A3B3ITT3;C9JAM4;H7C5K5	0.607893	0.687283	0.598831	0.610811	0.201134	0.368267	0.229412	0.105867	0.748472	0.90798	0.746946	0.696512	4	4	4	0	9.8528	14.4	14.4	14.4	34.292	198530000	A0A0C4DFN3;Q99685-2;Q99685;A0A3B3ITT3;C9JAM4;H7C5K5;H7C4E0
266	Peptide-N(4)-(N-acetyl-beta-glucosaminyl)asparagine amidase	NGLY1	A0A0C4DFP4;A0A6Q8PF23;Q96IV0-3;Q96IV0-5;Q96IV0-2;Q96IV0;A0A6Q8PHH7;A0A6Q8PGC8;H0Y2P2	-1.37548	-1.336	-1.14957	-1.25299	-1.29219	-1.2337	-1.2071	-1.40306	-1.30865	-1.10972	-1.13913	-1.16565	6	6	6	0	5.9679	7.4	7.4	7.4	72.011	45894000	A0A0C4DFP4;A0A6Q8PF23;Q96IV0-3;Q96IV0-5;Q96IV0-2;Q96IV0;A0A6Q8PHH7;A0A6Q8PGC8;H0Y2P2;C9JU75;A0A6Q8PHJ3
267	Phenazine biosynthesis-like domain-containing protein	PBLD	A0A0C4DFS0;P30039-2;P30039	-1.89982	-1.88998	-1.72686	-1.82368	-1.74908	-1.73131	-1.49461	-1.51355	-1.44488	-1.51269	-1.39002	-1.2724	3	3	3	0	47.392	16.5	16.5	16.5	28.151	28692000	A0A0C4DFS0;P30039-2;P30039;V9GY00
269	Disks large homolog 1	DLG1	Q12959-3;Q12959-6;A0A590UJC5;Q12959-4;Q12959;Q12959-7;Q12959-5;Q12959-2;A0A590UJR5;A0A590UKA8;A0A590UJ08;A0A0C4DFT3;A0A590UJD9;A0A590UJS9;A0A590UJ18;A0A590UJ68;A0A590UJ64;A0A590UJX2;A0A590UK48;A0A590UJR4;A0A590UK81;A0A590UJ81;A0A590UJ29;E7EQD7;Q12959-8;Q12959-9;A0A590UJL2;A0A590UK02;A0A590UJ25;A0A590UK70;C9JUA9	1.68954	1.74748	1.69881	1.73915	1.81464	1.67589	1.86432	1.8343	1.60298	1.54883	1.7131	1.73937	21	21	17	0	181.13	25.3	25.3	19.5	97.075	483010000	Q12959-3;Q12959-6;A0A590UJC5;Q12959-4;Q12959;Q12959-7;Q12959-5;Q12959-2;A0A590UJR5;A0A590UKA8;A0A590UJ08;A0A0C4DFT3;A0A590UJD9;A0A590UJS9;A0A590UJ18;A0A590UJ68;A0A590UJ64;A0A590UJX2;A0A590UK48;A0A590UJR4;A0A590UK81;A0A590UJ81;A0A590UJ29;E7EQD7;Q12959-8;Q12959-9;A0A590UJL2;A0A590UK02;A0A590UJ25;A0A590UK70;C9JUA9;B4E2H8;H7C166;A0A590UK52;A0A590UJ95;A0A590UJZ4;Q15700-3;E9PN83;Q15700-4;E9PIW2;C9JN61;…
270	F-box/LRR-repeat protein 15	FBXL15	A0A0C4DFV0;Q9H469	-6.10855	-6.03764	-5.61757	-5.92037	-6.1822	-6.62834	-6.36069	-6.81228	-6.37946	-6.39132	-6.31378	-6.88881	1	1	1	0.00168	1.9356	4.1	4.1	4.1	32.543	618440	A0A0C4DFV0;Q9H469
271	Protein SET;Protein SETSIP	SET;SETSIP	A0A0C4DFV9;Q01105-2;A0A8J8YYJ1;Q01105-3;Q01105-4;Q01105;A0A8I5KS71;P0DME0	2.89184	2.79437	2.64605	2.75446	3.10538	3.01319	3.01519	2.92969	2.86648	2.76852	2.78684	2.75579	10	10	10	0	77.201	30.4	30.4	30.4	34.475	2377700000	A0A0C4DFV9;Q01105-2;A0A8J8YYJ1;Q01105-3;Q01105-4;Q01105;A0A8I5KS71;P0DME0
272	Inhibitor of growth protein;Inhibitor of growth protein 1	ING1	A0A0C4DFW2;Q9UK53-4;Q9UK53-5;Q9UK53-2;Q9UK53;A0A087WXF7;Q9UK53-3	-2.70932	-2.87158	-2.95768	-2.94412	-2.70002	-2.91225	-2.93137	-2.71542	-2.74936	-3.00512	-2.93584	-2.83039	2	2	2	0.0085447	1.2965	4.7	4.7	4.7	46.78	11248000	A0A0C4DFW2;Q9UK53-4;Q9UK53-5;Q9UK53-2;Q9UK53;A0A087WXF7;Q9UK53-3
273	Helicase SRCAP	SRCAP	A0A0C4DFX4;Q6ZRS2-3;Q6ZRS2-2;Q6ZRS2;A0A0A0MS59	-2.02786	-2.01105	-1.88684	-1.99215	-1.90395	-1.92217	-1.96867	-1.88835	-1.97759	-1.90998	-1.99039	-1.8414	5	5	5	0	6.2402	1.4	1.4	1.4	325.77	17045000	A0A0C4DFX4;Q6ZRS2-3;Q6ZRS2-2;Q6ZRS2;A0A0A0MS59;A0A087X0E3
274	Niemann-Pick C1-like protein 1	NPC1L1	A0A0C4DGG6;A0A0C4DFX6;Q9UHC9-3;Q9UHC9-4;Q9UHC9-2;Q9UHC9	-2.34995	-2.17689	-2.22612	-2.25364	-2.10765	-1.9876	-2.16297	-2.13437	-2.11822	-2.07853	-2.14507	-2.0152	1	1	1	0.0077852	1.3514	0.6	0.6	0.6	140.39	15307000	A0A0C4DGG6;A0A0C4DFX6;Q9UHC9-3;Q9UHC9-4;Q9UHC9-2;Q9UHC9
275	Negative elongation factor A	NELFA	A0A0C4DFX9;Q9H3P2;H0Y3X6;H7C2C7;C9JHL4	-0.0990715	-0.0753765	0.15229	-0.120644	0.0230827	0.0338974	-0.0217476	0.0291576	-0.0631962	-0.14706	-0.0999222	-0.0916443	7	7	7	0	34.166	16.9	16.9	16.9	58.499	89415000	A0A0C4DFX9;Q9H3P2;H0Y3X6;H7C2C7;C9JHL4;H7C0W2;C9JEM7;Q9H3P2-7;H7C3C2;F8W954;F8WF98;H7C2M8
276	Syntaxin-1A	STX1A	A0A0C4DFZ1;A8MZ54;Q16623-3;Q16623-2;Q16623	-3.54219	-3.60682	-3.89651	-3.71155	-4.05338	-4.03585	-4.03142	-4.05781	-3.85798	-4.00637	-4.05328	-3.95669	1	1	1	0	3.7226	5	5	5	29.573	3200400	A0A0C4DFZ1;A8MZ54;Q16623-3;Q16623-2;Q16623
277	Arylsulfatase A;Arylsulfatase A component B;Arylsulfatase A component C	ARSA	A0A0C4DFZ2;P15289;P15289-2	1.16958	1.17034	1.18748	1.28608	1.30086	1.38324	1.57759	1.34195	1.06531	1.0778	1.25815	1.17984	7	6	6	0	65.579	16.5	15.1	15.1	53.806	326500000	A0A0C4DFZ2;P15289;P15289-2
278	PAB-dependent poly(A)-specific ribonuclease subunit PAN3	PAN3	A0A0C4DFZ9;Q58A45-2;Q58A45-3;Q58A45;Q58A45-4	-2.8783	-3.11032	-2.87335	-2.80031	-2.80908	-2.56483	-2.89202	-2.8983	-2.81554	-2.63941	-2.59997	-2.77247	4	4	4	0	9.0924	6.3	6.3	6.3	75.972	26646000	A0A0C4DFZ9;Q58A45-2;Q58A45-3;Q58A45;Q58A45-4
279	Nibrin	NBN	O60934;A0A0C4DG07	-0.293316	-0.241507	-0.321585	-0.309538	-0.295704	-0.367622	-0.360346	-0.331659	-0.462818	-0.598022	-0.511833	-0.468081	5	5	5	0	14.964	7.2	7.2	7.2	84.958	68777000	O60934;A0A0C4DG07;A0A087X1V5
280	Abl interactor 2	ABI2	F8WAL6;Q9NYB9;Q9NYB9-4;Q9NYB9-2;A0A7D9NKC8;A0A0C4DG21;E7EP65;E7EW77;Q9NYB9-3;E9PEZ7	-0.416262	-0.289003	-0.421188	-0.363224	-0.320997	-0.438715	-0.328587	-0.304029	-0.42363	-0.480074	-0.438471	-0.441023	9	6	6	0	35.456	19.9	13.7	13.7	58.777	87695000	F8WAL6;Q9NYB9;Q9NYB9-4;Q9NYB9-2;A0A7D9NKC8;A0A0C4DG21;E7EP65;E7EW77;Q9NYB9-3;E9PEZ7;H7C3Q7;H0Y6B5;F8WAU3;F8WEB9;A0A0A0MQU9;F8WBL5;F8WAZ8;F8WCD7;E7EUA1
281	Peroxisome biogenesis factor 1	PEX1	A0A0C4DG33;O43933-2;O43933	-1.35406	-1.40504	-1.51977	-1.3845	-1.43685	-1.4614	-1.42192	-1.46243	-1.54217	-1.54161	-1.42595	-1.40062	6	6	6	0	16.401	5	5	5	136.58	36966000	A0A0C4DG33;O43933-2;O43933
282	Nesprin-1	SYNE1	Q8NF91-4;A0A0C4DG40;Q8NF91-2;Q8NF91-8	-3.47769	-3.33591	-3.50578	-3.3289	-3.3302	-3.45267	-3.27826	-3.45704	-3.33424	-3.33761	-3.10968	-3.31604	97	97	1	0	323.31	11.9	11.9	0.2	1005.2	22775000	Q8NF91-4;A0A0C4DG40;Q8NF91-2;Q8NF91-8;H0Y325;H0Y326;Q8NF91-11;F8WAI0;Q8NF91-9;Q8NF91-3;Q5JV20;A0A5F9ZHB2;Q8NF91-12;A0A5F9ZHE1;A0A0C4DH48;A0A5F9ZH87;F5H6R8;A0A5F9ZH86;Q8NF91-10;H0YGD3;F5GXQ8;A0A5F9ZHR3;Q8NF91-6;A0A5F9ZI52;Q8NF91-5;F5GZ83;A0A590UJH0;F5H422;A0A5F9ZHI3;Q9P2H0;A0A590UK33
283	Calcium-independent phospholipase A2-gamma	PNPLA8	A0A0C4DG51;Q9NP80-3;Q9NP80;Q9NP80-2	-1.60069	-1.85883	-1.93946	-1.85234	-1.79737	-1.63508	-1.91494	-2.0168	-1.78201	-1.77625	-1.7987	-1.75304	3	2	2	0	4.3469	4.1	3	3	71.877	19226000	A0A0C4DG51;Q9NP80-3;Q9NP80;Q9NP80-2
284	Pumilio homolog 2	PUM2	A0A0C4DG68;Q8TB72-4;Q8TB72-3;Q8TB72-2;Q8TB72	-1.26399	-1.07354	-1.22801	-1.20389	-1.15018	-1.26553	-1.21354	-1.18133	-0.91519	-0.854416	-0.728355	-0.850616	11	5	4	0	46.46	13.1	7	5.8	94.068	28493000	A0A0C4DG68;Q8TB72-4;Q8TB72-3;Q8TB72-2;Q8TB72
285	Serologically defined colon cancer antigen 8	SDCCAG8	A0A0G2JR20;A0A0C4DG71;A0A0G2JQM2;A0A0G2JR50;Q86SQ7-3;Q86SQ7-4;Q86SQ7;Q86SQ7-2	-2.5854	-2.543	-2.55126	-2.64834	-2.9803	-2.93671	-2.91941	-3.15359	-3.14169	-3.17038	-3.25506	-3.20392	2	2	2	0.00043428	2.4248	4.2	4.2	4.2	48.116	22265000	A0A0G2JR20;A0A0C4DG71;A0A0G2JQM2;A0A0G2JR50;Q86SQ7-3;Q86SQ7-4;Q86SQ7;Q86SQ7-2
286	Probable ATP-dependent RNA helicase DDX46	DDX46	A0A0C4DG89;Q7L014	2.16323	2.29025	2.11334	1.75236	2.12421	2.13026	1.76065	2.18523	2.53676	1.88614	2.13624	1.85889	20	20	20	0	41.028	17.9	17.9	17.9	117.46	423900000	A0A0C4DG89;Q7L014;D6RJA6;H0Y9U3
288	Enoyl-CoA delta isomerase 2, mitochondrial	ECI2	A0A0C4DGA2;O75521-2;O75521;F1LLU7	1.27462	1.31121	1.34616	1.49148	1.04206	1.12477	1.18962	1.14916	1.22966	1.20592	1.24888	1.27995	7	7	7	0	92.668	27.2	27.2	27.2	40.183	509880000	A0A0C4DGA2;O75521-2;O75521;F1LLU7;F8WAW4;C9JB63;F8W6J1
289	Helicase-like transcription factor	HLTF	A0A0C4DGA6;Q14527;Q14527-2;H7C5K0	-0.274832	-0.259352	-0.238216	-0.298399	-0.349239	-0.291525	-0.36837	-0.379742	-0.328411	-0.225578	-0.163103	-0.267235	10	10	10	0	19.418	8.8	8.8	8.8	113.86	51533000	A0A0C4DGA6;Q14527;Q14527-2;H7C5K0
290	Actin-binding LIM protein 3	ABLIM3	A0A0C4DGA7;O94929-3;O94929;O94929-2	-0.514008	-0.500969	-0.521111	-0.480288	-0.671297	-0.642727	-0.492567	-0.741451	-0.819609	-0.688511	-0.694483	-0.836123	5	5	5	0	8.5054	7.7	7.7	7.7	74.167	45670000	A0A0C4DGA7;O94929-3;O94929;O94929-2;D6RHE7;A0A0A0MRD5;O94929-4
291		PPA2	A0A0C4DGB9	-5.28997	-5.57776	-5.25024	-5.05017	-5.31895	-5.62068	-5.8549	-5.4531	-5.31882	-5.34602	-5.41411	-5.23523	4	2	2	0	4.33	54	14.3	14.3	7.4054	20180000	A0A0C4DGB9;H0Y8X2;F8W7R6
292	Lysine-specific demethylase 2B	KDM2B	A0A0C4DGG3;Q8NHM5-4;Q8NHM5-2;Q8NHM5-3;Q8NHM5	-3.94448	-4.01222	-4.0138	-4.10534	-4.05935	-4.12308	-4.31385	-4.14833	-4.09718	-4.23529	-4.11447	-4.1759	1	1	1	0.0035857	1.7056	1.1	1.1	1.1	80.049	2978200	A0A0C4DGG3;Q8NHM5-4;Q8NHM5-2;Q8NHM5-3;Q8NHM5
293	LIM domain-binding protein 3	LDB3;OPN4	A0A0C4DGG7;A0A8I5KX76;V5T7C5;C9JWU6;O75112-5;O75112-4;O75112;O75112-7	-2.62149	-2.59214	-2.78448	-2.73869	-1.79751	-2.01291	-1.76779	-1.82261	-2.2118	-2.35899	-2.30718	-2.29317	1	1	1	0.00071073	2.1433	3.9	3.9	3.9	24.269	10992000	A0A0C4DGG7;A0A8I5KX76;V5T7C5;C9JWU6;O75112-5;O75112-4;O75112;O75112-7
294	Chromodomain-helicase-DNA-binding protein 4	CHD4	A0A2R8Y425;F5GWX5;A0A2R8YFK9;A0A2U3TZM0;Q14839-2;Q14839;A0A2R8Y5J0;A0A2R8YFD8;A0A2R8Y521;A0A2R8Y212;A0A0C4DGG9;A0A2R8YDJ9;A0A2R8YD40;A0A2R8Y8C1;A0A2R8YER1;A0A2R8Y445;A0A2R8YDW2;A0A2R8Y4X2;A0A2R8Y7I0;A0A2R8Y5Z7;A0A2R8Y5M9	2.80358	2.85683	2.84919	2.86375	2.84728	2.80523	2.7288	2.72664	2.94956	2.90669	2.89173	2.88828	36	36	29	0	239.09	21	21	16.7	215.49	833330000	A0A2R8Y425;F5GWX5;A0A2R8YFK9;A0A2U3TZM0;Q14839-2;Q14839;A0A2R8Y5J0;A0A2R8YFD8;A0A2R8Y521;A0A2R8Y212;A0A0C4DGG9;A0A2R8YDJ9;A0A2R8YD40;A0A2R8Y8C1;A0A2R8YER1;A0A2R8Y445;A0A2R8YDW2;A0A2R8Y4X2;A0A2R8Y7I0;A0A2R8Y5Z7;A0A2R8Y5M9;A0A2R8Y7M9;A0A2R8YE38;A0A2R8Y685;A0A2R8Y8B3;Q8TDI0;K7EMY3;A0A5F9ZHX5;A0A2R8Y6G9;F2Z2R5;F5H6N4;K7ESA5;F6T542;K7EPV1
295	CD276 antigen	CD276	A0A0C4DGH0;Q5ZPR3;Q5ZPR3-3;Q5ZPR3-4;H0YL10;Q5ZPR3-2	1.53001	1.47264	1.46807	1.64708	1.68233	1.61175	1.77764	1.7249	1.50967	1.42744	1.50031	1.66374	6	6	6	0	104.2	20.6	20.6	20.6	41.767	441530000	A0A0C4DGH0;Q5ZPR3;Q5ZPR3-3;Q5ZPR3-4;H0YL10;Q5ZPR3-2;H0YK40;H0YK59;H0YN29;H0YLT8;H0YN85
296	Citrate synthase, mitochondrial;Citrate synthase	CS	O75390;B4DJV2;A0A0C4DGI3;H0YIC4	4.47493	4.48661	4.36806	4.40285	4.48406	4.38459	4.46227	4.44922	4.49376	4.43896	4.52278	4.46148	12	12	12	0	103.22	28.8	28.8	28.8	51.712	3329600000	O75390;B4DJV2;A0A0C4DGI3;H0YIC4;F8VPF9;H0YH82;F8W1S4;F8VPA1;F8VRI6;F8VR34;F8VX68;F8VRP1;F8VZK9;F8VTT8;F8VWQ5;F8W4S1;F8VX07;F8W642
297	Haptoglobin;Haptoglobin alpha chain;Haptoglobin beta chain;Haptoglobin-related protein	HP;HPR	A0A0C4DGL8;J3QR68;H0Y300;P00738-2;P00738;J3QLC9;P00739;P00739-2	-0.813847	-0.443962	1.76824	-0.428907	-2.62738	-2.1551	-2.04072	-2.09605	-2.19538	-2.25749	-2.15546	-2.1027	3	3	3	0	5.244	8.6	8.6	8.6	38.451	46029000	A0A0C4DGL8;J3QR68;H0Y300;P00738-2;P00738;J3QLC9;P00739;P00739-2;H3BS21
298	Zinc finger protein 106	ZNF106	A0A0C4DGM5;H3BSS6;Q9H2Y7-2;Q9H2Y7;U3KQH7;H3BNX5;H3BS99	-2.40812	-2.04596	-2.27072	-2.50048	-2.11794	-2.02748	-2.43912	-2.53313	-2.13518	-1.87801	-2.31646	-2.5899	2	2	2	0.0025024	1.8256	1.9	1.9	1.9	117.61	17583000	A0A0C4DGM5;H3BSS6;Q9H2Y7-2;Q9H2Y7;U3KQH7;H3BNX5;H3BS99
299	ARF GTPase-activating protein GIT1	GIT1	A0A0C4DGN6;Q9Y2X7;Q9Y2X7-3;J3QRU8	1.09257	1.0781	1.08459	1.11027	1.08296	1.02887	1.07212	1.08759	1.07475	1.0607	1.17959	1.14272	19	19	17	0	142.01	28.6	28.6	26.5	83.131	287260000	A0A0C4DGN6;Q9Y2X7;Q9Y2X7-3;J3QRU8;J3QLH1;K7EN79;J3QQI0;Q9Y2X7-2
300	Calpain small subunit 1	CAPNS1	A0A0C4DGQ5;P04632;K7EIV0;A0A075B7C0;K7ELJ7;U3KQE2;K7EM73;K7EKD8;U3KPR7	4.39285	4.16053	4.2392	4.41323	4.01053	4.20541	4.26178	4.01066	3.92606	4.09548	4.08488	4.07477	7	7	7	0	163.69	39.4	39.4	39.4	33.786	4716000000	A0A0C4DGQ5;P04632;K7EIV0;A0A075B7C0;K7ELJ7;U3KQE2;K7EM73;K7EKD8;U3KPR7;Q96L46;K7ES78
301	Dehydrogenase/reductase SDR family member 7B	DHRS7B	A0A0C4DGQ8;Q6IAN0	0.696611	0.746191	0.756676	0.698778	0.866886	0.792713	0.914984	0.865635	0.65304	0.68977	0.78981	0.789282	9	9	9	0	21.996	31.3	31.3	31.3	33.524	192710000	A0A0C4DGQ8;Q6IAN0;J3QKT1;J3QLJ8;J3KRS1;J3QLK1
302	Dolichyl-diphosphooligosaccharide--protein glycosyltransferase 48 kDa subunit	DDOST	A0A0C4DGS1;P39656;P39656-3;P39656-2;U3KQ84	3.45389	3.50288	3.33006	3.48932	3.48937	3.32648	3.43598	3.42596	3.3388	3.35425	3.43886	3.42908	12	12	12	0	56.501	23.9	23.9	23.9	48.799	3575200000	A0A0C4DGS1;P39656;P39656-3;P39656-2;U3KQ84
304	Ragulator complex protein LAMTOR5	LAMTOR5	R4GMU8;E9PLX3;A0A0C4DGV4;O43504	0.486143	0.384119	0.203213	0.594105	0.36471	0.497274	0.720903	0.626663	0.418848	0.227371	0.533352	0.448168	3	3	3	0	141.85	63.3	63.3	63.3	8.2153	380420000	R4GMU8;E9PLX3;A0A0C4DGV4;O43504
305	Semaphorin-3B	SEMA3B	A0A0C4DGV8;Q13214-2;Q13214;B4DEK9	-0.692148	-0.864941	-0.785807	-0.789404	-0.449951	-0.71862	-0.501804	-0.559603	-0.457062	-0.567978	-0.276476	-0.391993	12	11	11	0	24.775	17.4	15.6	15.6	83.69	59873000	A0A0C4DGV8;Q13214-2;Q13214;B4DEK9;A0A087WZE0
306	DNA ligase;DNA ligase 4	LIG4	A0A0C4DGV9;P49917	-1.73673	-1.77308	-1.69326	-1.60475	-1.79794	-1.70488	-1.71628	-1.91986	-1.74461	-1.69201	-1.82634	-1.80581	5	5	5	0	7.6243	5.5	5.5	5.5	96.214	29615000	A0A0C4DGV9;P49917
307	NEDD4 family-interacting protein 2	NDFIP2	B4DGY6;A0A0C4DGW0;Q9NV92;H7C5F7	-4.70946	-4.77806	-4.18494	-4.62636	-4.48006	-4.64925	-4.44577	-4.51396	-4.55893	-4.35405	-4.34048	-4.50701	2	2	2	0	20.952	13.5	13.5	13.5	24.786	11939000	B4DGY6;A0A0C4DGW0;Q9NV92;H7C5F7
308	Tetratricopeptide repeat protein 8	TTC8	A0A0C4DGY3;A0A0C4DGX9;Q8TAM2-4;Q8TAM2;G3V2Z9;G3V324;H0YJX0;A0A0C4DGH8;Q8TAM2-6;Q8TAM2-3	-2.17108	-2.33984	-2.52635	-2.49251	-2.38568	-2.49646	-2.45643	-2.39675	-2.6278	-2.57792	-2.42739	-2.5012	4	4	4	0	17.796	11.3	11.3	11.3	57.284	25450000	A0A0C4DGY3;A0A0C4DGX9;Q8TAM2-4;Q8TAM2;G3V2Z9;G3V324;H0YJX0;A0A0C4DGH8;Q8TAM2-6;Q8TAM2-3;Q8TAM2-2
309	DNA-directed RNA polymerase III subunit RPC5	POLR3E	A0A0C4DH01;Q9NVU0-3;Q9NVU0-2;Q9NVU0-5;Q9NVU0-4;Q9NVU0	-5.10945	-4.97203	-5.37319	-4.9091	-5.1217	-4.9273	-4.88548	-4.99473	-5.06257	-5.07283	-5.02547	-4.85085	3	3	3	0	8.8221	5.2	5.2	5.2	75.773	6292800	A0A0C4DH01;Q9NVU0-3;Q9NVU0-2;Q9NVU0-5;Q9NVU0-4;Q9NVU0
310	Latent-transforming growth factor beta-binding protein 4	LTBP4	A0A0C4DH07;Q8N2S1-2;Q8N2S1-3;Q8N2S1	-4.39217	-3.97224	-2.7136	-4.00207	-3.91973	-4.12402	-3.90358	-3.3	-3.93369	-4.69555	-4.04357	-3.86668	3	2	2	0.0026393	1.8162	1.8	1.4	1.4	169.46	10723000	A0A0C4DH07;Q8N2S1-2;Q8N2S1-3;Q8N2S1;M0QZX0;F8WAA0;Q8N2S1-4
312	ADP-ribosylation factor-like protein 6-interacting protein 4	ARL6IP4	Q66PJ3-1;F8WCT1;Q66PJ3-5;A0A0C4DH18;F5GYV5;Q66PJ3;A0A8C8KBE9;Q66PJ3-2;H7BZV4;A0A0C4DG62;F8WEP2;A0A0A0MTG7;Q66PJ3-4;Q66PJ3-6;Q66PJ3-7;Q66PJ3-9;Q66PJ3-10;Q66PJ3-3	-2.06042	-2.15596	-2.2441	-2.85946	-2.6033	-2.74512	-3.24552	-2.71228	-2.3505	-2.87261	-2.41892	-2.79761	2	2	2	0.00029364	2.6635	4.3	4.3	4.3	44.915	24973000	Q66PJ3-1;F8WCT1;Q66PJ3-5;A0A0C4DH18;F5GYV5;Q66PJ3;A0A8C8KBE9;Q66PJ3-2;H7BZV4;A0A0C4DG62;F8WEP2;A0A0A0MTG7;Q66PJ3-4;Q66PJ3-6;Q66PJ3-7;Q66PJ3-9;Q66PJ3-10;Q66PJ3-3
313	Constitutive coactivator of peroxisome proliferator-activated receptor gamma	FAM120B	A0A0D9SEJ5;F5GY05;Q96EK7;Q96EK7-2	-0.951946	-1.05564	-0.938738	-0.919601	-1.04786	-0.937992	-0.913469	-1.11959	-1.16373	-1.03994	-1.12599	-1.09685	10	10	10	0	26.816	10.4	10.4	10.4	105.19	39698000	A0A0D9SEJ5;F5GY05;Q96EK7;Q96EK7-2;Q96EK7-3
314	Palmitoyltransferase ZDHHC6	ZDHHC6	A0A804HJ40;A0A804HL63;A0A0D9SEX5;A0A804HKZ7;A0A804HJ80;Q9H6R6-2;Q9H6R6	-1.92025	-1.85444	-1.81696	-1.72893	-1.80135	-1.83967	-1.77935	-1.83914	-1.99412	-1.87356	-1.88464	-1.77115	1	1	1	0	19.722	3.9	3.9	3.9	41.938	13515000	A0A804HJ40;A0A804HL63;A0A0D9SEX5;A0A804HKZ7;A0A804HJ80;Q9H6R6-2;Q9H6R6
315	ATP-dependent RNA helicase DDX3X;ATP-dependent RNA helicase DDX3Y	DDX3X;DDX3Y	A0A2R8YFS5;A0A2R8Y645;A0A2R8YF78;A0A2R8YCW1;O00571;A0A2R8YFR4;A0A0D9SFB3;A0A0D9SG12;A0A0D9SF53;A0A2R8Y4A4;A0A2U3TZJ9;A0A2R8Y5G6;O00571-2;F6S8Q4;A0A2R8YDH3;A0A2R8Y7T2;A0A2R8YDT5;O15523;O15523-2	5.01867	5.09117	4.99089	5.1207	5.00607	4.91249	4.98249	4.91924	5.04859	5.10415	5.14	5.14673	36	35	35	0	279.27	48	46.3	46.3	73.155	5507300000	A0A2R8YFS5;A0A2R8Y645;A0A2R8YF78;A0A2R8YCW1;O00571;A0A2R8YFR4;A0A0D9SFB3;A0A0D9SG12;A0A0D9SF53;A0A2R8Y4A4;A0A2U3TZJ9;A0A2R8Y5G6;O00571-2;F6S8Q4;A0A2R8YDH3;A0A2R8Y7T2;A0A2R8YDT5;O15523;O15523-2;A0A0J9YVQ7;A0A087WVZ1;A0A2R8YCU0;A0A2R8Y650;O15523-3;A0A2R8YF89;A0A087WX09;C9J081;C9J8G5;Q9NQI0;Q9NQI0-4;Q9NQI0-2;Q9NQI0-3;A0A2R8Y4D2;D6RCM4;H0Y960;A0A2R8Y770
316	F-box-like/WD repeat-containing protein TBL1XR1	TBL1XR1	A0A0D9SF63;Q9BZK7;A0A1B0GVH3	1.77068	1.80187	1.79722	2.01149	2.03712	2.01993	2.3977	2.0878	1.73847	1.92416	2.09253	2.151	12	12	10	0	137.53	31	31	25.5	51.556	237290000	A0A0D9SF63;Q9BZK7;A0A1B0GVH3;C9JLJ1;C9JCK0;C9JBN1;A0A0D9SF25;A0A1B0GUU2;C9IYU9
317	N6-adenosine-methyltransferase subunit METTL14	METTL14	A0A0D9SF88;A0A0D9SFW0;D6RD73;Q9HCE5	-3.65117	-3.54743	-3.72853	-3.70991	-3.39362	-3.51736	-3.86186	-3.48593	-3.53982	-3.45907	-3.42704	-3.57076	1	1	1	0.00029691	2.8518	17.2	17.2	17.2	7.29	14737000	A0A0D9SF88;A0A0D9SFW0;D6RD73;Q9HCE5
319	Bifunctional polynucleotide phosphatase/kinase;Polynucleotide 3-phosphatase;Polynucleotide 5-hydroxyl-kinase	PNKP	A0A0D9SFL2;M0QYH2;Q96T60;Q96T60-2;M0R3C8	0.240894	0.286184	0.198885	0.294575	0.206362	0.171125	0.187874	0.191591	0.122227	0.12509	0.11735	0.0989742	8	8	8	0	30.078	15.9	15.9	15.9	53.119	104120000	A0A0D9SFL2;M0QYH2;Q96T60;Q96T60-2;M0R3C8;M0QYI1;A0A1B0GU66;A0A0D9SEV0;M0R000;A0A0D9SFD6;M0QX49;A0A0D9SFU1
320	Hydroxyacyl-coenzyme A dehydrogenase, mitochondrial	HADH	Q16836-2;Q16836-3;Q16836;E9PF18;A0A0D9SFP2;A0A0A0MSE2;A0A1W2PQV5;A0A1W2PNM1;A0A804HKJ2;A0A804HLB5;A0A804HJW7;A0A1W2PRT2;A0A1W2PQC2;A0A1W2PQ78	2.32334	2.3469	2.33185	2.50243	2.22449	2.40328	2.45735	2.25392	2.03948	2.23928	2.1388	2.18898	10	10	10	0	126.76	24.1	24.1	24.1	42.139	605070000	Q16836-2;Q16836-3;Q16836;E9PF18;A0A0D9SFP2;A0A0A0MSE2;A0A1W2PQV5;A0A1W2PNM1;A0A804HKJ2;A0A804HLB5;A0A804HJW7;A0A1W2PRT2;A0A1W2PQC2;A0A1W2PQ78;A0A804HJK7;A0A1W2PP40;A0A1W2PQ55
321	TBC1 domain family member 24	TBC1D24	A0A0D9SFR5;H3BQ06;H3BV07;A0A2R8Y518;Q9ULP9-2;Q9ULP9	-1.24321	-1.25259	-1.1058	-1.16805	-1.21163	-0.963148	-1.13966	-1.06554	-1.30194	-1.21307	-1.28393	-1.229	3	3	3	0	13.272	9.7	9.7	9.7	38.37	40615000	A0A0D9SFR5;H3BQ06;H3BV07;A0A2R8Y518;Q9ULP9-2;Q9ULP9
324	Ubiquitin-conjugating enzyme E2 A	UBE2A	A0A0D9SG71;A0A0R4J2E5;P49459;A0A0D9SEZ6;P49459-3;P49459-2	-0.295307	-0.262094	-0.421854	-0.365509	-0.341848	-0.62594	-0.568304	-0.425909	-0.120737	-0.346277	-0.20253	-0.19816	2	2	2	0	9.0206	22.7	22.7	22.7	13.635	141700000	A0A0D9SG71;A0A0R4J2E5;P49459;A0A0D9SEZ6;P49459-3;P49459-2
325	Transcription factor 12;Transcription factor 4	TCF4;TCF12	A0A0D9SG78;F5GY10;A0A1B0GVR6;H3BTP3;B4DGI9;H3BPJ7;A0A1B0GVB8;B4DZP2;A0A1B0GWD5;E9PH57;H0YNP8;A0A1B0GW91;Q99081-2;P15884-13;Q99081-3;Q99081;Q99081-4;P15884-3;P15884;P15884-16;P15884-12;P15884-14;P15884-9;P15884-8;P15884-10;P15884-4;P15884-6;P15884-11;P15884-7;P15884-15;P15884-2;P15884-5	-2.00708	-1.8672	-1.56796	-1.19277	-1.2684	-1.44476	-1.17464	-1.17195	-1.37201	-1.42211	-1.46118	-1.23377	1	1	1	0.0027766	1.8057	2.9	2.9	2.9	32.769	8699500	A0A0D9SG78;F5GY10;A0A1B0GVR6;H3BTP3;B4DGI9;H3BPJ7;A0A1B0GVB8;B4DZP2;A0A1B0GWD5;E9PH57;H0YNP8;A0A1B0GW91;Q99081-2;P15884-13;Q99081-3;Q99081;Q99081-4;P15884-3;P15884;P15884-16;P15884-12;P15884-14;P15884-9;P15884-8;P15884-10;P15884-4;P15884-6;P15884-11;P15884-7;P15884-15;P15884-2;P15884-5
326	Ubiquitin-associated protein 1	UBAP1	A0A0D9SG79;Q9NZ09-2;Q9NZ09;Q9NZ09-3;Q9NZ09-4	0.500689	0.534237	0.41608	0.462629	0.313435	0.253656	0.278614	0.218721	0.370747	0.275423	0.367174	0.324554	7	7	7	0	17.054	14.6	14.6	14.6	57.854	101780000	A0A0D9SG79;Q9NZ09-2;Q9NZ09;Q9NZ09-3;Q9NZ09-4
327	PHD finger protein 6	PHF6	A0A0D9SGE8;Q8IWS0-5;Q8IWS0-3;Q8IWS0;Q5JRC6;Q8IWS0-4;Q8IWS0-2	0.899794	0.98778	0.896469	1.06955	0.844763	0.835548	0.861519	0.878576	0.915899	0.83502	0.785294	0.89924	8	8	8	0	18.632	25.7	25.7	25.7	41.361	217210000	A0A0D9SGE8;Q8IWS0-5;Q8IWS0-3;Q8IWS0;Q5JRC6;Q8IWS0-4;Q8IWS0-2;A0A8I5KWC2;A0A8I5QJH7;A0A8I5KVG8;REV__J3QSD7;REV__Q9NYV4-3;REV__Q9NYV4-2;REV__Q9NYV4
328	Sodium/hydrogen exchanger 6	SLC9A6	A0A0D9SGH0;A0A7I2V2B0;Q92581-3;Q92581-2;A0A1B0GV11;Q92581	-1.91988	-2.02259	-1.86288	-2.07954	-2.15097	-1.8283	-2.20633	-2.24118	-2.22081	-1.35678	-1.94795	-2.15622	4	4	4	0	45.469	6.6	6.6	6.6	75.839	29837000	A0A0D9SGH0;A0A7I2V2B0;Q92581-3;Q92581-2;A0A1B0GV11;Q92581;A0A0D9SFM4;A0A6Q8PFS7;A0A6Q8PGY5
329	Trafficking kinesin-binding protein 1	TRAK1	A0A0D9SGH2;Q9UPV9-3;A0A5F9ZH95;A0A087X0N0;A0A0D9SFL5;C9JC32;A0A5F9ZI06;Q9UPV9-2;Q9UPV9	-1.32403	-1.34521	-1.40304	-1.36684	-1.51862	-1.40586	-1.68937	-1.59802	-1.62916	-1.57117	-1.55993	-1.5875	8	8	7	0	17.846	15.8	15.8	14.4	59.963	2175600000	A0A0D9SGH2;Q9UPV9-3;A0A5F9ZH95;A0A087X0N0;A0A0D9SFL5;C9JC32;A0A5F9ZI06;Q9UPV9-2;Q9UPV9;H7C3T3;O60296-2
330	Membrane-associated guanylate kinase, WW and PDZ domain-containing protein 2	MAGI2	A0A0E3D6M1;A0A0D9SGI1;Q86UL8-2;Q86UL8	-6.03	-5.62807	-5.51743	-5.64582	-5.47946	-5.5427	-5.13254	-5.44868	-5.54635	-5.88625	-5.74105	-5.20056	2	1	1	0	16.677	2.2	1.6	1.6	141.7	2448800	A0A0E3D6M1;A0A0D9SGI1;Q86UL8-2;Q86UL8
331	Synaptojanin-1	SYNJ1	A0A0D9SGJ6;J3KQV8;O43426;J3KPK1;C9JFZ1;O43426-4;O43426-2;C9JW66;O43426-5	-0.288393	-0.277056	-0.220205	-0.273514	-0.503983	-0.354427	-0.557369	-0.475607	-0.477926	-0.398296	-0.406599	-0.464891	10	10	10	0	18.874	6.7	6.7	6.7	168.16	50940000	A0A0D9SGJ6;J3KQV8;O43426;J3KPK1;C9JFZ1;O43426-4;O43426-2;C9JW66;O43426-5
333	Bromodomain-containing protein 2	BRD2	A0A0G2JHN8;A0A140T9I1;H0Y6K2;A0A140T9E9;A0A0G2JK44;P25440-4;P25440-3;P25440;P25440-2;A0A140T9V2	-2.60108	-2.60231	-2.62402	-2.65405	-2.72959	-2.68616	-2.85024	-2.81795	-2.52876	-2.6649	-2.56024	-2.68886	2	2	2	0	64.259	10.1	10.1	10.1	35.705	19037000	A0A0G2JHN8;A0A140T9I1;H0Y6K2;A0A140T9E9;A0A0G2JK44;P25440-4;P25440-3;P25440;P25440-2;A0A140T9V2
334	Histone-lysine N-methyltransferase EHMT2	EHMT2	A0A0G2JIS2;A2ABF8;A0A0G2JIR1;A2ABF9;A0A0G2JK64;Q96KQ7-2;Q96KQ7;A0A0G2JRR0;A0A0G2JRN8	-0.614315	-0.697309	-0.845362	-0.665876	-0.554743	-0.622368	-0.741179	-0.685684	-0.661057	-0.606255	-0.599831	-0.629198	8	8	8	0	36.432	8.2	8.2	8.2	129.03	52647000	A0A0G2JIS2;A2ABF8;A0A0G2JIR1;A2ABF9;A0A0G2JK64;Q96KQ7-2;Q96KQ7;A0A0G2JRR0;A0A0G2JRN8;H0Y4K5;Q96KQ7-3
335	Heat shock 70 kDa protein 1B;Heat shock 70 kDa protein 1A	HSPA1B;HSPA1A	A0A0G2JIW1;P0DMV9;P0DMV8;P0DMV8-2;V9GZ37	4.09383	4.09075	4.0257	4.15247	4.24682	4.17319	4.30512	4.25265	4.07135	4.05158	4.04896	4.15638	30	23	10	0	204.26	40	34.4	15.6	70.108	6345500000	A0A0G2JIW1;P0DMV9;P0DMV8;P0DMV8-2;V9GZ37
336	Proteasome subunit beta type;Proteasome subunit beta type-9	PSMB9	A2ACR1;A0A0G2JJA7;P28065-2;P28065;A2ACR0;A0A0G2JJQ0	0.352833	0.412052	0.66925	0.427153	0.507862	0.410143	0.530706	0.444977	0.13205	0.0386276	0.137058	0.220604	2	2	2	0	5.8231	9.7	9.7	9.7	20.96	85035000	A2ACR1;A0A0G2JJA7;P28065-2;P28065;A2ACR0;A0A0G2JJQ0
337	Abhydrolase domain-containing protein 16A	ABHD16A	A0A0G2JJD3;O95870-2;O95870;A0A0G2JI89	-0.618536	-0.467428	-0.618601	-0.485249	-0.655443	-0.772364	-0.506336	-0.738663	-0.713831	-0.720837	-0.684919	-0.655111	8	8	8	0	19.847	11	11	11	67.518	79365000	A0A0G2JJD3;O95870-2;O95870;A0A0G2JI89
338	Complement C4-A;Complement C4 beta chain;Complement C4-A alpha chain;C4a anaphylatoxin;C4b-A;C4d-A;Complement C4 gamma chain;Complement C4-B;Complement C4 beta chain;Complement C4-B alpha chain;C4a anaphylatoxin;C4b-B;C4d-B;Complement C4 gamma chain	C4B;C4A	F5GXS0;A0A140TA49;A0A140TA44;A0A140TA32;A0A140TA29;A0A0G2JL54;A0A0G2JPR0;P0C0L4-2;P0C0L5;P0C0L4	-4.23653	-4.00911	-3.65797	-4.12843	-4.67555	-4.54191	-4.33293	-4.30661	-4.54979	-4.58703	-4.35412	-4.44646	11	4	4	0	12.34	6.2	2.7	2.7	187.67	17969000	F5GXS0;A0A140TA49;A0A140TA44;A0A140TA32;A0A140TA29;A0A0G2JL54;A0A0G2JPR0;P0C0L4-2;P0C0L5;P0C0L4;A0A3B3ISA6
339	Glucosylceramidase	GBA	A0A0G2JNZ5;A0A0G2JLB3;P04062-4;P04062-2;P04062;A0A0G2JNZ0;P04062-5;P04062-3	2.55569	2.56458	2.86925	2.50008	2.57365	2.62789	2.50081	2.59525	2.31721	2.32346	2.39653	2.30963	12	12	12	0	59.635	24.5	24.5	24.5	50.263	594590000	A0A0G2JNZ5;A0A0G2JLB3;P04062-4;P04062-2;P04062;A0A0G2JNZ0;P04062-5;P04062-3
340	Single-stranded DNA-binding protein, mitochondrial	SSBP1	A0A0G2JLD8;E7EUY5;Q04837;C9K0U8	1.89192	1.82812	1.81787	1.91809	1.93713	1.97985	2.02258	1.91035	1.79979	1.86665	1.86525	1.89079	5	5	5	0	55.586	33.6	33.6	33.6	15.598	885010000	A0A0G2JLD8;E7EUY5;Q04837;C9K0U8
342	Nodal modulator 1	NOMO1	A0A0G2JN29;Q15155;A0A0G2JP90	-1.12901	-1.1211	-0.782377	-1.02541	-1.10032	-1.02548	-0.835783	-0.795504	-1.08573	-1.15222	-1.34604	-1.01878	32	2	2	0	36.129	24.2	1.3	1.3	139.54	51983000	A0A0G2JN29;Q15155;A0A0G2JP90;A0A7I2V686;H3BPS9;H3BUC9;A0A7I2V2V8;I3L1G6
343	Solute carrier family 12 member 7	SLC12A7	A0A0G2JNW7;Q9Y666;A0A0G2JQE3;H0YB78;A0A0U1RR18	-3.21303	-3.42299	-3.32985	-3.45728	-3.09421	-2.70861	-3.27743	-3.18701	-3.08228	-2.81548	-2.88835	-3.07359	5	4	4	0	10.035	5.2	4.5	4.5	119.13	12732000	A0A0G2JNW7;Q9Y666;A0A0G2JQE3;H0YB78;A0A0U1RR18;Q9Y666-2
344	Protein scribble homolog	SCRIB	A0A0G2JNZ2;A0A0G2JPP5;A0A669KB89;Q14160;Q14160-3;A0A0G2JMS7;Q14160-2	0.959398	0.884882	0.942156	0.818596	0.950706	0.968094	0.854597	0.842707	0.890879	0.878542	0.929272	0.921278	15	15	14	0	69.408	10.2	10.2	9.6	174.91	194030000	A0A0G2JNZ2;A0A0G2JPP5;A0A669KB89;Q14160;Q14160-3;A0A0G2JMS7;Q14160-2;H0YCG0;H0YDF9;Q5T0G3;A0A669KAX5;Q9BTT6-2
345	HLA class I histocompatibility antigen, alpha chain G	HLA-G	Q8MH48;Q5RJ85;A0A0G2JPQ3;P17693-5;P17693	-5.20704	-5.57463	-5.09596	-5.70403	-5.15108	-5.26426	-5.45533	-5.7678	-5.52534	-5.2656	-5.50253	-5.4121	3	1	1	0.0076531	1.3542	9.5	3	3	38.254	7724600	Q8MH48;Q5RJ85;A0A0G2JPQ3;P17693-5;P17693;P17693-4
346	MAM domain-containing protein 2	MAMDC2	A0A0G2JQ91;Q7Z304	-2.09246	-2.09106	-2.05397	-2.14309	-1.61653	-1.5434	-1.42749	-1.51407	-1.26563	-1.16278	-1.03999	-0.955994	3	3	3	0	9.9959	6.4	6.4	6.4	61.768	24327000	A0A0G2JQ91;Q7Z304
347	RNA binding protein fox-1 homolog 2;RNA binding protein fox-1 homolog;RNA binding protein fox-1 homolog 1;RNA binding protein fox-1 homolog 3	RBFOX2;RBFOX1;RBFOX3	O43251-3;B0QYV1;O43251-8;O43251-6;O43251-5;A0A0G2JRA5;O43251-10;O43251-2;O43251;O43251-7;O43251-9;B0QYY4;O43251-4;Q9NWB1-5;J3KNW3;F8VRS4;A0A6Q8PH77;A0A804HJM2;A0A087X2B1;B7Z1U7;I3L1D4;A0A6Q8PGE0;A0A0G2JRD1;S4R3K7;A0A6Q8PFM4;F8VR27;F8VZG9;A0A804HKG7;F8VZY7;A0A286YEU2;Q9NWB1-4;Q9NWB1;Q9NWB1-3;S4R469;Q9NWB1-2;A0A6Q8PHA3;A6NFN3;A6NFN3-2;A0A8I5KWJ3;J3QRF4;A0A3B3ITL7	0.418388	0.625088	0.873428	0.452559	0.466658	0.496618	0.49156	0.588854	0.493261	0.431637	0.699476	0.577312	6	6	6	0	79.488	19	19	19	37.878	290600000	O43251-3;B0QYV1;O43251-8;O43251-6;O43251-5;A0A0G2JRA5;O43251-10;O43251-2;O43251;O43251-7;O43251-9;B0QYY4;O43251-4;Q9NWB1-5;J3KNW3;F8VRS4;A0A6Q8PH77;A0A804HJM2;A0A087X2B1;B7Z1U7;I3L1D4;A0A6Q8PGE0;A0A0G2JRD1;S4R3K7;A0A6Q8PFM4;F8VR27;F8VZG9;A0A804HKG7;F8VZY7;A0A286YEU2;Q9NWB1-4;Q9NWB1;Q9NWB1-3;S4R469;Q9NWB1-2;A0A6Q8PHA3;A6NFN3;A6NFN3-2;A0A8I5KWJ3;J3QRF4;A0A3B3ITL7;A0A0G2JSB3;B0QYY7;J3QQZ2;B0QYY6
348	Poly(U)-binding-splicing factor PUF60	PUF60	Q9UHX1-2;A0A0J9YVP6;Q9UHX1;A0A0J9YYL3;Q9UHX1-6;Q9UHX1-4;A0A0J9YXX5;Q9UHX1-5;Q9UHX1-3;A0A0J9YXJ8;A0A0J9YVR6;E9PQ56;A0A0J9YWM1;H0YEM1;E9PN18	3.73173	3.85978	3.66794	3.80888	3.81823	3.71787	3.80375	3.79966	3.82183	3.84661	3.90186	3.91161	18	18	18	0	107.04	33	33	33	58.171	1242600000	Q9UHX1-2;A0A0J9YVP6;Q9UHX1;A0A0J9YYL3;Q9UHX1-6;Q9UHX1-4;A0A0J9YXX5;Q9UHX1-5;Q9UHX1-3;A0A0J9YXJ8;A0A0J9YVR6;E9PQ56;A0A0J9YWM1;H0YEM1;E9PN18;E9PMU7;E9PL19;H0YCP8
349	BCL2/adenovirus E1B 19 kDa protein-interacting protein 3	BNIP3	B4DHJ7;A0A0J9YW18;Q12983	-3.74329	-3.52721	-3.72507	-3.74954	-3.45311	-3.71641	-3.12573	-3.34296	-3.41361	-3.45052	-3.38705	-3.17127	2	2	2	0	5.4545	11.1	11.1	11.1	19.943	8858600	B4DHJ7;A0A0J9YW18;Q12983
350	Mediator of RNA polymerase II transcription subunit 16	MED16	A0A0J9YXE7;K7EKS6;U3KQ43;B9TWZ6;U3KQB4;A0A0J9YY02;A0A0J9YXE6;A0A0J9YXA0;A0A0J9YYC6;A0A0J9YW49;A0A0J9YXL6;A0A0J9YXK9;B9TX03;Q9Y2X0-5;Q9Y2X0-4;Q9Y2X0-2;Q9Y2X0-3;Q9Y2X0	-4.19831	-4.3493	-4.3109	-4.46535	-4.33415	-4.3114	-4.23685	-4.41056	-4.28285	-4.12735	-4.53994	-4.29607	1	1	1	0.0093172	1.2493	17.8	17.8	17.8	5.1569	2728200	A0A0J9YXE7;K7EKS6;U3KQ43;B9TWZ6;U3KQB4;A0A0J9YY02;A0A0J9YXE6;A0A0J9YXA0;A0A0J9YYC6;A0A0J9YW49;A0A0J9YXL6;A0A0J9YXK9;B9TX03;Q9Y2X0-5;Q9Y2X0-4;Q9Y2X0-2;Q9Y2X0-3;Q9Y2X0
351	PHD and RING finger domain-containing protein 1	PHRF1	E9PJ24;B7ZM65;F8WEF5;A0A0J9YYB5;A0A0J9YWD5;Q9P1Y6-3;Q9P1Y6;A0A0J9YX88;Q9P1Y6-2	-1.37103	-1.32313	-1.37675	-1.27891	-1.31882	-1.35543	-1.34198	-1.35571	-1.38274	-1.39609	-1.31796	-1.32594	5	4	4	0	51.566	3.6	3.2	3.2	178.22	29500000	E9PJ24;B7ZM65;F8WEF5;A0A0J9YYB5;A0A0J9YWD5;Q9P1Y6-3;Q9P1Y6;A0A0J9YX88;Q9P1Y6-2
353	CUGBP Elav-like family member 2	CELF2	V9GYD9;Q5VZZ6;A0A0J9YX66;A0A1B0GU44;E9PC62;A0A1B0GUN8;A0A0J9YXJ0;O95319-5;O95319-2;O95319;O95319-4;O95319-3	-0.555433	-0.665426	-0.57699	-0.37718	-0.441568	-0.21529	0.0518894	-0.105818	-0.256378	-0.250727	-0.155905	0.0114937	8	5	5	0	10.82	15	10.5	10.5	46.621	95785000	V9GYD9;Q5VZZ6;A0A0J9YX66;A0A1B0GU44;E9PC62;A0A1B0GUN8;A0A0J9YXJ0;O95319-5;O95319-2;O95319;O95319-4;O95319-3;V9GY47;A0A0J9YXK1
354	Serum paraoxonase/arylesterase 2	PON2	A0A0J9YXF2;Q15165-3;Q15165-1;Q15165	1.47524	1.68723	1.58048	1.79037	1.76832	1.65208	1.89735	1.88323	1.69333	1.63796	1.74167	1.91493	6	6	6	0	60.476	17.3	17.3	17.3	41.527	454380000	A0A0J9YXF2;Q15165-3;Q15165-1;Q15165;G3XAK4;A0A2Q2SAK4;A0A0J9YYF3;A0A0J9YXM1;A0A0J9YXU7
355	WD repeat-containing protein 81	WDR81	A0A0J9YXM6;Q562E7;Q562E7-6;Q562E7-5;Q562E7-3;E9PDG3;Q562E7-2;Q562E7-4	-3.34563	-3.40513	-3.14472	-3.17409	-3.37687	-3.33512	-3.11354	-3.1799	-3.28641	-3.21673	-3.28226	-3.29054	4	4	4	0	12.129	2.3	2.3	2.3	211.57	14429000	A0A0J9YXM6;Q562E7;Q562E7-6;Q562E7-5;Q562E7-3;E9PDG3;Q562E7-2;Q562E7-4;K7ELV8;C9JCF9
357			A0A0J9YY79	-3.65409	-3.91278	-3.64663	-3.8525	-3.74207	-3.7155	-3.73847	-3.8623	-3.9711	-3.93635	-4.04986	-3.98402	1	1	1	0.0093209	1.2516	5.5	5.5	5.5	20.636	2319200	A0A0J9YY79
358			A0A0J9YYE0	-4.21722	-4.60886	-4.60927	-5.39735	-4.39248	-3.98298	-5.32899	-5.62231	-4.66523	-4.19024	-4.71562	-5.50163	13	1	1	0	3.4671	25.4	2.2	2.2	48.839	7272800	A0A0J9YYE0;A0A0J9YWI4;A0A0J9YWE3
360	Serine incorporator 5	SERINC5	A0A0J9YYI4;Q86VE9-3;Q86VE9-2;Q86VE9;Q86VE9-4	-2.64157	-2.60015	-2.64647	-2.7768	-2.79118	-2.92451	-2.93751	-2.83323	-3.15177	-2.99229	-3.05665	-3.22122	2	2	2	0.00043284	2.3761	3.7	3.7	3.7	50.81	13952000	A0A0J9YYI4;Q86VE9-3;Q86VE9-2;Q86VE9;Q86VE9-4
361	Transmembrane protein 184B	TMEM184B	A0A0J9YYJ3;Q9Y519	-0.12648	0.0136719	-0.212473	-0.00711632	-0.298613	-0.409384	-0.277349	-0.233162	-0.172211	-0.285074	-0.0813942	-0.0159893	3	3	3	0.00015058	3.1614	6.6	6.6	6.6	39.361	73756000	A0A0J9YYJ3;Q9Y519
362	Centromere protein V	CENPV	A0A0M3HER2;Q7Z7K6-3;Q7Z7K6	-1.33978	-1.25834	-1.40515	-1.46888	-0.885117	-1.03299	-0.911621	-0.931334	-1.21947	-1.23235	-1.30001	-1.34399	4	4	4	0	7.9827	22.9	22.9	22.9	18.807	65718000	A0A0M3HER2;Q7Z7K6-3;Q7Z7K6
363	Claudin domain-containing protein 1	CLDND1	Q9NY35-2;D6RA76;D6RCR8;D6RDI6;D6RFX6;D6RCE6;D6R9S8;D6RC11;A0A0R4J2F2;D6RDY1;D6RHU6;H0Y8T9;D6RDP6;D6RIU2;Q9NY35;D6RAZ7;D6RD48	-2.62418	-2.62046	-2.72166	-2.73948	-2.72346	-2.82717	-2.76551	-2.79616	-2.90467	-2.74392	-2.80907	-2.74328	2	2	2	0.0002966	2.8274	9.2	9.2	9.2	21.052	12606000	Q9NY35-2;D6RA76;D6RCR8;D6RDI6;D6RFX6;D6RCE6;D6R9S8;D6RC11;A0A0R4J2F2;D6RDY1;D6RHU6;H0Y8T9;D6RDP6;D6RIU2;Q9NY35;D6RAZ7;D6RD48
366	Creatine kinase B-type	CKB	A0A0S2Z471;P12277;H0YJG0;G3V4N7	2.92838	3.03675	2.97073	3.07182	3.18398	3.04395	3.18606	3.21774	3.15124	3.11328	3.19108	3.24022	12	12	12	0	43.039	36.8	36.8	36.8	44.921	1379300000	A0A0S2Z471;P12277;H0YJG0;G3V4N7;G3V461;G3V2I1;H0YJK0;P06732
367	Ceroid-lipofuscinosis neuronal protein 6	CLN6	A0A1B0GW73;H3BNF1;A0A1B0GTV3;A0A0S2Z5D0;H3BUV4;A0A1B0GUD2;H3BUT1;A0A1B0GTU6;Q9NWW5;A0A1B0GU90;H3BRN7;H3BTY4;Q9NWW5-2	-4.10422	-4.14161	-3.82829	-3.84451	-3.90476	-3.81669	-3.58668	-3.67767	-4.03228	-3.7536	-3.90854	-3.91819	2	2	2	0	69.574	41.6	41.6	41.6	8.6227	11814000	A0A1B0GW73;H3BNF1;A0A1B0GTV3;A0A0S2Z5D0;H3BUV4;A0A1B0GUD2;H3BUT1;A0A1B0GTU6;Q9NWW5;A0A1B0GU90;H3BRN7;H3BTY4;Q9NWW5-2
368	SH3 domain-containing protein 19	SH3D19	A0A0U1RQE4;A0A494C1M0;Q5HYK7-2;Q5HYK7;Q5HYK7-3;Q5HYK7-5;Q5HYK7-4	2.81997	2.89605	2.88179	2.89987	2.9229	2.84556	2.94306	2.9077	2.77274	2.72772	2.77738	2.79751	26	26	26	0	90.266	26	26	26	114.8	721130000	A0A0U1RQE4;A0A494C1M0;Q5HYK7-2;Q5HYK7;Q5HYK7-3;Q5HYK7-5;Q5HYK7-4;A0A0U1RQN2
369	FGGY carbohydrate kinase domain-containing protein	FGGY	A0A0U1RQJ1;F2Z2V1;A0A0U1RRB9;Q96C11-2;Q96C11-4;Q96C11;Q96C11-3;A0A0U1RRI8;C9J015;Q96C11-5	-2.34194	-2.43571	-2.61709	-2.41976	-2.34037	-2.41535	-2.37733	-2.39121	-2.55017	-2.45255	-2.59435	-2.40679	2	2	2	0.00015081	3.1916	8.4	8.4	8.4	26.876	18538000	A0A0U1RQJ1;F2Z2V1;A0A0U1RRB9;Q96C11-2;Q96C11-4;Q96C11;Q96C11-3;A0A0U1RRI8;C9J015;Q96C11-5
370	PCNA-associated factor	KIAA0101	H0YMA4;A0A0U1RQM0;Q15004;H0YKX3	-0.291586	-0.290846	-0.391916	-0.259371	-0.611586	-0.419371	-0.574209	-0.575241	-0.414644	-0.355848	-0.356728	-0.426905	4	4	4	0	21.581	47	47	47	12.398	55881000	H0YMA4;A0A0U1RQM0;Q15004;H0YKX3;A0A0U1RQC1;Q15004-2
371	SCY1-like protein 2	SCYL2	A0A0U1RQQ9;Q6P3W7;F8VSC5	0.937223	1.03773	1.08154	1.05709	0.879589	0.966276	0.850887	0.882412	1.0318	1.13622	1.06616	1.04537	13	13	13	0	36.148	14.8	14.8	14.8	104.11	235940000	A0A0U1RQQ9;Q6P3W7;F8VSC5;H0YIK6
372	WD repeat domain phosphoinositide-interacting protein 4	WDR45	Q9Y484-3;Q9Y484;A0A0U1RR06;H0Y329;A0A0U1RQR1;Q9Y484-2;C9J471;C9JYH8;G8JLI5;A0A0U1RQM7;A0A0U1RQG6;C9JBX7;C9J0A8;C9J7Q8;C9J5L0	-2.43361	-2.48984	-2.53044	-2.44301	-2.79169	-2.69164	-2.65286	-2.65268	-2.44726	-2.56051	-2.48969	-2.49924	3	3	2	0	6.4504	9.4	9.4	6.9	39.938	8253800	Q9Y484-3;Q9Y484;A0A0U1RR06;H0Y329;A0A0U1RQR1;Q9Y484-2;C9J471;C9JYH8;G8JLI5;A0A0U1RQM7;A0A0U1RQG6;C9JBX7;C9J0A8;C9J7Q8;C9J5L0;A0A0U1RR42;C9JUS5;A0A0U1RRJ9;A0A0U1RQS7;C9JE01;H7C4N7;A0A0U1RQJ7
373		hCG_2043597	A0A0U1RQS5;B3KNS4;Q96A10;A0A0U1RQV1	-1.41099	-1.94246	-1.86211	-1.3763	-1.87642	-1.69612	-1.55971	-1.60505	-1.4251	-1.56101	-1.42555	-1.44584	4	4	4	0	50.176	49	49	49	10.604	65725000	A0A0U1RQS5;B3KNS4;Q96A10;A0A0U1RQV1;A0A0U1RQL9
374	Casein kinase I isoform gamma-1;Casein kinase I isoform gamma-2;Casein kinase I isoform gamma-3	CSNK1G1;hCG_2004507;CSNK1G2;CSNK1G3	U3KQB3;U3KQA5;A0A0U1RQT7;Q8IXA3;A0A0U1RQY7;Q9HCP0-2;Q9HCP0;P78368;Q9Y6M4-2;Q9Y6M4-3;Q9Y6M4-4;Q9Y6M4;K7ESB6;Q9Y6M4-5;A0A0U1RQK2;A0A0U1RR14;A0A087WWF5	0.762358	0.732985	0.78023	0.805029	0.774143	0.816463	0.760033	0.797998	0.817558	0.814976	0.851793	0.887228	8	8	8	0	16.247	15.2	15.2	15.2	54.481	124940000	U3KQB3;U3KQA5;A0A0U1RQT7;Q8IXA3;A0A0U1RQY7;Q9HCP0-2;Q9HCP0;P78368;Q9Y6M4-2;Q9Y6M4-3;Q9Y6M4-4;Q9Y6M4;K7ESB6;Q9Y6M4-5;A0A0U1RQK2;A0A0U1RR14;A0A087WWF5;A0A087WXD7;A0A0U1RQH9;Q9Y6M4-6;A0A0U1RRH5;K7EP38;A0A0U1RQK6;A0A0U1RQG9;A0A0U1RQN5;A0A0U1RR31;K7EJC0;A0A087WZK4;A0A0U1RQU4
375	CD99 antigen-like protein 2	CD99L2	A0A0U1RQT8;Q8TCZ2-6;Q8TCZ2-3;Q8TCZ2-2;Q8TCZ2;Q8TCZ2-5	-3.05387	-2.73047	-3.02449	-3.06678	-2.76754	-3.01422	-2.7126	-2.72301	-2.57753	-2.70581	-2.46408	-2.5209	1	1	1	0	48.313	10.7	10.7	10.7	18.663	35761000	A0A0U1RQT8;Q8TCZ2-6;Q8TCZ2-3;Q8TCZ2-2;Q8TCZ2;Q8TCZ2-5
376	Disco-interacting protein 2 homolog C	DIP2C	E7EPU2;A0A0U1RQW6;Q9Y2E4	-5.6482	-5.82718	-5.86439	-5.80639	-5.91336	-5.54501	-5.47159	-6.13784	-5.79461	-6.1909	-5.85248	-5.73742	4	3	3	0.0093197	1.2511	2.1	1.7	1.7	168.64	5132000	E7EPU2;A0A0U1RQW6;Q9Y2E4;H0Y7Q3;Q9Y2E4-2
377			P0DPI3;A0A0U1RRI6;A0A0U1RR11	-2.47954	-2.53609	-2.41407	-2.508	-2.28738	-2.16054	-2.47567	-2.36266	-2.54931	-2.45658	-2.58064	-2.65968	1	1	1	0.00057298	2.236	2.9	2.9	2.9	29.887	13896000	P0DPI3;A0A0U1RRI6;A0A0U1RR11
378	C-myc promoter-binding protein	DENND4A	A0A7I2RAZ6;A0A0U1RR27;Q7Z401;Q7Z401-2	-3.0226	-2.9992	-2.98894	-2.89483	-3.19275	-3.21169	-3.11881	-3.12589	-3.17506	-2.97958	-2.9957	-2.97871	2	2	2	0.0085459	1.2971	0.9	0.9	0.9	213.77	18613000	A0A7I2RAZ6;A0A0U1RR27;Q7Z401;Q7Z401-2
379	Histone H2A type 1-D;Histone H2A type 3;Histone H2A type 1-B/E;Histone H2A	HIST1H2AD;HIST3H2A;HIST1H2AB;H2AFJ	A0A0U1RR32;A0A0U1RRH7;P20671;Q7L7L0;P04908;H0YFX9;A0A3B3IS11	0.892242	0.510792	0.691147	1.27328	0.51095	1.13423	1.29115	0.580095	0.222477	0.76466	0.707867	0.779379	9	4	1	0	19.064	52.7	26	4.1	18.481	703040000	A0A0U1RR32;A0A0U1RRH7;P20671;Q7L7L0;P04908;H0YFX9;A0A3B3IS11
380	Probable methyltransferase-like protein 15	METTL15	A0A0U1RR76;A6NJ78-2;A6NJ78;A0A0U1RRF2;B5MC64;A0A0U1RR64;A0A0U1RRD2;F8WD83;A6NJ78-3;A6NJ78-4	-3.60044	-3.6673	-3.54991	-3.65848	-3.70632	-3.73697	-3.51055	-3.76973	-3.67716	-3.64293	-3.62798	-3.58862	2	2	2	0	3.4777	8	8	8	30.844	16746000	A0A0U1RR76;A6NJ78-2;A6NJ78;A0A0U1RRF2;B5MC64;A0A0U1RR64;A0A0U1RRD2;F8WD83;A6NJ78-3;A6NJ78-4
381	R3H domain-containing protein 2	R3HDM2	A0A0U1RRA6;B5MCU0;B5MCG9;Q9Y2K5;H7C0E9;Q9Y2K5-3;Q9Y2K5-2	-2.70987	-2.70707	-2.79269	-2.63794	-2.86934	-2.46298	-2.78374	-2.71317	-2.88159	-2.68995	-2.81246	-2.90094	3	3	3	0.00099038	2.0753	2.8	2.8	2.8	105.91	11548000	A0A0U1RRA6;B5MCU0;B5MCG9;Q9Y2K5;H7C0E9;Q9Y2K5-3;Q9Y2K5-2;H0YIX9
382	Exocyst complex component 6B	EXOC6B	A0A0U1RRB6;Q9Y2D4;J3QT38;Q9Y2D4-2	0.949268	0.776754	0.77162	0.749807	0.780615	0.858438	0.702345	0.664658	0.686974	0.69492	0.712671	0.695366	13	13	13	0	112.84	16.1	16.1	16.1	94.685	183380000	A0A0U1RRB6;Q9Y2D4;J3QT38;Q9Y2D4-2;F8W6R7
383			A0A0U1RRE5	-0.896084	-1.02467	-0.847486	-0.707054	-0.982388	-0.848213	-0.663712	-0.693888	-0.897951	-0.951067	-0.822662	-0.81465	3	3	3	0	8.0206	64.7	64.7	64.7	7.0249	85064000	A0A0U1RRE5;A0A0U1RR68
384	PHD finger protein 14	PHF14	B4DG57;A0A0U1RRH6;O94880-2;O94880	-3.85983	-4.27849	-3.9994	-3.82248	-3.99204	-3.76673	-3.98898	-3.28987	-4.09456	-3.8962	-4.10757	-3.94568	2	2	2	0	7.7407	4.1	4.1	4.1	68.571	10863000	B4DG57;A0A0U1RRH6;O94880-2;O94880
385	Calcium uptake protein 1, mitochondrial	MICU1	A0A0U1RRK1;A0A286YF11;Q9BPX6-2;Q9BPX6;Q9BPX6-3;S4R3D7;S4R3V1;S4R3W3;E9PQV6;Q9BPX6-5;Q9BPX6-4	1.3068	1.27992	1.17145	1.27426	1.34865	1.43963	1.37652	1.34066	1.14009	1.11395	1.11491	1.06319	10	10	10	0	9.3195	15.6	15.6	15.6	54.927	252010000	A0A0U1RRK1;A0A286YF11;Q9BPX6-2;Q9BPX6;Q9BPX6-3;S4R3D7;S4R3V1;S4R3W3;E9PQV6;Q9BPX6-5;Q9BPX6-4
386	ETS-related transcription factor Elf-1	ELF1	A0A0U1RRL5;P32519-2;P32519	-2.37537	-2.19589	-2.19605	-2.31429	-2.14443	-2.27272	-2.05693	-2.04497	-2.17695	-2.12343	-2.17058	-1.93974	2	2	2	0	8.4179	4.2	4.2	4.2	67.052	17896000	A0A0U1RRL5;P32519-2;P32519
387			A0A0U1RRL7	-3.9244	-4.09217	-3.67035	-3.76554	-4.09346	-3.79594	-3.81099	-3.45321	-3.87276	-4.11713	-3.52098	-3.60663	1	1	1	0	53.099	36.6	36.6	36.6	7.6794	12589000	A0A0U1RRL7
388	Spermatogenesis-associated protein 20	SPATA20	A0A0U1RRL8;Q8TB22-3;Q8TB22;Q8TB22-2;Q8TB22-4	-0.446636	-0.394182	-0.31848	-0.162411	-0.180387	-0.141689	-0.0579548	-0.10541	-0.456738	-0.441227	-0.426641	-0.236923	6	6	6	0	7.7544	7.1	7.1	7.1	88.051	31787000	A0A0U1RRL8;Q8TB22-3;Q8TB22;Q8TB22-2;Q8TB22-4;H0Y9M1
389	Transcriptional repressor p66-beta	GATAD2B	A0A0U1RRM1;Q8WXI9	-0.306179	-0.258415	-0.331884	-0.266291	-0.165064	-0.252811	-0.131935	-0.211552	-0.177868	-0.183126	-0.114082	-0.136818	11	11	11	0	79.31	23.7	23.7	23.7	63.461	126480000	A0A0U1RRM1;Q8WXI9;A0A0U1RR30;A0A0U1RRK3;A0A0U1RR34;A0A1B0GVS4;A0A1B0GW07
391	Protein enabled homolog	ENAH	A0A0U1RRM6;Q8N8S7-3;Q8N8S7-2;Q8N8S7;A0A075B6E5	3.33395	3.43387	3.36483	3.39468	3.8892	3.78066	3.76255	3.81052	3.76153	3.70364	3.6865	3.68423	24	24	23	0	263.38	28.4	28.4	27.3	87.399	2660000000	A0A0U1RRM6;Q8N8S7-3;Q8N8S7-2;Q8N8S7;A0A075B6E5;A0A0U1RQP7
392	Mast/stem cell growth factor receptor Kit	KIT	A0A0U2N547;A0A8J8Z860;A0A8I5KQZ6;A0A8I5QKL5;A0A8I5QKP7;A0A8I5KS03;P10721-2;P10721;A0A8I5KPX7;A0A8I5KRE7	1.34137	1.40854	1.38904	1.29732	1.20844	1.21355	1.22181	1.27781	1.6717	1.62101	1.66591	1.6518	15	15	15	0	25.647	14.3	14.3	14.3	109.36	217190000	A0A0U2N547;A0A8J8Z860;A0A8I5KQZ6;A0A8I5QKL5;A0A8I5QKP7;A0A8I5KS03;P10721-2;P10721;A0A8I5KPX7;A0A8I5KRE7;A0A8I5KR87;A0A8I5KXA4;P10721-4
393	Cordon-bleu protein-like 1	COBLL1	A0A0X1KG75;Q53SF7;Q53SF7-3;Q53SF7-2;A0A0D9SG04	4.27039	4.28708	4.22443	4.22856	4.71861	4.64215	4.64411	4.62997	4.84061	4.80121	4.79842	4.80748	55	55	55	0	323.31	55.9	55.9	55.9	128.61	2869700000	A0A0X1KG75;Q53SF7;Q53SF7-3;Q53SF7-2;A0A0D9SG04;A0A0B4J1Z0;C9JWZ0;C9JAU3;A0A7P0TAB9;F8WEK0;A0A7P0TAY7;C9J8C4;C9J5Y6;C9JK90
394			A0A140T8Y3;A0A140TA52;A0A140T8Z8	-5.35481	-5.03644	-4.826	-4.85244	-4.51305	-4.143	-4.42482	-4.95157	-4.67977	-4.23291	-4.82828	-4.36719	96	1	1	0	19.853	33.1	0.4	0.4	456.14	5681300	A0A140T8Y3;A0A140TA52;A0A140T8Z8;A0A140T9L7;A0A087X0I0;A0A140T923;P22105-2;Q16473;REV__Q96CG3
395	RING finger protein 39	RNF39	A0A140T901;A0A140T8Y9;Q9H2S5-2;Q9H2S5	-1.4091	-1.49967	-1.4958	-1.87682	-1.3211	-1.41665	-1.60105	-1.61566	-1.40676	-1.52801	-1.41694	-1.65017	1	1	1	0.0039683	1.5793	2.6	2.6	2.6	45.452	84495000	A0A140T901;A0A140T8Y9;Q9H2S5-2;Q9H2S5
396	Proteasome subunit beta type;Proteasome subunit beta type-8	PSMB8;PSM8	Q5JNW7;A0A140T998;X5D2R7;P28062-2;P28062	0.32221	0.4154	0.339046	0.275639	0.434437	0.42005	0.385675	0.338053	0.119299	0.325903	0.220457	0.29073	6	6	6	0	72.339	23	23	23	27.85	261140000	Q5JNW7;A0A140T998;X5D2R7;P28062-2;P28062
399	Antigen peptide transporter 1	TAP1	A0A140T9T7;Q03518;Q03518-2	0.928978	0.89852	0.787563	0.843742	0.86202	0.849764	0.884325	0.905006	0.819664	0.805017	0.826033	0.874346	7	7	7	0	24.233	9.9	9.9	9.9	87.175	126980000	A0A140T9T7;Q03518;Q03518-2;A0A2R8Y4Y0
401	Renin receptor	ATP6AP2	O75787;A0A1B0GTB0;A0A1B0GVW0;A0A1B0GUT7;B7Z1I9;O75787-2;A0A1B0GV60;A0A1B0GWJ8;H7C3E1;A0A1B0GV24;A0A1B0GTU8;A0A1B0GVB9;A0A1B0GW13;A0A1C7CYW4	-2.01365	-1.88021	-1.94862	-2.20697	-1.86778	-2.03171	-2.06164	-2.01969	-1.99522	-2.02147	-1.88976	-1.95684	3	3	3	0	16.18	10.6	10.6	10.6	39.008	21231000	O75787;A0A1B0GTB0;A0A1B0GVW0;A0A1B0GUT7;B7Z1I9;O75787-2;A0A1B0GV60;A0A1B0GWJ8;H7C3E1;A0A1B0GV24;A0A1B0GTU8;A0A1B0GVB9;A0A1B0GW13;A0A1C7CYW4;A0A1B0GVI9;A0A1B0GVC7;B7Z413;A0A1B0GWD6;H7C240
402	AT-rich interactive domain-containing protein 1B	ARID1B	A0A1B0GV63;A0A1B0GWJ2;A0A8J9GB59;A0A1B0GTJ8;A0A1B0GVK1;H0Y7H8;A0A3F2YNW7;A0A6Q8NVI4;Q8NFD5-1;Q8NFD5;Q8NFD5-2;Q8NFD5-3;H0Y3S9;H0Y2R3	-1.52878	-1.43117	-1.49372	-1.43349	-1.3869	-1.38945	-1.45405	-1.47339	-1.56078	-1.59429	-1.60087	-1.5861	8	7	7	0	25.873	7.3	5.9	5.9	148.23	40552000	A0A1B0GV63;A0A1B0GWJ2;A0A8J9GB59;A0A1B0GTJ8;A0A1B0GVK1;H0Y7H8;A0A3F2YNW7;A0A6Q8NVI4;Q8NFD5-1;Q8NFD5;Q8NFD5-2;Q8NFD5-3;H0Y3S9;H0Y2R3;A0A1B0GTI6
403	Iron-sulfur cluster assembly 1 homolog, mitochondrial	ISCA1	A0A1B0GTK6;Q9BUE6;Q9BUE6-2	-4.93786	-4.55498	-4.59554	-3.98394	-4.66642	-4.91867	-4.11685	-4.14202	-4.9059	-5.16284	-5.26615	-4.25412	1	1	1	0.00029503	2.7418	16.3	16.3	16.3	10.345	4194100	A0A1B0GTK6;Q9BUE6;Q9BUE6-2
404	Tumor necrosis factor alpha-induced protein 8-like protein 3;Tumor necrosis factor alpha-induced protein 8-like protein 1	TNFAIP8L3;TNFAIP8L1	A0A1B0GTK8;Q5GJ75;A0A494C051;Q8WVP5	-2.6585	-2.58775	-2.73858	-2.83366	-3.04699	-3.13816	-3.08166	-3.24996	-3.36744	-3.38316	-3.27096	-3.42241	2	2	2	0	3.4586	8.3	8.3	8.3	23.36	64595000	A0A1B0GTK8;Q5GJ75;A0A494C051;Q8WVP5
405	Rab11 family-interacting protein 5	RAB11FIP5	A0A1B0GTL5;Q9BXF6	2.32574	2.35269	2.24528	2.33641	2.3535	2.24013	2.26815	2.2474	2.27873	2.22216	2.22201	2.2052	24	24	24	0	323.31	23.6	23.6	23.6	138.41	848510000	A0A1B0GTL5;Q9BXF6
406	Acid ceramidase;Acid ceramidase subunit alpha;Acid ceramidase subunit beta	ASAH1	Q13510-2;Q13510;A0A1B0GUH5;A0A1B0GTM3;A0A1B0GUA4;A0A1B0GW68;A0A1B0GUE3;A0A1B0GTZ5;E7EMM4;A0A1B0GUW4;A0A1B0GUG1;A0A1B0GTP7;Q13510-3;A0A1B0GV06	0.83049	0.98966	0.912289	0.927277	1.11338	0.872852	1.08863	1.10396	0.716043	0.615976	0.779524	0.83082	8	8	8	0	29.378	18.7	18.7	18.7	46.503	215710000	Q13510-2;Q13510;A0A1B0GUH5;A0A1B0GTM3;A0A1B0GUA4;A0A1B0GW68;A0A1B0GUE3;A0A1B0GTZ5;E7EMM4;A0A1B0GUW4;A0A1B0GUG1;A0A1B0GTP7;Q13510-3;A0A1B0GV06;A0A1B0GU62;A0A1B0GVG2;A0A1B0GUB3;A0A1B0GU06;A0A1B0GVE7;A0A1B0GVJ1;A0A1B0GW48;A0A1B0GUJ3;A0A1B0GV95;A0A1B0GW66;A0A1B0GVA3;A0A1B0GVC9;A0A1B0GV88
407	Paxillin	PXN	F5GZ78;A0A1B0GTU4;P49023-2;P49023;P49023-3	0.092968	0.505793	0.238495	0.416664	0.316208	0.00946999	0.389011	0.273134	0.220707	0.156223	0.172085	0.349222	18	18	2	0	145.28	31.1	31.1	5.9	64.232	239630000	F5GZ78;A0A1B0GTU4;P49023-2;P49023;P49023-3;A0A1B0GU60;F5H836;A0A1B0GV30;REV__D6RBA6
408	Tight junction protein ZO-2	TJP2	Q9UDY2-7;Q9UDY2;Q9UDY2-3;A0A2R8YDH4;A0A1B0GTW1;A0A3B3ITE1;Q9UDY2-6;A0A3B3IRI3;Q9UDY2-2;Q9UDY2-4;A0A3B3IU51;A0A3B3ISZ5;A0A3B3ISF1;Q9UDY2-5;A0A3B3IRV6;A0A3B3IS03;A0A3B3IT83	2.85543	3.03425	2.9615	3.07858	2.6142	2.59923	2.66904	2.69639	2.77851	2.82224	2.82181	2.86278	30	29	29	0	167.42	25.8	25.1	25.1	137.34	813930000	Q9UDY2-7;Q9UDY2;Q9UDY2-3;A0A2R8YDH4;A0A1B0GTW1;A0A3B3ITE1;Q9UDY2-6;A0A3B3IRI3;Q9UDY2-2;Q9UDY2-4;A0A3B3IU51;A0A3B3ISZ5;A0A3B3ISF1;Q9UDY2-5;A0A3B3IRV6;A0A3B3IS03;A0A3B3IT83;A0A3B3IU26;B1AN86;U3KQJ2
409	Band 4.1-like protein 1	EPB41L1	A0A1B0GTW6;A0A0C4DH22;Q9H4G0	0.344349	0.191545	0.256676	0.309332	0.0891724	0.432238	0.408575	-0.0190277	0.0787411	0.439383	0.39366	0.301174	21	20	3	0	116.87	12.6	11.8	1.4	175.04	717660000	A0A1B0GTW6;A0A0C4DH22;Q9H4G0;X6RC15;Q4VXN0;Q4VXN1;H0Y482;Q4VXN5;Q4VXN8;Q4VXN7;Q4VXN6
410	Trinucleotide repeat-containing gene 6C protein	TNRC6C	A0A1B0GU24;Q9HCJ0;Q9HCJ0-2	-4.10702	-4.09917	-4.16785	-4.06146	-4.17224	-4.43122	-4.15382	-4.09962	-4.32831	-4.39688	-4.37791	-4.3904	3	3	3	0	21.849	1.6	1.6	1.6	202.72	6400300	A0A1B0GU24;Q9HCJ0;Q9HCJ0-2
411	Aminoacylase-1	ACY1;ABHD14A-ACY1	A0A1B0GU86;A0A1B0GW23;Q03154;C9JMV9;Q03154-3;Q03154-4;Q03154-2;A0A1B0GV31;C9JYZ0;A0A1B0GVA5	0.462305	0.573309	0.504242	0.520124	0.555674	0.522661	0.679075	0.614269	0.300741	0.356747	0.406895	0.370554	9	9	9	0	30.03	24.1	24.1	24.1	42.179	156730000	A0A1B0GU86;A0A1B0GW23;Q03154;C9JMV9;Q03154-3;Q03154-4;Q03154-2;A0A1B0GV31;C9JYZ0;A0A1B0GVA5;F8WC59;A0A1B0GTG3;A0A1B0GVZ3;A0A1B0GVG0;A0A1B0GU36;A0A1B0GUT4
412	KIF1-binding protein	KIAA1279;KIF1BP	A0A1B0GUA3;Q96EK5;A0A6Q8PGG2;A0A6Q8PHL8;A0A6Q8PH45;A0A1B0GUH6;A0A0D9SFK7	2.0161	2.16043	2.08697	2.13321	1.99449	1.94867	2.03162	2.01414	2.11911	2.09501	2.21993	2.24144	10	10	10	0	102.13	19.2	19.2	19.2	74.783	463800000	A0A1B0GUA3;Q96EK5;A0A6Q8PGG2;A0A6Q8PHL8;A0A6Q8PH45;A0A1B0GUH6;A0A0D9SFK7;A0A1B0GTE6;A0A1B0GW21;A0A1B0GTX3;A0A6Q8PH08;A0A1B0GU96;A0A6Q8PHE6;A0A1B0GTE2;A0A1B0GVY9
413	Kinesin-like protein KIF13A	KIF13A	A0A1B0GUA8;Q9H1H9-3;Q9H1H9-4;Q9H1H9-2;Q9H1H9	0.486244	0.477037	0.450993	0.513197	0.531357	0.454056	0.512905	0.532499	0.417171	0.321987	0.358002	0.473646	13	13	11	0	93.895	7.6	7.6	6.4	207.22	95373000	A0A1B0GUA8;Q9H1H9-3;Q9H1H9-4;Q9H1H9-2;Q9H1H9;H0Y9Z7;H0Y307
414	Ral GTPase-activating protein subunit alpha-1	RALGAPA1	A0A1B0GUI1;A0A7P0TAR5;H0YJB5;Q6GYQ0;Q6GYQ0-7;Q6GYQ0-5;Q6GYQ0-6;Q6GYQ0-2;Q6GYQ0-4	5.99917	6.65586	9.08088	6.03289	4.09445	6.22107	6.05002	6.98497	5.82809	4.85544	6.37167	6.13594	15	15	15	0	24.815	5.7	5.7	5.7	280.41	6170300000	A0A1B0GUI1;A0A7P0TAR5;H0YJB5;Q6GYQ0;Q6GYQ0-7;Q6GYQ0-5;Q6GYQ0-6;Q6GYQ0-2;Q6GYQ0-4;Q6GYQ0-3;H0YJ04
415	Espin	ESPN	A0A1B0GUN9;B1AK53	0.187393	-0.291288	-0.21883	-0.666111	-0.389162	-0.00968933	-1.05849	-0.607841	0.404537	0.328449	0.148382	-0.218157	1	1	1	0.00209	1.8652	0.8	0.8	0.8	147.39	182900000	A0A1B0GUN9;B1AK53
417	RNA-binding motif, single-stranded-interacting protein 3	RBMS3	C9J9B2;C9JIJ9;A0A1B0GUW5;Q6XE24-3;Q6XE24-4;Q6XE24-5;Q6XE24-2;Q6XE24	0.303909	0.566774	0.46002	0.353529	0.638691	0.619513	0.707556	0.852116	0.617714	0.841253	0.531347	0.61338	5	3	3	0	8.9385	22	13.6	13.6	29.08	153020000	C9J9B2;C9JIJ9;A0A1B0GUW5;Q6XE24-3;Q6XE24-4;Q6XE24-5;Q6XE24-2;Q6XE24
418	Protein EFR3 homolog A	EFR3A	A0A1B0GUZ7;Q14156-3;Q14156-2;Q14156	-0.984409	-1.0318	-1.00773	-0.992931	-0.987877	-0.948509	-0.964882	-0.97406	-1.0836	-0.961922	-1.01503	-1.14339	6	6	6	0	45.912	7.9	7.9	7.9	96.13	33879000	A0A1B0GUZ7;Q14156-3;Q14156-2;Q14156;E5RJS1;H7BXG9;E7ESK9;Q9Y2G0-3;Q9Y2G0
419	Zinc finger E-box-binding homeobox 2	ZEB2	U3KQ51;A0A1B0GVV8;A0JP08;A0A1B0GV02;O60315-2;O60315;A0A1B0GW50;A0A6Q8PH34	-1.50799	-1.30767	-1.3632	-1.39596	-1.73166	-1.72354	-1.68846	-1.74402	-1.75689	-1.74676	-1.81936	-1.89083	5	5	4	0	11.799	6.2	6.2	4.9	107	24984000	U3KQ51;A0A1B0GVV8;A0JP08;A0A1B0GV02;O60315-2;O60315;A0A1B0GW50;A0A6Q8PH34;E7ESP8;A0A1X7SC99;E7EUW9
421	Histone-lysine N-methyltransferase EHMT1	EHMT1	A0A1B0GV09;Q9H9B1	-3.57278	-3.28664	-3.63816	-3.42269	-3.317	-3.48188	-3.16175	-3.53982	-3.56213	-3.45092	-3.50735	-3.44947	10	10	2	0	33.26	8.9	8.9	1.4	138.25	6938400	A0A1B0GV09;Q9H9B1
422	Cathepsin D;Cathepsin D light chain;Cathepsin D heavy chain	CTSD	F8W787;A0A1B0GW44;A0A1B0GV23;A0A1B0GVD5;A0A1B0GWE8;C9JH19;P07339;A0A1B0GVP3;A0A1B0GU92;A0A1B0GU03;F8WD96;H7C469	4.93972	4.96033	4.91037	4.97194	5.06911	5.12926	5.17534	5.00114	4.60202	4.74217	4.72778	4.67351	10	10	10	0	63.354	26	26	26	40.783	5343200000	F8W787;A0A1B0GW44;A0A1B0GV23;A0A1B0GVD5;A0A1B0GWE8;C9JH19;P07339;A0A1B0GVP3;A0A1B0GU92;A0A1B0GU03;F8WD96;H7C469;A0A1B0GVF1
423	TGF-beta-activated kinase 1 and MAP3K7-binding protein 2	TAB2	A0A1B0GV57;Q9NYJ8;Q9NYJ8-2	-3.22328	-3.15084	-2.99206	-3.07866	-3.21525	-2.88546	-2.8643	-3.20888	-3.27816	-3.0132	-3.27295	-3.31655	4	4	4	0	76.797	13.7	13.7	13.7	45.531	16573000	A0A1B0GV57;Q9NYJ8;Q9NYJ8-2
424	AP-4 complex accessory subunit tepsin	ENTHD2	A0A1B0GV70;Q96N21-2;Q96N21	-2.58442	-2.79842	-2.98293	-2.91678	-2.94295	-3.0013	-3.14794	-2.88927	-2.80298	-2.90418	-2.87411	-2.88778	3	3	3	0.00029155	2.5469	5.9	5.9	5.9	62.041	11379000	A0A1B0GV70;Q96N21-2;Q96N21;I3L3N1
427	Aryl hydrocarbon receptor	AHR	A0A1B0GVI7;P35869;A0A2R8Y7G1	0.572481	0.399729	0.618534	0.184153	1.25246	1.41264	1.05722	0.99044	1.00843	1.24236	0.921978	0.816767	9	9	9	0	26.991	14.3	14.3	14.3	90.58	188910000	A0A1B0GVI7;P35869;A0A2R8Y7G1;E5RGQ2;A0A494BZY4;G3V143;E5RFG4;A0A7I2PK40;A9YTQ3;A9YTQ3-3;A9YTQ3-2
428	Ubiquitin-protein ligase E3A	UBE3A	A0A6Q8PHE5;A0A1B0GVL3;Q05086-2;Q05086-3;Q05086;A0A0D9SG77	1.49792	1.44103	1.38269	1.39709	1.36581	1.32538	1.22768	1.25027	1.45245	1.44198	1.47151	1.43902	18	18	18	0	53.947	21.4	21.4	21.4	93.52	305600000	A0A6Q8PHE5;A0A1B0GVL3;Q05086-2;Q05086-3;Q05086;A0A0D9SG77;A0A0D9SES7;A0A0D9SF91;A0A0D9SG63;S4R306;A0A0D9SFU3;A0A0D9SG54
429			A0A1B0GVL4	-4.09901	-4.24383	-4.1504	-3.97752	-4.06307	-4.06503	-4.16958	-4.19387	-3.94927	-3.95052	-3.91164	-4.03387	2	2	2	0	13.872	2.2	2.2	2.2	166.37	4622700	A0A1B0GVL4
430	TRPM8 channel-associated factor 2	TCAF2	Q8N1I1;A0A1B0GVM2;A6NFQ2-3;A6NFQ2-2;A6NFQ2	-4.43411	-4.59291	-4.50331	-4.49146	-4.53348	-4.45045	-4.46542	-4.64977	-3.84895	-3.9368	-3.64392	-3.92616	1	1	1	0.00015026	3.1229	2.1	2.1	2.1	62.097	3152100	Q8N1I1;A0A1B0GVM2;A6NFQ2-3;A6NFQ2-2;A6NFQ2
431	Syntaxin-binding protein 1	STXBP1	A0A1B0GWF2;A0A1B0GVQ5;P61764;P61764-2;A0A2R8Y5D4;A0A0D9SG72;A0A1B0GTP9;A0A1B0GW76	2.3474	2.44675	2.38176	2.43729	2.26917	2.22802	2.28416	2.23713	2.26751	2.23315	2.36034	2.33056	13	13	13	0	65.361	23.3	23.3	23.3	65.215	595700000	A0A1B0GWF2;A0A1B0GVQ5;P61764;P61764-2;A0A2R8Y5D4;A0A0D9SG72;A0A1B0GTP9;A0A1B0GW76;A0A1B0GTD8;A0A0D9SEH5;A0A1B0GVV9;A0A0D9SFQ7;A0A0D9SFW6;A0A0D9SEP9;A0A096LP52
433			A0A1B0GW05	-1.16992	-1.11378	-1.13092	-1.15087	-1.14325	-1.24174	-1.25313	-1.14274	-1.24886	-1.19936	-1.18634	-1.16724	4	4	4	0	39.795	6.6	6.6	6.6	84.533	79925000	A0A1B0GW05;H7C3M5;A0A8J9BZN9;A0A8I5KPK9;A0A8I5KSD1;Q2PZI1-2;Q2PZI1
434	Protein IWS1 homolog	IWS1	A0A1B0GW95;Q96ST2-2;Q96ST2-3;Q96ST2	0.30591	0.199018	0.19948	0.289017	0.303057	0.348623	0.374298	0.264753	0.374571	0.338825	0.301287	0.357603	4	4	4	0	5.7378	15.9	15.9	15.9	24	78782000	A0A1B0GW95;Q96ST2-2;Q96ST2-3;Q96ST2
435	Mevalonate kinase	MVK	F5H8H2;A0A1B0GWC2;Q03426	-0.32773	-0.285696	-0.454556	-0.356203	-0.332279	-0.392452	-0.261477	-0.234947	-0.232635	-0.412861	-0.215343	-0.19978	5	5	5	0	94.609	21.5	21.5	21.5	37.171	91943000	F5H8H2;A0A1B0GWC2;Q03426;A0A1B0GWF3;A0A0B4J236;F5H092
436	Kazrin	KAZN	A0A1B0GWK2;Q674X7-4;Q674X7-3;Q674X7-5;Q674X7-2;Q674X7;B0QYQ6	-3.33484	-3.34764	-3.36294	-3.41683	-3.2259	-3.15018	-3.35687	-2.92515	-3.0439	-2.98334	-2.86967	-3.08399	2	2	2	0	3.8303	2.4	2.4	2.4	96.079	6080900	A0A1B0GWK2;Q674X7-4;Q674X7-3;Q674X7-5;Q674X7-2;Q674X7;B0QYQ6
437	Ras-related protein Rab-34, isoform NARR	RAB34	A0A1C7CYW6;P0DI83	-3.43705	-3.29714	-3.00964	-2.91304	-3.06533	-3.20876	-2.93173	-2.82471	-2.97777	-3.26312	-2.9445	-2.71957	1	1	1	0	14.4	9.1	9.1	9.1	20.99	8658000	A0A1C7CYW6;P0DI83
438	ELM2 and SANT domain-containing protein 1	ELMSAN1	A0A1C7CYX1;Q6PJG2	-0.870556	-0.989914	-0.873804	-0.990314	-0.90423	-0.931686	-1.01103	-1.03532	-1.03569	-0.996439	-1.01139	-1.09164	7	7	7	0	30.435	5.8	5.8	5.8	120.73	36092000	A0A1C7CYX1;Q6PJG2;H7C1L3
439			A0A1C7CYX9	1.9159	2.01612	1.90099	1.99106	1.91861	1.83104	1.90388	1.88984	1.93603	1.86094	1.86897	1.89242	44	44	9	0	323.31	68.8	68.8	13.1	73.502	1564600000	A0A1C7CYX9;E5RFU4
441	Active breakpoint cluster region-related protein	ABR	Q12979;Q12979-4;I3L4Y1;A0A1C7CYZ0;Q12979-2;A0A0G2JQ41;B7Z683	2.76847	2.77654	2.75539	2.79977	2.74566	2.73527	2.72433	2.68923	2.79686	2.89575	2.81019	2.78212	15	15	14	0	50.62	19.3	19.3	19.3	97.597	488420000	Q12979;Q12979-4;I3L4Y1;A0A1C7CYZ0;Q12979-2;A0A0G2JQ41;B7Z683;Q12979-3;I3L2P5;I3NI05;I3L3W0;A0A0G2JRJ1;A0A0G2JQB5;I3L379;I3L1U8;I3L0R7;I3L2L3;A0A0G2JQT5;I3L259
442	Mitogen-activated protein kinase 15	MAPK15	A0A1C7CYZ1;Q8TD08-2;Q8TD08-3;Q8TD08	2.35474	2.43298	2.33703	2.37664	2.31827	2.27405	2.34677	2.33648	2.26567	2.29897	2.43708	2.40192	1	1	1	0.00071003	2.1338	2.9	2.9	2.9	30.955	580880000	A0A1C7CYZ1;Q8TD08-2;Q8TD08-3;Q8TD08
443	Protein O-mannosyl-transferase 1	POMT1	A0A7I2V356;A0A7I2V2T7;A0A7I2V2K0;B4DTW4;A0A1V1FTP4;Q9Y6A1-4;Q9Y6A1-3;Q9Y6A1-2;Q9Y6A1;Q5JT02;A0A7I2V445	-1.7161	-1.57006	-1.7053	-1.74307	-1.75063	-1.8333	-1.73764	-1.90352	-1.77705	-1.7421	-1.63045	-1.7119	3	3	3	0	7.725	13.9	13.9	13.9	27.967	20732000	A0A7I2V356;A0A7I2V2T7;A0A7I2V2K0;B4DTW4;A0A1V1FTP4;Q9Y6A1-4;Q9Y6A1-3;Q9Y6A1-2;Q9Y6A1;Q5JT02;A0A7I2V445;A0A7I2V4U0;Q5JT03;A0A7I2V505
444	UDP-N-acetylglucosamine transporter	SLC35A3	A0A1W2PR66;A0A1W2PNF0;A0A1W2PQ13;A0A1W2PQ60;A0A1W2PNY6;A0A1W2PPH4;A0A1W2PPG9;A0A1W2PPE6;A0A1W2PQD6;A0A1W2PQH2;A0A1W2PRT7;A0A1W2PSD1;A0A1W2PS45;A0A1W2PRN3;A0A1W2PS77;A0A1W2PQL8;A0A1W2PSA9;Q9Y2D2;Q9Y2D2-2;Q9Y2D2-3	-3.36617	-3.15668	-3.00733	-2.9662	-3.30505	-2.87948	-2.87964	-3.25278	-3.09567	-2.90096	-3.11057	-3.15057	1	1	1	0	4.101	9.7	9.7	9.7	17.39	10033000	A0A1W2PR66;A0A1W2PNF0;A0A1W2PQ13;A0A1W2PQ60;A0A1W2PNY6;A0A1W2PPH4;A0A1W2PPG9;A0A1W2PPE6;A0A1W2PQD6;A0A1W2PQH2;A0A1W2PRT7;A0A1W2PSD1;A0A1W2PS45;A0A1W2PRN3;A0A1W2PS77;A0A1W2PQL8;A0A1W2PSA9;Q9Y2D2;Q9Y2D2-2;Q9Y2D2-3
445	GPI transamidase component PIG-T	PIGT	Q969N2;A0A1W2PPR6;A0A1W2PNP0;Q969N2-5;A0A1W2PR73;A0A1W2PPS0;A0A1W2PPC3;A0A1W2PP57;A0A1W2PRZ8;Q969N2-6;A0A1W2PRH2;A0A1W2PP13;A0A1W2PPQ7;Q969N2-4;A0A1W2PR92;A0A1W2PPI8;A0A1W2PQ29;A0A1W2PRG1;A0A1W2PRV7;A0A1W2PNW9;Q969N2-2;A0A1W2PP53;A0A1W2PRH8;A0A1W2PPU8	2.0216	1.87744	2.04015	1.96869	1.79786	1.91562	1.7436	1.64214	1.83907	1.94266	1.96599	1.80918	10	10	10	0	38.902	17.5	17.5	17.5	65.699	317810000	Q969N2;A0A1W2PPR6;A0A1W2PNP0;Q969N2-5;A0A1W2PR73;A0A1W2PPS0;A0A1W2PPC3;A0A1W2PP57;A0A1W2PRZ8;Q969N2-6;A0A1W2PRH2;A0A1W2PP13;A0A1W2PPQ7;Q969N2-4;A0A1W2PR92;A0A1W2PPI8;A0A1W2PQ29;A0A1W2PRG1;A0A1W2PRV7;A0A1W2PNW9;Q969N2-2;A0A1W2PP53;A0A1W2PRH8;A0A1W2PPU8;A0A1W2PQ52;A0A1W2PP03;H7C2Y2;A0A1W2PR22;Q969N2-3;B7Z7C5;A0A1W2PQL3;A0A1W2PNS2;A0A1W2PNZ5;A0A1W2PP98;A0A1W2PP91;A0A1W2PSC5;A0A1W2PR70;A0A1W2PQY1;A0A…
446	Immediate early response 3-interacting protein 1	IER3IP1	A0A1W2PNR9;Q9Y5U9	-0.603546	0.0824852	-0.69842	-1.38628	0.0827999	-1.49528	-1.40049	-1.11804	-0.282093	-1.55838	-1.13686	-1.43162	2	2	2	0	24.908	40.6	40.6	40.6	7.6079	112030000	A0A1W2PNR9;Q9Y5U9
449	Signal transducer and activator of transcription 6	STAT6	A0A494C0T4;A0A1W2PNW1;H0YJH6;P42226;P42226-3;P42226-2	1.67453	1.79395	1.74393	1.79556	1.69047	1.60427	1.72786	1.68305	1.59748	1.57233	1.68177	1.63429	17	17	16	0	77.529	23.5	23.5	22.5	80.305	521010000	A0A494C0T4;A0A1W2PNW1;H0YJH6;P42226;P42226-3;P42226-2;G3V5I8;G3V370;G3V5K5;G3V568;H0YIY2;Q5FBW6;G3V2L2;G3V2M3;G3V2H4
450	Mediator of RNA polymerase II transcription subunit 17	MED17	A0A1W2PNW7;Q9NVC6;A0A1W2PQ48;A0A1W2PS69;E9PM72;A0A1W2PS27;E9PKQ4;A0A1W2PR99;A0A1W2PRX4	-3.68119	-3.71216	-3.35624	-3.60378	-3.62688	-3.46336	-3.69796	-3.47931	-3.33264	-3.32252	-3.56362	-3.28941	6	1	1	0.0040978	1.5627	9.3	1.5	1.5	67.814	6841900	A0A1W2PNW7;Q9NVC6;A0A1W2PQ48;A0A1W2PS69;E9PM72;A0A1W2PS27;E9PKQ4;A0A1W2PR99;A0A1W2PRX4;A0A1W2PNF3;A0A1W2PQE4;A0A1W2PPP8;A0A1W2PPJ7;Q9NVC6-2
451	Elongator complex protein 4	ELP4	A0A1W2PPR3;A0A1W2PRF0;G5E9D4;A0A1W2PRF5;A0A1W2PR08;A0A1W2PS93;A0A1X7SBS0;A0A1W2PPP6;A0A1W2PRJ0;A0A1W2PQZ6;A0A1W2PNY5;A0A1W2PQA7;E9PPJ9;A0A1W2PQ05;Q96EB1;Q96EB1-3;Q96EB1-2;A0A1W2PP47	-2.61594	-2.49881	-2.89971	-2.70166	-2.66854	-2.78078	-2.77071	-2.74381	-2.72277	-2.82451	-2.57844	-2.54708	3	3	3	0	5.9807	29.7	29.7	29.7	10.404	23444000	A0A1W2PPR3;A0A1W2PRF0;G5E9D4;A0A1W2PRF5;A0A1W2PR08;A0A1W2PS93;A0A1X7SBS0;A0A1W2PPP6;A0A1W2PRJ0;A0A1W2PQZ6;A0A1W2PNY5;A0A1W2PQA7;E9PPJ9;A0A1W2PQ05;Q96EB1;Q96EB1-3;Q96EB1-2;A0A1W2PP47;A0A1W2PS44;A0A1W2PP49
452			A0A1W2PNZ7	-3.11954	-3.45289	-3.34014	-4.16365	-3.41359	-2.84111	-4.0592	-3.94583	-3.5134	-3.04816	-3.32438	-3.94974	4	1	1	0.0011279	2.0193	18.9	4.1	4.1	26.885	6286900	A0A1W2PNZ7
453	Presenilins-associated rhomboid-like protein, mitochondrial;P-beta	PARL	A0A1W2PP11;Q9H300;H7C0U0;F8WCQ4;A0A1W2PS40;A0A1W2PP66;C9JNP8;Q9H300-2	-2.08432	-2.10393	-2.23605	-2.31337	-1.92954	-2.07281	-2.17559	-2.10288	-2.13241	-2.20641	-2.04323	-2.12669	2	2	2	0	4.1015	4.9	4.9	4.9	45.007	11836000	A0A1W2PP11;Q9H300;H7C0U0;F8WCQ4;A0A1W2PS40;A0A1W2PP66;C9JNP8;Q9H300-2
454	UDP-N-acetylglucosamine--dolichyl-phosphate N-acetylglucosaminephosphotransferase	DPAGT1	A0A1W2PPC6;A0A804HJ11;Q9H3H5-2;Q9H3H5;F8W681;A0A804HHX1;A0A804HIP7;A0A1W2PQD1;A0A804HJ22;F8WE55;A0A1W2PRR6;A0A804HI18;A0A804HL46;A0A804HKZ3;Q9H3H5-3	0.163761	0.301126	0.100664	0.0395374	0.347803	0.210981	0.0569916	0.150051	0.164701	0.183758	0.154417	0.0476704	4	4	4	0	3.6127	8	8	8	42.587	101780000	A0A1W2PPC6;A0A804HJ11;Q9H3H5-2;Q9H3H5;F8W681;A0A804HHX1;A0A804HIP7;A0A1W2PQD1;A0A804HJ22;F8WE55;A0A1W2PRR6;A0A804HI18;A0A804HL46;A0A804HKZ3;Q9H3H5-3;A0A1W2PQH0
455	Golgi SNAP receptor complex member 2	GOSR2	O14653-3;I3NI02;E7EQ34;A0A1W2PS81;A0A1W2PQM3;A0A1W2PRC2;A0A1W2PPG1;I3L4Z6;A0A1W2PPP5;A0A1W2PPG5;A0A1W2PRP7;A0A1W2PRV0;A0A1X7SBU8;A0A1W2PR23;I3L1K7;O14653-2;O14653;A0A1W2PR02;A0A1W2PQ77;A0A1W2PPW8;A0A1W2PQ06;I3L0K1;A0A1W2PPJ0;A0A1W2PQP2;A0A1W2PRE6;A0A1W2PQE0;A0A1W2PNV3;A0A1W2PS12;A0A1W2PQ38;A0A1W2PRL0;A0A1W2PRD0	-0.0339355	0.0365257	0.06917	0.29981	0.195475	0.181177	0.423004	0.384619	0.178362	0.199434	0.123812	0.344585	4	4	4	0	13.52	20.5	20.5	20.5	22.724	141280000	O14653-3;I3NI02;E7EQ34;A0A1W2PS81;A0A1W2PQM3;A0A1W2PRC2;A0A1W2PPG1;I3L4Z6;A0A1W2PPP5;A0A1W2PPG5;A0A1W2PRP7;A0A1W2PRV0;A0A1X7SBU8;A0A1W2PR23;I3L1K7;O14653-2;O14653;A0A1W2PR02;A0A1W2PQ77;A0A1W2PPW8;A0A1W2PQ06;I3L0K1;A0A1W2PPJ0;A0A1W2PQP2;A0A1W2PRE6;A0A1W2PQE0;A0A1W2PNV3;A0A1W2PS12;A0A1W2PQ38;A0A1W2PRL0;A0A1W2PRD0
456	NAD-dependent malic enzyme, mitochondrial	ME2	A0A1W2PQT3;A0A1W2PPH1;A0A1W2PQY8;P23368;A0A1W2PQF8;A0A1W2PQH3;P23368-2;A0A1W2PQ37;A0A1W2PR68	1.65329	1.71414	1.63277	1.72483	1.64526	1.59684	1.69937	1.69936	1.65794	1.5736	1.68906	1.72454	13	13	12	0	85.075	24.6	24.6	22.9	59.787	335160000	A0A1W2PQT3;A0A1W2PPH1;A0A1W2PQY8;P23368;A0A1W2PQF8;A0A1W2PQH3;P23368-2;A0A1W2PQ37;A0A1W2PR68;A0A1W2PRS2;A0A1W2PRY9;A0A1W2PQH4;A0A1W2PRH1;A0A1W2PPY2
457	Protein cereblon	CRBN	A0A1W2PPJ5;Q96SW2-2;Q96SW2;J3QT87	-2.3026	-2.34341	-2.44663	-2.49818	-2.21377	-2.28265	-2.21712	-2.22988	-2.48603	-2.4476	-2.53637	-2.37871	5	5	5	0	11.265	9.6	9.6	9.6	55.781	23569000	A0A1W2PPJ5;Q96SW2-2;Q96SW2;J3QT87;J3QT51
458	Lysosome membrane protein 2	SCARB2	A0A1W2PPX5;A0A1W2PPU6;A0A1W2PQR6;A0A1W2PQB7;A0A1W2PS43;A0A1W2PRS1;Q14108;Q14108-2;A0A1W2PS70;A0A1W2PNX7;A0A1W2PSE4;A0A1W2PRF6	2.14629	2.05775	2.188	2.02596	2.20705	2.18497	2.22146	2.16972	1.97618	1.9561	1.86025	1.865	6	6	6	0	11.669	9.7	9.7	9.7	49.204	559500000	A0A1W2PPX5;A0A1W2PPU6;A0A1W2PQR6;A0A1W2PQB7;A0A1W2PS43;A0A1W2PRS1;Q14108;Q14108-2;A0A1W2PS70;A0A1W2PNX7;A0A1W2PSE4;A0A1W2PRF6;D6RDG0;A0A1W2PQL5
459	Histone-lysine N-methyltransferase SETD2	SETD2	Q9BYW2;A0A1W2PPX9;A0A8I5KV15;A0A8I5KSB8;A0A8I5KW81;A0A8I5KNR2;A0A8I5KQS3;H7C3H4;A0A8I5KWD0;Q9BYW2-2;A0A8I5KPS6	-1.33329	-1.15907	-1.2302	-1.34837	-0.818712	-1.05783	-1.45979	-0.694872	-0.707272	-1.1933	-1.30194	-1.16307	7	7	7	0	13.537	2.9	2.9	2.9	287.59	43699000	Q9BYW2;A0A1W2PPX9;A0A8I5KV15;A0A8I5KSB8;A0A8I5KW81;A0A8I5KNR2;A0A8I5KQS3;H7C3H4;A0A8I5KWD0;Q9BYW2-2;A0A8I5KPS6;A0A8I5QJW6;A0A8I5KYR1;C9JG86;Q9BYW2-3;H7BZ93;H7BXT4
460	Transcription elongation factor A protein 1	TCEA1	A0A1W2PPZ5;P23193;A0A1W2PRL9;P23193-2	3.10676	3.07006	2.99762	3.09814	3.422	3.36095	3.41429	3.35413	2.99463	2.96284	2.97417	2.96271	19	19	19	0	138.18	55.8	55.8	55.8	33.935	988660000	A0A1W2PPZ5;P23193;A0A1W2PRL9;P23193-2;E5RIS7;B7Z4S1;E5RJ93;A0A0A0MT58;Q15560-2;Q15560;E5RK46;A0A1W2PS15;E5RFI1;Q5JRI7
461	RE1-silencing transcription factor	REST	A0A6Q8PH19;A0A1W2PQA1;Q13127-4;Q13127	-2.8491	-2.83244	-3.00334	-2.79071	-2.8336	-2.91167	-2.98206	-2.98941	-2.86312	-2.79755	-2.77127	-2.87207	2	2	2	0	3.4865	2.2	2.2	2.2	104.26	6042100	A0A6Q8PH19;A0A1W2PQA1;Q13127-4;Q13127
463	Adaptin ear-binding coat-associated protein 1	NECAP1	F5GYH1;A0A1W2PRM0;A0A1W2PRL5;A0A1W2PR09;Q8NC96;A0A1W2PNT6	0.398438	0.662376	0.417896	0.609018	0.466999	0.23992	0.593716	0.575008	0.511486	0.330992	0.477423	0.627144	4	4	4	0	8.5039	17.1	17.1	17.1	25.948	142450000	F5GYH1;A0A1W2PRM0;A0A1W2PRL5;A0A1W2PR09;Q8NC96;A0A1W2PNT6;F5H2U7
467	Sodium channel protein type 3 subunit alpha	SCN3A	A0A1W2PRD1;Q9NY46-4;Q9NY46-2;Q9NY46-3;Q9NY46;A0A1W2PQ58;A0A590UJH3;A0A1W2PSB2;E7EUE6	-5.00702	-5.19131	-5.16593	-5.2794	-4.16786	-4.07074	-4.2552	-4.2781	-4.35846	-4.38938	-4.41386	-4.65771	2	1	1	0.0047535	1.4828	1	0.4	0.4	224.26	3785200	A0A1W2PRD1;Q9NY46-4;Q9NY46-2;Q9NY46-3;Q9NY46;A0A1W2PQ58;A0A590UJH3;A0A1W2PSB2;E7EUE6
468	Survival motor neuron protein	SMN1;SMN2	A0A1W2PRV5;E7EQZ4;Q16637-4;Q16637-2;Q16637-3;Q16637;B4DP61	-0.355194	-0.538368	-0.435417	-0.462448	-0.521061	-0.543577	-0.542084	-0.66857	-0.447384	-0.413752	-0.427595	-0.452644	2	2	2	0	3.5348	7.8	7.8	7.8	30.415	66055000	A0A1W2PRV5;E7EQZ4;Q16637-4;Q16637-2;Q16637-3;Q16637;B4DP61
470	Heat shock protein beta-6	HSPB6	A0A1X7SC65;O14558;K7EP04	2.8477	2.87378	2.7079	2.93762	3.18525	3.0875	3.25682	3.30628	3.03783	2.96912	3.17347	3.21848	7	7	7	0	82.309	73.8	73.8	73.8	13.634	3759000000	A0A1X7SC65;O14558;K7EP04
472	Nuclear factor 1 C-type	NFIC	A0A286YEX4;P08651-4;P08651-5;P08651-3;P08651-6;P08651-2;P08651	0.545111	0.560211	0.428429	0.483831	0.634426	0.629734	0.658735	0.603418	0.66766	0.647049	0.603531	0.495003	9	9	8	0	41.415	14.7	14.7	12.5	58.203	214110000	A0A286YEX4;P08651-4;P08651-5;P08651-3;P08651-6;P08651-2;P08651
473	Anaphase-promoting complex subunit 10	ANAPC10	D6R9Q5;A0A3B3ISY7;A0A286YEY6;D6RD74;D6RA92;Q9UM13	-2.22979	-2.42992	-1.99816	-2.03843	-2.37799	-2.052	-2.32689	-2.26084	-2.41553	-2.12	-2.35712	-2.29016	2	2	2	0	7.7272	19.3	19.3	19.3	12.346	15421000	D6R9Q5;A0A3B3ISY7;A0A286YEY6;D6RD74;D6RA92;Q9UM13
474	Methylenetetrahydrofolate reductase	MTHFR	L7P8G6;A0A286YF17;A0A286YFD0;Q5SNW7;P42898;P42898-2	-2.7259	-2.61931	-2.47821	-2.4758	-2.65323	-2.66098	-2.81094	-2.6065	-2.6914	-2.79188	-2.74662	-2.68721	1	1	1	0	9.4766	3.4	3.4	3.4	47.363	9097700	L7P8G6;A0A286YF17;A0A286YFD0;Q5SNW7;P42898;P42898-2
475	D-3-phosphoglycerate dehydrogenase	PHGDH	A0A286YF22;O43175;A0A2C9F2M7;A0A286YFL2;A0A286YFA2;A0A286YFM8	4.97261	5.02527	4.9186	4.998	5.42342	5.3194	5.48033	5.43169	5.11084	5.06347	5.13791	5.12524	21	21	21	0	182.94	40.9	40.9	40.9	55.938	7002300000	A0A286YF22;O43175;A0A2C9F2M7;A0A286YFL2;A0A286YFA2;A0A286YFM8;A0A286YFC8;A0A286YFB2;A0A286YER3;A0A286YF78;A0A286YF34;A0A286YFE1;A0A286YFF3;A0A286YFK5
476	Protein furry homolog	FRY	A0A2R8YCY2;A0A286YFA9;A0A2R8Y5V8;Q5TBA9	0.653225	0.677824	0.665884	0.663074	0.706245	0.675772	0.633087	0.675013	0.800671	0.764179	0.767458	0.761528	14	14	14	0	87.752	5.6	5.6	5.6	333.48	111540000	A0A2R8YCY2;A0A286YFA9;A0A2R8Y5V8;Q5TBA9;B1ALA1
477	Ribonucleoside-diphosphate reductase subunit M2	RRM2	A0A286YFD6;P31350;P31350-2;A0A7P0SBL1	0.599297	0.751963	0.689798	0.811533	0.114634	0.0510731	0.245342	0.20298	0.32089	0.251972	0.347403	0.38344	6	6	6	0	42.1	16.3	16.3	16.3	42.906	136030000	A0A286YFD6;P31350;P31350-2;A0A7P0SBL1
478	Palmitoyl-protein thioesterase 1	PPT1	Q5T0S4;A0A286YFE3;A0A2C9F2P4;A0A286YFL8;A0A286YFF7;P50897;P50897-2	0.572624	0.557756	0.38731	0.375586	0.651579	0.521317	0.599281	0.58951	0.455589	0.387739	0.50856	0.469208	7	7	7	0	48.739	23	23	23	31.36	217340000	Q5T0S4;A0A286YFE3;A0A2C9F2P4;A0A286YFL8;A0A286YFF7;P50897;P50897-2;A0A286YFL6;E9PK48;E9PIA8
479	Protein MON2 homolog	MON2	A0A286YFF8;Q7Z3U7-6;Q7Z3U7-5;Q7Z3U7;Q7Z3U7-2;F8VZV1	2.3301	2.35375	2.40837	2.41472	2.26959	2.35436	2.33527	2.28424	2.3211	2.4323	2.40847	2.39949	27	27	27	0	67.364	15.5	15.5	15.5	190.48	811190000	A0A286YFF8;Q7Z3U7-6;Q7Z3U7-5;Q7Z3U7;Q7Z3U7-2;F8VZV1;Q7Z3U7-3;F8VQS2
480			A0A2C9F2R7;A0A286YEZ9	-2.75702	-2.71251	-2.76299	-2.79378	-3.07664	-3.03155	-3.07179	-3.26441	-2.93888	-2.97595	-2.89827	-3.01592	10	1	1	0	8.2404	6.8	0.7	0.7	192.1	18269000	A0A2C9F2R7;A0A286YEZ9;O94915-2
481	Phosphatidylinositol 4,5-bisphosphate 3-kinase catalytic subunit alpha isoform	PIK3CA	P42336;A0A2R8Y2F6;A0A6Q8PGV1	-2.40024	-2.42515	-2.43686	-2.5256	-2.75836	-2.59453	-2.93727	-2.80081	-2.62605	-2.50936	-2.5746	-2.71422	2	2	2	0.0059572	1.4405	1.3	1.3	1.3	124.28	10223000	P42336;A0A2R8Y2F6;A0A6Q8PGV1
482	Epsilon-sarcoglycan	SGCE	A0A2R8Y5L4;A0A2R8Y6S4;A0A2R8Y4E3;A0A2R8Y4X1;A0A2R8Y6U6;A0A2R8YH84;A0A2R8Y5X5;A0A2R8Y5J3;A0A2R8Y4P8;B7Z2R4;A0A2R8YGQ3;A0A2R8YD68;A0A2R8Y652;A0A2R8YEY2;A0A2R8Y5J6;A0A2R8Y5X0;A0A2R8Y638;A0A2R8Y5R7;A0A2R8Y5M2;A0A2R8YE48;A0A2R8YFA5;A0A2R8Y5Q3;A0A2R8Y504;A0A2R8Y7J1;A0A2R8Y2R1;A0A2R8Y6Y5;A0A2R8Y7Q5;A0A2R8Y6G8;A0A2R8Y448;A0A2R8Y6D4;E9PEH6;A0A2R8Y5H7;A0A2R8YE16;A0A2R8YE99;A0A2R8Y821;A0A2R8Y416;A0A2R8Y628;…	-1.69049	-1.75747	-1.76439	-1.70445	-1.5085	-1.67463	-1.58724	-1.58373	-1.84482	-1.84166	-1.74349	-1.8017	2	2	2	0	3.7945	11.8	11.8	11.8	18.182	27663000	A0A2R8Y5L4;A0A2R8Y6S4;A0A2R8Y4E3;A0A2R8Y4X1;A0A2R8Y6U6;A0A2R8YH84;A0A2R8Y5X5;A0A2R8Y5J3;A0A2R8Y4P8;B7Z2R4;A0A2R8YGQ3;A0A2R8YD68;A0A2R8Y652;A0A2R8YEY2;A0A2R8Y5J6;A0A2R8Y5X0;A0A2R8Y638;A0A2R8Y5R7;A0A2R8Y5M2;A0A2R8YE48;A0A2R8YFA5;A0A2R8Y5Q3;A0A2R8Y504;A0A2R8Y7J1;A0A2R8Y2R1;A0A2R8Y6Y5;A0A2R8Y7Q5;A0A2R8Y6G8;A0A2R8Y448;A0A2R8Y6D4;E9PEH6;A0A2R8Y5H7;A0A2R8YE16;A0A2R8YE99;A0A2R8Y821;A0A2R8Y416;A0A2R8Y628;…
483	Paraplegin	SPG7	Q9UQ90;A0A2R8Y3M4;A0A2U3TZH1;A0A2R8YDQ1;A0A2R8Y4Y7;A0A2R8Y7B8;A0A2R8Y726;A0A2R8Y6K2;A0A2R8YFW4;A0A2R8Y7E2;A0A2R8YEH4;A0A2R8YGZ0;J3KRF6;H3BTY6	-2.94388	-2.90671	-2.66056	-2.78382	-2.94191	-2.85435	-2.75332	-2.86673	-2.93113	-2.99306	-2.89735	-2.77413	6	6	6	0	12.9	7.5	7.5	7.5	88.234	22318000	Q9UQ90;A0A2R8Y3M4;A0A2U3TZH1;A0A2R8YDQ1;A0A2R8Y4Y7;A0A2R8Y7B8;A0A2R8Y726;A0A2R8Y6K2;A0A2R8YFW4;A0A2R8Y7E2;A0A2R8YEH4;A0A2R8YGZ0;J3KRF6;H3BTY6;A0A2R8Y6E8;A0A2R8Y617;A0A2R8YFF4;A0A2R8YFJ7;A0A2R8YG79;A0A2R8Y4M8;A0A2R8Y729;A0A2R8Y632;H3BTR8;A0A2R8Y7N2;A0A2R8Y4M0;Q9UQ90-2;A0A2R8Y6Z7;A0A2R8YGV4;A0A2R8Y4L0;A0A2R8Y4L7;H3BMP1;A0A2R8Y4Z7;A0A2R8YFN9;A0A2R8YDW8
484	Group XIIA secretory phospholipase A2	PLA2G12A	A0A2R8Y3M9;A0A0C4DGC6;Q9BZM1	-4.44664	-4.37444	-4.56847	-5.05368	-4.48543	-4.34284	-4.9129	-4.76737	-4.30261	-4.24596	-4.44679	-4.39889	3	2	2	0	3.7295	5.2	3.2	3.2	71.325	5873500	A0A2R8Y3M9;A0A0C4DGC6;Q9BZM1
485	Probable histidine--tRNA ligase, mitochondrial	HARS2	A0A2R8Y3N3;A0A2R8Y5P7;P49590;P49590-2;D6RB22;A0A2R8Y6I1;B4DQ67;D6RJE6	-1.12229	-0.912912	-1.13939	-1.07425	-1.11705	-1.08745	-1.13014	-1.04472	-1.154	-0.889492	-0.967503	-0.942131	10	3	3	0	14.23	22	7.2	7.2	53.235	57449000	A0A2R8Y3N3;A0A2R8Y5P7;P49590;P49590-2;D6RB22;A0A2R8Y6I1;B4DQ67;D6RJE6;A0A2R8Y5E8;A0A2R8Y4X6
486	Ataxin-3	ATXN3	P54252-1;P54252;P54252-4;A0A2R8Y3X7;F5H211;G3V3R7;P54252-3;C9JQV6;G3V328;A0A0A0MS38;G3V4U9;G3V4F4;G3V2G1;E9PJN5;S4R399;G3V4F5;G3V5H3	-1.19902	-1.5603	-1.40584	-1.4196	-1.36082	-1.34286	-1.32041	-1.53757	-1.56365	-1.58635	-1.61491	-1.56527	7	7	7	0	101.35	23.4	23.4	23.4	41.78	45172000	P54252-1;P54252;P54252-4;A0A2R8Y3X7;F5H211;G3V3R7;P54252-3;C9JQV6;G3V328;A0A0A0MS38;G3V4U9;G3V4F4;G3V2G1;E9PJN5;S4R399;G3V4F5;G3V5H3;G3V526;G3V2G2;G3V3T6;G3V3T0;P54252-5;D3VVP3;G3V3S5;G3V4B1;G3V390;D6R9I5;G3V3A6;A0A2R8Y888
488	Centrosomal protein of 78 kDa	CEP78	A0A2R8Y589;A0A2R8Y4C1;A0A2R8Y7U5;A8MST6;A0A2U3TZI9;A0A2R8Y5W6;A0A2R8Y432;A0A2R8YCP0;A0A2R8Y7A4;Q5JTW2;Q5JTW2-3;Q5JTW2-5;Q5JTW2-2;A0A2R8YFB0;A0A2R8Y7M8	-4.15804	-4.24669	-4.39569	-4.29808	-4.27718	-4.22603	-4.22834	-4.53401	-4.38852	-4.13047	-4.28968	-4.31406	2	1	1	0.00029295	2.6221	2.5	1.5	1.5	74.926	3372300	A0A2R8Y589;A0A2R8Y4C1;A0A2R8Y7U5;A8MST6;A0A2U3TZI9;A0A2R8Y5W6;A0A2R8Y432;A0A2R8YCP0;A0A2R8Y7A4;Q5JTW2;Q5JTW2-3;Q5JTW2-5;Q5JTW2-2;A0A2R8YFB0;A0A2R8Y7M8
489	Leukocyte surface antigen CD47	CD47	A0A2R8Y484;Q08722-2;Q08722-3;Q08722-4;Q08722	2.06601	2.13198	1.93172	2.01559	2.17479	1.97361	2.11428	2.07083	1.93728	1.76221	1.88258	1.87303	2	2	2	0	8.5199	10.4	10.4	10.4	20.313	656320000	A0A2R8Y484;Q08722-2;Q08722-3;Q08722-4;Q08722
490	Probable lipid phosphate phosphatase PPAPDC3	PPAPDC3	X6R886;A0A2R8Y4I9;Q8NBV4	-4.69236	-4.46708	-4.46105	-4.45322	-4.25777	-4.45817	-4.41879	-4.18169	-4.34642	-4.62935	-4.39598	-4.67626	2	2	2	0	4.3361	15.2	15.2	15.2	16.077	1769800	X6R886;A0A2R8Y4I9;Q8NBV4
491	Coiled-coil domain-containing protein 82	CCDC82	F5H777;A0A2R8Y4L3;A0A7P0TAG3;A0A2R8YE98;A0A7P0TBN6;A0A7P0T881;A0A7P0T8E7;A0A2R8Y7C3;Q8N4S0-2;Q8N4S0;E9PMD6	-2.18126	-2.17273	-2.35792	-2.31404	-2.29612	-2.39075	-2.41557	-2.44372	-2.14252	-2.30641	-2.31415	-2.23549	2	2	2	0.0011306	2.0616	6.1	6.1	6.1	30.485	9459800	F5H777;A0A2R8Y4L3;A0A7P0TAG3;A0A2R8YE98;A0A7P0TBN6;A0A7P0T881;A0A7P0T8E7;A0A2R8Y7C3;Q8N4S0-2;Q8N4S0;E9PMD6
492	Transcription activator BRG1	SMARCA4	P51532;Q9HBD4;A0A2R8Y7S2;A0A2R8Y4P4;P51532-3;P51532-2;P51532-5;P51532-4;A0A2R8YGG3;A0A2R8YG32;A0A2R8Y440;A0A2R8Y7F3;A0A2R8Y4C5;A0A2R8Y6N0;A0A2R8YF80;A0A2R8Y7Y7;A0A2R8YF58;A0A2R8Y526;A0A2R8Y6V2;A0A2R8YDA1;A0A2R8YGP5;A0A2R8Y523	1.03298	1.0967	1.04106	1.15751	1.13045	1.12015	1.17081	1.09265	1.31877	1.30561	1.25213	1.33002	22	22	15	0	137.89	14.7	14.7	10.4	184.64	255130000	P51532;Q9HBD4;A0A2R8Y7S2;A0A2R8Y4P4;P51532-3;P51532-2;P51532-5;P51532-4;A0A2R8YGG3;A0A2R8YG32;A0A2R8Y440;A0A2R8Y7F3;A0A2R8Y4C5;A0A2R8Y6N0;A0A2R8YF80;A0A2R8Y7Y7;A0A2R8YF58;A0A2R8Y526;A0A2R8Y6V2;A0A2R8YDA1;A0A2R8YGP5;A0A2R8Y523;A0A2R8Y5K3;A0A2R8YFK5;K7EQF0;K7EP28;A0A2R8YCY3;A0A2R8Y4R6;A0A2R8YFV8;A0A2R8Y7R0;A0A0U1RRF5;A0A2R8Y583;A0A2R8Y866;A0A2R8YF38
494	Tensin-1	TNS1	A0A804HI61;A0A2R8Y4T1;E9PGF5;A0A494C067;Q9HBL0;E9PF55;H0Y4U1	4.58946	4.58986	4.51788	4.58797	4.62718	4.62175	4.64267	4.60969	4.29176	4.321	4.34529	4.32337	62	62	60	0	323.31	40.8	40.8	39.7	197.02	3685400000	A0A804HI61;A0A2R8Y4T1;E9PGF5;A0A494C067;Q9HBL0;E9PF55;H0Y4U1;E7ERH1;E7EMG1;Q9HBL0-2;C9J8K5;Q68CZ2-2;Q68CZ2;C9JFT7;C9JI43;H7C3Z4
495			A0A2R8Y4Y9	-3.92612	-3.7342	-3.61062	-3.62488	-3.7198	-3.72099	-3.68728	-3.6415	-3.69499	-3.64478	-3.50158	-3.84754	3	1	1	0.0037185	1.6944	31.5	13	13	10.176	28230000	A0A2R8Y4Y9
496	Cyclin-dependent kinase 13	CDK13	A0A2R8Y4Z0;Q14004-2;Q14004;A0A2R8Y7W5;A0A2R8YD28	-2.567	-2.65219	-2.47088	-2.53543	-2.52164	-2.46319	-2.56194	-2.64934	-2.60441	-2.21818	-2.50871	-2.59477	7	6	6	0	35.331	6.3	5.7	5.7	143.9	22939000	A0A2R8Y4Z0;Q14004-2;Q14004;A0A2R8Y7W5;A0A2R8YD28;A0A2R8YF61;A0A2R8YEB7;A0A2R8Y644;A0A2R8Y7Y0;A0A2R8YFE7;A0A2R8YCQ1;Q9BVE2
497			A0A2R8Y4Z1	-4.63569	-4.30361	-4.24596	-4.33093	-4.22401	-4.31025	-3.94739	-4.16621	-3.83643	-3.91087	-3.80285	-3.86696	1	1	1	0	53.458	6	6	6	36.315	4181900	A0A2R8Y4Z1
498	Coiled-coil domain-containing protein 9	CCDC9	A0A2R8Y4Z8;Q9Y3X0	1.00014	0.909916	0.841707	0.901972	0.932995	1.03341	1.00611	0.865635	0.837223	0.897648	0.913723	0.861629	14	14	14	0	136.72	26.4	26.4	26.4	65.306	315830000	A0A2R8Y4Z8;Q9Y3X0;M0QYB4;M0QZR0;M0R2W0
499	Beta-mannosidase	MANBA	A0A2R8Y524;O00462;A0A2R8YEC9;A0A2R8YCE9;A0A2R8Y4U7;E9PFW2	-0.708094	-0.599495	-0.561026	-0.536781	-0.550873	-0.538183	-0.370382	-0.489182	-0.839933	-0.77079	-0.863117	-0.614302	7	6	6	0	11.551	8.4	7.6	7.6	101.16	36909000	A0A2R8Y524;O00462;A0A2R8YEC9;A0A2R8YCE9;A0A2R8Y4U7;E9PFW2;A0A2R8YE79;A0A2R8Y7A0;A0A2R8Y7A7;A0A2R8Y7N1;A0A2R8Y211
500	LisH domain and HEAT repeat-containing protein KIAA1468	KIAA1468	A0A2R8Y566;Q9P260-2;Q9P260;A0A075B785	1.80838	1.83465	1.85112	1.82925	1.76717	1.78943	1.82378	1.72994	1.83321	1.79933	1.85135	1.84538	13	13	13	0	128.35	13.8	13.8	13.8	134.59	359470000	A0A2R8Y566;Q9P260-2;Q9P260;A0A075B785;A0A075B768
501	Transcriptional repressor CTCF	CTCF	A0A2R8Y595;A0A2R8YFL0;P49711-2;P49711	-0.116724	-0.14362	-0.300056	-0.0759945	-0.0617714	-0.0459938	-0.207212	-0.214897	-0.0651054	-0.116135	-0.0583954	-0.140913	5	5	4	0	23.223	8.8	8.8	7.5	72.999	72202000	A0A2R8Y595;A0A2R8YFL0;P49711-2;P49711;Q8NI51-11;Q8NI51-6;Q8NI51-5;Q8NI51-10
502	Casein kinase II subunit alpha;Casein kinase II subunit alpha 3	CSNK2A1;CSNK2A3	P68400;E7EU96;A0A2R8YD58;A0A2R8YF43;A0A2R8Y5A0;Q8NEV1;A0A2R8YFU2;A0A2R8YDP2;P68400-2	1.91277	1.92071	1.84799	1.954	1.90791	1.79205	1.90865	1.87552	1.8395	1.77789	1.82541	1.83932	5	5	5	0	26.707	15.6	15.6	15.6	45.143	588080000	P68400;E7EU96;A0A2R8YD58;A0A2R8YF43;A0A2R8Y5A0;Q8NEV1;A0A2R8YFU2;A0A2R8YDP2;P68400-2;A0A2R8Y4D6;A0A2R8Y4H0;V9GYA2;A0A2R8YEW1;A0A2R8YDY7;A0A087WY74;A0A2R8Y3W6;A0A2R8Y7T1;A0A2R8YCK2;A0A2R8YF47;V9GY80;A0A2R8YEL7;A0A2R8Y797;A0A2R8YCC9
503	Frataxin, mitochondrial;Frataxin intermediate form;Frataxin(56-210);Frataxin(78-210);Frataxin mature form	FXN	C9JAX1;A0A2R8Y5A1;Q16595-2;Q16595-3;Q16595;A0A2R8Y4G3;A0A2R8Y577	-1.80859	-1.8661	-1.78939	-1.73877	-1.92504	-1.73758	-1.57143	-1.91375	-1.9459	-1.79639	-1.4615	-1.54472	2	2	2	0	42.765	21.5	21.5	21.5	14.91	38881000	C9JAX1;A0A2R8Y5A1;Q16595-2;Q16595-3;Q16595;A0A2R8Y4G3;A0A2R8Y577
504	Catenin beta-1	CTNNB1	A0A2R8YCH5;A0A2R8Y5A3;P35222;A0A2R8Y804;A0A2R8Y543;A0A2R8Y750;B4DGU4;A0A2R8Y7Z0;A0A2R8Y5C3;A0A2R8Y5Z1;A0A2R8Y6G0	3.54182	3.72494	3.60149	3.75106	3.868	3.72607	3.9881	3.9077	3.90154	3.8962	3.93037	3.95148	22	22	20	0	323.31	35.3	35.3	30.8	85.267	2355100000	A0A2R8YCH5;A0A2R8Y5A3;P35222;A0A2R8Y804;A0A2R8Y543;A0A2R8Y750;B4DGU4;A0A2R8Y7Z0;A0A2R8Y5C3;A0A2R8Y5Z1;A0A2R8Y6G0;A0A2R8Y815;A0A2R8YG06;C9IZ65
505	DNA-directed RNA polymerases I and III subunit RPAC1	POLR1C	A0A2R8YEZ4;A0A2R8Y5D3;O15160-2;O15160;A0A2R8YEY5;E7EQB9;D6RDJ3	0.70196	0.814754	0.689373	0.769115	0.789408	0.722822	0.839914	0.832853	0.86684	0.858686	0.961929	0.914797	7	7	7	0	97.62	30	30	30	34.958	234660000	A0A2R8YEZ4;A0A2R8Y5D3;O15160-2;O15160;A0A2R8YEY5;E7EQB9;D6RDJ3;H0Y723;A0A2R8Y8D6
506	DEP domain-containing protein 5	DEPDC5	O75140;A0A2R8Y5T1;A0A2R8Y7U0;H0Y770;A0A2R8Y6H3;A0A2R8Y721;A0A2R8Y5K9;A0A5F9UWT1;A0A2R8Y842;A0A2R8YEW8;A0A2R8Y6V4;A0A2R8Y7U6;A0A2R8Y5E9;A0A2R8YF97;A0A2R8Y6H8;A0A2R8YF50;A0A2R8Y5P2;O75140-6;O75140-8;O75140-5;O75140-1;O75140-2;O75140-4;O75140-9;A0A2R8YFS1;A0A2R8Y6Y2	-4.38082	-4.39699	-4.38045	-4.53511	-4.3813	-4.35579	-4.30612	-4.5163	-4.56953	-4.55076	-4.56027	-4.5763	2	2	2	0.0020883	1.8588	1.1	1.1	1.1	181.26	2368500	O75140;A0A2R8Y5T1;A0A2R8Y7U0;H0Y770;A0A2R8Y6H3;A0A2R8Y721;A0A2R8Y5K9;A0A5F9UWT1;A0A2R8Y842;A0A2R8YEW8;A0A2R8Y6V4;A0A2R8Y7U6;A0A2R8Y5E9;A0A2R8YF97;A0A2R8Y6H8;A0A2R8YF50;A0A2R8Y5P2;O75140-6;O75140-8;O75140-5;O75140-1;O75140-2;O75140-4;O75140-9;A0A2R8YFS1;A0A2R8Y6Y2
507	Tuberin	TSC2	P49815;A0A2R8YGU4;X5D2U8;H3BMQ0;A0A2R8YDZ2;A0A2R8Y7X5;A0A2R8YDR3;A0A2R8Y7C8;P49815-5;A0A2R8YGD6;P49815-3;P49815-2;P49815-4;A0A2R8Y5F1;P49815-6;P49815-7;A0A2R8Y6C9	0.546515	0.54303	0.64678	0.499035	0.635124	0.643349	0.461258	0.603668	0.503319	0.570227	0.583372	0.558151	15	15	15	0	101.11	9.9	9.9	9.9	200.61	116910000	P49815;A0A2R8YGU4;X5D2U8;H3BMQ0;A0A2R8YDZ2;A0A2R8Y7X5;A0A2R8YDR3;A0A2R8Y7C8;P49815-5;A0A2R8YGD6;P49815-3;P49815-2;P49815-4;A0A2R8Y5F1;P49815-6;P49815-7;A0A2R8Y6C9;A0A2R8YEJ8;A0A2R8YGE6;H3BQK4;A0A2R8Y5B2;P49815-8;A0A2R8Y670;Q5HYF7;A0A2R8Y692;A0A2R8YHA2;H3BQY7
508	tRNA-splicing endonuclease subunit Sen15	TSEN15	A0A2R8YEM0;A0A2R8Y5L0;F2Z3M0;A0A2R8Y6M5;E9PPN1;H0YCV5;A0A2R8YHG0;A0A2R8YG40;A0A2R8YDU8;A0A2U3TZM3;A0A2R8Y6A4;A0A2R8Y6B3;Q8WW01-2;Q8WW01	-5.06853	-4.92665	-5.393	-4.94362	-4.62097	-4.8009	-4.6587	-4.5006	-4.64507	-4.88995	-4.55695	-4.48643	1	1	1	0	25.182	39.1	39.1	39.1	4.627	5434600	A0A2R8YEM0;A0A2R8Y5L0;F2Z3M0;A0A2R8Y6M5;E9PPN1;H0YCV5;A0A2R8YHG0;A0A2R8YG40;A0A2R8YDU8;A0A2U3TZM3;A0A2R8Y6A4;A0A2R8Y6B3;Q8WW01-2;Q8WW01
509	Hamartin	TSC1	A0A2R8YFV7;A0A2R8Y5N2;A0A2R8Y5S3;Q92574-2;Q92574;A0A2R8YGX7;A0A2R8Y6S1	-6.166	-5.75009	-6.04935	-6.06161	-6.11756	-6.09271	-6.0774	-5.85783	-5.81716	-5.8933	-5.84409	-5.80707	4	4	4	0	8.5931	3.8	3.8	3.8	129.27	30127000	A0A2R8YFV7;A0A2R8Y5N2;A0A2R8Y5S3;Q92574-2;Q92574;A0A2R8YGX7;A0A2R8Y6S1;A0A2R8Y5M3;A0A2R8YD74;Q86WV8;A0A2R8Y7E9;A0A2R8Y6W1;Q59IT9
510	Protein Shroom3	SHROOM3	A0A2R8Y5P9;Q8TF72	-1.66715	-1.56367	-1.53114	-1.59549	-1.10271	-1.17517	-0.981018	-0.900991	-0.634827	-0.744913	-0.699602	-0.496109	9	9	9	0	42.979	5.3	5.3	5.3	208.05	37688000	A0A2R8Y5P9;Q8TF72
511	Natural resistance-associated macrophage protein 2	SLC11A2	A0A2R8Y5Q7;F8W1P7;A0A2R8YD71;P49281-5;P49281-2;P49281;P49281-3;P49281-4	-3.73593	-3.70955	-3.8329	-3.93946	-3.83756	-3.94156	-3.91083	-3.92457	-3.96963	-4.11224	-3.82159	-4.01925	1	1	1	0	4.1954	3.3	3.3	3.3	36.297	3638500	A0A2R8Y5Q7;F8W1P7;A0A2R8YD71;P49281-5;P49281-2;P49281;P49281-3;P49281-4
512	Probable cation-transporting ATPase 13A3	ATP13A3	A0A2R8Y635;Q9H7F0;A0A2R8YDN7;Q9H7F0-2	0.708111	0.819269	0.77202	0.956953	0.75094	0.790974	0.899652	0.811903	0.830244	0.804295	0.814537	0.960945	17	17	17	0	48.343	14.9	14.9	14.9	141.72	198570000	A0A2R8Y635;Q9H7F0;A0A2R8YDN7;Q9H7F0-2
513	Uridine-cytidine kinase 2	UCK2	A0A2R8Y653;Q9BZX2	-0.511892	-0.560589	-0.703171	-0.632015	-0.727751	-0.68619	-0.749409	-0.830177	-0.497847	-0.519676	-0.400375	-0.404413	5	5	5	0	14.23	21.7	21.7	21.7	27.408	81339000	A0A2R8Y653;Q9BZX2;Q9BZX2-2;Q9HA47-3;Q9HA47;Q9HA47-4
514	Rap guanine nucleotide exchange factor 2	RAPGEF2	A0A2R8Y661;A0A8I5KZ40;A0A2R8YGD3;Q9Y4G8	-0.65888	-0.709375	-0.716091	-0.705486	-0.780102	-0.754791	-0.80496	-0.829906	-0.911526	-0.945333	-0.947105	-0.958857	7	7	6	0	16.117	4.4	4.4	3.8	174.3	46367000	A0A2R8Y661;A0A8I5KZ40;A0A2R8YGD3;Q9Y4G8
515	E3 ubiquitin-protein ligase HECW2	HECW2	A0A2R8Y6F3;Q9P2P5;A0A2R8YE75	1.62877	1.67076	1.68334	1.60331	2.00493	1.98454	1.915	1.99405	1.96551	1.96616	2.09042	2.02116	21	20	20	0	237.59	17.5	17.1	17.1	176.6	383000000	A0A2R8Y6F3;Q9P2P5;A0A2R8YE75;Q76N89-2;Q76N89;C9JHL2;Q9P2P5-2
516	Dual specificity tyrosine-phosphorylation-regulated kinase 1A	DYRK1A	A0A2R8Y6L5;A0A2R8Y6I6;Q13627-5;Q13627-2;Q13627	-2.20165	-2.2746	-2.03401	-2.29091	-2.1946	-2.08247	-2.14463	-2.12546	-2.15122	-2.05528	-2.01798	-2.09167	3	3	3	0	5.9601	11.2	11.2	11.2	68.489	39777000	A0A2R8Y6L5;A0A2R8Y6I6;Q13627-5;Q13627-2;Q13627;A0A2R8Y443;A0A2R8YDF3;Q13627-4;Q13627-3
517	Male-enhanced antigen 1	MEA1	A0A2R8Y7W8;A0A2R8Y6W5;Q16626	-2.78857	-2.70664	-2.62816	-2.43208	-2.73669	-2.48993	-2.31516	-2.54753	-2.31613	-2.34292	-2.39927	-2.2966	1	1	1	0	13.699	9.9	9.9	9.9	18.544	32644000	A0A2R8Y7W8;A0A2R8Y6W5;Q16626
518	TFIIH basal transcription factor complex helicase XPB subunit	ERCC3	A0A2R8Y6W8;P19447;A0A2R8YES7;A0A2R8Y5L2	-1.14221	-1.20501	-1.15427	-1.04086	-1.16286	-1.01788	-1.1024	-1.34153	-1.3838	-1.07446	-1.07799	-1.27413	5	5	5	0	18.819	5.9	5.9	5.9	91.957	45592000	A0A2R8Y6W8;P19447;A0A2R8YES7;A0A2R8Y5L2;A0A2R8Y762;A0A2R8Y681;H7C309
519	D-tyrosyl-tRNA(Tyr) deacylase 1;D-tyrosyl-tRNA(Tyr) deacylase	DTD1	A0A2R8YCT7;A0A2R8Y6X2;Q8TEA8;A0A087WZV9	2.36697	2.27751	2.21344	2.38417	2.24254	2.2664	2.19915	2.29279	2.38026	2.38771	2.36947	2.38312	5	5	5	0	61.164	30.7	30.7	30.7	14.535	616040000	A0A2R8YCT7;A0A2R8Y6X2;Q8TEA8;A0A087WZV9
520	Succinyl-CoA ligase [ADP-forming] subunit beta, mitochondrial	SUCLA2	A0A2R8Y6Y7;Q9P2R7-2;Q9P2R7;A0A2R8YDQ9;Q5T9Q5;A0A2R8Y5P6;A0A2R8Y6E6	3.12005	3.16104	3.05563	3.14245	3.22652	3.15678	3.20427	3.17484	3.14925	3.12013	3.18323	3.13949	16	16	16	0	80.315	35.1	35.1	35.1	52.611	1064100000	A0A2R8Y6Y7;Q9P2R7-2;Q9P2R7;A0A2R8YDQ9;Q5T9Q5;A0A2R8Y5P6;A0A2R8Y6E6;A0A0U1RQF8;A0A0U1RQL1;Q5T9Q8;A0A0U1RRI1;A0A0U1RQU7;A0A2R8Y5P4
521	Cytoplasmic dynein 1 heavy chain 1	DYNC1H1	Q14204;A0A2R8Y706;A0A7P0T9C4;A0A7P0TA13;A0A2R8Y5T0;A0A7P0T9R4;A0A7P0TAW9;A0A7P0T7V5;A0A7P0T916;A0A7P0T8N2;A0A7P0TBJ7;A0A7P0TAF3;A0A7P0TB75;A0A2R8Y6H2;A0A7P0T9K2;A0A7P0T9F1;A0A7P0T8W5;A0A2R8YFZ7;A0A7P0TAM4;A0A7P0T825;A0A7P0TB64;A0A7P0TAV5;A0A7P0T990;A0A804HHY6;A0A7P0T942;A0A2R8YGC7	7.41696	7.4155	7.34632	7.48694	7.39805	7.34499	7.41032	7.39887	7.41658	7.4467	7.48587	7.49234	195	195	195	0	323.31	42.6	42.6	42.6	532.4	28576000000	Q14204;A0A2R8Y706;A0A7P0T9C4;A0A7P0TA13;A0A2R8Y5T0;A0A7P0T9R4;A0A7P0TAW9;A0A7P0T7V5;A0A7P0T916;A0A7P0T8N2;A0A7P0TBJ7;A0A7P0TAF3;A0A7P0TB75;A0A2R8Y6H2;A0A7P0T9K2;A0A7P0T9F1;A0A7P0T8W5;A0A2R8YFZ7;A0A7P0TAM4;A0A7P0T825;A0A7P0TB64;A0A7P0TAV5;A0A7P0T990;A0A804HHY6;A0A7P0T942;A0A2R8YGC7;A0A7P0T9S3;A0A7P0T934;A0A7P0T9Y3;A0A7P0TBC9;A0A7P0TAS7;A0A7P0TB96
522			A0A2R8Y793	-2.92435	-3.40603	-3.32779	-3.7722	-3.48988	-3.29932	-3.79988	-3.70473	-2.71594	-2.68693	-2.86352	-3.11531	31	1	1	0	3.3698	89.3	3.2	3.2	34.141	121830000	A0A2R8Y793;G5E9R0;A0A6Q8PH58;A0A2R8YGF8;C9JUM1;C9JZR7;C9JTX5;A0A2R8YEA7;F8WCH0;A0A6Q8PGD7
523	Ataxin-2	ATXN2	Q99700;A0A2R8Y7P6;Q99700-4;A0A5F9ZHW5;V9GY86;A0A5F9ZHX3;A0A2R8Y5A6;A0A2R8Y7E6;A0A5F9ZI57;A0A5F9ZHH4;A0A2R8YDM9;H0YH87;Q99700-2;F8VQP2;F8WB06;Q99700-5;F8W0B5	3.11827	3.11101	3.1039	3.0887	3.15482	3.1288	3.08665	3.05564	3.268	3.28772	3.22607	3.20659	29	29	28	0	323.31	26.6	26.6	26	140.28	1009200000	Q99700;A0A2R8Y7P6;Q99700-4;A0A5F9ZHW5;V9GY86;A0A5F9ZHX3;A0A2R8Y5A6;A0A2R8Y7E6;A0A5F9ZI57;A0A5F9ZHH4;A0A2R8YDM9;H0YH87;Q99700-2;F8VQP2;F8WB06;Q99700-5;F8W0B5;A0A5F9ZH85;F8VRK6;F8WB05;A0A5F9ZHG6;S4R3J6
524	Nucleosome-remodeling factor subunit BPTF	BPTF	E7ETD6;E9PE19;A0A2R8Y7Q1;Q12830-4;Q12830-2;Q12830;F5GXF5	-0.953314	-0.827894	-0.834005	-0.833662	-0.868349	-0.716969	-0.759399	-0.781343	-0.654175	-0.555695	-0.669668	-0.571371	9	9	9	0	118.14	4	4	4	308.07	37312000	E7ETD6;E9PE19;A0A2R8Y7Q1;Q12830-4;Q12830-2;Q12830;F5GXF5;J3QQQ8;J3KSK9;J3QQK4
525	Collagen type IV alpha-3-binding protein	COL4A3BP	Q9Y5P4-3;Q9Y5P4;Q9Y5P4-2;A0A2R8Y7Q9;A0A2R8Y5S9;A0A2R8YEK8;A0A2U3TZL3;A0A2R8Y7C5;A0A2R8YE18;A0A2R8Y5H3;A0A2R8YE59;A0A2R8YEA4;A0A2R8YFI2;A0A2R8YFA1	1.5544	1.69793	1.63237	1.6778	1.64519	1.54917	1.56585	1.57088	1.54867	1.50063	1.52961	1.59692	16	16	16	0	132.93	22.9	22.9	22.9	83.707	312540000	Q9Y5P4-3;Q9Y5P4;Q9Y5P4-2;A0A2R8Y7Q9;A0A2R8Y5S9;A0A2R8YEK8;A0A2U3TZL3;A0A2R8Y7C5;A0A2R8YE18;A0A2R8Y5H3;A0A2R8YE59;A0A2R8YEA4;A0A2R8YFI2;A0A2R8YFA1;A0A2R8YCI0;A0A2R8YDX6;A0A2R8Y773;H0Y9J1
526	Liprin-alpha-1	PPFIA1	Q13136;A0A2R8Y7R9;Q13136-2	2.42611	2.35162	2.31294	2.23341	2.33378	2.4596	2.25705	2.28295	2.10931	2.19282	2.0537	2.00946	32	32	23	0	160.92	27.3	27.3	22.1	135.78	429870000	Q13136;A0A2R8Y7R9;Q13136-2;E9PJZ7;H0YEF9;A0A1B0GVT3;H0YDW2;H0YD72;O75334-8;O75145-2;O75145;H0YHJ4;R4GN36;E9PPF6;O75335-2;O75335-1;A0A3B3ITS2;H0YIJ4;R4GNF1;A0A0C4DGR8;A0A0C4DGR7;E9PID5;H0YF15
527	IQ motif and SEC7 domain-containing protein 1	IQSEC1	A0A2R8Y7T6;A0A3B3IRZ4;Q6DN90;Q6DN90-3;A0A2R8Y695	-4.03048	-2.82623	-2.8052	-2.89373	-2.77341	-2.72038	-2.34676	-2.33558	-2.77923	-2.56895	-3.00612	-2.56677	14	14	1	0	44.892	15	15	0.9	108.42	4296900	A0A2R8Y7T6;A0A3B3IRZ4;Q6DN90;Q6DN90-3;A0A2R8Y695
528	Protein 4.1	EPB41	P11171;A0A2R8YD30;P11171-2;A0A2U3TZH6;P11171-4;P11171-3;A0A3B3ITP0;A0A2R8Y7Y3;A0A3B3IU06;A0A2R8Y5Z6;A0A2R8Y5G2;A0A2R8Y570;A0A2R8YCW8;A0A2R8Y6G5;A0A2R8YFR9;A0A2R8Y7N0;A0A2R8Y420;A0A2R8Y6D0;P11171-6;P11171-7;P11171-5;A0A3B3IUD6;A0A1B0GWG0;A0A2R8Y4N6	1.43585	1.42981	1.1517	1.43017	1.68833	1.46193	1.60866	1.57827	1.15399	1.18042	1.57941	1.34605	10	6	6	0	25.735	10.3	7.4	7.4	97.016	313490000	P11171;A0A2R8YD30;P11171-2;A0A2U3TZH6;P11171-4;P11171-3;A0A3B3ITP0;A0A2R8Y7Y3;A0A3B3IU06;A0A2R8Y5Z6;A0A2R8Y5G2;A0A2R8Y570;A0A2R8YCW8;A0A2R8Y6G5;A0A2R8YFR9;A0A2R8Y7N0;A0A2R8Y420;A0A2R8Y6D0;P11171-6;P11171-7;P11171-5;A0A3B3IUD6;A0A1B0GWG0;A0A2R8Y4N6;A0A3B3ITC5;A0A2R8Y6T6
529	Serine/threonine-protein phosphatase 6 regulatory ankyrin repeat subunit B	ANKRD44	A0A2R8Y7Y4;Q8N8A2-4;Q8N8A2;Q8N8A2-2;H7C209;Q8N8A2-3	-1.51977	-1.6137	-1.46706	-1.41984	-1.49635	-1.52959	-1.4791	-1.53654	-1.68129	-1.60845	-1.71719	-1.62908	6	5	5	0	24.761	6.8	6.1	6.1	114.3	53553000	A0A2R8Y7Y4;Q8N8A2-4;Q8N8A2;Q8N8A2-2;H7C209;Q8N8A2-3;Q8N8A2-5;C9JY51;H7C4A0
530	40S ribosomal protein S14	RPS14	P62263;A0A2R8Y811;E5RH77	3.56396	3.76147	3.93669	3.94686	3.76206	3.70951	3.79418	3.895	3.89711	3.88231	3.89965	3.99048	10	10	10	0	243.55	43	43	43	16.273	5128500000	P62263;A0A2R8Y811;E5RH77
531	40S ribosomal protein S24	RPS24	E7ETK0;A0A2R8Y849;A0A2R8YD14;P62847-2;P62847-3;P62847;P62847-4	3.02558	3.1108	3.15563	3.10933	3.18145	3.32609	2.82178	3.06056	3.34948	3.50947	3.10823	3.18997	11	11	11	0	45.973	57.3	57.3	57.3	15.197	3552100000	E7ETK0;A0A2R8Y849;A0A2R8YD14;P62847-2;P62847-3;P62847;P62847-4;A0A2R8Y8A0
532	SWI/SNF-related matrix-associated actin-dependent regulator of chromatin subfamily E member 1	SMARCE1	Q969G3;Q969G3-2;B4DGM3;A0A2R8Y855;A0A2U3TZQ7;Q969G3-4;Q969G3-3;Q969G3-5;Q969G3-6;A0A2R8YES3;A0A2R8Y4T4;A0A2R8Y7I9;J3QKS7;A0A2R8Y765;A0A2R8Y7U4;J3QR61;J3QKX6	-0.731585	-0.600134	-0.595293	-0.445831	-0.611895	-0.565359	-0.257652	-0.458086	-0.628706	-0.526937	-0.592718	-0.405602	7	6	6	0	17.11	18.5	16.8	16.8	46.649	112590000	Q969G3;Q969G3-2;B4DGM3;A0A2R8Y855;A0A2U3TZQ7;Q969G3-4;Q969G3-3;Q969G3-5;Q969G3-6;A0A2R8YES3;A0A2R8Y4T4;A0A2R8Y7I9;J3QKS7;A0A2R8Y765;A0A2R8Y7U4;J3QR61;J3QKX6;A0A2R8YD78;J3KT85;A0A2R8YEB8;A0A2R8YFC8;J3QL66;A0A2R8YDQ4
533	E3 ubiquitin-protein ligase RBBP6	RBBP6	A0A2R8Y880;Q7Z6E9-2;Q7Z6E9;H3BSK8;Q7Z6E9-4	-3.66024	-3.71508	-2.91976	-3.41273	-3.80119	-3.51065	-3.56061	-3.54371	-3.58905	-3.53264	-3.67388	-3.62194	2	2	2	0.0011304	2.0604	1	1	1	197.36	6582800	A0A2R8Y880;Q7Z6E9-2;Q7Z6E9;H3BSK8;Q7Z6E9-4
534			A0A2R8Y8D9	-4.33612	-4.19082	-4.50402	-4.37746	-4.3362	-4.31053	-4.29462	-4.32304	-4.26303	-4.38973	-4.23635	-4.10513	2	2	2	0.00014925	2.9645	4.1	4.1	4.1	48.534	2913700	A0A2R8Y8D9
535	Serine/threonine-protein kinase B-raf	BRAF	H7C560;A0A2R8Y8E0;A0A2U3TZI2;P15056;A0A2R8Y492;A0A2R8YDP5	-1.49368	-1.47182	-1.27278	-1.40915	-1.42096	-1.39765	-1.49696	-1.5078	-1.89591	-1.95452	-1.79469	-1.84312	11	5	5	0	20.268	17.7	10.6	10.6	84.578	59247000	H7C560;A0A2R8Y8E0;A0A2U3TZI2;P15056;A0A2R8Y492;A0A2R8YDP5;H7C4S5;A0A2R8Y679;A0A2R8Y467;A0A2R8YES9;H7C5K3
536	Androgen-induced gene 1 protein	AIG1	Q5THU2;Q5T2H3;A0A2R8YCJ8;Q9NVV5-6;Q9NVV5-5;Q9NVV5-3;Q9NVV5;Q9NVV5-1	-1.77888	-1.45334	-1.7226	-1.73335	-1.28202	-1.80374	-1.51883	-1.46189	-1.61319	-1.64544	-1.59608	-1.52198	2	2	2	0	4.2219	21.3	21.3	21.3	5.3704	26101000	Q5THU2;Q5T2H3;A0A2R8YCJ8;Q9NVV5-6;Q9NVV5-5;Q9NVV5-3;Q9NVV5;Q9NVV5-1
537	Deoxynucleoside triphosphate triphosphohydrolase SAMHD1	SAMHD1	A0A2R8YCS7;Q9Y3Z3;Q9Y3Z3-3;Q9Y3Z3-4;A0A2R8YD90;A0A804HL67;A0A2R8YF51;A0A2R8Y5D2	1.293	1.26099	1.21283	1.19197	1.01296	1.0277	1.01989	0.982203	0.842524	0.85438	0.903147	0.807344	15	15	15	0	30.88	24.4	24.4	24.4	67.942	184250000	A0A2R8YCS7;Q9Y3Z3;Q9Y3Z3-3;Q9Y3Z3-4;A0A2R8YD90;A0A804HL67;A0A2R8YF51;A0A2R8Y5D2;A0A2R8Y586;A0A2R8Y7R5;A0A2R8Y755;A0A2R8YG48;A0A2R8YFV6;A0A2R8YF18
538	Uncharacterized protein ZMYM6NB	ZMYM6NB	A0A2R8YCV2;Q8NCS4	-2.15203	-2.00289	-2.19308	-2.5461	-2.09012	-2.21969	-2.61004	-2.29087	-2.4159	-2.40244	-2.43267	-2.56894	1	1	1	0	7.0987	21.8	21.8	21.8	6.0421	18046000	A0A2R8YCV2;Q8NCS4
539	DNA topoisomerase 2-binding protein 1	TOPBP1	A0A2R8YD63;Q92547	-2.48538	-2.3414	-2.31898	-2.34948	-2.57727	-2.45792	-2.4566	-2.53744	-2.4642	-2.39202	-2.40896	-2.40048	4	4	4	0	8.9531	2.8	2.8	2.8	170.13	13869000	A0A2R8YD63;Q92547
540	Dedicator of cytokinesis protein 10	DOCK10	A0A2R8YD85;Q96BY6-3;Q96BY6	-0.671871	-0.361073	-0.223906	-0.190744	-0.610655	-0.683954	-0.599962	-0.506981	-0.831411	-0.805685	-0.762825	-0.619808	11	9	8	0	15.077	4.7	4	3.5	251.31	46386000	A0A2R8YD85;Q96BY6-3;Q96BY6;H0YFC5;H7C0I3
541	Histone deacetylase complex subunit SAP130	SAP130	H7BXF5;A0A2R8YDB8;Q9H0E3;Q9H0E3-3	-1.7252	-1.7636	-1.64657	-1.57694	-1.77444	-1.66125	-1.6371	-1.72417	-1.62712	-1.68156	-1.47893	-1.5267	3	3	3	0	13.084	3.4	3.4	3.4	111.28	29630000	H7BXF5;A0A2R8YDB8;Q9H0E3;Q9H0E3-3;Q9H0E3-2
542	Ataxin-7	ATXN7	A0A2R8YDD6;O15265;O15265-2	-7.5995	-8.13191	-7.15589	-7.10906	-7.37666	-7.61983	-7.2317	-7.3386	-7.53436	-7.13705	-7.19509	-6.98356	1	1	1	0	10.707	2	2	2	95.341	1229500	A0A2R8YDD6;O15265;O15265-2
543	Epidermal growth factor receptor kinase substrate 8	EPS8	A0A2R8YE63;Q12929;A0A2R8Y4W2;Q12929-2	3.26085	3.223	3.31019	3.25301	3.53145	3.45334	3.44717	3.41994	3.31454	3.30579	3.33431	3.29775	21	21	21	0	323.31	28.8	28.8	28.8	93.776	1480900000	A0A2R8YE63;Q12929;A0A2R8Y4W2;Q12929-2;F5H3Q6;F5H0R8;H0YFG1;F5GYM8;F5H1B5;F5H2B8
544	Peripheral plasma membrane protein CASK	CASK	O14936;O14936-2;O14936-6;Q5JS79;A0A2R8YE77;A0A2U3TZM1;A0A2R8YEK3;A0A2U3TZN6;O14936-4;O14936-3;A0A2R8YFN5;A0A7I2RJN6;A0A2U3TZM4;A0A2R8Y6F8;A0A2R8Y3B3	-0.807037	-0.820108	-1.01513	-0.862146	-0.847876	-0.856581	-0.913074	-0.913664	-1.15504	-1.15261	-1.11799	-1.22644	7	7	7	0	22.746	7.9	7.9	7.9	105.12	73068000	O14936;O14936-2;O14936-6;Q5JS79;A0A2R8YE77;A0A2U3TZM1;A0A2R8YEK3;A0A2U3TZN6;O14936-4;O14936-3;A0A2R8YFN5;A0A7I2RJN6;A0A2U3TZM4;A0A2R8Y6F8;A0A2R8Y3B3;O14936-5;A0A2R8YEJ7;Q5JS72;H3BT33;H3BTJ0;H3BMX3;Q9BUV0;Q9BUV0-2;Q9BUV0-3;H3BVB7
545	Cyclin-H	CCNH	D6RHI7;D6RG18;A0A2R8YEM2;P51946	-0.366894	-0.33675	-0.404295	-0.443216	-0.440466	-0.449013	-0.58773	-0.569595	-0.399326	-0.382523	-0.455515	-0.45924	3	3	3	0	5.8089	10.8	10.8	10.8	28.869	34926000	D6RHI7;D6RG18;A0A2R8YEM2;P51946
546	Pantothenate kinase 2, mitochondrial;Pantothenate kinase 1	PANK2;PANK1	A0A2R8YF29;Q9BZ23-2;Q9BZ23-3;Q9BZ23-4;Q9BZ23;V9GYH1;A0A8C8KBT8;Q8TE04-2;Q8TE04-4;Q8TE04	-2.43995	-2.39208	-2.34437	-2.2145	-2.27034	-2.34627	-2.26895	-2.2984	-2.34795	-2.44217	-2.46148	-2.35618	2	1	1	0	3.288	5.7	3.5	3.5	44.793	9497500	A0A2R8YF29;Q9BZ23-2;Q9BZ23-3;Q9BZ23-4;Q9BZ23;V9GYH1;A0A8C8KBT8;Q8TE04-2;Q8TE04-4;Q8TE04
547	Acetyl-coenzyme A transporter 1	SLC33A1	H7C577;H7C562;A0A2R8YF57;O00400	0.491928	0.510538	0.37273	0.328186	0.27795	0.171263	0.209534	0.159054	0.311232	0.158955	0.272018	0.203224	3	3	3	0	13.466	16.2	16.2	16.2	20.416	96574000	H7C577;H7C562;A0A2R8YF57;O00400
548	Vacuolar protein sorting-associated protein 33A	VPS33A	A0A2R8YF87;Q96AX1;H3BMM5	1.23775	1.31078	1.35975	1.28362	1.30831	1.31704	1.25915	1.25171	1.22923	1.30642	1.21453	1.22541	14	14	14	0	46.343	20.7	20.7	20.7	71.695	244000000	A0A2R8YF87;Q96AX1;H3BMM5;F5H6Y0;A0A2R8Y5U3;F5H2X5;F5H7N5
549	Angiogenic factor with G patch and FHA domains 1	AGGF1	A0A2R8YFF1;Q8N302	-2.77667	-2.6623	-2.72314	-2.82929	-2.98223	-2.755	-3.03671	-3.03224	-2.88943	-3.03446	-2.98694	-3.05301	3	3	3	0	13.293	5.3	5.3	5.3	72.381	6044500	A0A2R8YFF1;Q8N302
550	Protein transport protein Sec23B	SEC23B	A0A2R8YFH5;Q15437	0.718576	0.670612	0.607553	0.664429	0.432283	0.542475	0.336227	0.327745	1.24665	1.31158	1.39209	1.25271	13	12	12	0	100.5	20.3	18.7	18.7	84.472	265540000	A0A2R8YFH5;Q15437;Q5QPE2;Q5QPE1
551	F-box-like/WD repeat-containing protein TBL1Y;F-box-like/WD repeat-containing protein TBL1X	TBL1Y;TBL1X	A0A804HJZ5;A0A2R8YFW3;Q9BQ87;O60907-2;O60907	-3.17573	-3.61868	-3.37748	-3.40464	-3.58886	-3.47835	-3.45344	-3.8173	-3.36664	-2.99129	-3.04671	-3.22134	3	1	1	0.0046309	1.5251	8.2	2.3	2.3	47.573	5119300	A0A804HJZ5;A0A2R8YFW3;Q9BQ87;O60907-2;O60907
552	Tripeptidyl-peptidase 1	TPP1	A0A2R8YGD1;A0A804HJ17;O14773-2;O14773;A0A2R8YD45;A0A2R8Y7U1;A0A2R8Y7I4	1.54204	1.47567	1.57081	1.53158	1.77628	1.72434	1.87397	1.77232	1.29027	1.16476	1.14042	1.24494	6	6	6	0	61.204	14	14	14	50.889	1168900000	A0A2R8YGD1;A0A804HJ17;O14773-2;O14773;A0A2R8YD45;A0A2R8Y7U1;A0A2R8Y7I4;A0A2R8YDY1;A0A2R8YD72
553	AP-1 complex subunit sigma-1A	AP1S1	A0A2R8YGH5;H7C1E4;P61966;P61966-2	-0.903856	-0.840137	-0.872095	-0.889833	-0.870945	-0.922785	-0.887896	-0.917242	-0.891705	-0.810629	-0.773251	-0.995073	4	4	3	0	43.998	26.1	26.1	21	18.602	76257000	A0A2R8YGH5;H7C1E4;P61966;P61966-2;F6SFB5
554	Protein FAM208B	FAM208B	A0A2R8YH03;Q5VWN6;Q5VWN6-2	-3.00283	-3.19938	-3.35229	-3.24398	-3.09023	-3.21836	-3.55739	-2.97191	-2.88546	-3.09316	-3.06289	-3.17416	3	3	3	0.00029568	2.7773	1.2	1.2	1.2	293.55	14958000	A0A2R8YH03;Q5VWN6;Q5VWN6-2
555	Tubulin-specific chaperone E	TBCE	Q15813-2;Q15813;A0A2R8YHI9;A0A2R8Y5Q8;A0A2U3TZJ6;A0A2R8YER9;A0A2R8Y7E7;A0A2R8YFL4;A0A2R8Y809;A0A2R8Y4V6;A0A2R8Y784;A0A2R8Y6Q1	0.0958118	0.315866	0.459024	0.0126648	0.179199	0.110882	0.152906	0.246311	0.371475	0.35	0.373705	0.300028	8	8	8	0	25.683	13.5	13.5	13.5	64.851	157740000	Q15813-2;Q15813;A0A2R8YHI9;A0A2R8Y5Q8;A0A2U3TZJ6;A0A2R8YER9;A0A2R8Y7E7;A0A2R8YFL4;A0A2R8Y809;A0A2R8Y4V6;A0A2R8Y784;A0A2R8Y6Q1;A0A2R8Y4P2;A0A2R8Y6G3;A0A2R8YFM3;A0A2R8Y787;A0A2R8Y5H6;A0A2R8Y6L2;A0A2R8Y7H8;A0A2R8YF12;A0A2R8YH53;A0A2R8Y897;A0A2R8Y597;A0A2R8Y3S1
556	CD59 glycoprotein	CD59	E9PNW4;A0A2U3TZL5;P13987;P13987-2	4.81481	5.02108	4.76276	5.2202	4.90276	4.51241	5.22706	5.02901	4.73463	4.52266	4.84525	5.09774	9	9	9	0	50.728	48.1	48.1	48.1	11.985	8334000000	E9PNW4;A0A2U3TZL5;P13987;P13987-2;H0YET2;A0A494C0W4;A0A499FJN7;A0A494C059;E9PI80
557	Spastin	SPAST	A0A2U3TZR0;Q9UBP0-3;Q9UBP0;A0A2R8YCL5;A0A2R8Y4I8;Q9UBP0-4;Q9UBP0-2;A0A2R8Y5N9;A0A2R8Y481;A0A2R8YFW8;A0A2R8YGN6;A0A2R8Y7K2	-0.355646	-0.390623	-0.358194	-0.381027	-0.496616	-0.67049	-0.608135	-0.539272	-0.407434	-0.426075	-0.391895	-0.489523	9	9	8	0	56.153	17.4	17.4	16.3	67.125	67935000	A0A2U3TZR0;Q9UBP0-3;Q9UBP0;A0A2R8YCL5;A0A2R8Y4I8;Q9UBP0-4;Q9UBP0-2;A0A2R8Y5N9;A0A2R8Y481;A0A2R8YFW8;A0A2R8YGN6;A0A2R8Y7K2;A0A2R8YEA0;A0A2R8YFC9;A0A2R8Y7W6
558	Glucose-6-phosphate isomerase	GPI	P06744;A0A2U3TZU2;P06744-2;K7EQ48;A0A0J9YXP8;A0A2R8Y6C7;A0A0J9YYH3;A0A0J9YX90	5.89979	6.02219	5.83524	5.99767	5.92782	5.80258	6.05049	5.9928	5.96404	5.89458	6.06362	6.01059	29	29	21	0	258	47.5	47.5	29.4	63.146	11834000000	P06744;A0A2U3TZU2;P06744-2;K7EQ48;A0A0J9YXP8;A0A2R8Y6C7;A0A0J9YYH3;A0A0J9YX90;K7ERC6;K7EP41;K7EPY4;A0A2R8YF08;K7ELR7;K7ENA0;K7ERK8;A0A0J9YXM3;K7EIL4;A0A0J9YXH9;A0A0J9YYI8;Q8N196
559	1-phosphatidylinositol 4,5-bisphosphate phosphodiesterase eta-1	PLCH1	A0A2U3TZV8;Q4KWH8-3;Q4KWH8-4;Q4KWH8-2;Q4KWH8	-1.01705	-1.16771	-1.13885	-1.09227	-1.34229	-1.24031	-1.24328	-1.25773	-1.4143	-1.32604	-1.25454	-1.34934	2	1	1	0.0011307	2.0633	1	0.5	0.5	188.67	33414000	A0A2U3TZV8;Q4KWH8-3;Q4KWH8-4;Q4KWH8-2;Q4KWH8
560	Caseinolytic peptidase B protein homolog	CLPB	A0A2U3TZY2;Q9H078-2;Q9H078;H0YGM0;Q9H078-3;Q9H078-4;Q9H078-5	0.243223	0.258097	0.520336	0.296202	0.207533	0.125614	0.17675	0.153671	0.230637	0.109957	0.258936	0.241905	9	9	9	0	62.723	14.7	14.7	14.7	76.852	111680000	A0A2U3TZY2;Q9H078-2;Q9H078;H0YGM0;Q9H078-3;Q9H078-4;Q9H078-5;A0A2R8Y602;A0A2R8Y6R5;A0A2R8Y7E8;A0A2R8YDH5;F5H392;F5H7A5
561	NADH dehydrogenase [ubiquinone] 1 alpha subcomplex subunit 6	NDUFA6	R4GN43;A0A2Y9D025;P56556	-0.866301	-0.633205	-0.772142	-0.76771	-0.627798	-0.710634	-0.626183	-1.15072	-0.656775	-0.581476	-0.58033	-0.63516	2	2	2	0	5.9691	15.5	15.5	15.5	8.5099	74812000	R4GN43;A0A2Y9D025;P56556
563	Nuclear receptor corepressor 2	NCOR2	C9J7T7;A0A384DVL6;C9JE98;C9J0Q5;Q9Y618-5;Q9Y618-4;Q9Y618;C9JQE8	0.653854	0.656921	0.555426	0.552757	0.612032	0.649469	0.442802	0.488373	0.728228	0.585358	0.667658	0.544237	17	17	15	0	40.82	8.7	8.7	8	221	127020000	C9J7T7;A0A384DVL6;C9JE98;C9J0Q5;Q9Y618-5;Q9Y618-4;Q9Y618;C9JQE8;Q9Y618-2;H7C1J7;H7C184;H7C0P3
564	Neuropathy target esterase	PNPLA6	Q8IY17;Q8IY17-3;A0A384DVU0;Q8IY17-2;Q8IY17-5	1.70908	1.79689	1.74042	1.85442	1.62976	1.56907	1.65933	1.62762	1.69635	1.71737	1.78087	1.78718	25	25	25	0	173.47	20	20	20	150.95	415720000	Q8IY17;Q8IY17-3;A0A384DVU0;Q8IY17-2;Q8IY17-5;M0R2C2;Q6ZV29-4;Q6ZV29;Q6ZV29-5;Q6ZV29-3;M0QYT1;M0R2H4;A0A2R8Y7E1;M0R2K2;Q6ZV29-2;M0QZK5;F2Z2D4;M0QXH7;M0QYF5
565	Protein FAM45A;Protein FAM45B	FAM45A;FAM45B	A0A3B3IRE4;Q8TCE6-2;Q8TCE6;Q6NSW5	0.536814	0.524803	0.553774	0.449312	0.48243	0.460863	0.381912	0.367067	0.546616	0.547535	0.574657	0.478439	6	6	6	0	13.92	26.4	26.4	26.4	27.769	140400000	A0A3B3IRE4;Q8TCE6-2;Q8TCE6;Q6NSW5
567	Xylulose kinase	XYLB	A0A3B3IS07;A0A3B3IRM4;O75191;O75191-2	-2.77126	-2.78873	-2.72511	-2.84632	-2.67315	-2.86292	-2.94487	-2.71537	-2.84585	-2.79611	-2.83445	-2.65806	4	4	4	0	31.521	18.8	18.8	18.8	33.654	25541000	A0A3B3IS07;A0A3B3IRM4;O75191;O75191-2
568	Fibromodulin	FMOD	A0A3B3IRN5;Q06828	-2.96165	-2.93477	-1.44921	-3.37826	-3.11211	-3.02179	-3.13865	-2.9404	-3.06141	-3.42763	-2.75208	-3.09858	2	2	2	0	8.614	8.4	8.4	8.4	32.768	13518000	A0A3B3IRN5;Q06828
569	UPF0488 protein C8orf33	C8orf33	A0A3B3IRR6;A0A3B3IT54;A0A3B3ITA3;Q9H7E9;Q9H7E9-2	-0.669062	-0.557837	-0.651445	-0.619577	-0.57123	-0.725885	-0.786966	-0.760489	-0.647604	-0.795076	-0.7174	-0.77824	4	4	4	0	36.875	25.7	25.7	25.7	24.465	53418000	A0A3B3IRR6;A0A3B3IT54;A0A3B3ITA3;Q9H7E9;Q9H7E9-2
570	Translocon-associated protein subunit alpha	SSR1	A0A3B3IRT8;P43307;C9J3L8;C9J5W0;E9PAL7;C9IZQ1;P43307-2;C9JBX5	2.63899	2.66783	2.50106	2.693	2.6735	2.41547	2.61065	2.59085	2.61917	2.35953	2.55077	2.59255	6	6	6	0	109.04	41	41	41	32.449	1318700000	A0A3B3IRT8;P43307;C9J3L8;C9J5W0;E9PAL7;C9IZQ1;P43307-2;C9JBX5;C9JY01
571	Mediator of RNA polymerase II transcription subunit 13-like	MED13L	F8VRB8;H0YHC1;A0A3B3IS46;A0A3B3IRX3;Q71F56	-3.51103	-3.68858	-3.55919	-3.45712	-3.36658	-3.13409	-3.44611	-3.53269	-3.34582	-3.15276	-3.48944	-3.47605	1	1	1	0.00043371	2.4018	1.1	1.1	1.1	118.65	2926500	F8VRB8;H0YHC1;A0A3B3IS46;A0A3B3IRX3;Q71F56
572	Calpain-5	CAPN5	A0A3B3IRX8;E7EV01;O15484	1.27957	1.25961	1.22086	1.29083	1.30806	1.21531	1.29709	1.22218	0.915087	0.913353	1.04157	0.95507	12	12	12	0	62.495	24.2	24.2	24.2	58.379	247920000	A0A3B3IRX8;E7EV01;O15484
573	Aspartate--tRNA ligase, mitochondrial	DARS2	A0A3B3ITS3;A0A3B3IS54;A0A3B3IS01;A0A3B3IT01;A0A3B3ISK7;Q6PI48;A0A3B3IT89	-0.106806	-0.600681	-0.30974	-0.511892	-0.121809	0.51803	-0.596424	-0.642736	-0.446821	-0.133387	-1.00452	-0.860243	4	4	4	0	3.8092	8.5	8.5	8.5	55.527	50991000	A0A3B3ITS3;A0A3B3IS54;A0A3B3IS01;A0A3B3IT01;A0A3B3ISK7;Q6PI48;A0A3B3IT89
574	Disks large homolog 4	DLG4	B7Z647;A0A3B3IS17;A0A3B3ISQ5;B9EGL1;P78352-3;P78352;P78352-2	-7.26663	-7.58529	-7.39795	-7.46374	-6.60937	-7.27697	-7.05014	-7.12306	-7.06338	-7.08035	-7.90898	-7.33557	4	1	1	0	4.8087	8.6	2.4	2.4	73.871	763040	B7Z647;A0A3B3IS17;A0A3B3ISQ5;B9EGL1;P78352-3;P78352;P78352-2
575	Leptin receptor overlapping transcript-like 1	LEPROTL1	E5RIL0;H0YBC1;C9JVM4;E5RJS9;A0A3B3IS19;E5RHU8;O95214;O95214-2	-2.10164	-2.07321	-2.13857	-2.37849	-2.00779	-1.89612	-2.27493	-2.17116	-2.02109	-1.84788	-2.1832	-2.13627	1	1	1	0	8.483	12.3	12.3	12.3	11.698	29366000	E5RIL0;H0YBC1;C9JVM4;E5RJS9;A0A3B3IS19;E5RHU8;O95214;O95214-2
576	Protein phosphatase 1B	PPM1B	C9JIR6;A0A3B3IS24;O75688-4;O75688-2;O75688;B8ZZF0;O75688-5	0.123558	0.107922	0.130692	0.12204	0.249672	0.254175	0.172192	0.0264778	0.11408	0.101326	0.0474167	0.0230865	7	5	5	0	7.1856	17.7	11.9	11.9	41.83	137270000	C9JIR6;A0A3B3IS24;O75688-4;O75688-2;O75688;B8ZZF0;O75688-5;O75688-3
577	Actin-binding LIM protein 1	ABLIM1	F8W8M4;A0A3B3IS55;O14639-2;O14639-6;O14639;A0A494C1G0;O14639-4;O14639-3;O14639-5;A0A494C1P1	0.55471	0.549919	0.543226	0.511021	0.68646	0.662754	0.635046	0.601517	0.574749	0.52453	0.432812	0.564625	11	11	11	0	52.702	17	17	17	81.104	118110000	F8W8M4;A0A3B3IS55;O14639-2;O14639-6;O14639;A0A494C1G0;O14639-4;O14639-3;O14639-5;A0A494C1P1;H0Y7N6;F6XFR5
578	Dolichyl pyrophosphate Man9GlcNAc2 alpha-1,3-glucosyltransferase	ALG6	A0A3B3IS62;A0A3B3ITD6;A0A3B3ITI5;S4R350;Q9Y672	-5.02401	-4.77625	-4.52707	-4.97454	-4.77565	-4.75686	-4.58789	-4.81075	-4.70983	-4.60469	-4.71557	-4.67027	2	2	2	0	6.0903	14.5	14.5	14.5	19.919	13850000	A0A3B3IS62;A0A3B3ITD6;A0A3B3ITI5;S4R350;Q9Y672
579	Retinoblastoma-associated protein	RB1	P06400;A0A3B3IS71	1.91352	1.84279	1.80312	1.8	1.42676	1.50451	1.34855	1.29666	1.73826	1.73865	1.72108	1.64415	18	18	18	0	155.48	18.4	18.4	18.4	106.16	329780000	P06400;A0A3B3IS71;A0A2R8Y743
580	GDP-Man:Man(3)GlcNAc(2)-PP-Dol alpha-1,2-mannosyltransferase	ALG11	A0A7P0T8Y4;A0A3B3IS90;Q2TAA5	0.172684	0.280342	0.269428	0.446276	0.446697	0.374834	0.529736	0.467882	0.226866	0.251348	0.163076	0.371397	5	5	5	0	38.62	11.3	11.3	11.3	47.004	108230000	A0A7P0T8Y4;A0A3B3IS90;Q2TAA5
581	WD repeat-containing protein 24	WDR24	A0A499FJD3;A0A3B3ISA1;Q96S15	-4.20272	-4.23791	-4.23608	-4.0422	-4.31007	-4.09192	-4.04988	-4.14981	-4.16366	-4.17447	-4.37056	-4.31458	3	3	3	0	13.801	4.6	4.6	4.6	101.99	10771000	A0A499FJD3;A0A3B3ISA1;Q96S15
582	Cell division cycle protein 16 homolog	CDC16	A0A3B3ISD2;Q13042-3;Q13042-2;Q13042;Q5T8C6;Q13042-4	0.590225	0.592613	0.500069	0.597677	0.477045	0.475994	0.455814	0.430855	0.541927	0.535847	0.602217	0.607502	8	8	8	0	27.937	13.5	13.5	13.5	62.309	118070000	A0A3B3ISD2;Q13042-3;Q13042-2;Q13042;Q5T8C6;Q13042-4
584	Endothelin-converting enzyme 1	ECE1	A0A3B3ISF9;P42892-3;P42892-2;P42892-4;P42892;B4DKB2	3.45176	3.5049	3.39477	3.59934	3.32369	3.2846	3.37073	3.32223	3.32722	3.34974	3.37836	3.40259	20	20	20	0	93.156	23	23	23	94.478	1150300000	A0A3B3ISF9;P42892-3;P42892-2;P42892-4;P42892;B4DKB2;E9PJG1;E9PHZ1
585	Insulin-degrading enzyme	IDE	A0A7I2V2P6;A0A3B3ISG5;P14735;A0A7I2V3E3;A0A7I2YQV5;A0A7I2V610;A0A7I2V4Q3;A0A7I2V2S1;A0A7I2V3K9;B3KSB8;P14735-2	2.82626	2.80389	2.75419	2.79466	2.68227	2.73283	2.56424	2.64075	2.84425	2.83718	2.87654	2.8023	27	27	26	0	70.872	26	26	25.3	113.17	1008100000	A0A7I2V2P6;A0A3B3ISG5;P14735;A0A7I2V3E3;A0A7I2YQV5;A0A7I2V610;A0A7I2V4Q3;A0A7I2V2S1;A0A7I2V3K9;B3KSB8;P14735-2;A0A7I2YQS6;A0A7I2V612;A0A7I2V373;A0A7I2V634;A0A7I2V4A4
586	Apoptosis-stimulating of p53 protein 1	PPP1R13B	Q96KQ4;A0A3B3ISJ2	-3.02714	-3.31724	-3.18155	-3.0771	-3.0322	-2.85613	-2.94163	-3.05181	-3.02641	-2.80688	-3.12602	-2.91794	3	3	3	0	4.3593	2.5	2.5	2.5	119.56	9191000	Q96KQ4;A0A3B3ISJ2;H0YJL1
587	Ankyrin repeat and SAM domain-containing protein 1A	ANKS1A	A0A3B3ISP1;Q92625	-0.0280914	-0.0437336	-0.0730438	-0.105209	0.0191498	-0.0230484	-0.0536613	-0.124235	-0.175669	-0.21804	-0.118624	-0.10434	10	10	10	0	38.982	8.5	8.5	8.5	129.9	69031000	A0A3B3ISP1;Q92625;A0A3B3ITU5;Q92625-2;R4GN70;H0YI72;R4GMQ4;A0A804HKX1;R4GN78;R4GMN5;R4GMS8;Q7Z6G8-8;F8VR14;Q7Z6G8-10;Q7Z6G8-7;Q7Z6G8-9;Q7Z6G8-5;Q7Z6G8-4;Q7Z6G8-3;Q7Z6G8-6;Q7Z6G8;Q7Z6G8-2
589	Solute carrier family 25 member 36;Solute carrier family 25 member 33	SLC25A36;SLC25A33	D6RB26;D6RCF5;F6SDC8;A0A3B3ISS3;Q96CQ1-2;Q96CQ1-3;Q96CQ1;Q9BSK2	-3.55949	-3.37207	-3.56787	-3.3491	-3.60894	-3.69775	-3.59447	-3.62521	-3.56548	-3.49656	-3.32232	-3.4603	1	1	1	0	11.583	15.1	15.1	15.1	9.2937	6733700	D6RB26;D6RCF5;F6SDC8;A0A3B3ISS3;Q96CQ1-2;Q96CQ1-3;Q96CQ1;Q9BSK2
590	Desmocollin-2	DSC2	A0A3B3ISU0;Q02487-2;Q02487	0.314283	0.350491	0.399622	0.37513	0.58564	0.603436	0.618189	0.575161	0.356453	0.302422	0.235207	0.319426	1	1	1	0.0046347	1.533	1.3	1.3	1.3	83.816	163890000	A0A3B3ISU0;Q02487-2;Q02487
591			A0A3B3ISV4	-2.37295	-2.36821	-2.37799	-2.62575	-2.36473	-2.46887	-2.61266	-2.64331	-2.51323	-2.45952	-2.6535	-2.7509	4	4	1	0	24.111	19.7	19.7	8.1	23.499	20142000	A0A3B3ISV4
592	Leucine-rich repeat-containing protein 57	LRRC57	Q8N9N7;A0A3B3ISV5;H3BSW0	1.26771	1.27136	1.34623	1.26445	1.18463	1.26222	1.19603	1.15657	1.15782	1.18536	1.25743	1.20956	8	8	8	0	40.968	34.3	34.3	34.3	26.754	252760000	Q8N9N7;A0A3B3ISV5;H3BSW0
594	Tenascin-X	TNXB	A0A3B3ISX9;A0A140T9C0;A0A140T902;A0A140TA41;A0A140TA33;P22105-1;P22105;P22105-4;A0A140T956	-0.114735	-0.0666428	0.0200157	-0.153334	-0.0391464	0.0272408	-0.0976772	-0.0581703	-0.328709	-0.269766	-0.324251	-0.288845	102	102	7	0	323.31	33.2	33.2	2.4	485.42	103620000	A0A3B3ISX9;A0A140T9C0;A0A140T902;A0A140TA41;A0A140TA33;P22105-1;P22105;P22105-4;A0A140T956;A0A087WWA5;C9J7W4
595	WD repeat-containing protein 37	WDR37	A0A3B3IT47;Q9Y2I8;Q9Y2I8-2;E7EQ49;Q9Y2I8-3	-0.0486851	-0.0312424	-0.0745506	-0.00704193	-0.00284386	-0.0265064	0.0255661	0.0783768	0.0126171	-0.0276012	-0.0531025	-0.0183239	9	9	9	0	12.635	14.1	14.1	14.1	63.833	117270000	A0A3B3IT47;Q9Y2I8;Q9Y2I8-2;E7EQ49;Q9Y2I8-3;C9JGR9
596	NADH dehydrogenase [ubiquinone] 1 beta subcomplex subunit 9	NDUFB9	A0A3B3IT57;A0A7I2V620;E9PH64;E7EWZ0;E9PF49;Q9Y6M9;A0A7I2YQN0	0.280209	0.631363	0.647654	0.838789	0.84201	0.659725	1.05425	1.0087	0.658018	0.571827	0.565628	0.831793	6	6	6	0	25.044	37.7	37.7	37.7	17.16	135510000	A0A3B3IT57;A0A7I2V620;E9PH64;E7EWZ0;E9PF49;Q9Y6M9;A0A7I2YQN0
597	Bloom syndrome protein	BLM	H0YNU5;A0A7P0TBM9;A0A3B3IT82;P54132	1.19506	1.25522	1.06893	1.24723	0.951231	0.859163	0.831137	0.876635	0.855352	0.876358	0.971657	0.938206	1	1	1	0.0056895	1.4442	0.6	0.6	0.6	144.47	231290000	H0YNU5;A0A7P0TBM9;A0A3B3IT82;P54132
598	Procollagen C-endopeptidase enhancer 2	PCOLCE2	A0A3B3ITE8;Q9UKZ9	-3.55591	-3.54012	-3.49277	-3.5202	-4.36128	-4.53246	-4.23922	-4.04961	-4.13241	-4.01272	-3.85907	-4.01054	1	1	1	0	19.636	3.5	3.5	3.5	44.671	6360900	A0A3B3ITE8;Q9UKZ9
599	Protein jagunal homolog 1	JAGN1	A0A3B3ITE9;Q8N5M9	0.0593452	-0.0725861	-0.150192	-0.273067	-0.207544	-0.18222	-0.250217	-0.31296	-0.0683784	-0.111071	0.00102997	-0.182142	2	2	2	0	27.629	28	28	28	5.8635	205400000	A0A3B3ITE9;Q8N5M9
600	Disabled homolog 2-interacting protein	DAB2IP	A0A3B3ITG3;Q5VWQ8-2;Q5VWQ8;Q5VWQ8-3;Q5VWQ8-4;Q5VWQ8-5	0.901043	0.970327	0.970018	0.943211	1.15203	1.17623	1.15445	1.17245	1.15091	1.1691	1.13318	1.14388	18	18	15	0	86.69	19.5	19.5	16.5	124.42	170260000	A0A3B3ITG3;Q5VWQ8-2;Q5VWQ8;Q5VWQ8-3;Q5VWQ8-4;Q5VWQ8-5;P10912-2;A0A2R8YDS2;A0A804HJ92;A0A0A0MQZ2;B7ZCA0;A0A2R8Y6T2;Q96PV0-3;Q96PV0-2;Q96PV0-4;Q96PV0
601	Protein IMPACT	IMPACT	A0A3B3ITH3;Q9P2X3;Q9P2X3-2	0.568012	0.56966	0.534878	0.445517	0.560406	0.731222	0.594439	0.529766	0.332312	0.58283	0.480751	0.34882	7	7	7	0	61.097	22.9	22.9	22.9	37.452	145160000	A0A3B3ITH3;Q9P2X3;Q9P2X3-2;J3KT25;J3QRS6;J3QQU0
602			A0A3B3ITJ4	-1.82259	-1.77723	-1.74081	-1.50002	-1.42804	-1.29209	-1.33679	-1.39851	-1.41064	-1.26512	-1.49368	-1.48796	19	2	2	0	27.116	44.5	4.3	4.3	59.218	90493000	A0A3B3ITJ4
603	Thrombospondin-2	THBS2	A0A3B3ITK0;P35442;A0A7I2YQT6;A0A7I2V585;A0A7I2YQ86	1.39294	1.43512	1.55104	1.39807	1.87434	1.8574	1.8915	1.87583	1.50228	1.55198	1.60202	1.57869	17	14	14	0	189.92	17.5	15.1	15.1	130.52	282510000	A0A3B3ITK0;P35442;A0A7I2YQT6;A0A7I2V585;A0A7I2YQ86;A0A7I2V344
605	Peroxisome biogenesis factor 10	PEX10	D6RA89;A0A3B3ITN6;D6RBB0;O60683;O60683-2	-2.07826	-2.12378	-2.14189	-2.08339	-2.08735	-2.13647	-2.07078	-2.07635	-2.22533	-2.09637	-1.96285	-2.09356	3	3	3	0	21.138	15.8	15.8	15.8	23.016	14905000	D6RA89;A0A3B3ITN6;D6RBB0;O60683;O60683-2;J3QRM4
606	Retinoic acid-induced protein 3	GPRC5A	Q8NFJ5;A0A3B3ITN8;H0YFN2	-1.99659	-1.93954	-1.82065	-1.90729	-2.7169	-2.64316	-2.67101	-2.69222	-2.25293	-2.25168	-2.24345	-2.35202	2	2	2	0	3.9678	7	7	7	40.251	36955000	Q8NFJ5;A0A3B3ITN8;H0YFN2
607	Methylmalonic aciduria type A protein, mitochondrial	MMAA	A0A3B3ITP4;Q495G5;Q8IVH4;D6RIS5;A0A7P0TAV9;A0A3B3IRG3	-1.05391	-0.971012	-1.05878	-0.984039	-1.09443	-0.987907	-1.04759	-1.01608	-1.33016	-1.28185	-1.15784	-1.22788	6	6	6	0	9.3925	14.4	14.4	14.4	44.22	46305000	A0A3B3ITP4;Q495G5;Q8IVH4;D6RIS5;A0A7P0TAV9;A0A3B3IRG3
608	Phenylalanine--tRNA ligase, mitochondrial	FARS2	O95363;A0A3B3ITR6	-2.09714	-2.03389	-2.01697	-2.06418	-1.97559	-1.96761	-2.07846	-1.93594	-1.82988	-1.88683	-1.80274	-1.76404	3	3	3	0	13.254	7.5	7.5	7.5	52.356	21350000	O95363;A0A3B3ITR6;Q5JRF7
609			A0A3B3ITT1	-3.0793	-3.25047	-3.11844	-3.08712	-3.06121	-2.96405	-3.31137	-3.12463	-3.37622	-3.29397	-3.5037	-3.42847	7	1	1	0.00029507	2.7495	20.9	3.2	3.2	36.315	7921600	A0A3B3ITT1
610	60S ribosomal protein L29	RPL29	A0A3B3ITT5;P47914	1.85851	1.77103	1.81726	1.82374	1.69166	2.01083	1.34809	1.71926	2.05247	2.02954	1.86502	1.91641	10	10	10	0	27.22	34.7	34.7	34.7	18.512	1976500000	A0A3B3ITT5;P47914;F8WF43;C9IYI4
611	Uncharacterized protein C1orf21	C1orf21	A0A3B3ITU3;Q9H246	-0.176275	-0.134266	-0.259132	-0.110628	-0.350016	-0.339493	-0.336632	-0.393738	-0.323315	-0.250019	-0.349237	-0.387291	3	3	3	0	4.8272	23.5	23.5	23.5	11.546	44708000	A0A3B3ITU3;Q9H246
612	Inositol 1,4,5-trisphosphate receptor type 1	ITPR1	Q14643;Q14643-3;A0A3F2YNW8;A0A3B3ITU8;Q14643-6;Q14643-2;A0A3B3IU04;Q14643-5;Q14643-7;Q14643-8;Q14643-4;A0A8C8KBY2;A0A3B3ITQ1;A0A3B3IU05;A0A3B3IU13	-1.30069	-1.07227	-1.17786	-1.29676	-1.16537	-1.26548	-1.23548	-1.18181	-1.36097	-1.41199	-1.2926	-1.3759	20	9	9	0	16.814	6.3	3.3	3.3	313.93	77155000	Q14643;Q14643-3;A0A3F2YNW8;A0A3B3ITU8;Q14643-6;Q14643-2;A0A3B3IU04;Q14643-5;Q14643-7;Q14643-8;Q14643-4;A0A8C8KBY2;A0A3B3ITQ1;A0A3B3IU05;A0A3B3IU13;A0A3B3ITM6;A0A3B3IRP0;B7ZMI3;A0A3B3IRT5
613	ATP-binding cassette sub-family D member 3	ABCD3	A0A3B3ITW3;P28288;P28288-2	2.29772	2.21867	2.20968	2.24698	2.23667	2.22919	2.20351	2.08803	2.11857	2.18157	2.22697	2.17244	12	12	12	0	61.407	18.5	18.5	18.5	75.421	526960000	A0A3B3ITW3;P28288;P28288-2;P28288-3
614	ATP synthase subunit g, mitochondrial	ATP5L	A0A8I5KT86;A0A8I5KSQ4;A0A3B3ITX4;O75964;A0A8I5KSW3	0.886793	0.826557	0.783846	0.829414	1.01011	0.811455	0.889423	0.92013	0.693659	0.69014	0.787909	0.821781	5	5	5	0	21.434	53.3	53.3	53.3	8.2786	430050000	A0A8I5KT86;A0A8I5KSQ4;A0A3B3ITX4;O75964;A0A8I5KSW3;A0A3B3IRW3
615	Protein FAM167A	FAM167A	A0A3B3IU03;Q96KS9	-2.17331	-2.24032	-2.40061	-2.43635	-3.92209	-3.87352	-3.85069	-3.93429	-3.75198	-3.64367	-3.66747	-3.98656	2	2	2	0.0085607	1.306	13.4	13.4	13.4	14.003	8241400	A0A3B3IU03;Q96KS9
616	BET1 homolog	BET1;DKFZp781C0425	A0A3B3IU16;C9JTT8;Q68DU7;H7C1N3;O15155-2;O15155	-0.702797	-0.711348	-0.781523	-0.864164	-0.945969	-1.09446	-1.07581	-1.05126	-1.14954	-1.24137	-1.20988	-1.14537	1	1	1	0	5.3466	12.9	12.9	12.9	9.2925	54293000	A0A3B3IU16;C9JTT8;Q68DU7;H7C1N3;O15155-2;O15155
617	RNMT-activating mini protein	FAM103A1	A0A3B3IU46;Q9BTL3	-3.27723	-3.21278	-3.28757	-3.31882	-3.05529	-3.1214	-3.09272	-3.03928	-3.3029	-3.27142	-3.08771	-3.2989	2	2	2	0	4.4421	14.4	14.4	14.4	14.367	15358000	A0A3B3IU46;Q9BTL3
619	Echinoderm microtubule-associated protein-like 1	EML1	F8W717;A0A3B3IU69;O00423;O00423-3;G3V500;G3V3N9	2.30759	2.28445	2.34293	2.38883	2.38725	2.42043	2.541	2.38823	2.16544	2.23873	2.20645	2.22151	21	21	21	0	169.63	28.6	28.6	28.6	88.716	617420000	F8W717;A0A3B3IU69;O00423;O00423-3;G3V500;G3V3N9;G3V497;G3V538;G3V4H6;G3V4U5;G3V5C8;H0YJS9;G3V3J1;H0YJK4;H0YJY3
620			A0A3B3IUA2	-1.99785	-2.09379	-2.37664	-2.79948	-2.27259	-2.21427	-3.17429	-3.12165	-2.70252	-2.425	-2.47224	-3.0585	9	9	1	0	34.656	26.5	26.5	3.7	30.162	40809000	A0A3B3IUA2;A0A3B3ISK4
621	Translation initiation factor eIF-2B subunit epsilon	EIF2B5	Q13144;A0A3B3IUB1;A0A3B3ITG6;A0A3B3ISX3;A0A3B3ISM8;A0A3B3IUF2;A0A3B3ITQ2	0.581758	0.667505	0.547956	0.612844	0.574373	0.542845	0.508638	0.450876	0.65966	0.670202	0.728045	0.68288	9	9	9	0	125.36	16.6	16.6	16.6	80.379	254420000	Q13144;A0A3B3IUB1;A0A3B3ITG6;A0A3B3ISX3;A0A3B3ISM8;A0A3B3IUF2;A0A3B3ITQ2;A0A3B3IRP4;A0A3B3ISV1;A0A3B3IS56;A0A3B3ISS1;A0A3B3ISI2;A0A3B3IST9;A0A3B3ITK8;C9JRD9;A0A3B3IT53;H7C2X0
622	Minor histocompatibility antigen H13	HM13	A0A3B3IUB5;Q8TCT9-5;Q8TCT9	0.216734	-0.23724	-0.336119	-0.245714	-0.107311	-0.106499	-0.697939	-0.693274	-0.223385	-0.185574	-0.481913	-0.727255	7	1	1	0	5.6713	16.7	3.6	3.6	46.313	78796000	A0A3B3IUB5;Q8TCT9-5;Q8TCT9;A0A075B6F6;A0A0S2Z6F0;A0A3B3IT72;A0A0C4DGU3
623	Alpha-galactosidase A	GLA	A0A6Q8PHD1;A0A6Q8PFA9;A0A3B3IUC4;P06280	-1.16009	-1.12333	-1.31255	-1.24226	-1.42076	-1.5105	-1.51431	-1.28465	-1.38045	-1.48833	-1.38286	-1.42382	3	3	3	0.00029244	2.5793	6.9	6.9	6.9	41.467	60384000	A0A6Q8PHD1;A0A6Q8PFA9;A0A3B3IUC4;P06280;A0A669KAY7;A0A669KB83;A0A3B3IRU3;V9GYN5;A0A6Q8PHM8;A0A6Q8PGG0
624	Fructose-1,6-bisphosphatase 1;Fructose-1,6-bisphosphatase isozyme 2	FBP1;FBP2	A0A3B3IUC7;P09467;O00757	-4.45445	-4.54201	-4.61275	-4.54492	-4.50831	-4.33031	-4.79306	-4.55197	-4.47278	-4.48048	-4.41524	-4.6186	1	1	1	0.00015092	3.2048	4	4	4	29.812	5331900	A0A3B3IUC7;P09467;O00757
625	Protein misato homolog 1	MSTO1	A0A3B3IUD2;Q9BUK6-7;Q9BUK6-3;Q9BUK6-2;Q9BUK6;Q9BUK6-5	-0.68532	-0.7153	-0.716806	-0.80547	-0.694424	-0.719002	-1.07468	-1.05582	-0.60619	-0.575264	-0.604525	-0.661791	6	6	6	0	15.133	11.3	11.3	11.3	60.645	81081000	A0A3B3IUD2;Q9BUK6-7;Q9BUK6-3;Q9BUK6-2;Q9BUK6;Q9BUK6-5;Q9BUK6-4
626	Protein RRP5 homolog	PDCD11	Q14690;A0A3B3IUD7	2.24672	2.31408	2.4529	2.42949	2.36524	2.36487	2.4053	2.35698	2.41361	2.45835	2.50598	2.5271	28	28	28	0	117.13	15.7	15.7	15.7	208.7	386140000	Q14690;A0A3B3IUD7;S4R3Q4
627	Porphobilinogen deaminase	HMBS	A0A3F2YNY7;P08397;F5H226;F5H345;A0A3B3IRR1;P08397-3;P08397-2;A0A3B3IU56;F5GY90;A0A1W2PNU5;A0A3B3IU34;F5H0P4;A0A8I5KXV4;P08397-4	1.39994	1.3816	1.3721	1.3318	1.46607	1.39418	1.35054	1.3801	1.40752	1.32252	1.49	1.42084	10	10	10	0	64.809	27.3	27.3	27.3	38.824	220740000	A0A3F2YNY7;P08397;F5H226;F5H345;A0A3B3IRR1;P08397-3;P08397-2;A0A3B3IU56;F5GY90;A0A1W2PNU5;A0A3B3IU34;F5H0P4;A0A8I5KXV4;P08397-4;F5H4X2;F5H4W5
628	Kinesin-like protein KIF18B	KIF18B	A0A494BYR6;Q86Y91-6;Q86Y91	-4.67375	-4.82797	-4.69006	-4.58875	-5.05307	-4.99082	-4.98288	-5.04833	-4.76548	-4.71739	-4.98356	-4.79817	3	3	3	0	6.5048	3.6	3.6	3.6	91.964	3568900	A0A494BYR6;Q86Y91-6;Q86Y91
629	Transforming acidic coiled-coil-containing protein 3	TACC3	A0A494BZT8;Q9Y6A5;A0A087WUE2	-1.59548	-1.12346	-1.27413	-1.13693	-1.58454	-1.69502	-1.41615	-1.46197	-1.25209	-1.41666	-1.37491	-1.12258	7	7	7	0	13.505	10.6	10.6	10.6	89.871	50158000	A0A494BZT8;Q9Y6A5;A0A087WUE2;A0A494C117;H0Y8F2;C9JA91;E7EMT0
630		MPRIP	A0A494BZV2;H0Y2S9	-0.29982	-0.388966	-0.503717	-0.393311	-0.214354	-0.178806	-0.281605	-0.242292	-0.447706	-0.480074	-0.422489	-0.381014	62	62	10	0	323.31	27.1	27.1	4.5	274.38	74797000	A0A494BZV2;H0Y2S9;H0Y7E2;J3QRL2;J3KSK7;A0A1W2PPU9;K7EL39;A8MZF8;J3QL44;K7EJ14
632	Protein-lysine N-methyltransferase METTL10	METTL10	G3V238;A0A494BZY7;Q5JPI9	-2.12964	-2.20001	-2.06385	-2.33407	-2.08905	-1.95555	-2.21441	-2.20632	-2.05829	-1.97446	-1.98952	-2.21689	1	1	1	0	5.1819	15.4	15.4	15.4	11.347	21875000	G3V238;A0A494BZY7;Q5JPI9
633	Transmembrane protein 87B	TMEM87B	A0A494BZZ8;Q96K49-2;Q96K49;H7C1G1;A0A3B3IU29;H7C0B3	-1.53977	-1.63356	-1.80949	-1.7856	-2.11507	-2.13128	-2.29479	-2.27694	-2.01357	-2.02515	-2.08743	-2.21877	2	2	2	0.0041028	1.5743	2.9	2.9	2.9	62.592	31205000	A0A494BZZ8;Q96K49-2;Q96K49;H7C1G1;A0A3B3IU29;H7C0B3
634	Hypoxia up-regulated protein 1	HYOU1	A0A494C039;Q9Y4L1;A0A087X054;A0A087WWI4;K7EQK2;E9PJ21	4.72235	4.71919	4.62784	4.74034	4.65585	4.66937	4.66695	4.60907	4.63183	4.69623	4.62695	4.62151	37	37	36	0	212.35	33.2	33.2	32.5	111.41	4681700000	A0A494C039;Q9Y4L1;A0A087X054;A0A087WWI4;K7EQK2;E9PJ21;Q9Y4L1-2;J3QL06;J3KTF1;Q9BST8;J3QQH7;J3QLE9;A0A087X214;A0A087WW13
636	Kynurenine--oxoglutarate transaminase 1	CCBL1	A0A494C066;B7Z4W5;Q16773-2;Q16773;Q5T278	0.737885	0.887718	0.810373	0.837879	0.729153	0.776344	0.748344	0.652683	0.631628	0.751747	0.802393	0.734232	3	3	3	0	23.794	8.9	8.9	8.9	57.54	145490000	A0A494C066;B7Z4W5;Q16773-2;Q16773;Q5T278;Q16773-3
638	UV excision repair protein RAD23 homolog A	RAD23A	A0A494C0B4;P54725-2;P54725-3;P54725;K7ENJ0;K7ELW1	1.27835	1.27283	1.22589	1.33051	1.25923	1.1974	1.34582	1.3195	1.23763	1.0747	1.06018	1.19356	9	6	6	0	128.28	31.2	22	22	30.485	428760000	A0A494C0B4;P54725-2;P54725-3;P54725;K7ENJ0;K7ELW1;K7ELU6;K7EQ16
639	Mediator of RNA polymerase II transcription subunit 27	MED27	A0A494C0P0;A0A494C0K7;Q6P2C8-2;Q6P2C8;Q6P2C8-4	-4.27497	-4.05514	-4.05167	-3.97333	-4.27823	-4.25534	-3.81318	-4.22094	-4.09869	-4.2062	-3.85729	-4.18171	2	2	2	0	4.2559	11.3	11.3	11.3	21.761	6519600	A0A494C0P0;A0A494C0K7;Q6P2C8-2;Q6P2C8;Q6P2C8-4
640	Tetratricopeptide repeat protein 21B	TTC21B	A0A7P0Z487;A0A7P0Z4B3;A0A7P0T968;A0A7P0TA66;A0A494C0N4;A0A7P0T962;A0A7P0TBE5;A0A7P0TB61;A0A7P0TAJ8;A0A7P0T8P4;Q7Z4L5	-2.25643	-2.27697	-2.32804	-2.29214	-2.16334	-2.26572	-2.20045	-2.24395	-2.45956	-2.32714	-2.41671	-2.31841	2	2	2	0	4.6186	2.1	2.1	2.1	114.45	9253800	A0A7P0Z487;A0A7P0Z4B3;A0A7P0T968;A0A7P0TA66;A0A494C0N4;A0A7P0T962;A0A7P0TBE5;A0A7P0TB61;A0A7P0TAJ8;A0A7P0T8P4;Q7Z4L5
641	Acyl-coenzyme A thioesterase 8	ACOT8	E9PRD4;A0A494C0N6;H7C5A7;E9PJN0;O14734	-2.64426	-2.6461	-2.26461	-2.83082	-2.72453	-2.79717	-2.6431	-2.81143	-2.7271	-2.89758	-2.77519	-2.72545	2	2	2	0	3.6914	17.5	17.5	17.5	19.587	13723000	E9PRD4;A0A494C0N6;H7C5A7;E9PJN0;O14734
642	Uroporphyrinogen decarboxylase	UROD	A0A494C0Q8;P06132;A0A494C0S8;Q5T446;A0A494BZY8;A0A1B0GVN9;A0A1B0GVZ4;A0A494C085;H0Y5R6;A0A494C1D8	0.474197	0.675751	0.709866	0.822866	0.592384	0.344736	0.853605	0.846849	0.680405	0.521738	0.827667	0.950466	6	6	6	0	46.585	21.4	21.4	21.4	36.86	295700000	A0A494C0Q8;P06132;A0A494C0S8;Q5T446;A0A494BZY8;A0A1B0GVN9;A0A1B0GVZ4;A0A494C085;H0Y5R6;A0A494C1D8;A0A494C1T3;A0A494C007;A0A494C0P4
643	Clustered mitochondria protein homolog	CLUH	A0A494C0R8;I3L2B0;K7EIG1;O75153	2.53574	2.57715	2.52027	2.5986	2.3955	2.41903	2.363	2.33518	2.76122	2.78382	2.81157	2.77755	31	31	31	0	123.8	22.8	22.8	22.8	150.46	528050000	A0A494C0R8;I3L2B0;K7EIG1;O75153;I3L318;I3L3A3;I3L350;I3L4B5
644	Sorting nexin-25	SNX25	A0A494C0S0;Q9H3E2	0.114717	0.0412769	0.14904	-0.0246124	0.161407	0.307331	0.154518	0.148682	0.0903587	0.140471	0.0603313	0.00964737	8	8	8	0	45.913	8.5	8.5	8.5	114.21	88787000	A0A494C0S0;Q9H3E2;Q9H3E2-2;H0Y9R5
645	GTP-binding protein Rit1	RIT1	A0A494C0S1;Q92963-2;Q92963;Q92963-3;V9GY29;A0A494C0U3;V9GYC3	-3.63485	-3.64173	-3.7079	-3.58706	-4.04052	-4.17558	-4.23301	-4.00261	-4.22582	-4.32802	-4.22764	-4.26665	2	2	2	0.00014988	3.066	10	10	10	25.273	6865800	A0A494C0S1;Q92963-2;Q92963;Q92963-3;V9GY29;A0A494C0U3;V9GYC3
646	Mitotic-spindle organizing protein 2A;Mitotic-spindle organizing protein 2B	MZT2B;MZT2A	A0A494C0V9;B8ZZ87;Q6P582;Q6NZ67;H7BZ50;H7C173;H7C202	-2.04152	-1.80928	-2.04293	-2.12369	-2.26737	-2.20131	-2.14122	-2.13074	-2.04602	-2.05447	-1.92709	-2.36247	2	2	2	0	61.803	17.9	17.9	17.9	15.95	33362000	A0A494C0V9;B8ZZ87;Q6P582;Q6NZ67;H7BZ50;H7C173;H7C202
647	Poly(A)-specific ribonuclease PARN	PARN	O95453;O95453-2;A0A494C0W0;O95453-3;A0A494C0K5;A0A494C0Q6;A0A494C1N1;A0A494C0Q2;A0A494C1K5;A0A494C0P9;A0A494BZU6;A0A494BZW7;A0A494C156;A0A494C1G3;A0A494C002;O95453-4	1.20192	1.23489	1.16261	1.28881	1.37061	1.35471	1.44266	1.49851	1.33838	1.26328	1.23545	1.3595	16	16	16	0	66.822	26	26	26	73.45	279470000	O95453;O95453-2;A0A494C0W0;O95453-3;A0A494C0K5;A0A494C0Q6;A0A494C1N1;A0A494C0Q2;A0A494C1K5;A0A494C0P9;A0A494BZU6;A0A494BZW7;A0A494C156;A0A494C1G3;A0A494C002;O95453-4;F5H1Z4;H3BRK1;H3BT23
648	Serine/threonine-protein kinase TBK1	TBK1	Q9UHD2;A0A7I2V646;A0A7I2V643;A0A7I2V4W4;A0A494C167;A0A494C0X2;A0A494C045;A0A7I2V2F4;A0A494C148;A0A7I2V463;A0A494C1M6;A0A494C0A8;A0A494C0R4;A0A494C079;A0A7I2V4Z2	0.727089	0.71735	0.723228	0.838749	0.628313	0.715454	0.779095	0.736494	0.662567	0.725658	0.700706	0.766962	13	13	11	0	34.413	18.4	18.4	16.3	83.641	185280000	Q9UHD2;A0A7I2V646;A0A7I2V643;A0A7I2V4W4;A0A494C167;A0A494C0X2;A0A494C045;A0A7I2V2F4;A0A494C148;A0A7I2V463;A0A494C1M6;A0A494C0A8;A0A494C0R4;A0A494C079;A0A7I2V4Z2;A0A494C1I2;A0A7I2V615;A0A7I2V322;A0A7I2V4Y1;A0A7I2V3E0;A0A7I2YQG1;A0A7I2V3Y6;A0A7I2V3B7;A0A7I2V4M8;A0A075B7C7;A0A7I2YQG4;A0A7I2V3S9
649			A0A494C0Y9	-1.97317	-2.03992	-2.18565	-2.11754	-1.97174	-1.92745	-1.87838	-2.01048	-2.01829	-1.99801	-1.96413	-1.90156	8	1	1	0	4.1887	44.3	4.6	4.6	29.366	32795000	A0A494C0Y9
650	Ras-related protein Rab-33B	RAB33B	A0A494C0Z5;Q9H082	-1.54511	-1.58319	-1.39779	-1.54965	-1.76976	-1.47508	-1.64054	-1.77502	-1.56337	-1.47521	-1.59451	-1.59768	3	3	3	0	5.287	11.9	11.9	11.9	30.689	38857000	A0A494C0Z5;Q9H082;Q14088
651	Major facilitator superfamily domain-containing protein 1	MFSD1	A0A494C105;Q9H3U5-3;Q9H3U5;Q9H3U5-5;Q9H3U5-6;H7C5U3;H7C593;Q9H3U5-2;Q9H3U5-4	-1.45184	-1.23277	-1.64421	-1.48765	-1.44471	-1.44929	-1.45668	-1.42304	-1.50496	-1.53497	-1.45493	-1.529	2	2	2	0	10.27	5.4	5.4	5.4	46.618	28066000	A0A494C105;Q9H3U5-3;Q9H3U5;Q9H3U5-5;Q9H3U5-6;H7C5U3;H7C593;Q9H3U5-2;Q9H3U5-4
652	Protein KRI1 homolog	KRI1	A0A494C108;Q8N9T8;F8WFC1	0.507509	0.515013	0.42556	0.468306	0.31485	0.303268	0.193609	0.287323	0.294748	0.337357	0.343142	0.394308	4	4	4	0	26.134	6.3	6.3	6.3	83.251	77935000	A0A494C108;Q8N9T8;F8WFC1;H0YFD2
653	Disco-interacting protein 2 homolog A	DIP2A	A0A494C143;Q14689-6;Q14689;Q14689-5	-0.244484	-0.234118	-0.22093	-0.281761	-0.246973	-0.115091	-0.437391	-0.446142	-0.363169	-0.114927	-0.0158119	-0.338079	10	10	9	0	107.63	8.2	8.2	7.7	171.47	61831000	A0A494C143;Q14689-6;Q14689;Q14689-5;Q14689-3;Q14689-2;Q14689-4
654	Protoporphyrinogen oxidase	PPOX	A0A494C146;P50336;D3DVG2;A0A1W2PRF9;A0A494C134	-0.0166893	0.00421143	-0.120607	0.00428391	-0.000541687	-0.0769482	0.0733032	0.0163803	-0.118177	-0.247988	-0.177315	-0.125935	9	9	9	0	61.959	23.2	23.2	23.2	46.457	93996000	A0A494C146;P50336;D3DVG2;A0A1W2PRF9;A0A494C134;A0A494C0M9;A0A494C0D4;F5GZT7;A0A1W2PPA5;A0A1W2PNH4;A0A494C0L4;F5H1I5;A0A1W2PQM0;F5H825;H0YFE1;H0YFP3
655	Signal transducer and activator of transcription 2	STAT2	A0A494C164;P52630-4;P52630;B4DLC8	1.99031	1.9783	1.93532	1.96949	2.09311	2.05818	2.04091	2.08046	1.8471	1.86331	1.89819	1.91524	18	18	18	0	146.44	24.3	24.3	24.3	94.234	447120000	A0A494C164;P52630-4;P52630;B4DLC8;A0A494C1L3;A0A494C0B5;B4DHE0
656	Xaa-Pro dipeptidase	PEPD	K7ES25;A0A494C165;P12955;P12955-3;P12955-2;A0A494C194	3.25213	3.35328	3.28501	3.40638	3.3899	3.29117	3.47715	3.45415	3.2749	3.13085	3.28571	3.448	14	14	14	0	133.59	27.3	27.3	27.3	56.406	1296900000	K7ES25;A0A494C165;P12955;P12955-3;P12955-2;A0A494C194;V9GYL0;V9GYE4
657	Histone H2A;Histone H2A.V;Histone H2A.Z	H2AFV;H2AFZ	C9J0D1;A0A494C189;Q71UI9-2;Q71UI9;P0C0S5;C9J386;Q71UI9-3;Q71UI9-4	-1.53673	-1.80145	-1.82907	-1.75957	-1.70709	-1.7176	-1.82768	-1.83034	-1.66102	-1.76348	-1.81384	-1.81006	3	1	1	0.0015473	2.0015	21.3	8.2	8.2	13.163	84859000	C9J0D1;A0A494C189;Q71UI9-2;Q71UI9;P0C0S5;C9J386;Q71UI9-3;Q71UI9-4
659	Nuclear pore complex protein Nup214	NUP214	A0A494C1F2;P35658-2;P35658-4;P35658;P35658-3;P35658-5	1.76774	1.94489	1.95333	2.08614	2.2028	2.08257	2.29956	2.22491	2.10328	2.07202	2.10299	2.21669	24	24	24	0	184.63	15.4	15.4	15.4	212.48	562010000	A0A494C1F2;P35658-2;P35658-4;P35658;P35658-3;P35658-5;A0A494BZU9;H0Y837;B7ZAV2;H0YF36;E9PKD2;A0A494C104;A0A494C0J0;A0A494C0Y1
660	General transcription factor II-I	GTF2I	A0A8I5KVB5;A0A494C1K3;P78347-2;P78347-4;P78347-3;P78347	3.08237	3.01969	3.00461	3.04904	3.13255	3.10565	3.07652	3.04225	3.08471	3.10535	3.092	3.08667	27	27	27	0	96.821	23.5	23.5	23.5	126.6	835840000	A0A8I5KVB5;A0A494C1K3;P78347-2;P78347-4;P78347-3;P78347;A0A494C0Q7;P78347-5;C9J6M0;A0A087WW90;A0A0D9SF80;A0A494C0I1;A0A494C1N8;Q86UP8-3;Q86UP8;Q6EKJ0
661	Lipopolysaccharide-responsive and beige-like anchor protein	LRBA	P50851-2;A0A494C1L5;P50851;E9PEM5;A0A494BZW2;H0YAC6;A0A494C0R9	1.24036	1.30364	1.37982	1.33459	1.18147	1.16907	1.21263	1.17366	1.08292	1.10834	1.2029	1.16342	26	26	26	0	124.24	10.5	10.5	10.5	317.7	224140000	P50851-2;A0A494C1L5;P50851;E9PEM5;A0A494BZW2;H0YAC6;A0A494C0R9;A0A3B3IS13;A0A3B3IU76;H0Y9N9;A0A3B3ISK3;H0YA17;Q8NFP9;Q5T321;A0A8I5KTV6;A0A8I5KXL4;A0A8I5KS18;A0A8I5KX92;A0A8I5KXY8;A0A8I5QKR6;A0A0D9SF28;A0A8I5KQL6;A0A8I5QJB2;A0A8I5KRX1;A0A8I5KSX3;A0A8I5QKR1;Q8NFP9-3;A0A8I5KWL1
662	Mitochondrial 10-formyltetrahydrofolate dehydrogenase	ALDH1L2	A0A494C1M4;Q3SY69	4.55774	4.5097	4.49564	4.57162	5.0308	5.01558	5.10804	4.95847	4.48294	4.52843	4.5547	4.60909	40	40	33	0	274.29	42.6	42.6	38.2	102.85	3495200000	A0A494C1M4;Q3SY69;Q3SY69-3;Q3SY69-2;H0YHN9
663	Peptidyl-prolyl cis-trans isomerase FKBP2;Peptidyl-prolyl cis-trans isomerase	FKBP2	P26885;A0A494C1N0;F5H0N4	1.43447	1.52434	1.64565	1.45793	1.38529	1.37117	1.27977	1.47601	1.38618	1.421	1.29576	1.23683	4	4	4	0	9.9017	21.8	21.8	21.8	15.649	490900000	P26885;A0A494C1N0;F5H0N4
664	General transcription factor 3C polypeptide 3	GTF3C3	A0A494C1S7;Q9Y5Q9;Q9Y5Q9-2	-2.12745	-1.8711	-1.95816	-1.87821	-1.7935	-1.95519	-1.78812	-1.88226	-1.80419	-1.93379	-1.91764	-1.86069	3	3	3	0	63.789	7.9	7.9	7.9	71.458	34788000	A0A494C1S7;Q9Y5Q9;Q9Y5Q9-2;H7C0C0
665	Protein FAM83H	FAM83H	J3KPS2;A0A494C1T9;Q6ZRV2	-5.40514	-5.41577	-5.49546	-5.24739	-5.58109	-5.68067	-5.29748	-5.37129	-5.13894	-5.2233	-5.23699	-5.05847	3	3	3	0	16.804	3.8	3.8	3.8	96.337	9303600	J3KPS2;A0A494C1T9;Q6ZRV2
666	Neurobeachin-like protein 2	NBEAL2	H7C3Y7;H0Y764;A0A494C1V1;Q6ZNJ1-2;Q6ZNJ1-3;Q6ZNJ1	-4.66903	-4.84166	-4.60801	-4.63869	-4.5797	-4.40954	-4.78859	-4.55231	-4.31981	-4.34573	-4.50349	-4.21168	2	1	1	0.00057562	2.3168	1.6	1	1	121.61	4115200	H7C3Y7;H0Y764;A0A494C1V1;Q6ZNJ1-2;Q6ZNJ1-3;Q6ZNJ1
667	Squamous cell carcinoma antigen recognized by T-cells 3	SART3	A0A499FI31;Q15020-4;Q15020	2.29643	2.3024	2.23236	2.2593	2.41529	2.41728	2.31135	2.31887	2.28503	2.28048	2.2595	2.25131	21	21	21	0	210.14	22.7	22.7	22.7	111.96	452540000	A0A499FI31;Q15020-4;Q15020;Q15020-2;H0YHU8;F8W667;A0A494C0L2;F8VVK9;F8VZM2;Q15020-3
668			A0A499FI48	-2.90259	-3.06207	-2.92835	-3.06796	-3.13647	-2.914	-3.30581	-3.52358	-3.04147	-2.91821	-3.26463	-3.37868	32	1	1	0	6.3177	46.4	2.6	2.6	73.06	15779000	A0A499FI48;C9JMN9
669	Extended synaptotagmin-2	ESYT2	A0A499FIX8;H7BXI1;A0FGR8-2;A0FGR8;A0FGR8-6;A0FGR8-4	3.04974	2.85625	2.85022	2.89928	2.8545	2.86647	2.69659	2.67599	2.72361	2.73834	2.75741	2.68128	20	20	20	0	126.49	24.5	24.5	24.5	93.977	1241100000	A0A499FIX8;H7BXI1;A0FGR8-2;A0FGR8;A0FGR8-6;A0FGR8-4;A0FGR8-5
670	Myeloid-associated differentiation marker	MYADM	C9JZL8;A0A499FIY8;C9JC07;Q96S97;A0A494C017;C9JJV6	0.494287	0.705576	0.65877	0.530094	0.699472	0.635813	0.520041	0.586378	0.552576	0.666557	0.573185	0.409739	4	4	4	0	206.49	30.3	30.3	30.3	20.379	770740000	C9JZL8;A0A499FIY8;C9JC07;Q96S97;A0A494C017;C9JJV6
671	WD repeat-containing protein 26	WDR26	A0A499FIZ0;A0A7I2YQL3;A0A7P0SXD0;A0A7I2YQQ9;Q9H7D7-2;Q9H7D7;H0Y9R3	0.840738	1.00415	0.836979	1.0351	0.743282	0.573692	0.845997	0.859875	0.94491	0.796659	1.06527	1.08363	8	8	8	0	44.731	12	12	12	81.357	203900000	A0A499FIZ0;A0A7I2YQL3;A0A7P0SXD0;A0A7I2YQQ9;Q9H7D7-2;Q9H7D7;H0Y9R3;C9JCS7;H0Y917;A0A7I2V3I7;Q9H7D7-3;Q9H7D7-4
672	Activated CDC42 kinase 1	TNK2	A0A5F9ZHD0;A0A5F9ZHP4;C9J1X3;A0A5F9ZI29;A0A5F9ZGX5;A0A5F9ZHJ2;A0A499FJ16;Q07912;Q07912-3	-3.37434	-3.23416	-3.15433	-2.9031	-3.33832	-3.13057	-3.15057	-3.14028	-3.25332	-3.1574	-3.16364	-3.02471	2	2	2	0	3.3855	4.5	4.5	4.5	58.798	10043000	A0A5F9ZHD0;A0A5F9ZHP4;C9J1X3;A0A5F9ZI29;A0A5F9ZGX5;A0A5F9ZHJ2;A0A499FJ16;Q07912;Q07912-3
673	E3 ubiquitin-protein ligase MYCBP2	MYCBP2	A0A804HIR9;A0A499FJI4;A0A804HKQ1;A0A804HL12;O75592-2;O75592;A0A804HJ25	0.192284	0.214626	0.142292	0.210278	0.297178	0.281126	0.346498	0.293407	0.136292	0.128561	0.107573	0.153425	29	29	29	0	93.047	6.8	6.8	6.8	516.11	215230000	A0A804HIR9;A0A499FJI4;A0A804HKQ1;A0A804HL12;O75592-2;O75592;A0A804HJ25;H7C3U4
674	Transforming growth factor beta-1;Latency-associated peptide	TGFB1	A0A499FJK2;P01137;A0A7I2YQL8	0.53013	0.560293	0.481432	0.569897	0.368069	0.349897	0.372673	0.331009	0.196993	0.247723	0.22752	0.240061	6	6	6	0	29.297	16.9	16.9	16.9	44.325	124610000	A0A499FJK2;P01137;A0A7I2YQL8;A0A7I2V5Z9
675	Inhibitor of nuclear factor kappa-B kinase subunit beta	IKBKB	A0A499FJS7;O14920-4;O14920-2;O14920	1.7408	1.70045	1.66843	1.742	1.50988	1.5668	1.63775	1.59203	1.64443	1.58184	1.4732	1.58135	15	15	14	0	69.639	24.1	24.1	23	79.104	328560000	A0A499FJS7;O14920-4;O14920-2;O14920;G3V105;E5RGW5;A0A7P0SVL5;O14920-3;A0A7I2V4L0;A0A7P0NCV2;J3KNS5
676	Cell growth regulator with EF hand domain protein 1	CGREF1	A0A4W8W4R1;Q99674	-3.56165	-3.68006	-3.60221	-3.80966	-3.41049	-3.23143	-3.50922	-3.51158	-3.46397	-3.46701	-3.44728	-3.54479	3	3	3	0	16.205	9.1	9.1	9.1	47.064	11712000	A0A4W8W4R1;Q99674
677	Serine/threonine-protein kinase ATR	ATR	A0A590UJ01;Q13535-2;Q13535-3;Q13535	-4.6144	-4.49059	-4.42573	-4.47112	-4.52568	-4.48394	-4.4562	-4.68123	-4.27461	-4.43813	-4.30744	-4.39053	1	1	1	0.00014972	3.0383	0.5	0.5	0.5	249.75	3261700	A0A590UJ01;Q13535-2;Q13535-3;Q13535
678	Casein kinase I isoform alpha	CSNK1A1	U3KPX3;A0A590UJ43;P48729;P48729-2;H0Y9X2;U3KQK7	-1.9472	-1.87167	-2.0492	-1.99401	-1.82474	-2.04986	-1.97558	-1.94057	-1.88255	-2.00951	-1.84803	-1.88622	6	6	1	0	69.662	20.4	20.4	5.7	42.451	169340000	U3KPX3;A0A590UJ43;P48729;P48729-2;H0Y9X2;U3KQK7
679	Low-density lipoprotein receptor-related protein 8	LRP8	Q14114;A0A590UK84;A0A590UJF9;A0A590UJ57;A0A590UK45;E9PP15;A0A590UJ98;A0A590UKB1;A0A590UK97;A0A590UJJ8;A0A590UJT0;A0A590UK53;A0A590UJH5;A0A590UKB5;Q14114-4;Q14114-2;Q14114-3;A0A590UJ39;E9PKG2;H0YEA5	-1.38476	-1.17273	-1.71873	-1.38143	-1.23902	-1.39381	-1.27492	-1.18976	-0.0411949	0.138313	0.332739	0.28532	2	2	2	0.00015011	3.0926	2.3	2.3	2.3	105.63	69681000	Q14114;A0A590UK84;A0A590UJF9;A0A590UJ57;A0A590UK45;E9PP15;A0A590UJ98;A0A590UKB1;A0A590UK97;A0A590UJJ8;A0A590UJT0;A0A590UK53;A0A590UJH5;A0A590UKB5;Q14114-4;Q14114-2;Q14114-3;A0A590UJ39;E9PKG2;H0YEA5
680	tRNA-splicing endonuclease subunit Sen34	TSEN34	A0A590UJ73;Q9BSV6;B0V3J0;A0A0G2JNL0;A0A0G2JNK5;A0A590UJW4;E7EQB3	-0.964569	-0.974205	-1.05142	-1.1898	-1.00203	-1.11181	-1.3858	-1.27854	-1.06338	-1.10884	-0.983723	-1.07669	4	4	4	0	34.065	17.5	17.5	17.5	33.037	84177000	A0A590UJ73;Q9BSV6;B0V3J0;A0A0G2JNL0;A0A0G2JNK5;A0A590UJW4;E7EQB3
681	Transmembrane and ubiquitin-like domain-containing protein 1	TMUB1	C9JE12;C9JCW7;A0A590UJA9;Q9BVT8	-2.44849	-2.40201	-1.71515	-2.50955	-2.29237	-2.46089	-2.55089	-2.48172	-2.37115	-2.42153	-2.25503	-2.42008	2	2	2	0	28.283	14.5	14.5	14.5	16.12	18202000	C9JE12;C9JCW7;A0A590UJA9;Q9BVT8
682	Sarcolemmal membrane-associated protein	SLMAP	Q14BN4;Q14BN4-3;Q14BN4-2;A0A590UJK3;A0A5F9VB99;H7C3M8;Q14BN4-4;H7BZK0;Q14BN4-5;A0A590UJS6;H7BZW9;Q14BN4-8	2.33933	2.33273	2.27	2.28827	2.60534	2.56609	2.60708	2.59072	2.51887	2.46791	2.46664	2.55965	25	25	25	0	81.954	28.5	28.5	28.5	95.197	463050000	Q14BN4;Q14BN4-3;Q14BN4-2;A0A590UJK3;A0A5F9VB99;H7C3M8;Q14BN4-4;H7BZK0;Q14BN4-5;A0A590UJS6;H7BZW9;Q14BN4-8;A0A590UJU9;A0A590UJT5;A0A590UJ16;Q14BN4-7;Q14BN4-6;A0A590UJG7;A0A590UK66;H7C5G9
683	Serine/arginine-rich splicing factor 6	SRSF6	A0A590UJK4;A0A590UK01;A0A590UJP7;A0A590UK80;Q13247-3;Q13247	1.47425	2.41208	2.72475	1.87079	2.21094	1.64939	1.75145	3.59995	2.84499	1.5936	0.770447	0.798416	15	15	9	0	32.296	50	50	27.4	26.306	784160000	A0A590UJK4;A0A590UK01;A0A590UJP7;A0A590UK80;Q13247-3;Q13247;Q13247-2
684	Steryl-sulfatase	STS	A0A590UJY9;A0A590UJT4;A0A590UJL0;P08842	-1.22132	-1.33832	-1.32571	-1.27469	-1.42328	-1.3376	-1.22763	-1.49219	-1.4506	-1.35319	-1.35891	-1.36304	3	3	3	0	6.9971	6.9	6.9	6.9	47.145	55521000	A0A590UJY9;A0A590UJT4;A0A590UJL0;P08842
685	Enhancer of polycomb homolog 1	EPC1	A0A590UJN0;Q9H2F5-3;Q9H2F5-2;Q9H2F5	-4.18771	-4.45421	-3.92419	-3.82049	-4.60703	-4.007	-3.68037	-4.8584	-4.82067	-4.05568	-4.0679	-3.97916	1	1	1	0	6.0737	3.1	3.1	3.1	67.296	4214300	A0A590UJN0;Q9H2F5-3;Q9H2F5-2;Q9H2F5
686	DNA mismatch repair protein Msh3	MSH3	A0A590UKC9;A0A590UJN8;P20585;A0A590UJW0	-0.727488	-0.657803	-0.698923	-0.786848	-0.562912	-0.578335	-0.831894	-0.816475	-0.704002	-0.568859	-0.645069	-0.72789	10	10	10	0	27.46	10.4	10.4	10.4	105.71	73435000	A0A590UKC9;A0A590UJN8;P20585;A0A590UJW0
687	E3 ubiquitin-protein ligase Itchy homolog	ITCH	A0A590UK44;A0A590UJQ1;Q96J02-2;Q96J02;A0A590UJW8;Q96J02-3;A0A590UK95	0.523218	0.644333	0.844482	0.733709	0.571962	0.773636	0.678783	0.693579	0.686094	0.876965	0.616915	0.663218	14	14	13	0	62.063	20.5	20.5	19.6	88.805	202300000	A0A590UK44;A0A590UJQ1;Q96J02-2;Q96J02;A0A590UJW8;Q96J02-3;A0A590UK95;A0A590UIY0;A0A1W2PR79
688	Nipped-B-like protein	NIPBL	A0A590UJS4;Q6KC79-2;Q6KC79;Q6KC79-3	-0.622988	-0.51614	-0.488016	-0.624928	-0.46883	-0.542002	-0.571775	-0.610506	-0.660589	-0.680868	-0.611105	-0.618824	9	9	9	0	51.418	3.8	3.8	3.8	298.88	44775000	A0A590UJS4;Q6KC79-2;Q6KC79;Q6KC79-3
689	ATP-binding cassette sub-family B member 7, mitochondrial	ABCB7	A0A590UJS8;B4DGL8;A0A5F9ZA98;O75027;O75027-2;A0A2R8Y473;A0A087WW65;O75027-3	-1.12429	-1.1529	-1.22928	-1.1156	-1.02153	-1.07669	-1.09056	-1.03537	-1.20771	-1.07944	-1.18215	-1.1967	9	9	9	0	17.885	12.6	12.6	12.6	76.047	81002000	A0A590UJS8;B4DGL8;A0A5F9ZA98;O75027;O75027-2;A0A2R8Y473;A0A087WW65;O75027-3;E9PJR8;E9PNQ5;A0A2R8Y3N2
690	Nuclear factor 1;Nuclear factor 1 A-type	NFIA	B1AKN7;B1AKN5;A0A590UK09;B1AKN8;Q12857-3;Q12857;Q12857-4;A0A590UK73;Q12857-2;A0A590UK38;B1AKN6	-0.671646	-0.657423	-0.624725	-0.695152	-0.612619	-0.524561	-0.506226	-0.431734	-0.823879	-0.887568	-0.830778	-0.747347	5	3	3	0	7.1037	9.7	4.3	4.3	51.451	49997000	B1AKN7;B1AKN5;A0A590UK09;B1AKN8;Q12857-3;Q12857;Q12857-4;A0A590UK73;Q12857-2;A0A590UK38;B1AKN6;A0A590UJA3;S4R3W2;A0A590UJ82;A0A590UJU2;S4R3K5
691	GAS2-like protein 1	GAS2L1	A0A5E8;Q99501;Q99501-2;Q99501-4	-4.25097	-4.1326	-4.20534	-4.29853	-4.1977	-4.33289	-4.27472	-4.33876	-4.11975	-4.31037	-4.23818	-4.26209	2	2	2	0	5.5326	2.6	2.6	2.6	72.688	5361800	A0A5E8;Q99501;Q99501-2;Q99501-4
692	AMP deaminase 2	AMPD2	Q01433;H0Y360;A0A5F9UK94;Q01433-2;A0A804CCZ3;H0YF16;Q01433-4;Q01433-5;Q01433-3;A0A7P0Z4H6;A0A590UK85;A0A804H2H4;A0A590UJX5	2.64679	2.72243	2.60961	2.72042	2.67911	2.65303	2.70701	2.70282	2.69904	2.72626	2.686	2.69144	18	18	18	0	75.242	20.9	20.9	20.9	100.69	775700000	Q01433;H0Y360;A0A5F9UK94;Q01433-2;A0A804CCZ3;H0YF16;Q01433-4;Q01433-5;Q01433-3;A0A7P0Z4H6;A0A590UK85;A0A804H2H4;A0A590UJX5;A0A7P0TB79;E9PJF6;A0A7P0T999;E9PIJ1
693	45 kDa calcium-binding protein	SDF4	A0A5F9UP49;Q9BRK5;A0A5F9UJX7;Q9BRK5-6;G3V1E2;Q9BRK5-4;Q9BRK5-3;H0Y3T6;Q9BRK5-2	2.67127	2.62784	2.53869	2.62989	2.59339	2.45988	2.49916	2.50666	2.41792	2.28082	2.25896	2.29337	11	11	11	0	74.634	35.8	35.8	35.8	40.936	1045800000	A0A5F9UP49;Q9BRK5;A0A5F9UJX7;Q9BRK5-6;G3V1E2;Q9BRK5-4;Q9BRK5-3;H0Y3T6;Q9BRK5-2;Q9BRK5-5
694	Trans-Golgi network integral membrane protein 2	TGOLN2	A0A5F9UY30;O43493;O43493-5;O43493-3;O43493-7	0.0416183	0.0591984	-0.20163	-0.0268707	-0.100767	-0.424026	-0.329174	-0.386971	-0.321104	-0.547529	-0.431587	-0.382435	12	12	2	0	56.499	30	30	4.9	47.773	102320000	A0A5F9UY30;O43493;O43493-5;O43493-3;O43493-7
695	Casein kinase I isoform alpha	CSNK1A1	A0A5F9W493;P48729-3;D6REM4;E7ETM0	-3.43094	-3.66356	-3.36006	-3.48973	-3.34786	-3.25927	-3.3985	-3.40787	-2.39706	-2.41003	-2.57564	-2.60425	6	1	1	0	21.298	21.2	5.9	5.9	40.589	19936000	A0A5F9W493;P48729-3;D6REM4;E7ETM0;A0A590UK94;Q8N752;A0A590UJQ7;E5RG27;D6RGE5
696	Signal peptidase complex subunit 1	SPCS1	A0A5F9YFS9;C9JBL1;Q9Y6A9	-2.17995	-0.6754	-0.756821	-0.376411	-0.588009	-0.968897	-0.129801	-0.0533562	-0.667595	-0.824507	-1.00413	-0.296068	2	2	2	0	10.647	31.4	31.4	31.4	11.805	298320000	A0A5F9YFS9;C9JBL1;Q9Y6A9
697	Ankyrin-2	ANK2	A0A5F9ZHR8;A0A5F9ZI53;A0A5F9ZHJ4;D6RHE1;A0A5F9ZH34;A0A5F9ZGY1;A0A5F9ZI69;A0A5F9ZHA1;A0A5F9ZHJ6;A0A5F9ZGS5;A0A5F9ZHL5;A0A5F9ZI18;A0A5F9ZI56;A0A5F9ZGY4;A0A5F9ZH39;A0A5F9ZHG3;A0A5F9ZHQ5;A0A5F9ZHC9;A0A5F9ZI81;A0A5F9ZH70;A0A5F9ZGZ1;A0A5F9ZI30;A0A5F9ZI40;A0A5F9ZHE4;A0A5F9ZGZ5;A0A5F9ZI65;A0A5F9ZH19;A0A5F9ZHN5;I6L894;A0A5F9ZGY3;A0A5F9ZHD2;A0A5F9ZHL9;A0A5F9ZI73;Q01484-2;A0A5F9ZGX8;A0A5F9ZGS7;A0A5F9ZHS1;A0…	1.01206	1.06327	1.00183	1.01812	1.13122	1.15172	1.16696	1.05438	1.00412	1.06212	1.08676	1.07227	24	18	18	0	134.46	6.9	5.1	5.1	432.31	196220000	A0A5F9ZHR8;A0A5F9ZI53;A0A5F9ZHJ4;D6RHE1;A0A5F9ZH34;A0A5F9ZGY1;A0A5F9ZI69;A0A5F9ZHA1;A0A5F9ZHJ6;A0A5F9ZGS5;A0A5F9ZHL5;A0A5F9ZI18;A0A5F9ZI56;A0A5F9ZGY4;A0A5F9ZH39;A0A5F9ZHG3;A0A5F9ZHQ5;A0A5F9ZHC9;A0A5F9ZI81;A0A5F9ZH70;A0A5F9ZGZ1;A0A5F9ZI30;A0A5F9ZI40;A0A5F9ZHE4;A0A5F9ZGZ5;A0A5F9ZI65;A0A5F9ZH19;A0A5F9ZHN5;I6L894;A0A5F9ZGY3;A0A5F9ZHD2;A0A5F9ZHL9;A0A5F9ZI73;Q01484-2;A0A5F9ZGX8;A0A5F9ZGS7;A0A5F9ZHS1;A0…
698	Inactive Ufm1-specific protease 1	UFSP1	A0A5F9ZGY7;Q6NVU6	-4.9075	-5.07621	-4.95628	-5.24823	-4.90533	-4.74803	-4.92579	-4.98703	-5.06527	-4.91822	-4.99618	-4.50266	1	1	1	0.0052846	1.453	4.6	4.6	4.6	23.253	1741100	A0A5F9ZGY7;Q6NVU6
699	Peregrin	BRPF1	A0A804HHW3;C9JHC0;A0A804HI52;A0A804HKY8;A0A8C8KWW5;A0A8C8L8G4;A0A804HL48;A0A804HIN1;A0A804HJV3;A0A5F9ZHW9;A0A804HKK9;A0A5F9ZHX4;A0A5F9ZH11;P55201-4;P55201-3;P55201;P55201-2	-4.01271	-3.93656	-3.72219	-3.34489	-3.45386	-3.78589	-3.15896	-3.42245	-3.66949	-3.82508	-3.62654	-3.38617	1	1	1	0.00029159	2.5472	1.4	1.4	1.4	73.27	5236200	A0A804HHW3;C9JHC0;A0A804HI52;A0A804HKY8;A0A8C8KWW5;A0A8C8L8G4;A0A804HL48;A0A804HIN1;A0A804HJV3;A0A5F9ZHW9;A0A804HKK9;A0A5F9ZHX4;A0A5F9ZH11;P55201-4;P55201-3;P55201;P55201-2
701	Activating signal cointegrator 1 complex subunit 1	ASCC1	Q8N9N2;Q8N9N2-2;A0A5F9ZHP1;A0A5F9ZH79;A0A5F9ZI37;H0YCB3;A0A5K1VW55;A0A5F9ZI10;E9PQZ6;E9PM82;E9PKM6	0.374454	0.421755	0.422546	0.525991	0.366758	0.400694	0.508421	0.468102	0.447054	0.468988	0.517502	0.533604	7	7	7	0	43.146	14.2	14.2	14.2	45.509	140200000	Q8N9N2;Q8N9N2-2;A0A5F9ZHP1;A0A5F9ZH79;A0A5F9ZI37;H0YCB3;A0A5K1VW55;A0A5F9ZI10;E9PQZ6;E9PM82;E9PKM6;H0YE76;H0YER2;E9PR40;E9PL92;E9PJM2;A0A5F9ZGP6;H0YE79;E9PQ44
703	DNA primase small subunit;DNA primase	PRIM1	A0A5F9ZHB6;P49642;A0A3B3ITS8;F8VNY2	-2.61447	-2.53564	-2.59494	-2.53051	-2.80359	-2.81413	-2.76164	-2.88136	-2.62732	-2.65696	-2.50223	-2.56233	4	4	4	0	3.3065	8.5	8.5	8.5	54.082	9885500	A0A5F9ZHB6;P49642;A0A3B3ITS8;F8VNY2;H0YIP2;F8VSB2
704	Rap guanine nucleotide exchange factor 6	RAPGEF6	D6RE77;A0A5F9ZHG7;E9PCH4;Q8TEU7-2;Q8TEU7-5;Q8TEU7-3;Q8TEU7;Q8TEU7-4;B7Z7Y1	-1.28958	-1.36714	-1.5027	-1.47895	-1.45099	-1.4343	-1.53292	-1.5421	-1.00603	-1.00309	-0.933256	-1.05655	6	5	5	0	20.312	5.6	4.8	4.8	126.41	24031000	D6RE77;A0A5F9ZHG7;E9PCH4;Q8TEU7-2;Q8TEU7-5;Q8TEU7-3;Q8TEU7;Q8TEU7-4;B7Z7Y1;Q8TEU7-6
705			A0A5F9ZHJ0;A0A5F9ZHD4;A0A5F9ZI66	-3.77184	-4.20509	-3.85424	-4.95911	-4.30645	-3.07822	-4.73804	-5.0033	-4.3879	-3.26412	-3.86113	-4.7617	17	1	1	0	19.189	54.9	4.5	4.5	35.496	13052000	A0A5F9ZHJ0;A0A5F9ZHD4;A0A5F9ZI66
707	L-lactate dehydrogenase B chain;L-lactate dehydrogenase	LDHB	A0A5F9ZHM4;P07195;A0A3B3IS95;A8MW50;C9J7H8	5.0792	5.11057	4.96728	5.07584	5.0288	4.92295	4.91714	4.9259	4.97338	4.91245	4.98825	4.97935	19	17	17	0	137.89	47.5	42.2	42.2	37.294	6197200000	A0A5F9ZHM4;P07195;A0A3B3IS95;A8MW50;C9J7H8;F5H793
708	Phosphatidylinositide phosphatase SAC1	SACM1L	A0A5F9ZHN7;Q9NTJ5;E9PGZ4;Q9NTJ5-2	3.12484	3.03697	3.01865	3.18641	2.89771	2.98077	3.03053	2.8762	2.95253	3.12081	3.08897	3.08236	18	18	18	0	97.489	27.8	27.8	27.8	69.359	1030900000	A0A5F9ZHN7;Q9NTJ5;E9PGZ4;Q9NTJ5-2;C9JV50;F8WDN7;F8WCQ2
709	Fatty aldehyde dehydrogenase	ALDH3A2	P51648-2;P51648;A0A5F9ZHN9;A0A5F9ZGX4;A0A5F9ZHI5;J3QRD1;A0A5F9ZI12;I3L1M4;A0A5K1VW72;A0A5F9ZHZ9	1.67247	1.5802	1.5961	1.67625	1.69013	1.69009	1.62593	1.64433	1.80629	1.80829	1.73478	1.79151	11	11	10	0	31.493	21.5	21.5	19.1	57.669	345830000	P51648-2;P51648;A0A5F9ZHN9;A0A5F9ZGX4;A0A5F9ZHI5;J3QRD1;A0A5F9ZI12;I3L1M4;A0A5K1VW72;A0A5F9ZHZ9;J3QS00;I3L0X1;A0A5F9ZHP6;J3KTG1;J3KTD9;J3QKK9;E9PJV0;C9JKT2;C9JMC5;J3QQV9;I3L3I9;A8MYB8;E9PNN6;I3L4G6;P30838
710	Ankyrin repeat and SOCS box protein 5	ASB5	A0A5F9ZHS2;Q8WWX0-2;Q8WWX0	-1.19076	-1.32642	-1.27912	-2.08668	-1.72804	-0.998163	-2.37349	-2.21018	-1.46868	-0.836927	-1.33371	-2.22424	1	1	1	0.0096881	1.2214	3.5	3.5	3.5	31.192	54262000	A0A5F9ZHS2;Q8WWX0-2;Q8WWX0
711	Menin	MEN1	E7EN32;A0A5F9ZHS3;O00255-2;O00255;A0A5F9ZI68;E7ENS2;A0A8C8KI72;O00255-3	-3.40618	-3.51738	-3.81773	-3.52216	-3.31269	-3.5929	-3.47676	-3.48092	-3.58183	-3.46439	-3.34126	-3.30815	2	2	2	0.00057496	2.2936	4	4	4	61.418	8469700	E7EN32;A0A5F9ZHS3;O00255-2;O00255;A0A5F9ZI68;E7ENS2;A0A8C8KI72;O00255-3
712	RAC-gamma serine/threonine-protein kinase	AKT3	A0A5F9ZHU3;A0A7P0T8T9;A0A5K1VW74;Q9Y243;A0A5F9ZGY0;Q9Y243-2	-0.531252	-0.608561	-0.619173	-0.553398	-0.508402	-0.367622	-0.434229	-0.628937	-0.662642	-0.517122	-0.644768	-0.552349	7	4	4	0	10.992	17.2	10.5	10.5	48.581	62825000	A0A5F9ZHU3;A0A7P0T8T9;A0A5K1VW74;Q9Y243;A0A5F9ZGY0;Q9Y243-2;A0A7P0TBJ6;A0A7P0TB32;F8VS91
713	Centrosomal protein of 290 kDa	CEP290	A0A5K1VW81;A0A6Q8PGP6;A0A5F9ZHU6;A0A6Q8PH24;J3KNF5;A0A6Q8PH78;A0A6Q8PGB1;O15078;A0A6Q8PG44;A0A6Q8PGC3	-1.90441	-1.95052	-2.13139	-2.14947	-1.84736	-1.87403	-2.12475	-2.06141	-1.88638	-1.88315	-1.90508	-2.02646	3	3	3	0	10.841	2.4	2.4	2.4	172.02	112140000	A0A5K1VW81;A0A6Q8PGP6;A0A5F9ZHU6;A0A6Q8PH24;J3KNF5;A0A6Q8PH78;A0A6Q8PGB1;O15078;A0A6Q8PG44;A0A6Q8PGC3
714	DNA primase large subunit	PRIM2	A0A5F9ZHU7;P49643	-2.4532	-2.54767	-2.38669	-2.40754	-2.75356	-2.70851	-2.67434	-2.8024	-2.35722	-2.58772	-2.49056	-2.386	3	3	3	0	5.6916	4.7	4.7	4.7	68.332	24310000	A0A5F9ZHU7;P49643
715	AP-1 complex subunit sigma-2	AP1S2	A0A5F9ZI43;H7BZG6;H0Y673;A0A5F9ZHX2;A6NH01;A0A5F9ZHW1;P56377;P56377-2	-1.37251	-1.18309	-1.33516	-1.22905	-1.41386	-1.47268	-1.48164	-1.37418	-1.35439	-1.4084	-1.27481	-1.28625	2	1	1	0.0012671	2.0067	11.6	6.1	6.1	17.544	82515000	A0A5F9ZI43;H7BZG6;H0Y673;A0A5F9ZHX2;A6NH01;A0A5F9ZHW1;P56377;P56377-2
716	Pleckstrin homology domain-containing family G member 5	PLEKHG5	Q5SY18;A0A7I2PMD6;A0A5F9ZHW8;O94827-3;A0A6Q8PG76;A0A804EMX3;O94827-4;O94827;O94827-7	-4.54298	-4.66514	-4.27782	-4.49916	-4.79646	-4.58221	-4.88391	-4.99746	-4.77385	-4.52779	-4.72969	-4.58482	2	2	2	0	7.5141	2.9	2.9	2.9	96.323	2701900	Q5SY18;A0A7I2PMD6;A0A5F9ZHW8;O94827-3;A0A6Q8PG76;A0A804EMX3;O94827-4;O94827;O94827-7
717	BRI3-binding protein	BRI3BP	Q8WY22;A0A5F9ZHY7;REV__Q96PE2	-0.200251	-0.290771	-0.314451	-0.17396	-0.283634	-0.251984	-0.346209	-0.332233	-0.448429	-0.375854	-0.425257	-0.418312	2	2	2	0	25.582	9.6	9.6	9.6	27.835	82225000	Q8WY22;A0A5F9ZHY7;REV__Q96PE2
718	Rho guanine nucleotide exchange factor 2	ARHGEF2	V9GYM8;A0A5F9ZI21;Q92974-3;Q92974-2;Q92974	3.1701	3.20737	3.09955	3.15222	3.73448	3.66825	3.74092	3.7055	3.38929	3.41722	3.44432	3.427	30	30	30	0	204.16	27.6	27.6	27.6	116.07	1559900000	V9GYM8;A0A5F9ZI21;Q92974-3;Q92974-2;Q92974;V9GYF5;V9GYG5;V9GZ14;V9GYF0
719	Polycomb protein EED	EED	A0A5F9ZI63;O75530-3;O75530;O75530-2	-2.94345	-2.75972	-2.44284	-2.58746	-2.95937	-2.84649	-2.55803	-2.77861	-2.94227	-2.76295	-2.55689	-2.59903	1	1	1	0.0027732	1.7925	1.8	1.8	1.8	56.294	8873500	A0A5F9ZI63;O75530-3;O75530;O75530-2
720	Negative elongation factor B	NELFB	A0A5H1ZRP4;Q8WX92-2;Q8WX92	0.527437	0.477816	0.518816	0.484306	0.464846	0.492231	0.525303	0.454426	0.471024	0.518631	0.514664	0.559761	10	10	10	0	45.697	16.7	16.7	16.7	70.038	162810000	A0A5H1ZRP4;Q8WX92-2;Q8WX92
721	Probable ATP-dependent RNA helicase DDX17	DDX17	A0A5H1ZRQ2;A0A1X7SBZ2;Q92841-3;Q92841;Q92841-1;Q92841-2	3.5041	3.53915	3.46275	3.48939	3.71612	3.64472	3.68887	3.64155	3.53029	3.532	3.50473	3.5048	34	22	22	0	318.2	45.7	31.9	31.9	80.457	2112300000	A0A5H1ZRQ2;A0A1X7SBZ2;Q92841-3;Q92841;Q92841-1;Q92841-2;A0A0U1RQJ0
722	Ig kappa chain C region	IGKC	A0A5H1ZRQ3;P01834	-2.39336	-2.02357	0.217194	-2.30915	-5.6391	-4.62536	-5.61879	-5.22852	-5.74914	-5.68687	-6.17316	-5.94568	1	1	1	0	45.739	18.7	18.7	18.7	11.609	48406000	A0A5H1ZRQ3;P01834
723	Pericentriolar material 1 protein	PCM1	A0A5H1ZRS1;Q15154-5;Q15154;A0A4W8VX11;Q15154-2;Q15154-4	1.68273	1.73566	1.62185	1.69465	1.48366	1.4122	1.50018	1.42784	1.5991	1.54896	1.53666	1.56579	27	27	27	0	124.57	13.6	13.6	13.6	227.73	275750000	A0A5H1ZRS1;Q15154-5;Q15154;A0A4W8VX11;Q15154-2;Q15154-4;E7EV93;H0YBA1;E9PGW9;Q15154-3;E5RGQ4
724	Ethanolamine kinase 1	ETNK1	Q86U68;H0YH69;A0A5K1VW28;Q9HBU6-2;Q9HBU6;H0YFP7;A0A5F9ZI33	-2.83473	-2.19736	-2.29753	-1.98593	-2.32474	-2.42664	-2.02224	-2.02364	-2.12576	-2.18977	-2.24412	-1.79536	2	2	2	0	10.322	14.2	14.2	14.2	18.986	25935000	Q86U68;H0YH69;A0A5K1VW28;Q9HBU6-2;Q9HBU6;H0YFP7;A0A5F9ZI33
725	Cytoplasmic polyadenylation element-binding protein 2	CPEB2	A0A5K1VW61;A0A5K1VW79;A0A5K1VW71;A0A5K1VW93;Q7Z5Q1-7;Q7Z5Q1-5;Q7Z5Q1-4;Q7Z5Q1-6;Q7Z5Q1-3;Q7Z5Q1;Q7Z5Q1-8;Q7Z5Q1-9	-1.80447	-1.74737	-1.89082	-1.78956	-1.84197	-1.98883	-1.86913	-1.87662	-1.54318	-1.69913	-1.5994	-1.54884	4	2	2	0.0033131	1.7264	4	2	2	105.58	15295000	A0A5K1VW61;A0A5K1VW79;A0A5K1VW71;A0A5K1VW93;Q7Z5Q1-7;Q7Z5Q1-5;Q7Z5Q1-4;Q7Z5Q1-6;Q7Z5Q1-3;Q7Z5Q1;Q7Z5Q1-8;Q7Z5Q1-9
726	Phospholipid-transporting ATPase ID;Phospholipid-transporting ATPase;Probable phospholipid-transporting ATPase IM	ATP8B2;ATP8B4	A0A5K1VW70;P98198;P98198-3;H0YMP8;Q8TF62	-2.78955	-2.81907	-2.88456	-2.99935	-2.93279	-2.95306	-2.93232	-3.01073	-2.99675	-3.09996	-2.93693	-3.04214	4	3	3	0	18.679	3.4	2.7	2.7	135.17	15797000	A0A5K1VW70;P98198;P98198-3;H0YMP8;Q8TF62;H0YLC1;H0YLJ1;A0A6I8PS08;A0A6I8PRR9;P98198-4;P98198-2
727	Malate dehydrogenase, cytoplasmic;Malate dehydrogenase	MDH1	A0A5K1VW95;P40925;P40925-3;P40925-2;B9A041;C9JF79;C9JRL4;B8ZZ51	5.38741	5.01457	4.90382	4.86685	4.96262	4.9297	4.78132	4.7129	4.91168	4.84796	4.93594	4.73405	16	16	16	0	94.437	40.2	40.2	40.2	38.507	5921800000	A0A5K1VW95;P40925;P40925-3;P40925-2;B9A041;C9JF79;C9JRL4;B8ZZ51;C9JLV6
728	Cysteine-rich with EGF-like domain protein 1	CRELD1	Q96HD1;A0A669KAV0;Q96HD1-2;A0A804HJM5;A0A804HL07;A0A8C8KJP3;A0A804HKD9;A0A804HJJ0;A0A804HL60;A0A804HKP9;A0A804HKP7;A0A804HJB9;A0A804HL57;A0A804HL34;A0A804HKL1;F8WBY3	1.51338	1.69715	1.56488	1.64029	1.7197	1.64917	1.82695	1.73369	1.61005	1.69989	1.60967	1.70362	14	14	14	0	158.04	39.8	39.8	39.8	45.439	314400000	Q96HD1;A0A669KAV0;Q96HD1-2;A0A804HJM5;A0A804HL07;A0A8C8KJP3;A0A804HKD9;A0A804HJJ0;A0A804HL60;A0A804HKP9;A0A804HKP7;A0A804HJB9;A0A804HL57;A0A804HL34;A0A804HKL1;F8WBY3;A0A669KBB3;A0A804HK40;H7C2L3;A0A804HJ85;A0A804HL19;A0A669KAY9;A0A669KB87;A0A804HI35;A0A804HLG6
729	Protein Wiz	WIZ	M0QXA7;A0A669KBH9;A0A669KAV7;O95785-3;B9EGQ5;A0A669KBG4;A0A2R8YFV2;O95785-2;O95785-4;O95785	-1.40775	-1.65253	-1.66554	-1.6327	-1.76575	-1.66789	-2.01987	-1.91899	-1.72928	-1.72476	-1.77061	-1.95667	6	6	6	0	17.144	6.6	6.6	6.6	103.28	34887000	M0QXA7;A0A669KBH9;A0A669KAV7;O95785-3;B9EGQ5;A0A669KBG4;A0A2R8YFV2;O95785-2;O95785-4;O95785
730	DNA mismatch repair protein Mlh1	MLH1	A0A669KBB4;A0A669KBK2;H0Y818;A0A669KAW3;P40692;P40692-3;A0A669KB03	-0.148304	-0.0804005	-0.108551	0.0281963	-0.0771713	-0.158144	-7.82013e-05	-0.0618095	-0.0457516	-0.0336723	0.0195866	0.0801773	9	9	9	0	35.343	17.4	17.4	17.4	63.033	63895000	A0A669KBB4;A0A669KBK2;H0Y818;A0A669KAW3;P40692;P40692-3;A0A669KB03;E7EUC9;A0A087WX20;P40692-2;H0Y5L7;F2Z298;E9PF25
731	Wolframin	WFS1	A0A669KAX3;O76024;H0Y9G5;A0A804HK77;A0A804HIL2	1.58155	1.59768	1.47074	1.58676	1.78067	1.70481	1.65629	1.72795	1.77632	1.78489	1.88195	1.82453	12	12	12	0	60.326	13.3	13.3	13.3	101.54	539380000	A0A669KAX3;O76024;H0Y9G5;A0A804HK77;A0A804HIL2;A0A669KBF0;A0A669KB26;A0A804HIL0;A0A804HKM5
732	Cullin-4B	CUL4B	Q13620;Q13620-1;A0A7P0T954;K4DI93;A0A669KAX4;A0A7P0TAQ3;A0A804CL36;A0A7P0T8P8;A0A7P0T9C8;A0A7P0T9D0;A0A669KBG9;A0A7P0T9P5	-1.48346	-1.45869	-1.59362	-1.66131	-1.52398	-1.66113	-1.65662	-1.73444	-1.62283	-1.70877	-1.59895	-1.68859	35	35	4	0	263.56	40.1	40.1	5.5	103.98	49837000	Q13620;Q13620-1;A0A7P0T954;K4DI93;A0A669KAX4;A0A7P0TAQ3;A0A804CL36;A0A7P0T8P8;A0A7P0T9C8;A0A7P0T9D0;A0A669KBG9;A0A7P0T9P5;A0A7P0TAF9;A0A7P0T9R8;A0A7P0T8W4;A0A669KAU9;A0A7P0Z4G9;A0A7P0Z4E4
733	Golgi-specific brefeldin A-resistance guanine nucleotide exchange factor 1	GBF1	Q92538;A0A7I2YQM2;Q92538-3;Q92538-2;A0A669KBG8;A0A7P0RGV0;A0A669KB10;A0A7I2V452;A0A7I2V2L5;A0A7I2YQ65;A0A7I2V529;A0A7I2V4K2;A0A7I2V514;A0A7I2V2L4;A0A7I2V3Y5	3.35191	3.32036	3.38068	3.27846	3.23358	3.33216	3.19655	3.15546	3.30025	3.4017	3.40902	3.26237	33	33	32	0	175.15	19.3	19.3	18.8	206.44	1155400000	Q92538;A0A7I2YQM2;Q92538-3;Q92538-2;A0A669KBG8;A0A7P0RGV0;A0A669KB10;A0A7I2V452;A0A7I2V2L5;A0A7I2YQ65;A0A7I2V529;A0A7I2V4K2;A0A7I2V514;A0A7I2V2L4;A0A7I2V3Y5;A0A7I2YQM0;A0A7I2V3J0;A0A7I2V3Q4;A0A7I2YQP6;A0A7I2V4F1;A0A7I2V4M6;A0A7I2V2U1;A0A7I2V4H1;A0A7I2V2Q1;A0A7I2YQN6;A0A7I2V2F8;A0A7I2V5C9;A0A7I2YQB8;A0A7I2V4E0;A0A7I2V3E5;A0A7I2V3S0;A0A7I2V350;A0A7I2YQC3;A0A7I2V336;A0A7I2V470;A0A7I2V3A8;A0A7I2V2Y7;…
734	Histone acetyltransferase p300	EP300	Q09472;A0A669KB12	-3.6964	-3.80266	-3.49193	-3.40167	-3.65693	-3.48413	-3.22534	-3.6196	-3.5824	-3.38339	-3.51257	-3.4311	6	3	3	0	88.514	3	1.8	1.8	264.16	7388400	Q09472;A0A669KB12;A0A0U1RR87
735	B-cell receptor-associated protein 29	BCAP29	A0A669KBH7;A0A669KB27;Q9UHQ4;B7Z2L0;C9JTE9;H7C5E2;A0A669KAY5;Q9UHQ4-2;H0Y7N8;C9IYK6	2.06595	2.08121	1.92817	1.94115	1.96177	1.91589	1.80553	1.76429	1.79256	1.78769	1.72878	1.64137	11	11	11	0	18.707	20.8	20.8	20.8	41.682	525180000	A0A669KBH7;A0A669KB27;Q9UHQ4;B7Z2L0;C9JTE9;H7C5E2;A0A669KAY5;Q9UHQ4-2;H0Y7N8;C9IYK6;F8WB99;C9JGJ9
736	CXXC-type zinc finger protein 1	CXXC1	A0A669KB29;Q9P0U4;Q9P0U4-2;K7EQZ1;K7EQ21	-2.2951	-2.33111	-2.35786	-2.23968	-2.23769	-2.24126	-2.04027	-2.22409	-2.35363	-2.17675	-2.29315	-2.10127	4	4	4	0	12.966	7	7	7	74.622	21090000	A0A669KB29;Q9P0U4;Q9P0U4-2;K7EQZ1;K7EQ21;K7EJR0;K7EKZ6
737	Phospholipase DDHD1	DDHD1	A0A669KB51;Q8NEL9-2;Q8NEL9-4;Q8NEL9;A0A669KAW5;A0A6E1W401;A0A087X0H7;Q8NEL9-3	-1.04936	-1.14449	-1.04357	-1.14561	-1.34509	-1.23501	-1.51923	-1.50138	-1.18784	-1.13567	-1.12627	-1.30214	3	3	3	0	4.2275	4.2	4.2	4.2	75.736	14407000	A0A669KB51;Q8NEL9-2;Q8NEL9-4;Q8NEL9;A0A669KAW5;A0A6E1W401;A0A087X0H7;Q8NEL9-3
738	Signal transducer and activator of transcription 1-alpha/beta;Signal transducer and activator of transcription	STAT1	A0A669KB56;A0A669KBA4;A0A669KB53;P42224;J3KPM9;A0A669KBI6;A0A669KB68;P42224-2;A0A669KB52;A0A669KB75;E7EPD2	5.53201	5.57702	5.53926	5.60327	5.87843	5.90437	5.99378	5.90595	5.76868	5.79975	5.74718	5.79451	33	33	33	0	323.31	38.9	38.9	38.9	87.122	10045000000	A0A669KB56;A0A669KBA4;A0A669KB53;P42224;J3KPM9;A0A669KBI6;A0A669KB68;P42224-2;A0A669KB52;A0A669KB75;E7EPD2;A0A669KB17;D2KFR9;E7ENM1;Q14765
739	Sodium-dependent phosphate transport protein 2C	SLC34A3	A0A669KB63;Q8N130	1.62626	1.60659	1.52944	1.45741	1.93841	1.86702	1.95792	1.72021	1.62494	1.51284	1.57572	1.61827	1	1	1	0.0088	1.2729	2.3	2.3	2.3	37.029	251500000	A0A669KB63;Q8N130
740	Cullin-7	CUL7	A0A669KB95;A0A669KBH4;Q14999;Q14999-2;A0A669KAU7;A0A8I5KQF0	-1.51477	-1.3761	-1.25473	-1.17039	-1.36647	-1.25303	-1.19098	-1.22411	-1.62105	-1.48564	-1.47446	-1.36598	10	10	9	0	20.145	6.5	6.5	6	174.61	33749000	A0A669KB95;A0A669KBH4;Q14999;Q14999-2;A0A669KAU7;A0A8I5KQF0;A0A8I5KW87;A0A8I5KUS3;A0A8I5KS45
742	AF4/FMR2 family member 1	AFF1	A0A669KBI3;F5GXF9;P51825;P51825-3;P51825-2;E7ETI4;E7EMC5	-5.4451	-5.3453	-5.29679	-5.75145	-5.88426	-6.12745	-5.92617	-5.61232	-5.51391	-5.46925	-5.47969	-5.32066	2	2	2	0.0015458	1.9918	1.8	1.8	1.8	117.15	935080	A0A669KBI3;F5GXF9;P51825;P51825-3;P51825-2;E7ETI4;E7EMC5
743	EF-hand calcium-binding domain-containing protein 14	EFCAB14	A0A6I8PIP2;A0A6I8PU78;A0A6I8PIF8;A0A804H3B5;O75071	-4.69311	-5.0359	-4.91362	-5.03746	-4.87005	-5.1139	-5.31788	-5.0717	-4.96572	-5.052	-5.19982	-5.1627	1	1	1	0.00043592	2.5027	2.3	2.3	2.3	47.821	1362000	A0A6I8PIP2;A0A6I8PU78;A0A6I8PIF8;A0A804H3B5;O75071
744	Leucine--tRNA ligase, cytoplasmic	LARS	A0A6I8PIT3;A0A6I8PIV1;Q9P2J5;A0A6I8PL42;A0A6I8PLB8;A0A6I8PRS0;B4DER1;Q9P2J5-2;A0A6I8PLB3;A0A6I8PS05;A0A6I8PIP7;Q9P2J5-3	4.02306	3.90565	3.83435	3.98762	4.00114	4.01314	4.06129	3.92914	3.90296	3.99353	4.00901	4.01237	37	37	23	0	161.43	30.9	30.9	20.2	133.08	2418700000	A0A6I8PIT3;A0A6I8PIV1;Q9P2J5;A0A6I8PL42;A0A6I8PLB8;A0A6I8PRS0;B4DER1;Q9P2J5-2;A0A6I8PLB3;A0A6I8PS05;A0A6I8PIP7;Q9P2J5-3;A0A6I8PTV8;A0A6I8PRP1
745	Heat shock 70 kDa protein 12A	HSPA12A	A0A6I8PIW1;O43301;A0A6I8PLB1;A0A1B0GTF3;A0A6I8PIT5;A0A6I8PL32	1.99278	1.98212	1.92497	2.01936	2.14519	2.12239	2.13937	2.10576	1.90914	1.91043	1.89182	1.92229	18	18	18	0	199.13	28.9	28.9	28.9	71.456	492360000	A0A6I8PIW1;O43301;A0A6I8PLB1;A0A1B0GTF3;A0A6I8PIT5;A0A6I8PL32;A0A6I8PIU5;A0A6I8PL68;A0A6I8PIX2;A0A6I8PRZ9;K7ELE6;Q5JX83;Q96MM6
746	Serine/threonine-protein kinase Sgk3	SGK3	A0A6I8PL85;E5RK28;E5RHX2;Q96BR1-2;Q96BR1	-3.99324	-4.13387	-4.50501	-4.24195	-4.43311	-4.14218	-4.18382	-4.10929	-3.80784	-3.96925	-4.09573	-3.7681	1	1	1	0	20.427	46.9	46.9	46.9	3.8543	8189800	A0A6I8PL85;E5RK28;E5RHX2;Q96BR1-2;Q96BR1
747	Keratinocyte-associated protein 2	KRTCAP2	A0A6I8PRU6;A0A6I8PLD9;Q8N6L1;Q8N6L1-2	-1.17533	-1.61565	-1.23789	-1.77901	-1.63234	-0.838511	-1.39517	-1.8436	-1.5081	-0.897497	-1.39325	-1.81675	1	1	1	0	19.268	15.2	15.2	15.2	11.998	117030000	A0A6I8PRU6;A0A6I8PLD9;Q8N6L1;Q8N6L1-2
748	Latrophilin-2	LPHN2;ADGRL2	O95490-6;O95490;A0A8I5KUX3;B1ALU1;A0A6I8PRJ0;B1ALU3;A0A6I8PTT2;A0A6I8PRM6;O95490-7;O95490-2;O95490-5;O95490-4;A0A6I8PUE4;A0A6I8PRQ0;A0A6I8PLG0;A0A6I8PIV6;H0Y5C0;O95490-3	-0.672884	-0.714113	-0.795706	-0.723446	-1.46283	-1.46694	-1.38916	-1.44873	-1.30145	-1.46876	-1.34696	-1.33114	8	8	8	0	37.963	6.6	6.6	6.6	165.06	79028000	O95490-6;O95490;A0A8I5KUX3;B1ALU1;A0A6I8PRJ0;B1ALU3;A0A6I8PTT2;A0A6I8PRM6;O95490-7;O95490-2;O95490-5;O95490-4;A0A6I8PUE4;A0A6I8PRQ0;A0A6I8PLG0;A0A6I8PIV6;H0Y5C0;O95490-3;H0Y3V3;A0A6I8PU30
750	Myb/SANT-like DNA-binding domain-containing protein 2	MSANTD2	B4E1M0;E9PPE2;A0A6I8PS01;Q6P1R3-3;Q6P1R3	-6.23389	-6.20609	-6.06134	-6.02508	-6.0964	-6.03281	-6.21725	-5.94195	-5.94314	-5.71825	-5.86497	-5.78997	1	1	1	0	71.788	15.6	15.6	15.6	17.771	4744100	B4E1M0;E9PPE2;A0A6I8PS01;Q6P1R3-3;Q6P1R3
751	DnaJ homolog subfamily C member 7	DNAJC7	Q99615;A0A6I8PUD4;A0A6I8PS32;A0A6I8PU73;A0A6I8PR89;Q99615-2;A0A6I8PIK4;A0A6I8PRZ0;A0A6I8PU89;K7EK03;K7ER44;A0A6I8PLE7;K7EIH8;A0A6I8PUC2;K7EPP7;K7ESP1	3.1155	3.14226	3.04851	3.10125	2.99356	2.92511	2.98923	2.9255	3.18008	3.10656	3.16408	3.19865	22	22	22	0	82.593	41.7	41.7	41.7	56.44	893960000	Q99615;A0A6I8PUD4;A0A6I8PS32;A0A6I8PU73;A0A6I8PR89;Q99615-2;A0A6I8PIK4;A0A6I8PRZ0;A0A6I8PU89;K7EK03;K7ER44;A0A6I8PLE7;K7EIH8;A0A6I8PUC2;K7EPP7;K7ESP1;K7EJV7;K7ELJ8;K7EN19;K7EJL5;K7EJE9;A0A6I8PR93
752	Protein argonaute;Protein argonaute-1	AGO1	Q5TA58;A0A6I8PTZ8;Q9UL18	-0.998447	-0.873526	-0.8022	-0.598261	-0.796574	-0.740395	-0.527409	-0.628231	-1.03532	-0.975735	-1.00465	-0.89702	12	8	5	0	26.55	19.7	12.9	7.9	88.878	49635000	Q5TA58;A0A6I8PTZ8;Q9UL18;A0A0U1RQZ8
753	Diphthamide biosynthesis protein 1	DPH1	I3L1H5;A0A6Q8JGF9;Q9BZG8;I3L3X9;Q9BZG8-3;Q9BZG8-2	-2.04985	-1.99185	-2.06562	-2.15273	-1.96739	-2.0906	-2.1974	-2.08638	-1.98861	-2.03218	-1.96529	-2.10802	3	3	3	0	25.326	8.2	8.2	8.2	46.93	11831000	I3L1H5;A0A6Q8JGF9;Q9BZG8;I3L3X9;Q9BZG8-3;Q9BZG8-2;V9GYS2;U3KQN3;A0A0A0MTR4
754	Golgin subfamily A member 2	GOLGA2	A0A8J9BZL8;Q08379;A0A8I5KZ68;A0A6Q8KRG2;A0A8I5KNZ1;A0A8I5QJQ7;A0A087WYC0;A0A1W2PQY5;A0A8I5KT73;Q08379-2	2.42716	2.51569	2.47679	2.54297	2.45568	2.34004	2.56227	2.49875	2.50596	2.39125	2.45294	2.52365	21	21	21	0	198.54	24.8	24.8	24.8	116.1	668000000	A0A8J9BZL8;Q08379;A0A8I5KZ68;A0A6Q8KRG2;A0A8I5KNZ1;A0A8I5QJQ7;A0A087WYC0;A0A1W2PQY5;A0A8I5KT73;Q08379-2;B7ZC06;A0A8I5KUW5;A0A8I5KQL3;A0A8I5KZ34;R4GND7;H0Y7B8;A0A8I5KRU0;A0A8I5QL14;A0A8I5KYU9
755	Centrosomal protein of 41 kDa	CEP41	Q9BYV8;A0A6Q8PFB1;A0A6Q8PFB5;A0A7I2SYM4;A0A6Q8PF12;A0A6Q8PH03;A0A6Q8PEV5;A0A6Q8PGR4;A0A7I2PK71;A0A6Q8PGX0;Q9BYV8-2;Q9BYV8-5	-2.90206	-2.70625	-2.8864	-2.56318	-2.68376	-3.00198	-2.4939	-2.74927	-2.86496	-2.91731	-2.84219	-2.87282	4	4	4	0	20.542	11.3	11.3	11.3	41.368	72963000	Q9BYV8;A0A6Q8PFB1;A0A6Q8PFB5;A0A7I2SYM4;A0A6Q8PF12;A0A6Q8PH03;A0A6Q8PEV5;A0A6Q8PGR4;A0A7I2PK71;A0A6Q8PGX0;Q9BYV8-2;Q9BYV8-5;C9JCX6;A0A6Q8PG60;A0A6Q8PHU1;F8WAV3;A0A6Q8PH12;A0A6Q8PH93;Q9BYV8-4;A0A6Q8PFZ2
756	Elongator complex protein 1	IKBKAP	O95163;A0A6Q8PHI5;A0A6Q8PHC9;A0A6Q8PHF4;A0A6Q8PFH9;A0A6Q8PG86;A0A6Q8PEX6;A0A6Q8PFB7;A0A6Q8PF66;A0A6Q8PGW3;A0A6Q8PH48;F5H2T0;A0A6Q8PFN8;A0A6Q8PHA0	0.895929	0.872168	0.886612	0.911911	0.937275	0.918728	0.772722	0.817556	0.901047	0.913433	0.972313	0.961702	13	13	13	0	69.163	10.6	10.6	10.6	150.25	227280000	O95163;A0A6Q8PHI5;A0A6Q8PHC9;A0A6Q8PHF4;A0A6Q8PFH9;A0A6Q8PG86;A0A6Q8PEX6;A0A6Q8PFB7;A0A6Q8PF66;A0A6Q8PGW3;A0A6Q8PH48;F5H2T0;A0A6Q8PFN8;A0A6Q8PHA0;A0A6Q8PGR0;A0A6Q8PF69;A0A6Q8PGA6;H0YDF3;A0A6Q8PGC4;A0A6Q8PH36;A0A6Q8PFC8
757	Chloride channel CLIC-like protein 1	CLCC1	Q96S66;A0A6Q8PEZ7;A0A6Q8PHQ1;A0A6Q8PG30;A0A8I5KRC0;A0A6Q8PG75;Q96S66-2;Q96S66-3;A0A6Q8PGA4;Q96S66-4;A0A6Q8PG14;Q5T1P5;A0A6Q8PG68	-0.458328	-0.466013	-0.563229	-0.533995	-0.408693	-0.505136	-0.570965	-0.569033	-0.473253	-0.39908	-0.479395	-0.551315	14	14	4	0	169.67	27.4	27.4	8.2	62.022	97243000	Q96S66;A0A6Q8PEZ7;A0A6Q8PHQ1;A0A6Q8PG30;A0A8I5KRC0;A0A6Q8PG75;Q96S66-2;Q96S66-3;A0A6Q8PGA4;Q96S66-4;A0A6Q8PG14;Q5T1P5;A0A6Q8PG68;A0A6Q8PF11;A0A8I5KXB0;A0A6Q8PFH1;A0A6Q8PFT6;A0A6Q8PF97;A0A8I5KPC2;A0A8I5KQ17
758	Protein FAM111A	FAM111A	E9PR18;A0A6Q8PF34;A0A804HLI8;Q96PZ2	-2.38806	-2.46635	-2.56117	-2.41992	-2.71909	-2.77898	-3.00615	-3.02939	-2.68316	-2.61822	-2.63213	-2.75047	2	2	2	0	6.026	11.5	11.5	11.5	21.135	13349000	E9PR18;A0A6Q8PF34;A0A804HLI8;Q96PZ2
759	Charged multivesicular body protein 1a	CHMP1A	A0A6Q8PF35;F8VUA2;A0A6Q8PG85;F5H875;Q9HD42;F8VVT7;A0A6Q8PGM8;A0A6Q8PFX8;A0A6Q8PFF9	2.33108	2.44763	2.42676	2.23874	2.44193	2.33557	2.3797	2.39282	2.51093	2.44763	2.47478	2.42192	8	8	8	0	9.8841	36.4	36.4	36.4	16.84	776630000	A0A6Q8PF35;F8VUA2;A0A6Q8PG85;F5H875;Q9HD42;F8VVT7;A0A6Q8PGM8;A0A6Q8PFX8;A0A6Q8PFF9;A0A6Q8PHU0
760	Dymeclin	DYM	A0A6Q8PF81;Q7RTS9;Q7RTS9-2	-0.877934	-0.885052	-0.961695	-1.00481	-0.967894	-1.01513	-1.07279	-1.11088	-0.861298	-0.930674	-0.847031	-0.921825	3	3	3	0	4.961	3.6	3.6	3.6	82.37	42015000	A0A6Q8PF81;Q7RTS9;Q7RTS9-2;J3QR81
763	Protein O-mannose kinase	POMK	A0A6Q8PFG8;A0A6Q8PFH3;Q9H5K3	-0.708902	-0.724728	-0.677574	-0.612211	-0.605398	-0.742977	-0.733126	-0.820759	-0.708813	-0.773581	-0.845177	-0.734062	3	3	3	0	21.751	14.8	14.8	14.8	29.321	32745000	A0A6Q8PFG8;A0A6Q8PFH3;Q9H5K3
764	E3 ubiquitin-protein ligase NEDD4-like	NEDD4L	A0A6Q8PFI7;A0A6Q8PHJ5;A0A6Q8PGP5;Q96PU5-3;Q96PU5-2;Q96PU5-6;Q96PU5-5;Q96PU5-7;Q96PU5;A0A7P0Z498;A0A6Q8PG51;A0A1B0GVY1;Q96PU5-9;Q96PU5-4	-5.09596	-5.14771	-4.95682	-4.87874	-5.01973	-4.69935	-4.82356	-5.22108	-4.95516	-4.85461	-5.12276	-4.95053	5	3	2	0.00099024	2.0732	5.1	3.4	2.6	109.46	6099300	A0A6Q8PFI7;A0A6Q8PHJ5;A0A6Q8PGP5;Q96PU5-3;Q96PU5-2;Q96PU5-6;Q96PU5-5;Q96PU5-7;Q96PU5;A0A7P0Z498;A0A6Q8PG51;A0A1B0GVY1;Q96PU5-9;Q96PU5-4;K7ERN1;K7ENS6
765	Prelamin-A/C;Lamin-A/C	LMNA	A0A6Q8PFJ0;P02545;P02545-6;P02545-2;A0A804HL68;Q3BDU5;A0A6Q8PHQ9;P02545-5;P02545-4;Q5TCI8;A0A6Q8PF80	2.73205	2.75698	2.68825	2.77826	2.95875	2.98488	2.95537	2.89622	2.62788	2.67181	2.55801	2.53906	80	80	2	0	323.31	76	76	2.1	80.902	5870300000	A0A6Q8PFJ0;P02545;P02545-6;P02545-2;A0A804HL68;Q3BDU5;A0A6Q8PHQ9;P02545-5;P02545-4;Q5TCI8;A0A6Q8PF80;A0A6Q8PGH0;A0A6Q8PFM1;A0A6Q8PF59;A0A6Q8PFF5;REV__Q5VX52
766	Mitofusin-2	MFN2	A0A6Q8PFJ4;O95140;A0A6Q8PGV8;A0A6Q8PGS9;A0A6Q8PGA3	0.740295	0.861761	0.916218	0.776344	0.819267	0.894041	0.895803	0.962118	0.853266	0.890373	0.885151	0.939276	14	14	13	0	97.479	18.2	18.2	17.3	91.786	169170000	A0A6Q8PFJ4;O95140;A0A6Q8PGV8;A0A6Q8PGS9;A0A6Q8PGA3;O95140-2;A0A6Q8PGR2;Q5JXC5
767	E3 ubiquitin-protein ligase LRSAM1	LRSAM1	Q6UWE0;Q6UWE0-2;A0A6Q8PGB2;A0A6Q8PG02;A0A6Q8PFL5;A0A6Q8PGT8;A0A6Q8PGF7;A0A6Q8PGW1;A0A6Q8PFT9;A0A6Q8PFW1;A0A6Q8PH70;A0A6Q8PFI6;A0A6Q8PHH6;Q6UWE0-3	0.419075	0.528608	0.519033	0.417772	0.600168	0.562489	0.545946	0.60751	0.576805	0.568726	0.545988	0.560675	14	14	14	0	84.839	21.6	21.6	21.6	83.593	436040000	Q6UWE0;Q6UWE0-2;A0A6Q8PGB2;A0A6Q8PG02;A0A6Q8PFL5;A0A6Q8PGT8;A0A6Q8PGF7;A0A6Q8PGW1;A0A6Q8PFT9;A0A6Q8PFW1;A0A6Q8PH70;A0A6Q8PFI6;A0A6Q8PHH6;Q6UWE0-3;A0A6Q8PF55;A0A6Q8PFL1;A0A6Q8PGZ2;A0A6Q8PG90;A0A6Q8PGH9
768	Apoptosis-inducing factor 1, mitochondrial	AIFM1	O95831;A0A6Q8PFM5;O95831-3;A0A6Q8PG15;A0A7I2PK44;A0A6Q8PFE1;A0A6Q8PHJ9;A0A6Q8PHC0;A0A6Q8PFQ8;A0A6Q8PFS4;A0A6Q8PFA7;A0A7I2RLJ8;E9PMA0;O95831-2;O95831-5	3.03887	3.04217	2.92674	3.01614	3.12884	3.06081	3.08976	3.04473	2.98386	2.92344	2.93947	2.9789	19	19	19	0	137.96	34.1	34.1	34.1	66.9	1066700000	O95831;A0A6Q8PFM5;O95831-3;A0A6Q8PG15;A0A7I2PK44;A0A6Q8PFE1;A0A6Q8PHJ9;A0A6Q8PHC0;A0A6Q8PFQ8;A0A6Q8PFS4;A0A6Q8PFA7;A0A7I2RLJ8;E9PMA0;O95831-2;O95831-5;A0A6Q8PFW2;O95831-4;A0A6Q8PHJ4;A0A6Q8PF87;A0A6Q8PFN1
769	Protein arginine N-methyltransferase 7	PRMT7	Q9NVM4;A0A8I5KRV0;A0A8I5KZ92;A0A8I5KXS9;A0A8I5KRW2;H3BRD3;A0A6Q8PFP4;A0A8I5QKZ3;A0A8I5KQA6;H3BNC0;A0A8I5KRA7;A0A8I5KPP4;A0A8I5KWG5;A0A8I5KYD6;Q9NVM4-4;Q9NVM4-3;A0A8I5KZ05;A0A8I5KPT4	-2.24627	-2.46083	-2.19571	-2.30604	-2.3558	-2.3614	-2.56627	-2.41077	-2.15088	-2.32	-2.13816	-2.19178	5	5	5	0	13.54	7.8	7.8	7.8	78.458	39643000	Q9NVM4;A0A8I5KRV0;A0A8I5KZ92;A0A8I5KXS9;A0A8I5KRW2;H3BRD3;A0A6Q8PFP4;A0A8I5QKZ3;A0A8I5KQA6;H3BNC0;A0A8I5KRA7;A0A8I5KPP4;A0A8I5KWG5;A0A8I5KYD6;Q9NVM4-4;Q9NVM4-3;A0A8I5KZ05;A0A8I5KPT4;Q9NVM4-2;H3BPZ8;H3BSS9
772	Fanconi anemia group D2 protein	FANCD2	A0A6Q8PFY3;Q9BXW9;Q9BXW9-1;Q9BXW9-3;H7BZJ7	-1.12	-1.25748	-1.1442	-1.17648	-1.45532	-1.29955	-1.43764	-1.54908	-1.21522	-1.13298	-1.30325	-1.23094	6	6	6	0	12.005	4.7	4.7	4.7	159.91	22973000	A0A6Q8PFY3;Q9BXW9;Q9BXW9-1;Q9BXW9-3;H7BZJ7;F8WE37;Q9BXW9-4
773	Protein TFG	TFG	A0A6Q8PFY7;Q92734-2;Q92734;C9JJP5;A0A6Q8PFC4;A0A6Q8PH89;A0A6Q8PH27;A0A6Q8PG00;A0A6Q8PG04;A0A6Q8PGS4;A0A6Q8PF40;Q92734-4;Q92734-3;C9JUE0;C9JTY3;A0A6Q8PF51	2.9368	2.94279	2.84244	2.92122	3.08072	2.96156	3.01413	2.98893	2.9992	2.89974	2.90951	2.93388	12	12	12	0	72.837	39.8	39.8	39.8	44.267	2198700000	A0A6Q8PFY7;Q92734-2;Q92734;C9JJP5;A0A6Q8PFC4;A0A6Q8PH89;A0A6Q8PH27;A0A6Q8PG00;A0A6Q8PG04;A0A6Q8PGS4;A0A6Q8PF40;Q92734-4;Q92734-3;C9JUE0;C9JTY3;A0A6Q8PF51
774	Ras-related protein Rab-7a	RAB7A	A0A6Q8PG52;A0A6Q8PH84;P51149;C9J592;C9J8S3;A0A6Q8PGE6;C9J4V0;C9IZZ0	3.17847	3.20456	3.07318	3.30587	3.10081	2.95679	3.25412	3.174	3.14726	3.08685	3.1754	3.29736	12	12	12	0	101.19	48.8	48.8	48.8	23.699	2851100000	A0A6Q8PG52;A0A6Q8PH84;P51149;C9J592;C9J8S3;A0A6Q8PGE6;C9J4V0;C9IZZ0;C9J7D1;C9J4S4;A0A6Q8PF79
775	DNA-directed RNA polymerase II subunit RPB1	POLR2A	A0A6Q8PGB0;P24928	2.33961	2.3131	2.23818	2.33189	2.27868	2.23679	2.27606	2.22951	2.32028	2.31058	2.33553	2.33844	34	34	34	0	173.27	19.3	19.3	19.3	217.24	608310000	A0A6Q8PGB0;P24928;P24928-2
776	E3 ubiquitin-protein ligase TRIP12	TRIP12	A0A6Q8PHK0;A0A6Q8PGG9;Q14669-3;Q14669;Q14669-2;Q14669-4	1.38274	1.48816	1.4225	1.5041	1.51912	1.49077	1.53146	1.53912	1.66199	1.64809	1.63238	1.70682	24	24	24	0	116.1	12.7	12.7	12.7	228.48	214390000	A0A6Q8PHK0;A0A6Q8PGG9;Q14669-3;Q14669;Q14669-2;Q14669-4;G5E9G6;C9JLD7;C9JLJ5;C9JSX9;H7C1L9;F8W9P3
777			A0A6Q8PGI1	-2.04571	-1.45919	-1.78735	-1.43415	-1.49492	-0.0724735	-0.795462	-0.602299	-1.15846	-0.452568	-1.38855	-1.02777	27	1	1	0	3.4852	80.5	7.8	7.8	22.423	11964000	A0A6Q8PGI1
778	Intraflagellar transport protein 172 homolog	IFT172	A0A6Q8PGJ2;Q9UG01;Q9UG01-2	-4.36122	-4.55399	-4.3156	-4.35989	-4.38837	-4.44883	-4.18949	-4.25691	-4.54924	-4.63861	-4.55481	-4.26875	3	3	3	0.0068798	1.3905	1.6	1.6	1.6	194.95	9662300	A0A6Q8PGJ2;Q9UG01;Q9UG01-2;H7C186;H7C161;H7C252;H0YAI8;A0A6Q8PGK4;F5GZ56;A0A6Q8PFK2;A0A6Q8PG03;Q9UG01-3
780	Inverted formin-2	INF2	Q27J81;A0A6Q8PH71;Q27J81-2;A0A6Q8PHG2;A0A6Q8PGN3;A0A6Q8PHA2;A0A6Q8PF44;A0A6Q8PH25;A0A6Q8PF29;A0A6Q8PFW4;A0A6Q8PGC7;A0A087X118;A0A6Q8PH63;A0A0A0MQU1;A0A6Q8PFN5;A0A6Q8PH59;A0A6Q8PGU8;A0A6Q8PFB9;A0A6Q8PGY8	2.0829	2.04318	2.02215	1.94177	1.97475	1.99998	1.80399	1.78561	1.99996	2.13534	1.99168	1.89007	24	24	11	0	323.31	25.3	25.3	10.3	135.62	487150000	Q27J81;A0A6Q8PH71;Q27J81-2;A0A6Q8PHG2;A0A6Q8PGN3;A0A6Q8PHA2;A0A6Q8PF44;A0A6Q8PH25;A0A6Q8PF29;A0A6Q8PFW4;A0A6Q8PGC7;A0A087X118;A0A6Q8PH63;A0A0A0MQU1;A0A6Q8PFN5;A0A6Q8PH59;A0A6Q8PGU8;A0A6Q8PFB9;A0A6Q8PGY8;A0A6Q8PH52;A0A6Q8PFY4;A0A6Q8PG64;A0A6Q8PFJ1;A0A6Q8PGK9;A0A6Q8PGX4;Q27J81-3;A0A6Q8PF91;A0A6Q8PEY5;A0A6Q8PEY8
781	Alanine--tRNA ligase, cytoplasmic	AARS	P49588;H3BPK7;A0A6Q8PGN5;P49588-2;A0A6Q8PF33;A0A6Q8PGE8;A0A6Q8PFY2;A0A6Q8PGR9;A0A6Q8PGB5;A0A6Q8PFK3;A0A6Q8PHJ2;A0A6Q8PH44	5.31302	5.38911	5.31521	5.36409	5.72423	5.63046	5.68022	5.67688	5.33605	5.28252	5.26719	5.2929	44	44	44	0	323.31	44.7	44.7	44.7	106.81	6234100000	P49588;H3BPK7;A0A6Q8PGN5;P49588-2;A0A6Q8PF33;A0A6Q8PGE8;A0A6Q8PFY2;A0A6Q8PGR9;A0A6Q8PGB5;A0A6Q8PFK3;A0A6Q8PHJ2;A0A6Q8PH44;A0A6Q8PHP7;A0A6Q8PHP3;A0A6Q8PF77;A0A6Q8PG28;A0A6Q8PG62;A0A6Q8PGI8;A0A6Q8PHN5
783	Myotubularin-related protein 2	MTMR2	A0A6Q8PHS7;A0A6Q8PGS5;Q13614-2;Q13614;C9JEX3;A0A6Q8PHL9	-1.6911	-1.82721	-1.85757	-1.75024	-1.75101	-1.49613	-1.70135	-1.71676	-1.68521	-1.44942	-1.58076	-1.73932	8	7	7	0	10.399	15.4	13.9	13.9	60.996	83742000	A0A6Q8PHS7;A0A6Q8PGS5;Q13614-2;Q13614;C9JEX3;A0A6Q8PHL9;A0A6Q8PGV9
784	DNA-binding protein SMUBP-2	IGHMBP2	A0A6Q8PGT6;P38935;A0A6Q8PHR8;A0A6Q8PF01	-1.80733	-1.79576	-1.76078	-1.91722	-1.84883	-1.81334	-1.97319	-1.90204	-1.84473	-1.82838	-1.68955	-1.74758	5	5	5	0	12.201	5.6	5.6	5.6	96.325	22855000	A0A6Q8PGT6;P38935;A0A6Q8PHR8;A0A6Q8PF01;A0A6Q8PGQ2;A0A6Q8PFK9;A0A6Q8PEZ5;A0A6Q8PHG1;A0A6Q8PFN4;A0A6Q8PGX2
785	Spermatogenesis-associated protein 5	SPATA5	A0A6Q8PGU6;Q8NB90;Q8NB90-2;Q8NB90-3	0.703566	0.641748	0.642443	0.726084	0.57832	0.624783	0.52281	0.532394	0.637514	0.690231	0.683313	0.66839	15	14	14	0	47.826	16	14.7	14.7	100.35	122550000	A0A6Q8PGU6;Q8NB90;Q8NB90-2;Q8NB90-3
786	Fanconi anemia group I protein	FANCI	A0A6Q8PH09;Q9NVI1;F8W7R3;A0A6Q8PGF4;Q9NVI1-2;Q9NVI1-1;H3BT54;H3BMG4;Q9NVI1-4	-2.55604	-2.455	-2.37451	-2.37166	-2.67739	-2.51603	-2.40183	-2.44117	-2.49826	-2.3167	-2.56005	-2.37815	4	4	4	0	29.671	3.5	3.5	3.5	154.37	9359600	A0A6Q8PH09;Q9NVI1;F8W7R3;A0A6Q8PGF4;Q9NVI1-2;Q9NVI1-1;H3BT54;H3BMG4;Q9NVI1-4;H3BS60;H3BN35;H3BQE2;H3BP78
787	Myotubularin-related protein 13	SBF2	Q86WG5;A0A8I5QJN8;A0A6Q8PH13;A0A6Q8PHP8;A0A8I5KWY5;A0A8I5KTA9;A0A8I5KY55;A0A8I5KTX3;A0A8I5KQ02;H0YD05;A0A6Q8PH87;H0Y767;Q86WG5-3;A0A8I5KRP8;A0A8I5KVJ0	0.0613766	0	-0.00529671	0.109892	-0.014616	-0.0132713	-0.0263424	-0.0258141	-0.123753	-0.0892525	-0.0716076	-0.076355	11	11	11	0	54.982	7.3	7.3	7.3	208.46	67281000	Q86WG5;A0A8I5QJN8;A0A6Q8PH13;A0A6Q8PHP8;A0A8I5KWY5;A0A8I5KTA9;A0A8I5KY55;A0A8I5KTX3;A0A8I5KQ02;H0YD05;A0A6Q8PH87;H0Y767;Q86WG5-3;A0A8I5KRP8;A0A8I5KVJ0;A0A8I5KUI7;A0A8I5QL20
788	Solute carrier family 12 member 6	SLC12A6	B3KXX3;A0A6Q8PH21;Q9UHW9-6;Q9UHW9-5;Q9UHW9-2;Q9UHW9-3;Q9UHW9-4;Q9UHW9;H0YKQ8;H0YMQ9	1.19518	1.16097	1.29391	1.22945	1.04268	1.1101	1.13733	1.08326	0.825396	0.887566	0.883718	0.932775	18	12	12	0	53.436	18.5	13.5	13.5	106.94	182680000	B3KXX3;A0A6Q8PH21;Q9UHW9-6;Q9UHW9-5;Q9UHW9-2;Q9UHW9-3;Q9UHW9-4;Q9UHW9;H0YKQ8;H0YMQ9;H0YKE6
789	Histidine--tRNA ligase, cytoplasmic	HARS	P12081;E7ETE2;A0A6Q8PHA5;P12081-4;P12081-2;A0A6Q8PFF2;P12081-3;A0A6Q8PF47;B4DDD8;A0A6Q8PHE3;A0A6Q8PF07;B4E1C5	4.01911	4.07857	3.93107	4.06322	4.00237	3.9246	3.97111	3.90319	4.06277	3.9822	3.97322	4.04638	23	23	16	0	57.973	34	34	22.6	57.41	1984900000	P12081;E7ETE2;A0A6Q8PHA5;P12081-4;P12081-2;A0A6Q8PFF2;P12081-3;A0A6Q8PF47;B4DDD8;A0A6Q8PHE3;A0A6Q8PF07;B4E1C5;A0A6Q8PFN6;A0A6Q8PFG9;A0A6Q8PHQ0;D6RF05;A0A2R8YCI2;A0A2R8YFR1
790	Histone acetyltransferase KAT7;Histone acetyltransferase	KAT7	O95251;A0A6Q8PHH2;O95251-4;O95251-2;O95251-5;E7EUP3	-1.14165	-1.07328	-0.906548	-1.08314	-0.980917	-1.00992	-1.02558	-0.962061	-0.975571	-0.914059	-0.995497	-0.963474	7	7	6	0	28.533	11.6	11.6	9.8	70.642	58385000	O95251;A0A6Q8PHH2;O95251-4;O95251-2;O95251-5;E7EUP3;O95251-3;D6RFZ5;A0A3B3IS73;A0A3B3ISI1;A0A3B3ITI0;A0A3B3IT19;A0A3B3IU93;A0A3B3IRI4;A0A3B3ISW3;A0A3B3IT63;A0A3B3ISF5;H3BMX5;Q8WYB5-3;Q8WYB5-2;Q8WYB5
791	Cytosolic purine 5-nucleotidase	NT5C2	A0A6Q8PHP0;P49902;P49902-2;A0A6Q8PHB5;Q5JUV4	1.22068	1.29429	1.14035	1.16373	1.42333	1.42673	1.44266	1.52265	1.61179	1.66759	1.65627	1.64587	11	11	11	0	46.729	18.1	18.1	18.1	65.866	315330000	A0A6Q8PHP0;P49902;P49902-2;A0A6Q8PHB5;Q5JUV4;A0A6Q8PG36;REV__Q17RW3;REV__F5GWJ3;REV__M0QX83;A0A6Q8PF50;REV__A0A804HLB1;Q5JUV6;REV__H0YES7;S4R3A6;A0A6Q8PEZ2;S4R3E7;REV__A0A1B0GW38;A0A6Q8PFH2
793	Zinc finger protein GLI2;Zinc finger protein GLI1;Transcriptional activator GLI3;Transcriptional repressor GLI3R	GLI2;GLI1;GLI3	A0A7I2PJA1;P10070-4;P10070-3;P10070-2;P10070-1;P10070;A0A2R8YGX0;A0A7I2V4X9;P08151-3;P08151-2;P08151;P10071	-2.32398	-2.23828	-2.3607	-2.34466	-2.61979	-2.60544	-2.61051	-2.57242	-2.36358	-2.35321	-2.29983	-2.29302	3	3	3	0	3.7167	1.9	1.9	1.9	166.2	20938000	A0A7I2PJA1;P10070-4;P10070-3;P10070-2;P10070-1;P10070;A0A2R8YGX0;A0A7I2V4X9;P08151-3;P08151-2;P08151;P10071
794	Histone deacetylase 4	HDAC4	A0A7I2SVS4;P56524;P56524-2	-3.04271	-3.02845	-3.11289	-2.98458	-2.88559	-2.94222	-2.87678	-3.11106	-3.04249	-2.97876	-2.84072	-2.87531	4	4	4	0	5.1524	3.5	3.5	3.5	119.7	12325000	A0A7I2SVS4;P56524;P56524-2;C9J0X4;H7BZT3;C9J481;H7C397
795	Hepatocyte growth factor-regulated tyrosine kinase substrate	HGS	O14964;A0A7I2V2D8;A0A7I2V5A3;A0A7I2V2K2;A0A7I2V5A2;A0A7I2V3F9;A0A7I2V3I8;A0A7I2V2W5;A0A7I2V2R9;A0A7I2V3J3;A0A7I2V637;A0A7I2V307;A0A7I2YQD1;O14964-2;A0A7I2V6E0;A0A7I2V3Z1;I3L1P5	4.08362	4.19007	4.05177	4.17884	4.10128	3.95351	4.1535	4.10443	4.14975	4.07213	4.21032	4.20926	19	19	19	0	53.752	22.5	22.5	22.5	86.191	2023400000	O14964;A0A7I2V2D8;A0A7I2V5A3;A0A7I2V2K2;A0A7I2V5A2;A0A7I2V3F9;A0A7I2V3I8;A0A7I2V2W5;A0A7I2V2R9;A0A7I2V3J3;A0A7I2V637;A0A7I2V307;A0A7I2YQD1;O14964-2;A0A7I2V6E0;A0A7I2V3Z1;I3L1P5;A0A7I2V4X6;A0A7I2V5D6;I3L1E3;I3L165;A0A7I2V611;A0A7I2V628;A0A7I2V5W6;A0A7I2V5N3;A0A7I2V310;A0A7I2V4M9;A0A7I2V5L9;A0A7I2V4J7;A0A7I2V5X2;A0A7I2V5B7;A0A7I2V331;A0A7I2V3C3;A0A7I2V3Q7;A0A7I2YQS8;A0A7I2YQP0;A0A7I2YQY0;A0A7I2YQU5
796	Integrin beta-1;Integrin beta	ITGB1	H7C4K3;P05556;E7EUI6;A0A7I2V2F9;P05556-3;P05556-4;P05556-5;P05556-2;C9JPK5;A0A7I2V348	6.36492	6.37981	6.19644	6.35687	6.20412	6.07884	6.19247	6.05623	6.02142	5.95989	5.98806	5.9978	35	35	35	0	323.31	47.9	47.9	47.9	82.23	21687000000	H7C4K3;P05556;E7EUI6;A0A7I2V2F9;P05556-3;P05556-4;P05556-5;P05556-2;C9JPK5;A0A7I2V348;A0A7I2V5T3;A0A7I2V5Z8;E7EQW5;H7C4N8;E9PLR6;Q5T3E6;E9PQJ2;Q5T3E5;C9JNE0
797	Eukaryotic translation initiation factor 3 subunit E	EIF3E	P60228;A0A7I2V3S3;A0A7I2V3I0;A0A7I2V2H9;A0A7I2V2W0;A0A7I2V5Z6;A0A7I2V4B4;B3KW56;H0YBP5;A0A7I2V3I2;A0A7I2V4G3;E5RGA2;A0A7I2V5P9;E5RHS5	3.37503	3.43498	3.36217	3.46408	3.371	3.33132	3.45628	3.37214	3.4663	3.57876	3.54791	3.5603	20	20	20	0	226.21	42.5	42.5	42.5	52.22	2139400000	P60228;A0A7I2V3S3;A0A7I2V3I0;A0A7I2V2H9;A0A7I2V2W0;A0A7I2V5Z6;A0A7I2V4B4;B3KW56;H0YBP5;A0A7I2V3I2;A0A7I2V4G3;E5RGA2;A0A7I2V5P9;E5RHS5;A0A7I2V570;A0A161SXE1;A0A7I2V3W9;A0A7I2V429;H0YBR5;A0A7I2V2Q9;H0YAW4;E5RJ25;A0A7I2V2S9;A0A7I2V5K7;E5RII3;E5RIP5
798	Dipeptidyl peptidase 1;Dipeptidyl peptidase 1 exclusion domain chain;Dipeptidyl peptidase 1 heavy chain;Dipeptidyl peptidase 1 light chain	CTSC	A0A7I2V6E3;A0A7I2V466;A0A7I2V2Q8;P53634;A0A7I2YQT5;A0A7I2V5C5;H0YCY8	1.41754	1.35624	1.51951	1.51741	0.994205	1.07261	1.2555	1.0677	0.980267	0.978897	1.16469	1.12508	6	6	6	0	49.227	17.2	17.2	17.2	47.128	434750000	A0A7I2V6E3;A0A7I2V466;A0A7I2V2Q8;P53634;A0A7I2YQT5;A0A7I2V5C5;H0YCY8;A0A7I2V2V5;A0A7I2V5L5;A0A7I2V2F3;A0A7I2V4Z3;A0A7I2V3A2;A0A7I2V5J2;A0A7I2V3M6;P53634-2;P53634-3
799	Heterogeneous nuclear ribonucleoprotein A3	HNRNPA3	A0A7I2V2R3;P51991;A0A7I2V5D8;A0A7I2V4J6;A0A7I2V402;A0A7I2V4G0;P51991-2	3.34358	3.29302	3.22513	3.34118	3.41567	3.45819	3.46767	3.25639	3.24822	3.31597	3.28505	3.292	19	17	14	0	140.99	46.2	44.1	32.3	35.411	2638600000	A0A7I2V2R3;P51991;A0A7I2V5D8;A0A7I2V4J6;A0A7I2V402;A0A7I2V4G0;P51991-2
800	Dipeptidyl peptidase 4;Dipeptidyl peptidase 4 membrane form;Dipeptidyl peptidase 4 soluble form	DPP4	A0A7I2V2R5;A0A7I2V2X8;P27487;A0A7I2V5R8	-0.68873	-0.773327	-0.646082	-0.701391	-0.688852	-0.571316	-0.616234	-0.745773	-0.659937	-0.565996	-0.553694	-0.525246	6	6	6	0	9.1601	7.5	7.5	7.5	84.505	51225000	A0A7I2V2R5;A0A7I2V2X8;P27487;A0A7I2V5R8;A0A7I2V2I2
801	Inosine-5-monophosphate dehydrogenase 2	IMPDH2	A0A7I2V2T3;P12268;E7ETK5;H0Y4R1;A0A7I2YQK5	3.87418	3.92299	3.87951	4.01637	4.0199	4.00868	4.0997	4.01414	4.08145	4.0823	4.0867	4.14708	18	18	16	0	132.58	34.1	34.1	31.2	56.842	2011100000	A0A7I2V2T3;P12268;E7ETK5;H0Y4R1;A0A7I2YQK5
802	Small glutamine-rich tetratricopeptide repeat-containing protein alpha	SGTA	A0A7I2V697;A0A7I2V4T9;A0A7I2V2U2;A0A7I2V5Z3;A0A7I2V588;O43765;K7EMD6	2.15421	2.05655	2.05902	2.15448	1.96588	2.03723	2.1925	1.91112	2.03905	2.0932	2.21091	2.15656	7	7	7	0	55.138	29	29	29	28.54	506380000	A0A7I2V697;A0A7I2V4T9;A0A7I2V2U2;A0A7I2V5Z3;A0A7I2V588;O43765;K7EMD6
803	Bifunctional methylenetetrahydrofolate dehydrogenase/cyclohydrolase, mitochondrial;NAD-dependent methylenetetrahydrofolate dehydrogenase;Methenyltetrahydrofolate cyclohydrolase	MTHFD2	A0A7I2V2U6;P13995;A0A7I2YQD4;B8ZZU9;P13995-2	0.212231	-0.0153847	-0.0309982	-0.0919056	0.320061	0.492559	0.425674	0.153671	-0.144712	-0.00849533	0.149893	0.094059	7	7	6	0	24.014	24.1	24.1	21.9	35.222	279990000	A0A7I2V2U6;P13995;A0A7I2YQD4;B8ZZU9;P13995-2;A0A7I2V482;B9A062;A0A0C4DG60;Q9H903-3
804	Twinfilin-2	TWF2	A0A7I2V2U8;A0A7I2V5D3;Q6IBS0;A0A7I2V5B1;D6RG15	1.591	1.47968	1.43164	1.39635	1.33051	1.42112	1.08334	1.13025	1.33787	1.44138	1.31124	1.18983	15	11	6	0	120.89	52.7	45.6	20.9	33.764	392750000	A0A7I2V2U8;A0A7I2V5D3;Q6IBS0;A0A7I2V5B1;D6RG15;A0A7I2YQM6;A0A7I2V3T5
805	MAP/microtubule affinity-regulating kinase 3	MARK3	P27448-8;A0A7I2V409;A0A7I2V4K8;P27448-3;P27448;A0A7I2YQF7;P27448-4;A0A7I2V2U9;A0A7I2V2N8;P27448-2;A0A7I2V3I9;J3KNR0;H0YNV4;H0YJI9;P27448-6;A0A7I2V602;P27448-7;A0A7I2V639;A0A7I2V5G3;A0A7I2V3B9;A0A7I2YQF4;A0A7I2V549;A0A7I2V2E3;A0A7I2V4G7;H0YKP9;A0A7I2V4T2;A0A7I2V2I9;A0A7I2V3K2;H0YIY6;A0A7I2V3C6;A0A7I2V3P5	0.781914	0.792006	0.791557	0.793982	0.817274	0.81699	0.792788	0.800877	0.706539	0.75914	0.782972	0.762321	19	19	17	0	71.832	28.1	28.1	25	74.09	148650000	P27448-8;A0A7I2V409;A0A7I2V4K8;P27448-3;P27448;A0A7I2YQF7;P27448-4;A0A7I2V2U9;A0A7I2V2N8;P27448-2;A0A7I2V3I9;J3KNR0;H0YNV4;H0YJI9;P27448-6;A0A7I2V602;P27448-7;A0A7I2V639;A0A7I2V5G3;A0A7I2V3B9;A0A7I2YQF4;A0A7I2V549;A0A7I2V2E3;A0A7I2V4G7;H0YKP9;A0A7I2V4T2;A0A7I2V2I9;A0A7I2V3K2;H0YIY6;A0A7I2V3C6;A0A7I2V3P5;A0A7I2V4L1;B4DIB3;A0A7I2V2J6;A0A7I2V550;A0A087X0I6;A0A7I2V3Q1;A0A7I2V4T5;A0A7I2V483;A0A7I2YQ84…
806	Acyl-CoA-binding domain-containing protein 5	ACBD5	Q5T8D3-3;Q5T8D3-2;A0A7I2YQE9;B7Z2R7;A0A7I2YQD7;A0A7I2V5E1;A0A7I2V2Y9;Q5T8D3;A0A7I2V347;Q5T8D3-4;A0A7I2V690;A0A7I2V560;A0A7I2YQJ9;A0A7I2V2M2;A0A7I2V420;A0A7I2V5L4;A0A7I2V556;A0A7I2YQS1;A0A7I2V5U2	1.26809	1.258	1.21232	1.32181	0.961687	1.00243	1.09656	0.997759	0.968508	0.902346	0.909748	1.03643	9	9	9	0	44.703	20	20	20	58.977	203290000	Q5T8D3-3;Q5T8D3-2;A0A7I2YQE9;B7Z2R7;A0A7I2YQD7;A0A7I2V5E1;A0A7I2V2Y9;Q5T8D3;A0A7I2V347;Q5T8D3-4;A0A7I2V690;A0A7I2V560;A0A7I2YQJ9;A0A7I2V2M2;A0A7I2V420;A0A7I2V5L4;A0A7I2V556;A0A7I2YQS1;A0A7I2V5U2;X6RDD7;A0A7I2V462;Q5T8E0;A0A7I2V2R8
808	Importin subunit alpha-1	KPNA2	A0A7I2V351;A0A7I2V487;A0A7I2YQE1;P52292;A0A7I2V3Z3;J3QLL0;J3KS65	2.08627	2.14321	2.0589	2.09342	1.74161	1.80749	1.74686	1.6643	2.31957	2.31564	2.2753	2.23438	10	10	10	0	224.37	24	24	24	55.086	835000000	A0A7I2V351;A0A7I2V487;A0A7I2YQE1;P52292;A0A7I2V3Z3;J3QLL0;J3KS65
809	Catechol O-methyltransferase	COMT	A0A7I2V370;P21964-2;P21964;F8WBW9;E7EMS6;E7EUU8;A0A7I2V3G7;H7BZ45	4.09676	4.07689	3.93279	3.99459	4.17936	4.12977	4.08426	4.05143	4.04416	3.98272	3.99748	3.95504	5	5	5	0	43.096	16.2	16.2	16.2	33.483	1829200000	A0A7I2V370;P21964-2;P21964;F8WBW9;E7EMS6;E7EUU8;A0A7I2V3G7;H7BZ45
810	Calcium signal-modulating cyclophilin ligand	CAMLG	A0A7I2V377;A0A7I2V518;P49069	-0.993799	-1.02565	-0.998135	-1.04589	-1.03852	-1.03845	-1.11086	-1.06053	-1.12337	-1.04649	-0.873352	-1.03905	3	3	3	0	6.733	12	12	12	25.8	29504000	A0A7I2V377;A0A7I2V518;P49069;A0A7I2V3C5;D6RIW3
811	Bcl-2-like protein 2	BCL2L2;PABPN1	A0A7I2V383;Q92843-2;B4DEH8;G3V4T2;H0YJH9	-3.66069	-3.55201	-3.2655	-3.53299	-3.74044	-3.69164	-3.81351	-3.72176	-3.57598	-3.63285	-3.59241	-3.49465	8	1	1	0	18.086	20	5.2	5.2	40.525	12761000	A0A7I2V383;Q92843-2;B4DEH8;G3V4T2;H0YJH9;H0YJC7;G3V4B7;G3V5A9;Q92843;A6NDY0-2;A6NDY0;A6NDY0-4
812	Presequence protease, mitochondrial	PITRM1	Q5JRX3-2;Q5JRX3;Q5JRX3-3;A0A7I2YQT2;A0A7I2V5C6;A0A7I2V397;A0A0A0MRX9;A0A7I2YQX5;A0A7I2V5H2;A0A7I2V3B6;A0A7I2V3X0;H0Y4F7;A0A7I2V5R2;A0A7I2V4N3	0.980129	1.05482	1.02482	1.01863	1.17729	1.15238	1.15955	1.51961	1.02199	1.10105	0.984612	1.08069	14	14	14	0	28.252	13.7	13.7	13.7	117.51	240900000	Q5JRX3-2;Q5JRX3;Q5JRX3-3;A0A7I2YQT2;A0A7I2V5C6;A0A7I2V397;A0A0A0MRX9;A0A7I2YQX5;A0A7I2V5H2;A0A7I2V3B6;A0A7I2V3X0;H0Y4F7;A0A7I2V5R2;A0A7I2V4N3;B1APQ0;A0A7I2V449;H0Y7L7;A0A7I2V5K2;B4DEU0
813	Sec1 family domain-containing protein 1	SCFD1	Q8WVM8;A0A7I2V5Z4;A0A7I2V3B4;A0A7I2V3G4;A0A7I2V4U2;A0A7I2V4R0;A0A7I2V5I2;A0A7I2V4B8;Q8WVM8-2;A0A7I2V320;Q8WVM8-3;A0A7I2V2U5;B7Z5N7;A0A7I2V448;G3V2M8;A0A7I2V590;A0A7I2V362;A0A7I2V3C9;A0A7I2YQR2;A0A7I2V534;H0YIZ7	2.95885	3.01559	2.91895	3.05688	3.07174	3.08112	3.1563	3.11038	3.15588	3.16488	3.21668	3.2296	17	17	17	0	229.95	31	31	31	72.379	1015400000	Q8WVM8;A0A7I2V5Z4;A0A7I2V3B4;A0A7I2V3G4;A0A7I2V4U2;A0A7I2V4R0;A0A7I2V5I2;A0A7I2V4B8;Q8WVM8-2;A0A7I2V320;Q8WVM8-3;A0A7I2V2U5;B7Z5N7;A0A7I2V448;G3V2M8;A0A7I2V590;A0A7I2V362;A0A7I2V3C9;A0A7I2YQR2;A0A7I2V534;H0YIZ7;G3V5E2;A0A7I2V5H5;H0YJY1;A0A7I2V321;A0A7I2YQQ1;G3V3K9;A0A7I2V4B9;A0A7I2V5R9;G3V4I1;J3KNG4;G3V5F3;A0A7I2V3Y3;A0A7I2V414;H0YJS6;G3V363
814	Aconitate hydratase, mitochondrial	ACO2	A0A7I2V3U0;A0A7I2V586;A0A7I2V5T4;A0A7I2V3F1;A2A274;Q99798;A0A7I2V5A1;A0A7I2V614	2.52756	2.49777	2.46388	2.64864	2.47843	2.42058	2.7051	2.57882	2.31933	2.49847	2.45364	2.52954	18	18	18	0	239.72	30.9	30.9	30.9	79.014	1469600000	A0A7I2V3U0;A0A7I2V586;A0A7I2V5T4;A0A7I2V3F1;A2A274;Q99798;A0A7I2V5A1;A0A7I2V614;A0A7I2V538;A0A7I2V6A6;A0A7I2V4I8;A0A7I2V5W7;A0A7I2V3C8;A0A7I2V3U7
815	Nucleolin	NCL	P19338;A0A7I2V3F3;C9JLB1;A0A7I2V428;H7BY16;A0A7I2V2U7;A0A7I2V5M5;A0A7I2V506;A0A7I2V349;A0A7I2V699;A0A7I2V2S8	6.88367	6.7607	6.67024	6.69607	6.91935	6.82094	6.60708	6.70196	6.84742	6.78924	6.77692	6.72039	45	45	45	0	120.84	43.8	43.8	43.8	76.613	18777000000	P19338;A0A7I2V3F3;C9JLB1;A0A7I2V428;H7BY16;A0A7I2V2U7;A0A7I2V5M5;A0A7I2V506;A0A7I2V349;A0A7I2V699;A0A7I2V2S8;REV__A0A7I2V2U7;REV__A0A7I2V5M5;REV__A0A7I2V349;REV__A0A7I2V428;REV__A0A7I2V506;REV__C9JLB1;REV__A0A7I2V3F3;REV__P19338;REV__H7BY16
816	AarF domain-containing protein kinase 4	ADCK4	M0R001;A0A7I2V3G8;A0A7I2V544;A0A7I2V5Z5;M0R0L2;Q96D53-2;Q96D53	-3.28553	-3.19474	-3.16729	-3.16047	-3.51943	-3.49881	-3.36367	-3.37064	-3.74074	-3.79024	-3.57679	-3.53606	1	1	1	0.0047606	1.4968	4.4	4.4	4.4	22.471	3956700	M0R001;A0A7I2V3G8;A0A7I2V544;A0A7I2V5Z5;M0R0L2;Q96D53-2;Q96D53
817			A0A7I2V3P9;A0A7I2V647	-2.99966	-3.66287	-3.60342	-4.25121	-3.63039	-2.91499	-4.53959	-3.70444	-3.16667	-3.01517	-3.33911	-4.20978	17	1	1	0	4.3711	41.2	2.8	2.8	43.501	17516000	A0A7I2V3P9;A0A7I2V647;A0A7I2V547;A0A7I2V382;A0A7I2V3Z6;H0YAE3;A0A7I2V481;A0A7I2V3R7
818	Transcription factor BTF3	BTF3	A0A7I2V3T6;P20290-2;A0A7I2YQL2;D6RDG3	-0.89753	0.442963	0.222694	1.21487	0.19978	-0.60112	1.3752	1.12754	0.531445	-0.0050621	0.428459	1.33275	9	1	1	0.0004351	2.4732	36.5	6.4	6.4	17.125	88353000	A0A7I2V3T6;P20290-2;A0A7I2YQL2;D6RDG3;A0A7I2V5Y3;H0Y9Y1;Q96K17-3
819	Signal transducer and activator of transcription 3;Signal transducer and activator of transcription	STAT3	P40763;P40763-3;A0A7I2V3V0;A0A7I2V4R2;A0A7I2V4C8;A0A7I2V5N9;A0A7I2YQR5;A0A7I2V444;A0A7I2V2G1;P40763-2;A0A7I2V395;A0A7I2YQD2;A0A7I2V4R3;A0A7I2YQI1;G8JLH9;A0A7I2V552;A0A7I2V2T1;A0A7I2V4F6	3.37421	3.29069	3.31081	3.33078	3.36399	3.43745	3.39145	3.22482	3.3602	3.51929	3.50887	3.45076	21	21	21	0	192.13	34.3	34.3	34.3	88.067	1260100000	P40763;P40763-3;A0A7I2V3V0;A0A7I2V4R2;A0A7I2V4C8;A0A7I2V5N9;A0A7I2YQR5;A0A7I2V444;A0A7I2V2G1;P40763-2;A0A7I2V395;A0A7I2YQD2;A0A7I2V4R3;A0A7I2YQI1;G8JLH9;A0A7I2V552;A0A7I2V2T1;A0A7I2V4F6
820	Zinc finger FYVE domain-containing protein 26	ZFYVE26	G3V2D8;A0A7I2YQV0;A0A7I2YQU3;A0A7I2V403;Q68DK2-5;Q68DK2-2;Q68DK2	-2.95956	-3.10403	-2.94086	-3.08819	-3.03636	-2.87658	-2.84737	-3.0356	-3.08393	-3.05617	-3.28578	-3.07775	3	3	3	0	4.1524	1.2	1.2	1.2	248.74	6487300	G3V2D8;A0A7I2YQV0;A0A7I2YQU3;A0A7I2V403;Q68DK2-5;Q68DK2-2;Q68DK2;G3V230;A0A7I2V4E6;Q68DK2-4
821	Core histone macro-H2A.2;Histone H2A	H2AFY2	A0A7I2V412;A0A7I2V423;Q9P0M6;Q5SQT3;A0A7I2YQD6	1.42534	1.31235	1.27131	1.18083	1.34344	1.71341	1.38928	1.40618	1.27555	1.28789	1.31018	1.19611	7	6	6	0	17.754	23.3	20.6	20.6	36.278	190810000	A0A7I2V412;A0A7I2V423;Q9P0M6;Q5SQT3;A0A7I2YQD6;A0A7I2YQF0;A0A7I2YQR8;A0A7I2V6E9;A0A7I2V2N7;A0A7I2V4W8;A0A7I2V3R0;A0A7I2V522;A0A7I2V3Z8;A0A7I2V3M7;A0A7I2V633;A0A7I2V3C2
822	Cytospin-B	SPECC1	Q5M775;A0A7P0T9K0;A0A7I2V486;A0A7I2V416;A0A7P0TBP2;A0A7I2YQJ3;A0A7I2V451;A0A7P0TB87;A0A7P0Z4I1;A0A7I2V562;A0A7P0TAS3;J3QS22;Q5M775-2;Q5M775-3;Q5M775-5;Q5M775-4	-1.20275	-1.38676	-1.43308	-1.36125	-1.30213	-1.29177	-1.25144	-1.36949	-1.46084	-1.527	-1.4094	-1.48577	6	6	5	0	16.219	5.7	5.7	5.1	118.58	26917000	Q5M775;A0A7P0T9K0;A0A7I2V486;A0A7I2V416;A0A7P0TBP2;A0A7I2YQJ3;A0A7I2V451;A0A7P0TB87;A0A7P0Z4I1;A0A7I2V562;A0A7P0TAS3;J3QS22;Q5M775-2;Q5M775-3;Q5M775-5;Q5M775-4;J3KRB9;J3QQM0;A0A7I2V5G2;I3L414;J3KSG2;J3KRN9;A0A7P0TBD3
823	ATP-dependent RNA helicase DDX1	DDX1	A0A7I2V430;A0A7I2V4F0;Q92499;A0A7I2YQ77;A0A7I2V2M5;A0A087WZ71;A0A087X2G1;Q92499-3;Q92499-2;A0A7I2V4J3;A0A7I2V421	5.12904	5.16531	5.09076	5.24878	5.11278	5.10711	5.22479	5.10262	4.98288	5.02431	5.12034	5.13634	33	33	33	0	223.07	53.9	53.9	53.9	77.86	5031000000	A0A7I2V430;A0A7I2V4F0;Q92499;A0A7I2YQ77;A0A7I2V2M5;A0A087WZ71;A0A087X2G1;Q92499-3;Q92499-2;A0A7I2V4J3;A0A7I2V421;A0A7I2V5X8;A0A7I2YQD0;A0A7I2V4Q0
824	Cathepsin B;Cathepsin B light chain;Cathepsin B heavy chain	CTSB	P07858;E9PHZ5;A0A7I2V440;A0A7P0NGZ6;A0A7I2V668;A0A7I2YQK9;E9PQM1;E9PSG5;E9PR21;A0A7I2V4Z9	4.5799	4.54207	4.34274	4.55208	4.47219	4.38835	4.60813	4.52955	4.14446	3.94274	4.15792	4.13169	12	12	12	0	117.91	40.4	40.4	40.4	37.821	9278500000	P07858;E9PHZ5;A0A7I2V440;A0A7P0NGZ6;A0A7I2V668;A0A7I2YQK9;E9PQM1;E9PSG5;E9PR21;A0A7I2V4Z9;E9PKQ7;A0A7I2V2J1;E9PNL5;E9PLY3;A0A7I2V4S6;A0A7I2V302;E9PCB3;A0A7I2V367;R4GMQ5;E9PS78
826	Cathepsin K	CTSK	A0A7I2V5Y9;A0A7I2YQX0;A0A7I2V4B1;A0A7I2V5Y6;A0A7I2V4B6;Q5QP40;P43235;A0A7I2V2M6	-1.273	-1.34303	-1.50393	-1.43499	-1.31899	-1.44922	-1.38898	-1.4559	-1.69304	-1.89689	-1.66096	-1.77139	3	2	2	0.0020909	1.872	8.6	5.9	5.9	29.186	20691000	A0A7I2V5Y9;A0A7I2YQX0;A0A7I2V4B1;A0A7I2V5Y6;A0A7I2V4B6;Q5QP40;P43235;A0A7I2V2M6;A0A7I2V354;A0A7P0T983;A0A7P0Z415;O60911
827	NADH dehydrogenase [ubiquinone] iron-sulfur protein 2, mitochondrial	NDUFS2	A0A7I2YQD8;A0A7I2V4G5;A0A7I2V4X8;O75306-2;O75306;A0A7I2V596;A0A7I2YQG7;A0A7I2V630;A0A7I2V410;A0A7I2V4W5;A0A7I2V2B9;A0A7I2V3J6	1.86836	1.82792	1.90091	1.92098	1.97639	1.80596	2.07922	1.92583	1.52652	1.5095	1.64647	1.61355	9	9	9	0	53.95	26.2	26.2	26.2	48.768	510200000	A0A7I2YQD8;A0A7I2V4G5;A0A7I2V4X8;O75306-2;O75306;A0A7I2V596;A0A7I2YQG7;A0A7I2V630;A0A7I2V410;A0A7I2V4W5;A0A7I2V2B9;A0A7I2V3J6;A0A7I2V5D5;A0A7I2V517;A0A7I2V5E2;A0A7I2V5G4
828	Zinc finger CCCH domain-containing protein 13	ZC3H13	A0A7I2V4I5;Q5T200;Q5T200-2	-0.529722	-0.545298	-0.599058	-0.4396	-0.520382	-0.361853	-0.502909	-0.473286	-0.564362	-0.468206	-0.644062	-0.58737	12	12	12	0	44.203	6.5	6.5	6.5	196.7	80679000	A0A7I2V4I5;Q5T200;Q5T200-2;A0A087WX14
829	Lysosomal protective protein;Lysosomal protective protein 32 kDa chain;Lysosomal protective protein 20 kDa chain;Carboxypeptidase	CTSA	P10619;P10619-2;X6R8A1;X6R5C5;A0A7I2V4K5;A0A7I2V4D1;Q5JZH0;A0A7I2V3B2;A0A7I2YQT8;A0A7I2V4R8	2.90623	2.89783	2.89381	2.92862	2.88165	2.99324	3.05474	2.84664	2.52021	2.78025	2.70243	2.60893	8	8	8	0	33.159	17.1	17.1	17.1	54.465	707190000	P10619;P10619-2;X6R8A1;X6R5C5;A0A7I2V4K5;A0A7I2V4D1;Q5JZH0;A0A7I2V3B2;A0A7I2YQT8;A0A7I2V4R8;A0A7I2V2E2;U3KQU6;A0A7I2V4Q9;A0A7I2V3M2;U3KQ41;U3KQF1;A0A7I2V504
830	Synaptobrevin homolog YKT6	YKT6	A0A7I2V4L6;O15498;A0A7I2V3A1;A0A7I2V3V7;O15498-2	3.00347	3.02791	2.99161	2.96866	2.98325	2.9563	2.90372	2.88301	2.95496	2.96103	2.92597	2.89502	9	9	9	0	41.942	49.2	49.2	49.2	21.713	1047000000	A0A7I2V4L6;O15498;A0A7I2V3A1;A0A7I2V3V7;O15498-2;H7C3K7;A0A7I2V3S2;A0A7I2V530
831	Polyadenylate-binding protein 4;Polyadenylate-binding protein	PABPC4	A0A7I2V4L7;Q13310-2;Q13310-3;B1ANR0;H0Y5F5;A0A7I2V598	-2.15892	-2.21219	-2.39536	-2.16253	-2.22	-2.2104	-2.35412	-2.29698	-2.20149	-2.17182	-2.13709	-2.26773	23	14	2	0	70.237	35.8	23.8	3.3	66.499	147320000	A0A7I2V4L7;Q13310-2;Q13310-3;B1ANR0;H0Y5F5;A0A7I2V598;H0YCC8;B1ANR1;H0Y6X6;H0YER0
832	Nodal modulator 3;Nodal modulator 2	NOMO3;NOMO2	A0A7I2V4T6;A0A7I2V6B0;J3KN36;P69849;A0A7I2V2Z5;Q5JPE7-2;Q5JPE7;A0A7I2V3P4;Q5JPE7-3;A0A7I2V4D7	-0.902802	-0.805187	-0.94939	-0.757671	-1.09353	-1.15542	-1.0662	-1.08137	-0.946653	-0.997818	-1.00478	-0.96999	33	33	3	0	160.78	27.1	27.1	2.5	129.17	61333000	A0A7I2V4T6;A0A7I2V6B0;J3KN36;P69849;A0A7I2V2Z5;Q5JPE7-2;Q5JPE7;A0A7I2V3P4;Q5JPE7-3;A0A7I2V4D7;A0A087WTD5
833	Glycylpeptide N-tetradecanoyltransferase 1	NMT1	A0A7I2V539;P30419;A0A7I2V3X4;A0A7I2V3U5;P30419-2;A0A7I2V4Y5;B7Z8J4	3.26878	3.28933	3.22606	3.38239	3.23818	3.22008	3.31842	3.15725	3.23213	3.22999	3.20463	3.21786	13	13	11	0	55.766	26.9	26.9	23.3	56.568	1228700000	A0A7I2V539;P30419;A0A7I2V3X4;A0A7I2V3U5;P30419-2;A0A7I2V4Y5;B7Z8J4;K7EN82;K7EN42;A0A7I2V3M5
834	NADH dehydrogenase [ubiquinone] 1 alpha subcomplex subunit 10, mitochondrial	NDUFA10	O95299;E7ESZ7;A0A7I2V594;A0A7I2V2X3;A0A7I2V438;A0A7I2V5U7;A0A7I2V419;A0A087WXC5;A0A7I2V458;A0A7I2V2W9;A0A7I2V5B2;H7C1Y7;A0A7I2V5L0;H7C2X4;A0A7I2V2N6;A0A7I2V4N8;A0A7I2V327;A0A7I2YQU0;A0A7I2V3H5;O95299-2;A0A7I2V2F6	0.691593	0.684437	0.581268	0.621283	0.752306	0.72908	0.865288	0.769779	0.531158	0.466196	0.509104	0.530367	6	6	6	0	40.288	16.3	16.3	16.3	40.75	255930000	O95299;E7ESZ7;A0A7I2V594;A0A7I2V2X3;A0A7I2V438;A0A7I2V5U7;A0A7I2V419;A0A087WXC5;A0A7I2V458;A0A7I2V2W9;A0A7I2V5B2;H7C1Y7;A0A7I2V5L0;H7C2X4;A0A7I2V2N6;A0A7I2V4N8;A0A7I2V327;A0A7I2YQU0;A0A7I2V3H5;O95299-2;A0A7I2V2F6;C9J6X0;A0A7I2V3D4;A0A7I2V2I6;Q8N1B9;H7C2W5;A0A7I2V2J5
835	Bcl-2-like protein 1	BCL2L1	Q5QP56;Q9H1R6;A0A7I2V597;Q5TE64;Q07817-2;Q07817-3;Q07817	0.151226	-0.0241184	-0.176174	-0.0508785	-0.0793133	0.0998955	-0.136639	-0.197729	-0.024971	-0.0128345	-0.155975	-0.064909	1	1	1	0.00043554	2.4908	5	5	5	20.244	58026000	Q5QP56;Q9H1R6;A0A7I2V597;Q5TE64;Q07817-2;Q07817-3;Q07817
836	Probable E3 ubiquitin-protein ligase makorin-2	MKRN2	A0A7I2YQI0;C9J494;A0A7I2V5D2;Q9H000;Q9H000-2	0.114586	0.175844	0.0426598	0.108246	0.295031	0.211582	0.301746	0.233648	0.236753	0.303505	0.214804	0.192829	8	8	7	0	14.07	15.4	15.4	13.7	46.334	110530000	A0A7I2YQI0;C9J494;A0A7I2V5D2;Q9H000;Q9H000-2;A0A7I2V4L9;A0A7I2V422;A0A7I2V388
837	Actin-binding LIM protein 2	ABLIM2	A0A7I2V5G9;F5GYR0;Q6H8Q1-6;Q6H8Q1-8;Q6H8Q1-3;Q6H8Q1-7;Q6H8Q1-2;Q6H8Q1-5;Q6H8Q1;Q6H8Q1-9	-2.83141	-2.73773	-2.74963	-2.82258	-2.9667	-3.03902	-2.81548	-2.84235	-2.70483	-2.83634	-2.7275	-2.67013	1	1	1	0	5.4066	2.6	2.6	2.6	69.388	13379000	A0A7I2V5G9;F5GYR0;Q6H8Q1-6;Q6H8Q1-8;Q6H8Q1-3;Q6H8Q1-7;Q6H8Q1-2;Q6H8Q1-5;Q6H8Q1;Q6H8Q1-9
838	60S ribosomal protein L13a	RPL13A;RPL13a	A0A7I2V5L3;P40429;M0QYS1;A0A7I2V2L9;Q8J015	4.72433	4.58284	4.5824	4.58357	4.52168	4.49843	4.41363	4.38065	4.69757	4.81371	4.73498	4.61093	14	14	14	0	36.096	50	50	50	21.716	4334200000	A0A7I2V5L3;P40429;M0QYS1;A0A7I2V2L9;Q8J015;Q6NVV1;M0QZU1;A0A096LPE0
839	Cathepsin L1;Cathepsin L1 heavy chain;Cathepsin L1 light chain;Putative inactive cathepsin L-like protein CTSL3P	CTSL;CTSL3P	A0A7I2V5M3;P07711-3;P07711;A0A7I2V484;A0A7I2YQB5;A0A7I2V2H7;Q5T8F0;A0A7I2YQA2;Q5NE16	0.0710888	0.00288963	0.00738525	0.256823	-0.492615	-0.302059	-0.230793	-0.523254	-0.566368	-0.380102	-0.509171	-0.468702	4	4	3	0	38.655	14.3	14.3	14.3	29.57	300240000	A0A7I2V5M3;P07711-3;P07711;A0A7I2V484;A0A7I2YQB5;A0A7I2V2H7;Q5T8F0;A0A7I2YQA2;Q5NE16
840	Peptidyl-prolyl cis-trans isomerase G;Peptidyl-prolyl cis-trans isomerase	PPIG	A0A7I2V5Q5;Q13427;A0A7I2V629;E9PG73;A0A7I2V4F2;C9JM79;Q13427-2;C9JN15	1.32759	1.43877	1.40808	1.24595	1.43326	1.30352	1.21424	1.54608	1.53791	1.34521	1.34294	1.28931	14	14	14	0	44.588	18	18	18	88.371	295350000	A0A7I2V5Q5;Q13427;A0A7I2V629;E9PG73;A0A7I2V4F2;C9JM79;Q13427-2;C9JN15;A0A7I2V4W3;C9J679
841	Serine/threonine-protein kinase Nek9	NEK9	A0A7I2V5R1;Q8TD19;A0A7I2V454;G3V5V0	2.47899	2.55579	2.47433	2.56962	2.73127	2.64194	2.79676	2.71836	2.53167	2.50516	2.59464	2.68816	18	18	17	0	306.21	24.2	24.2	23.5	108.46	621550000	A0A7I2V5R1;Q8TD19;A0A7I2V454;G3V5V0;G3V2Z5;G3V459;A0A7I2V4E9;REV__A0A7I2YQD6
842	Nucleophosmin	NPM1	A0A7I2V5S2;A0A7I2YQC0;P06748;P06748-3;E5RI98;P06748-2;A0A7I2V5J8	6.31142	6.31666	6.14797	6.28538	6.46263	6.3231	6.4334	6.44734	6.39814	6.27329	6.36824	6.3583	21	21	21	0	121.22	43	43	43	33.875	26986000000	A0A7I2V5S2;A0A7I2YQC0;P06748;P06748-3;E5RI98;P06748-2;A0A7I2V5J8;A0A7I2V2X9;A0A7I2V3U2;A0A7I2V433;A0A7I2V4G8;A0A7I2V3G5;A0A7I2V579;E5RGW4
843	Tight junction protein ZO-1	TJP1	A0A7I2V5U5;G5E9E7;A0A0G2JNH2;Q07157-2	-0.46777	-0.0849953	-0.289679	0.0378094	0.14798	-0.152639	0.262918	0.310465	0.373478	0.128696	0.410049	0.580532	70	2	2	0	4.4908	45.7	0.9	0.9	188.96	110600000	A0A7I2V5U5;G5E9E7;A0A0G2JNH2;Q07157-2
844	Glutaminyl-peptide cyclotransferase-like protein	QPCTL	A0A7I2V5X1;Q9NXS2;K7EQG1;Q9NXS2-3	-0.591791	-0.560854	-0.65164	-0.66482	-0.672913	-0.78562	-0.700848	-0.701029	-0.650932	-0.611238	-0.477598	-0.573374	5	5	5	0	10.823	16	16	16	29.604	99999000	A0A7I2V5X1;Q9NXS2;K7EQG1;Q9NXS2-3
845	Kinesin-like protein;Kinesin-like protein KIF23	KIF23	A0A7I2V5Y5;A0A2U3TZL8;H7BYN4;Q02241-2;Q02241;Q02241-3	1.24454	1.25691	1.3145	1.41345	0.92404	0.958307	1.04307	0.961065	1.49736	1.45843	1.54559	1.6424	13	13	13	0	29.163	13.8	13.8	13.8	111.7	182500000	A0A7I2V5Y5;A0A2U3TZL8;H7BYN4;Q02241-2;Q02241;Q02241-3;H0YME6;A0A2R8Y531;H0YMJ4
846	Non-POU domain-containing octamer-binding protein	NONO	A0A7I2V5Y7;Q15233-2;Q15233;A0A7I2V4J2;A0A7I2V535;A0A7P0MRW0;A0A7I2V4K9;H7C367;A0A7I2V4N2;A0A7I2V464	5.00765	5.07967	5.01371	5.19304	5.17682	5.20374	5.28141	5.16446	5.10621	5.18565	5.10201	5.15011	29	27	24	0	168.12	50.4	50.4	47.3	54.826	5452200000	A0A7I2V5Y7;Q15233-2;Q15233;A0A7I2V4J2;A0A7I2V535;A0A7P0MRW0;A0A7I2V4K9;H7C367;A0A7I2V4N2;A0A7I2V464;C9JYS8;C9IZL7;C9J4X2;A0A0U1RQF9;A0A7I2YQK8
847	Intraflagellar transport protein 43 homolog	IFT43	A0A7I2V6B2;Q96FT9-3;Q96FT9-4;Q96FT9;Q96FT9-2	-3.97436	-4.05845	-4.20729	-4.14378	-3.56585	-3.81234	-3.97592	-3.82449	-3.87267	-4.01981	-3.93984	-4.07272	1	1	1	0	3.9266	8	8	8	21.078	2052100	A0A7I2V6B2;Q96FT9-3;Q96FT9-4;Q96FT9;Q96FT9-2
848	UTP--glucose-1-phosphate uridylyltransferase	UGP2	A0A7I2YQ74;Q16851-2;A0A087WYS1	-4.76578	-5.20573	-5.21434	-4.98326	-4.91578	-4.85939	-5.2683	-5.22224	-5.27409	-4.93435	-5.29825	-4.97271	22	1	1	0	32.299	48.5	2.8	2.8	51.695	40813000	A0A7I2YQ74;Q16851-2;A0A087WYS1;A0A7I2V676;C9JNZ1;A0A7I2V4T0;C9JTZ5;C9JUW1;A0A7I2V2Q3;C9JWG0;C9JVG3;C9JQU9;F2Z3H1;C9J3M0;F2Z3P4;F8WC70
849	Ubiquitin carboxyl-terminal hydrolase 40	USP40	A0A7I2YQ75;Q9NVE5;Q9NVE5-3	-5.86915	-5.87794	-5.75812	-5.57942	-5.60482	-5.80636	-5.58316	-5.90545	-5.50128	-5.36788	-5.64215	-5.89788	2	2	2	0.0009901	2.0732	1.4	1.4	1.4	140.26	2168200	A0A7I2YQ75;Q9NVE5;Q9NVE5-3
850	Casein kinase II subunit beta	CSNK2B;CSNK2B-LY6G5B-1181;CSNK2B-LY6G5B--991	A0A7I2YQ78;Q5SRQ6;P67870;Q5SRQ3;N0E472;A0A0G2JM12	1.91977	2.06474	1.97576	2.165	2.07187	1.96457	2.263	2.2102	2.00895	2.04649	2.01995	2.1079	5	5	5	0	52.204	25.1	25.1	25.1	26.668	416700000	A0A7I2YQ78;Q5SRQ6;P67870;Q5SRQ3;N0E472;A0A0G2JM12;A0A7I2V500;N0E644;A0A0G2JM58;A0A7I2YQQ2
851			A0A7I2YQ88	-3.22499	-3.32259	-3.32056	-3.27178	-3.40339	-3.43802	-3.46914	-3.47255	-3.07054	-3.15925	-3.06305	-3.06557	35	1	1	0.0020903	1.8654	52.6	1.6	1.6	70.338	4211800	A0A7I2YQ88;H0YB86;Q4VXU2;A0A6Q8JFT6;H0YB75;H0YAS6;E5RGH3;E5RH24;E5RJB9;H0YAS7;A0A6I8PS38;Q4VXU2-2;H0YAW6;A0A6I8PLA1;H0YC10;E5RHG7;H0YEQ8;A0A6Q8JFV4;E5RFD8;Q5JQF8;A0A7I2V3J9;E5RGC4;Q96DU9-2;Q96DU9
852	Eukaryotic translation initiation factor 3 subunit I	EIF3I	Q13347;A0A7I2YQF8;A0A7I2V3N2;A0A7P0MRT9;A0A7I2V3U3;A0A7I2V640;A0A7I2V2M3;A0A7I2V607;A0A7I2V613;A0A7I2YQI2;A0A7I2V685;Q5TFK1;A0A7I2YQU2;A0A7I2YQI6;A0A7I2V3K6;A0A7I2V4S8;A0A7I2V5V8;A0A7I2YQT9;A0A7I2YQC8;A0A7I2YQP9;A0A7I2V4C2	3.82978	3.86314	3.76973	3.88563	3.83922	3.79737	3.88859	3.76372	3.88886	3.99805	3.98096	3.9696	17	17	17	0	146.81	58.2	58.2	58.2	36.501	2728600000	Q13347;A0A7I2YQF8;A0A7I2V3N2;A0A7P0MRT9;A0A7I2V3U3;A0A7I2V640;A0A7I2V2M3;A0A7I2V607;A0A7I2V613;A0A7I2YQI2;A0A7I2V685;Q5TFK1;A0A7I2YQU2;A0A7I2YQI6;A0A7I2V3K6;A0A7I2V4S8;A0A7I2V5V8;A0A7I2YQT9;A0A7I2YQC8;A0A7I2YQP9;A0A7I2V4C2;A0A7I2V391;A0A7I2YQN1;A0A7I2YQX4;A0A7I2V5E4;A0A7I2V3T4;A0A7I2V415
853	Ribosomal protein L19;60S ribosomal protein L19	RPL19	J3QR09;J3KTE4;A0A7I2YQG2;P84098	4.37938	4.44453	4.28021	4.48517	4.2876	4.39487	4.42768	4.51452	4.58699	4.46519	4.56513	4.51851	14	14	14	0	54.783	51.3	51.3	51.3	23.134	4193100000	J3QR09;J3KTE4;A0A7I2YQG2;P84098;A0A7I2V4U6;A0A7I2V2L0;A0A7I2V512;A0A7I2V638
854	A disintegrin and metalloproteinase with thrombospondin motifs 1	ADAMTS1	A0A7I2YQL5;Q9UHI8;E5RI60;A0A7I2V5J1	3.52474	3.48846	3.4685	3.48497	3.15155	3.01376	3.02154	2.97702	3.00619	3.00824	3.02596	2.99032	22	22	21	0	290.95	32.7	32.7	31.2	99.198	1510100000	A0A7I2YQL5;Q9UHI8;E5RI60;A0A7I2V5J1;A0A7I2V400
855	Histone-lysine N-methyltransferase NSD2	WHSC1	D6R9V2;A0A7P0P278;A0A7I2YQS5;O96028-7;O96028-6;O96028-5;O96028-3;O96028;D6RIS1	-2.56132	-2.43626	-2.40045	-2.31422	-2.78613	-2.82509	-2.77999	-2.83637	-2.44129	-2.47451	-2.51062	-2.35707	2	2	2	0.0002915	2.5462	5.1	5.1	5.1	43.211	12756000	D6R9V2;A0A7P0P278;A0A7I2YQS5;O96028-7;O96028-6;O96028-5;O96028-3;O96028;D6RIS1
856	WAS protein family homolog 6	WASH6P	A0A7I2YQU6;Q9NQA3	-4.6413	-4.36163	-4.49993	-4.43531	-4.31626	-3.92293	-4.14139	-4.30256	-4.26699	-4.1463	-4.47963	-4.36984	6	1	1	0	39.213	15.5	3.6	3.6	51.621	6517400	A0A7I2YQU6;Q9NQA3
858	Non-canonical poly(A) RNA polymerase PAPD5	PAPD5	A0A7N4YH79;Q8NDF8;Q8NDF8-3;Q8NDF8-5;Q8NDF8-2;E9PC61	-0.235811	-0.163792	1.05753	-0.139257	-0.598724	-0.983715	-0.511881	-0.164337	-0.654268	-1.19186	-0.411047	-0.155191	6	6	6	0	10.891	10.7	10.7	10.7	77.684	175800000	A0A7N4YH79;Q8NDF8;Q8NDF8-3;Q8NDF8-5;Q8NDF8-2;E9PC61;Q8NDF8-4;A0A0X1KG68;Q5XG87-2;Q5XG87
859	28S ribosomal protein S22, mitochondrial	MRPS22	G5E9W7;A0A7P0MKV3;P82650;H7C5L9;A0A8I5KYF1;A0A8I5KSY5;A0A8I5KX02;A0A8I5KQR7;H7C5F2;H7C5H3;P82650-2	0.819609	0.928553	0.886847	0.866758	0.896946	0.864773	0.951504	0.835875	0.892881	0.823523	0.946663	0.889341	10	10	10	0	17.252	29	29	29	33.528	134580000	G5E9W7;A0A7P0MKV3;P82650;H7C5L9;A0A8I5KYF1;A0A8I5KSY5;A0A8I5KX02;A0A8I5KQR7;H7C5F2;H7C5H3;P82650-2
861	1-phosphatidylinositol 4,5-bisphosphate phosphodiesterase beta-4	PLCB4	A0A7P0MRI8;Q15147-4;A0A8I5KW09;Q15147-5;A0A8I5KQ87;A0A8I5KS50;A0A8I5KRK2;A0A8I5KX58;A0A8I5QL35;A0A8I5KX82;A0A8I5KRA0;A0A8I5KRP3;A0A8I5KXD7;A0A8I5KPQ9;A0A8I5KXW3;A0A8I5KQI1;Q15147;A0A8I5KR92;A0A8I5KQZ0;A0A8I5KPD4;A0A8J8Z831;Q15147-2;A0A8I5KYY7;A0A8I5QJE7;A0A8I5QJ53	0.588255	0.58721	0.590469	0.594742	0.553371	0.536736	0.495932	0.456585	0.696644	0.698586	0.6854	0.663258	14	14	14	0	55.216	13.5	13.5	13.5	137.49	139590000	A0A7P0MRI8;Q15147-4;A0A8I5KW09;Q15147-5;A0A8I5KQ87;A0A8I5KS50;A0A8I5KRK2;A0A8I5KX58;A0A8I5QL35;A0A8I5KX82;A0A8I5KRA0;A0A8I5KRP3;A0A8I5KXD7;A0A8I5KPQ9;A0A8I5KXW3;A0A8I5KQI1;Q15147;A0A8I5KR92;A0A8I5KQZ0;A0A8I5KPD4;A0A8J8Z831;Q15147-2;A0A8I5KYY7;A0A8I5QJE7;A0A8I5QJ53;A0A8I5KQF5;A0A8I5KWR8;A0A8I5KVM8
862	Transcriptional enhancer factor TEF-5	TEAD3	A0A7P0SNI2;A0A1X7SBS4;Q99594	-2.30003	-2.08086	-1.98894	-1.79558	-1.90808	-2.1221	-1.76019	-1.90975	-1.93527	-1.88241	-1.87659	-1.76045	6	6	4	0	14.592	17.2	17.2	13.8	48.701	26498000	A0A7P0SNI2;A0A1X7SBS4;Q99594;A0A0A0MRF3;Q53GI4;Q15561-3;Q15561;H0YCZ6;H0Y7B0;B5MCM0;H0YGS2;Q15561-2;Q15562;Q15562-2;Q15562-4
863	Interferon-induced protein with tetratricopeptide repeats 3	IFIT3	A0A7P0T7D6;A0A7P0T855;O14879	0.952446	0.892561	0.994923	0.802742	1.08523	1.10296	0.981649	0.987803	1.05777	1.05209	0.975201	0.911665	10	10	10	0	91.453	26	26	26	49.825	209530000	A0A7P0T7D6;A0A7P0T855;O14879
864	Brefeldin A-inhibited guanine nucleotide-exchange protein 2	ARFGEF2	A0A7P0TA34;A0A7P0T7Z2;Q9Y6D5;A0A7P0T9L9	0.801371	0.719692	0.759911	0.776171	0.692835	0.665239	0.726423	0.621195	0.688547	0.65905	0.693432	0.735888	22	15	15	0	119.63	13.8	9.8	9.8	195.28	151100000	A0A7P0TA34;A0A7P0T7Z2;Q9Y6D5;A0A7P0T9L9;A0A7P0T9L6;A0A7P0Z446
865	Phosphatidylinositol 4-phosphate 5-kinase type-1 gamma	PIP5K1C	A0A7P0T808;O60331-4;O60331;O60331-2;O60331-3	-0.0379162	-0.0765209	-0.0827618	-0.0135975	0.223377	0.237564	0.0501595	0.0832596	0.107639	0.156557	0.0282078	0.0412064	12	8	8	0	77.737	21.6	15.6	15.6	76.309	112370000	A0A7P0T808;O60331-4;O60331;O60331-2;O60331-3;A0A7P0TAE7;A0A0A0MT25;A0A0A0MSP5
866	Serine/threonine-protein kinase VRK1	VRK1	Q99986;A0A7P0Z4A4;A0A7P0T824;A0A7P0TA16;H0YJF7;A0A7P0TBE4;A0A7P0T9E5;A0A7P0T838;A0A7P0TB15;A0A7P0T9T1;A0A7P0TA65;A0A7P0T952;A0A7P0T977;A0A7P0T9I1;A0A7P0Z445;A0A7P0TAA6;H0YJ50;A0A7P0TB08;A0A7P0TAS8;A0A7P0T814;A0A7P0Z462;A0A7P0T9C6;A0A7P0Z3Z7;A0A7P0T925;A0A7P0TBI6;H0YJJ9;A0A7P0T8N0;A0A7P0TBB8;A0A7P0T832;A0A7P0T9B1;A0A7P0T833	-1.64126	-1.81264	-1.68174	-1.62056	-1.75201	-1.67935	-1.64895	-1.68837	-1.68165	-1.59026	-1.77193	-1.64431	4	4	4	0	66.111	9.8	9.8	9.8	45.476	39096000	Q99986;A0A7P0Z4A4;A0A7P0T824;A0A7P0TA16;H0YJF7;A0A7P0TBE4;A0A7P0T9E5;A0A7P0T838;A0A7P0TB15;A0A7P0T9T1;A0A7P0TA65;A0A7P0T952;A0A7P0T977;A0A7P0T9I1;A0A7P0Z445;A0A7P0TAA6;H0YJ50;A0A7P0TB08;A0A7P0TAS8;A0A7P0T814;A0A7P0Z462;A0A7P0T9C6;A0A7P0Z3Z7;A0A7P0T925;A0A7P0TBI6;H0YJJ9;A0A7P0T8N0;A0A7P0TBB8;A0A7P0T832;A0A7P0T9B1;A0A7P0T833
867	Cathepsin S	CTSS	A0A7P0T904;A0A7P0T8U1;A0A7P0TAQ0;A0A7P0T844;U3KQE7;A0A7P0T8H4;P25774-2;P25774;A0A7P0T8A1;A0A7P0TB77;A0A7P0T7Z6;A0A804DAZ0	-1.94843	-1.75196	-1.76578	-1.31588	-1.78436	-1.87474	-1.22175	-1.3209	-1.92274	-2.05772	-2.21525	-1.45128	2	2	2	0	15.171	12.5	12.5	12.5	26.746	48367000	A0A7P0T904;A0A7P0T8U1;A0A7P0TAQ0;A0A7P0T844;U3KQE7;A0A7P0T8H4;P25774-2;P25774;A0A7P0T8A1;A0A7P0TB77;A0A7P0T7Z6;A0A804DAZ0
868	TBC1 domain family member 20	TBC1D20	A0A7P0T865;A0A7P0TBI8;A0A7P0T8Q3;Q96BZ9;Q96BZ9-3;A0A7P0T991;A0A7P0T9R2	-0.146427	-0.102417	-0.218975	-0.148817	-0.0400505	-0.146212	-0.0398979	-0.0316982	-0.0917435	-0.0934467	-0.0779896	-0.125093	5	5	5	0	37.61	14.8	14.8	14.8	42.955	97511000	A0A7P0T865;A0A7P0TBI8;A0A7P0T8Q3;Q96BZ9;Q96BZ9-3;A0A7P0T991;A0A7P0T9R2;A0A7P0TAF7;A0A7P0T876;A0A7P0TBA8
869	UPF0688 protein C1orf174	C1orf174	A0A7P0T887;Q8IYL3	-1.69633	-1.5777	-1.70004	-1.76932	-1.55546	-1.72696	-1.5803	-1.7766	-1.48998	-1.57564	-1.43239	-1.5429	3	3	3	0	35.912	14.9	14.9	14.9	25.389	21954000	A0A7P0T887;Q8IYL3
870	Dystonin	DST	A0A7P0T890;Q03001;F8W9J4;F6QMI7;E9PHM6;E7ETB9;Q03001-14;Q03001-8	5.18121	5.1997	5.17718	5.19665	4.93558	4.92877	4.88533	4.89818	5.15725	5.15536	5.14423	5.18266	200	200	137	0	323.31	26.8	26.8	18.5	888.37	3851500000	A0A7P0T890;Q03001;F8W9J4;F6QMI7;E9PHM6;E7ETB9;Q03001-14;Q03001-8;Q03001-9;A0A0U1RQJ2;A0A494C073;Q03001-3;Q6P0N6;Q5T0V7;A0A494C1U5;H0YC82;Q03001-10;H0YC65;E7ERX3;H0YAT7;H0YBX0;Q03001-11
871	A-kinase anchor protein 8	AKAP8	A0A7P0T893;O43823	-0.00856781	0.0272751	-0.0338612	0.0182991	-0.0503788	-0.186874	-0.100014	-0.045187	0.11408	-0.0904388	-0.0512314	0.0516968	8	8	8	0	118.56	16.1	16.1	16.1	74.846	135810000	A0A7P0T893;O43823;M0QX51;A0A7P0TBC8
872	Very low-density lipoprotein receptor	VLDLR	A0A7P0TBI2;A0A7P0T8N6;A0A804CHQ2;A0A7P0T9P7;A0A7P0T897;P98155-2;P98155;A0A7P0TB10;A0A7P0Z477;A0A7P0T8N9	-0.0715046	-0.0323505	-0.0310612	-0.0907249	0.252172	0.226711	0.194223	0.238804	0.105997	0.126181	0.108171	0.0737953	12	12	12	0	78.789	23.4	23.4	23.4	67.176	137020000	A0A7P0TBI2;A0A7P0T8N6;A0A804CHQ2;A0A7P0T9P7;A0A7P0T897;P98155-2;P98155;A0A7P0TB10;A0A7P0Z477;A0A7P0T8N9
873	Sorting nexin-9	SNX9	A0A7P0T8Z7;A0A7P0Z4A2;A0A7P0Z4A5;A0A7P0T8D4;A0A7P0T8S8;A0A7P0T8Z2;A0A7P0T8C7;Q9Y5X1;A0A7P0TBI9;A0A7P0T8M2	3.29966	3.31571	3.24048	3.33393	3.02855	3.05524	3.0957	2.99675	2.72343	2.74434	2.73086	2.68488	15	15	15	0	158.59	33.5	33.5	33.5	56.52	942130000	A0A7P0T8Z7;A0A7P0Z4A2;A0A7P0Z4A5;A0A7P0T8D4;A0A7P0T8S8;A0A7P0T8Z2;A0A7P0T8C7;Q9Y5X1;A0A7P0TBI9;A0A7P0T8M2
874	Peptidyl-prolyl cis-trans isomerase-like 2	PPIL2	A0A7P0TAH4;A0A7P0Z4K4;A0A7P0TA15;A0A7P0T8E8;A0A7P0TB19;Q13356;Q13356-2	-3.70052	-3.73211	-3.71066	-3.72225	-3.07573	-3.00787	-2.98929	-3.0253	-3.24006	-3.26198	-3.32038	-3.30251	1	1	1	0	11.743	4.4	4.4	4.4	38.272	9298500	A0A7P0TAH4;A0A7P0Z4K4;A0A7P0TA15;A0A7P0T8E8;A0A7P0TB19;Q13356;Q13356-2
875	Alsin	ALS2	Q96Q42;A0A7P0T9V4;A0A7P0Z4F3;A0A7P0Z4M6;A0A7P0T8R1;A0A7P0T980;A0A7P0T9R1;A0A7P0T9U5;A0A7P0Z4J9;A0A7P0T8F3;A0A7P0T951;A0A7P0Z4I4;A0A7P0T958;A0A7P0T993;A0A7P0TBK0;A0A7P0TAM1;H0Y696;A0A7P0TAH8;A0A7P0TAC4	-0.521185	-0.805187	-0.891237	-0.976351	-0.825647	-0.955322	-1.17241	-1.14764	-0.90015	-1.01042	-0.78998	-1.02464	6	6	6	0	9.2062	3.9	3.9	3.9	183.63	67981000	Q96Q42;A0A7P0T9V4;A0A7P0Z4F3;A0A7P0Z4M6;A0A7P0T8R1;A0A7P0T980;A0A7P0T9R1;A0A7P0T9U5;A0A7P0Z4J9;A0A7P0T8F3;A0A7P0T951;A0A7P0Z4I4;A0A7P0T958;A0A7P0T993;A0A7P0TBK0;A0A7P0TAM1;H0Y696;A0A7P0TAH8;A0A7P0TAC4;A0A0S2Z5Q7;A0A0S2Z5I4;Q96Q42-2;Q96Q42-3;A0A7P0T8P3;A0A7P0T976;A0A7P0T8T2;A0A7P0Z499;A0A7P0T9P3;A0A7P0T9K3;A0A7P0T813;J3KQ43;A0A7P0TBB0;J3KQ33;A0A7P0T8W6
876	AMME syndrome candidate gene 1 protein;AMMECR1-like protein	AMMECR1;AMMECR1L	A0A7P0T9C2;A0A7P0T8F5;A0A8I5KSJ4;A0A7P0TAX1;A0A7P0Z454;Q9Y4X0-4;Q9Y4X0-3;Q6DCA0;Q9Y4X0	-3.21729	-3.48998	-3.38396	-3.32652	-3.40353	-3.32309	-3.38549	-3.71876	-3.40004	-3.24744	-3.30993	-3.35651	1	1	1	0.0020932	1.8892	3.7	3.7	3.7	30.303	11953000	A0A7P0T9C2;A0A7P0T8F5;A0A8I5KSJ4;A0A7P0TAX1;A0A7P0Z454;Q9Y4X0-4;Q9Y4X0-3;Q6DCA0;Q9Y4X0
877	Dystrophin	DMD	A0A7P0T8I2;P11532-8;P11532-7;P11532-5;P11532-6;A0A804HJY0;A0A7P0Z4P7;A0A7P0TAM6;A0A7P0TAW7;P11532-9	-2.20936	-2.14132	-2.3291	-2.3567	-1.86411	-2.0601	-1.98216	-1.87025	-2.09297	-2.12911	-2.05673	-2.16195	17	1	1	0	13.335	32.3	2.2	2.2	67.789	28464000	A0A7P0T8I2;P11532-8;P11532-7;P11532-5;P11532-6;A0A804HJY0;A0A7P0Z4P7;A0A7P0TAM6;A0A7P0TAW7;P11532-9;P11532-18;A0A7P0TAD9;A0A0S2Z3B2;A0A7P0TA90;A0A7P0TBK1
878	Cathepsin Z	CTSZ	Q9UBR2;A0A7P0T8I6;A0A7P0T989;A0A7P0TA25;A0A7P0Z469;A0A7P0T9G9;A0A7P0T8X2;A0A7P0T900;A0A7P0TBM7;A0A7P0TB41;A0A7P0T9U1;A0A7P0TBB5;A0A7P0Z4R9;A0A7P0TAD4;A0A7P0TAT6;A0A7P0T926	0.861988	0.988022	0.862009	0.685459	1.07412	0.778013	0.882002	0.897568	0.65966	0.603416	0.762568	0.754362	3	3	3	0	7.5726	9.9	9.9	9.9	33.868	114740000	Q9UBR2;A0A7P0T8I6;A0A7P0T989;A0A7P0TA25;A0A7P0Z469;A0A7P0T9G9;A0A7P0T8X2;A0A7P0T900;A0A7P0TBM7;A0A7P0TB41;A0A7P0T9U1;A0A7P0TBB5;A0A7P0Z4R9;A0A7P0TAD4;A0A7P0TAT6;A0A7P0T926;A0A7P0T9U4;A0A7P0Z4L7
879	Protein AAR2 homolog	AAR2	A0A7P0T8J7;A2A2Q9;A0A7P0TA70;Q9Y312	-1.61752	-1.598	-1.62943	-1.6263	-1.65214	-1.8131	-1.78149	-1.87272	-1.23895	-1.17416	-1.22094	-1.25105	4	4	4	0	20.326	14.9	14.9	14.9	37.375	37781000	A0A7P0T8J7;A2A2Q9;A0A7P0TA70;Q9Y312
880	Transcription elongation regulator 1	TCERG1	A0A7P0T8N8;O14776-2;O14776;G3V220	3.02358	3.06625	2.97604	3.02589	3.12481	3.09421	3.09616	3.05774	3.15323	3.13094	3.24408	3.16094	26	25	25	0	55.843	21.1	20.4	20.4	126	849460000	A0A7P0T8N8;O14776-2;O14776;G3V220
881	Cyclic AMP-dependent transcription factor ATF-6 alpha;Processed cyclic AMP-dependent transcription factor ATF-6 alpha	ATF6	A0A7P0T9V3;A0A7P0T8R5;A0A7P0Z4I7;A0A7P0T9H5;A0A7P0TAF2;A0A7P0Z421;A0A7P0TAH1;P18850;A0A7P0TB89	-1.7858	-1.6951	-1.85453	-1.73519	-1.70912	-1.50882	-1.80458	-1.84977	-1.66475	-1.57427	-1.65614	-1.63847	6	6	6	0	6.37	11.4	11.4	11.4	60.369	38576000	A0A7P0T9V3;A0A7P0T8R5;A0A7P0Z4I7;A0A7P0T9H5;A0A7P0TAF2;A0A7P0Z421;A0A7P0TAH1;P18850;A0A7P0TB89;A0A7P0T8Y1;A0A7P0T992;H0Y7D7;Q99941-2;Q99941
883	Neurogenic locus notch homolog protein 1;Notch 1 extracellular truncation;Notch 1 intracellular domain	NOTCH1	A0A7P0TB20;A0A7P0T8U6;P46531;A0A7P0T8W1;A0A7P0TA56	-0.76948	-0.763168	-0.816919	-0.70031	-0.85581	-0.856441	-0.904253	-0.933477	-0.800798	-0.637465	-0.711267	-0.745518	15	12	12	0	66.216	6.3	5.2	5.2	268.48	110310000	A0A7P0TB20;A0A7P0T8U6;P46531;A0A7P0T8W1;A0A7P0TA56;A0A7P0TAK8;A0A7P0TBG2;A0A7P0Z4H9
884	Dystrobrevin alpha;Dystrobrevin;Dystrobrevin beta	DTNA;DTNB	A0A7P0Z4D7;A0A7P0T9L1;Q9Y4J8;Q9Y4J8-15;Q9Y4J8-14;Q9Y4J8-11;A0A804HHT6;A0A7P0T8Y5;A0A804HHU2;A0A7P0TBH9;Q9Y4J8-10;M0QZ28;Q9Y4J8-6;A0A7P0TBG1;Q9Y4J8-17;Q9Y4J8-13;Q9Y4J8-2;A0A7P0T8J4;E9PEY4;A0A804HII3;A0A7P0T8G2;E7EVB6;O60941-2;Q9Y4J8-8;Q9Y4J8-3;Q9Y4J8-16;Q9Y4J8-5;O60941-6;O60941-3;O60941-5;A0A804HKZ4;Q9Y4J8-4;O60941-4;O60941-7;Q9Y4J8-12;O60941;A0A804HLB1;M0R021	-1.03816	-1.20126	-1.04524	-1.30223	-1.09072	-1.1844	-1.30425	-1.29054	-1.52662	-1.51392	-1.54596	-1.62371	4	4	4	0	7.3091	5.8	5.8	5.8	80.532	24563000	A0A7P0Z4D7;A0A7P0T9L1;Q9Y4J8;Q9Y4J8-15;Q9Y4J8-14;Q9Y4J8-11;A0A804HHT6;A0A7P0T8Y5;A0A804HHU2;A0A7P0TBH9;Q9Y4J8-10;M0QZ28;Q9Y4J8-6;A0A7P0TBG1;Q9Y4J8-17;Q9Y4J8-13;Q9Y4J8-2;A0A7P0T8J4;E9PEY4;A0A804HII3;A0A7P0T8G2;E7EVB6;O60941-2;Q9Y4J8-8;Q9Y4J8-3;Q9Y4J8-16;Q9Y4J8-5;O60941-6;O60941-3;O60941-5;A0A804HKZ4;Q9Y4J8-4;O60941-4;O60941-7;Q9Y4J8-12;O60941;A0A804HLB1;M0R021
885	Dolichyl-phosphate beta-glucosyltransferase	ALG5	A0A7P0T901;Q9Y673-2;Q9Y673;A0A7P0TAL2;A0A7P0TB27;A0A7P0T9B8;A0A7P0T8X9;A0A7P0T9X2;B4DR67;A0A7P0T9C7;A0A7P0T850;A0A7P0Z4I2	1.31783	1.30352	1.28636	1.29572	1.12708	1.21375	1.14137	1.07474	1.07326	1.22101	1.20754	1.11744	8	8	8	0	68.478	29.2	29.2	29.2	33.727	270340000	A0A7P0T901;Q9Y673-2;Q9Y673;A0A7P0TAL2;A0A7P0TB27;A0A7P0T9B8;A0A7P0T8X9;A0A7P0T9X2;B4DR67;A0A7P0T9C7;A0A7P0T850;A0A7P0Z4I2;A0A7P0TA98;A0A7P0TAI2;A0A7P0T882
886	NAD-dependent protein deacylase sirtuin-5, mitochondrial	SIRT5	A0A7P0T915;Q9NXA8-4;Q9NXA8-2;Q9NXA8;A0A7P0TBF5;A0A7P0TA05;A0A7P0T9X1;A0A7P0Z490;A0A7P0T9N1;Q9NXA8-3;A0A7P0T877;A0A7P0Z4N6;A0A7P0Z4F6	-1.18622	-1.12504	-1.207	-1.29013	-1.14307	-1.17427	-1.24465	-1.19728	-1.29297	-1.47354	-1.32149	-1.34279	5	5	5	0	58.395	19.5	19.5	19.5	34.392	76477000	A0A7P0T915;Q9NXA8-4;Q9NXA8-2;Q9NXA8;A0A7P0TBF5;A0A7P0TA05;A0A7P0T9X1;A0A7P0Z490;A0A7P0T9N1;Q9NXA8-3;A0A7P0T877;A0A7P0Z4N6;A0A7P0Z4F6
887	Calnexin	CANX	P27824-2;A0A7P0TAE9;P27824;A0A7P0T937;A0A7P0T840;A0A7P0Z484;A0A7P0TB65;A0A7P0T8G1;A0A7P0T9L0;P27824-3;D6RGY2;A0A7P0Z4D6;A0A7P0TAR9;A0A7P0Z4H2	5.55944	5.37603	5.35034	5.42128	5.32113	5.3916	5.41147	5.26473	5.33284	5.3851	5.24627	5.24356	33	33	33	0	128.78	39.7	39.7	39.7	71.502	9000600000	P27824-2;A0A7P0TAE9;P27824;A0A7P0T937;A0A7P0T840;A0A7P0Z484;A0A7P0TB65;A0A7P0T8G1;A0A7P0T9L0;P27824-3;D6RGY2;A0A7P0Z4D6;A0A7P0TAR9;A0A7P0Z4H2;A0A7P0TAN9;A0A7P0T8N1;D6RAU8;D6RFL1;D6RAQ8;D6RD16;O14967
888	Recombining binding protein suppressor of hairless	RBPJ	A0A7P0T947;A0A7P0T9Y9;A0A7P0TBJ4;D6RF98;Q06330;Q06330-7;Q06330-6;Q06330-4;Q06330-5;Q06330-2;Q06330-3;D6RA45;D6R927;D6RBQ8;A0A7P0Z4N7	-1.30646	-1.36658	-1.57108	-1.53104	-2.07434	-1.97862	-1.96709	-2.02564	-2.1741	-2.03085	-2.1056	-2.17555	5	5	5	0	8.6353	10.8	10.8	10.8	51.69	86019000	A0A7P0T947;A0A7P0T9Y9;A0A7P0TBJ4;D6RF98;Q06330;Q06330-7;Q06330-6;Q06330-4;Q06330-5;Q06330-2;Q06330-3;D6RA45;D6R927;D6RBQ8;A0A7P0Z4N7;A0A7P0T9W9;D6R946;D6RCM1;D6RB37;D6RAT2;A0A7P0TA33;H0Y8R3;D6REP3;A0A7P0T7Z3;Q5QPV1;D6RIV8;A0A7P0T848;Q9UBG7-2;D6R9K5;D6R9X3;A0A7P0T806;D6RIZ8;A0A7P0T821;A0A7P0T964;D6REC2;Q9UBG7
889	ADAMTS-like protein 1	ADAMTSL1	A0A7P0T9B9;Q8N6G6	1.94456	1.91718	1.70988	2.09325	1.54375	1.389	1.55594	1.4602	1.21333	1.3154	1.34558	1.38969	23	23	19	0	148.51	14.4	14.4	11.8	198.69	410700000	A0A7P0T9B9;Q8N6G6;Q8N6G6-4;Q8N6G6-1;Q8N6G6-6;F8WEP3;A6NIB9;H7BYE3;Q8N6G6-5
890	Sigma non-opioid intracellular receptor 1	SIGMAR1	A0A7P0T9D5;A0A7P0TA12;B4DR71;A0A7P0Z4C2;Q99720-4;Q99720-3;Q99720;Q99720-2	-2.27521	-1.97964	-2.08141	-2.3808	-1.9775	-1.97294	-2.11071	-2.08673	-2.02073	-1.82798	-2.09595	-2.13129	2	2	2	0	15.751	18.2	18.2	18.2	12.468	33911000	A0A7P0T9D5;A0A7P0TA12;B4DR71;A0A7P0Z4C2;Q99720-4;Q99720-3;Q99720;Q99720-2
891	ATP-dependent (S)-NAD(P)H-hydrate dehydratase	CARKD	A0A7P0T9D8;A0A7P0T9R3;Q8IW45;A0A7P0T906;Q8IW45-2;Q8IW45-4	-0.00821304	-0.0601597	-0.0828266	0.00266075	0.0877094	0	0.0908966	0.121445	-0.0775547	-0.152912	-0.102757	-0.0465183	5	5	5	0	28.396	18.8	18.8	18.8	35.139	55970000	A0A7P0T9D8;A0A7P0T9R3;Q8IW45;A0A7P0T906;Q8IW45-2;Q8IW45-4;A0A7P0TAU0;Q8IW45-3
893	Protein MTO1 homolog, mitochondrial	MTO1	Q9Y2Z2-6;Q9Y2Z2;Q9Y2Z2-4;Q9Y2Z2-2;A0A7P0T9I0;A0A7P0T9S8;H0YBI9;A0A7P0T8Y9;A0A7P0Z4R0;A0A7P0TB86;H0YB81;A0A7P0Z482;A0A7P0TA27;A0A7P0T957;A0A7P0TBB2;A0A7P0Z471;A0A7P0T930;A0A7P0TAU1;A0A7P0T9M4;A0A7P0T851;E7EWI1;A0A7P0Z4D4;E5RFF7;A0A7P0TBC1;A0A7P0TA02;A0A7P0Z4B1;Q9Y2Z2-3;Q9Y2Z2-5;A0A7P0TAK2	-4.53433	-4.67929	-4.63491	-4.40187	-4.75514	-4.64877	-4.37831	-4.61695	-4.57697	-4.73092	-4.71492	-4.84717	2	2	2	0.00043478	2.461	2.2	2.2	2.2	81.537	2365000	Q9Y2Z2-6;Q9Y2Z2;Q9Y2Z2-4;Q9Y2Z2-2;A0A7P0T9I0;A0A7P0T9S8;H0YBI9;A0A7P0T8Y9;A0A7P0Z4R0;A0A7P0TB86;H0YB81;A0A7P0Z482;A0A7P0TA27;A0A7P0T957;A0A7P0TBB2;A0A7P0Z471;A0A7P0T930;A0A7P0TAU1;A0A7P0T9M4;A0A7P0T851;E7EWI1;A0A7P0Z4D4;E5RFF7;A0A7P0TBC1;A0A7P0TA02;A0A7P0Z4B1;Q9Y2Z2-3;Q9Y2Z2-5;A0A7P0TAK2
894	Nicotinamide phosphoribosyltransferase	NAMPT	P43490;A0A7P0T9I9;A0A7P0T895;A0A7P0T8L3;A0A7P0T973;A0A7P0T931;A0A7P0T862;A0A7P0TAS5;A0A7P0T8D2;A0A0C4DFS8	3.33437	3.42228	3.42879	3.46963	3.18458	3.06912	3.13233	3.17173	3.07446	3.02959	3.11903	3.11054	19	19	19	0	129.28	38.9	38.9	38.9	55.52	1018000000	P43490;A0A7P0T9I9;A0A7P0T895;A0A7P0T8L3;A0A7P0T973;A0A7P0T931;A0A7P0T862;A0A7P0TAS5;A0A7P0T8D2;A0A0C4DFS8;A0A7P0T941;A0A7P0TBB7;A0A7P0TA73;A0A7P0Z466;B7Z8W6;A0A7P0Z4N0;A0A7P0T9F0;A0A7P0TB17;A0A7P0T8Z3;A0A7P0T8R4;A0A7P0TAI8;A0A7P0Z437;A0A7P0Z4L4;C9JG65;C9JF35;A0A7P0TAZ2
895	2-5-oligoadenylate synthase 3	OAS3	A0A7P0Z4F5;A0A7P0TAC0;A0A7P0T9W6;A0A7P0Z4D0;A0A7P0T9J0;A0A7P0Z4F1;A0A7P0TAU8;Q9Y6K5	-4.7389	-4.93435	-5.01994	-4.85719	-5.12113	-5.25297	-5.40349	-5.37123	-5.31536	-5.25305	-5.14769	-5.07765	1	1	1	0	3.2541	1.1	1.1	1.1	102.98	4569100	A0A7P0Z4F5;A0A7P0TAC0;A0A7P0T9W6;A0A7P0Z4D0;A0A7P0T9J0;A0A7P0Z4F1;A0A7P0TAU8;Q9Y6K5
896	Probable dimethyladenosine transferase	DIMT1	A0A7P0T9J1;A0A7P0Z4I0;Q9UNQ2;B4DRY2;A0A0C4DGB1;A0A7P0T9Y7;A0A494C0G7	0.486547	0.492836	0.471954	0.5602	0.359818	0.373224	0.411917	0.360815	0.600945	0.6614	0.718519	0.629549	5	5	5	0	10.938	20.3	20.3	20.3	31.311	127440000	A0A7P0T9J1;A0A7P0Z4I0;Q9UNQ2;B4DRY2;A0A0C4DGB1;A0A7P0T9Y7;A0A494C0G7;D6RCL3;A0A7P0T967;A0A7P0T8X7
897		CIC	I3L2J0;A0A7P0T9K5	-1.96242	-2.06817	-2.1331	-2.12869	-1.91133	-1.9987	-2.22592	-2.19449	-2.10664	-2.25902	-2.18276	-2.19859	5	5	5	0	13.372	2.4	2.4	2.4	257.75	18546000	I3L2J0;A0A7P0T9K5;A0A0A0MQR4;Q96RK0
898			A0A7P0T9L3	-3.40745	-3.31454	-3.50296	-3.54831	-3.70976	-3.89221	-3.93518	-3.83053	-3.83248	-3.98257	-3.7543	-3.83752	32	1	1	0	37.54	40.5	3.1	3.1	90.39	32030000	A0A7P0T9L3
899	DENN domain-containing protein 5A	DENND5A	A0A7P0TAH5;A0A7P0Z4N9;A0A7P0T9Z2;Q6IQ26-2;Q6IQ26;B4DFB6;A0A7P0TAF6;A0A7P0T9H0;A0A7P0T8L8;A0A7P0T8L1	-1.90724	-2.01232	-1.88316	-1.83459	-1.88165	-1.84338	-1.84113	-1.90261	-2.07275	-2.09706	-2.15087	-2.06224	3	3	3	0	7.7805	2.6	2.6	2.6	139.36	13984000	A0A7P0TAH5;A0A7P0Z4N9;A0A7P0T9Z2;Q6IQ26-2;Q6IQ26;B4DFB6;A0A7P0TAF6;A0A7P0T9H0;A0A7P0T8L8;A0A7P0T8L1;H0YDS8;H0YEA8;A0A7P0TAA7
900	O-phosphoseryl-tRNA(Sec) selenium transferase	SEPSECS	A0A7P0Z4P3;A0A7P0TA23;Q9HD40;J3KP25;Q9HD40-2	-0.475504	-0.823622	-0.443855	-0.571527	-0.791882	-0.415037	-0.79195	-0.851112	-0.972792	-0.517654	-0.797464	-1.09616	3	3	3	0.0015449	1.9873	6.4	6.4	6.4	37.763	62771000	A0A7P0Z4P3;A0A7P0TA23;Q9HD40;J3KP25;Q9HD40-2;Q9HD40-3
901	Protein disulfide-isomerase	P4HB	P07237;A0A7P0TA71;A0A7P0TB26;A0A7P0TA35;I3L4M2;A0A7P0T8X1;A0A7P0TA97;A0A7P0T8C0;H7BZ94;A0A7P0T8J3;A0A7P0T9U6;I3L3P5;H0Y3Z3;A0A7P0T9D6;I3L0S0;A0A7P0T9K9;I3L514	7.60391	7.61621	7.46793	7.53311	7.56594	7.49486	7.52205	7.46726	7.49114	7.46364	7.46898	7.4479	48	48	48	0	323.31	75.8	75.8	75.8	57.116	51995000000	P07237;A0A7P0TA71;A0A7P0TB26;A0A7P0TA35;I3L4M2;A0A7P0T8X1;A0A7P0TA97;A0A7P0T8C0;H7BZ94;A0A7P0T8J3;A0A7P0T9U6;I3L3P5;H0Y3Z3;A0A7P0T9D6;I3L0S0;A0A7P0T9K9;I3L514;A0A7P0Z4J0;A0A7P0Z4S2;A0A7P0TAX9;B3KTQ9;A0A7P0TBP8;I3NI03;I3L3U6;A0A7P0Z476;A0A7P0T9S9;A0A7P0T9E3;I3L1Y5;A0A7P0T940;A0A7P0Z4B2;A0A7P0TBA3;A0A7P0Z4F8
902	Long-chain-fatty-acid--CoA ligase 3	ACSL3	A0A7P0TA76;O95573;A0A7P0TBB1;A0A7P0TB52;A0A7P0T8L6;A0A7P0T905	2.97888	2.92442	2.96158	2.9679	2.76808	2.80888	2.79115	2.69311	2.75338	2.85875	2.8229	2.84102	20	19	19	0	122.02	31.2	29.6	29.6	79.643	847020000	A0A7P0TA76;O95573;A0A7P0TBB1;A0A7P0TB52;A0A7P0T8L6;A0A7P0T905;H7BYZ7;A0A7P0TBL9;F5GWH2;C9JC11
903	Huntingtin	HTT	A0A7P0TAN5;A0A7P0TA78;A0A7P0TAC5;P42858;A0A7P0Z417	0.59939	0.585405	0.640808	0.673313	0.556179	0.669909	0.650518	0.616449	0.555225	0.666136	0.567629	0.669277	21	21	21	0	113.18	8.7	8.7	8.7	318.02	154030000	A0A7P0TAN5;A0A7P0TA78;A0A7P0TAC5;P42858;A0A7P0Z417;A0A3B3ISR3
904	Reelin	RELN	A0A7P0TA83;J3KQ66;P78509-3;P78509-2;P78509	-4.09647	-4.41564	-3.97054	-4.36232	-4.17774	-3.89658	-4.2659	-4.43896	-4.38432	-4.04252	-3.95986	-4.22949	2	2	2	0.0020912	1.8731	0.5	0.5	0.5	388.61	2884100	A0A7P0TA83;J3KQ66;P78509-3;P78509-2;P78509
905	Basigin	BSG	A0A7P0TA85;P35613-2;P35613;A0A087WUV8;P35613-3;P35613-4;A0A7P0TB04;A0A7P0T8A7	3.25871	3.42638	3.26048	3.22331	3.50214	3.25343	3.34136	3.34855	3.48652	3.38002	3.47223	3.39273	9	9	9	0	62.217	36.1	36.1	36.1	28.991	2391300000	A0A7P0TA85;P35613-2;P35613;A0A087WUV8;P35613-3;P35613-4;A0A7P0TB04;A0A7P0T8A7;I3L192;R4GMX5;R4GN83;A0A2R8YDZ0
906	AT-rich interactive domain-containing protein 5B	ARID5B	A0A7P0TAD2;Q14865-2;Q14865	-1.30667	-1.46143	-1.30551	-1.25794	-0.783474	-0.695293	-0.781733	-0.905535	-0.930611	-0.961908	-1.14026	-1.02008	6	6	6	0	25.887	6.5	6.5	6.5	131.37	42157000	A0A7P0TAD2;Q14865-2;Q14865
907	A-kinase anchor protein 8-like	AKAP8L	A0A7P0TAE3;Q9ULX6;Q9ULX6-2;A0A7P0TAJ5;A0A7P0TBP0;V9GZ50;A0A7P0T9N5;A0A7P0TAD3	-0.327375	-0.165886	-0.0596905	-0.0927734	-0.0408859	0.0630283	0.0914097	0.0159302	-0.0464211	0.0538082	-0.0886402	0.0569458	9	9	9	0	20.847	14.2	14.2	14.2	68.193	99960000	A0A7P0TAE3;Q9ULX6;Q9ULX6-2;A0A7P0TAJ5;A0A7P0TBP0;V9GZ50;A0A7P0T9N5;A0A7P0TAD3;A0A7P0T847;M0R1Y5;M0R010;M0QYT7
908	Acetyltransferase component of pyruvate dehydrogenase complex;Dihydrolipoyllysine-residue acetyltransferase component of pyruvate dehydrogenase complex, mitochondrial	DLAT	E9PEJ4;A0A7P0TAG1;A0A7P0TAX2;A0A7P0TBE2;P10515;H0YDD4;A0A7P0TBK2;A0A7P0Z4G4;A0A7P0T997;A0A7P0TA47	2.57502	2.58098	2.49268	2.59481	2.6396	2.54956	2.5678	2.55887	2.71025	2.63294	2.705	2.72266	7	7	7	0	51.037	13.3	13.3	13.3	57.586	650670000	E9PEJ4;A0A7P0TAG1;A0A7P0TAX2;A0A7P0TBE2;P10515;H0YDD4;A0A7P0TBK2;A0A7P0Z4G4;A0A7P0T997;A0A7P0TA47;A0A7P0Z423;A0A7P0T9N8;A0A7P0Z459
909	NAD(P)H-hydrate epimerase	APOA1BP	A0A7P0TAG8;Q8NCW5;Q8NCW5-2;A0A7P0T9Y2;Q5T3I4;Q5T3I3;A0A7P0Z426	1.29726	1.39763	1.23456	1.28974	1.44197	1.29158	1.42309	1.40403	1.35394	1.2247	1.34075	1.32665	6	6	6	0	112.44	24.3	24.3	24.3	29.509	493670000	A0A7P0TAG8;Q8NCW5;Q8NCW5-2;A0A7P0T9Y2;Q5T3I4;Q5T3I3;A0A7P0Z426;A0A7P0TA18
910	DNA damage-binding protein 1	DDB1	A0A7P0TAK7;A0A7P0Z4B9;Q16531;A0A7P0T965;A0A7P0T870;A0A7P0Z3Z5;F5GY55;A0A7P0TB30	3.98236	3.96422	3.93896	4.02952	4.02282	4.02562	3.9903	3.98745	3.92225	3.99763	3.9908	3.93765	38	38	38	0	321.27	37.7	37.7	37.7	120.9	3255500000	A0A7P0TAK7;A0A7P0Z4B9;Q16531;A0A7P0T965;A0A7P0T870;A0A7P0Z3Z5;F5GY55;A0A7P0TB30;F5GWI0;Q16531-2;F5H2L3;F5GZY8;A0A7P0Z4L2;A0A7P0TAX4;F5H198
911	Interferon-induced, double-stranded RNA-activated protein kinase	EIF2AK2	A0A7P0TAL9;A0A7P0TBA9;P19525-2;P19525;A0A7P0Z4M0	3.1668	3.22847	3.09606	3.25595	3.07648	3.0287	3.05849	3.102	3.14839	3.13526	3.21876	3.22638	11	11	11	0	28.867	25.3	25.3	25.3	56.247	755890000	A0A7P0TAL9;A0A7P0TBA9;P19525-2;P19525;A0A7P0Z4M0
912	4F2 cell-surface antigen heavy chain	SLC3A2	P08195;A0A7P0Z4P5;A0A7P0TAN7;A0A7P0Z4A0;F5GZS6;P08195-4;P08195-3;P08195-2;J3KPF3;A0A7P0T9F7;A0A7P0TBF8;F5H056;F5GZI0;A0A7P0T8U7;A0A7P0TAS6;A0A7P0T8F1	4.53181	4.48249	4.47293	4.6507	4.88449	4.8517	5.05954	4.91996	4.89551	4.91053	5.02735	5.11783	21	21	17	0	225.92	42.4	42.4	34.3	67.993	4077000000	P08195;A0A7P0Z4P5;A0A7P0TAN7;A0A7P0Z4A0;F5GZS6;P08195-4;P08195-3;P08195-2;J3KPF3;A0A7P0T9F7;A0A7P0TBF8;F5H056;F5GZI0;A0A7P0T8U7;A0A7P0TAS6;A0A7P0T8F1;H0YH36;A0A7P0TAT7;H0YFS2;F5H0E2;A0A7P0T853;H0YFX4;F5GZR9
913	Ubiquitin carboxyl-terminal hydrolase 13	USP13	Q92995;A0A7P0TAP9;Q92995-2;A0A7P0TB69	0.370691	0.383795	0.254175	0.344471	0.379292	0.362391	0.30711	0.349598	0.545567	0.495474	0.59152	0.522755	7	7	7	0	22.395	8	8	8	97.326	81910000	Q92995;A0A7P0TAP9;Q92995-2;A0A7P0TB69;A0A7P0TAJ9;H7C5J3;A0A7P0TB92;A0A7P0Z4C0;A0A7P0T859;A0A7P0T9H6;A0A7P0T949;A0A7P0TAC6;A0A7P0T9F2;A0A7P0TB48;A0A7P0Z4R3;A0A7P0Z460;A0A7P0TAM7;A0A7P0TAN6;A0A7P0Z4P4
914	DnaJ homolog subfamily C member 10	DNAJC10	A0A7P0TAQ9;Q8IXB1;A0A7P0Z431;Q8IXB1-2;A0A7P0TB97	3.01155	3.1108	3.05211	3.14897	2.93569	2.87713	2.9777	2.92839	2.93791	2.94819	3.07856	3.04338	17	17	17	0	118.59	23.3	23.3	23.3	87.996	1210200000	A0A7P0TAQ9;Q8IXB1;A0A7P0Z431;Q8IXB1-2;A0A7P0TB97;Q8IXB1-3;A0A7P0Z4F2;A0A494C1G5;A0A7P0TB83;A0A7P0T9B7;A0A7P0TB22;E7EP04;H7C1G0;A0A7P0T8Y3
915	Carnitine O-acetyltransferase	CRAT	A0A7P0TAR1;P43155-2;P43155;H0Y4Z7;A0A7P0TBF3;A0A7P0T9R9;A0A7P0T9E7;P43155-3	0.552881	0.624187	0.851463	0.605232	0.656265	0.690495	0.7087	0.704987	0.493429	0.557764	0.531214	0.489532	12	12	12	0	43.088	20.1	20.1	20.1	68.145	146860000	A0A7P0TAR1;P43155-2;P43155;H0Y4Z7;A0A7P0TBF3;A0A7P0T9R9;A0A7P0T9E7;P43155-3;A0A7P0TAQ4;B7ZBP5;A6PVN3
916	Sphingomyelin phosphodiesterase 4	SMPD4	Q9NXE4-4;Q9NXE4-3;H7C1Q6;Q9NXE4;A0A7P0TB24;Q9NXE4-8;Q9NXE4-7;Q9NXE4-10;Q9NXE4-6;Q9NXE4-2;Q9NXE4-9;A0A7P0T9J6;A0A7P0TB44;Q9NXE4-5;H7C0W5	-0.318277	-0.298679	-0.315224	-0.201929	-0.108913	-0.22546	-0.161001	-0.118124	-0.309296	-0.296432	-0.252172	-0.124466	7	7	7	0	12.17	7	7	7	102.61	43194000	Q9NXE4-4;Q9NXE4-3;H7C1Q6;Q9NXE4;A0A7P0TB24;Q9NXE4-8;Q9NXE4-7;Q9NXE4-10;Q9NXE4-6;Q9NXE4-2;Q9NXE4-9;A0A7P0T9J6;A0A7P0TB44;Q9NXE4-5;H7C0W5;H7C235;H7C2E2;A0A7P0Z453;A0A7P0T8J0;A0A7P0TAZ0;H7C2J2
917	Probable ATP-dependent RNA helicase DDX58	DDX58	A2A376;B3KWW1;A0A7P0TB70;O95786-2;O95786;A0A7P0T9I8	-1.47221	-1.40454	-1.39564	-1.35299	-1.71482	-1.72793	-1.52606	-1.50726	-1.48812	-1.45295	-1.48508	-1.53951	5	5	5	0	12.5	7.5	7.5	7.5	82.612	29497000	A2A376;B3KWW1;A0A7P0TB70;O95786-2;O95786;A0A7P0T9I8
918	Anoctamin-6	ANO6	A0A7P0TBC5;Q4KMQ2-3;Q4KMQ2;Q4KMQ2-2;A0A7P0TBI1;A0A7P0TAW4;A0A7P0T8Y2;A0A7P0TAF4;Q4KMQ2-4;A0A7P0TBD5	1.70064	1.61145	1.67203	1.70337	1.79694	1.92232	1.82982	1.77187	1.71794	1.8568	1.77661	1.70186	11	11	11	0	59.137	12.3	12.3	12.3	104.8	394390000	A0A7P0TBC5;Q4KMQ2-3;Q4KMQ2;Q4KMQ2-2;A0A7P0TBI1;A0A7P0TAW4;A0A7P0T8Y2;A0A7P0TAF4;Q4KMQ2-4;A0A7P0TBD5
919	Oligophrenin-1	OPHN1	A0A7P0TBH4;O60890;A0A7P0T8V5;A0A7P0T9W4;A0A7P0Z4E9;O60890-2	-2.09693	-2.12089	-2.10669	-2.03082	-2.13861	-2.05226	-2.04737	-2.11812	-2.03141	-1.94122	-2.03634	-1.96362	4	4	4	0	10.985	5.5	5.5	5.5	87.608	17858000	A0A7P0TBH4;O60890;A0A7P0T8V5;A0A7P0T9W4;A0A7P0Z4E9;O60890-2;A0A7P0T9G2
920	A-kinase anchor protein 9	AKAP9	Q99996-1;Q99996;Q99996-3;Q99996-5;A0A7P0TBI4;A0A7P0Z4Q5;Q99996-6;A0A7P0TBH8;A0A0A0MRF6;A0A7P0Z4N5;A0A7P0T928;A0A7P0T9A9;A0A7P0T8N5;A0A7P0TAD6;A0A7P0TAX3;A0A7P0T939;A0A7P0TAA2;A0A2R8Y590	2.5463	2.52984	2.49566	2.51361	2.50929	2.48728	2.44781	2.41026	2.42178	2.41708	2.3883	2.43003	54	54	54	0	219.15	15.2	15.2	15.2	453.66	523110000	Q99996-1;Q99996;Q99996-3;Q99996-5;A0A7P0TBI4;A0A7P0Z4Q5;Q99996-6;A0A7P0TBH8;A0A0A0MRF6;A0A7P0Z4N5;A0A7P0T928;A0A7P0T9A9;A0A7P0T8N5;A0A7P0TAD6;A0A7P0TAX3;A0A7P0T939;A0A7P0TAA2;A0A2R8Y590;H7BYL6;Q99996-4;A0A7P0TAJ1;A0A7P0T9E2;A0A7P0T8Z8;A0A6I8PUD8;A0A7P0TB09
921	Interferon-induced protein with tetratricopeptide repeats 5	IFIT5	A0A7P0TBP9;Q13325;Q13325-2	1.49784	1.41734	1.38938	1.48211	1.55657	1.48604	1.38248	1.39928	1.43005	1.46202	1.37109	1.39021	8	8	8	0	21.277	21.5	21.5	21.5	43.276	392850000	A0A7P0TBP9;Q13325;Q13325-2
922	Cyclic GMP-AMP synthase	MB21D1	A0A7P0TBQ3;Q8N884-2;Q8N884	-1.3329	-1.28061	-1.22411	-1.3223	-1.72232	-1.75852	-1.64154	-1.57009	-1.55595	-1.49969	-1.44786	-1.4429	5	5	5	0	9.0177	9.5	9.5	9.5	55.265	22812000	A0A7P0TBQ3;Q8N884-2;Q8N884
923	Dynein heavy chain 5, axonemal	DNAH5	A0A7P0Z455;Q8TE73	0.060091	0.0461273	-0.192858	0.0409756	0.162678	-0.0419312	-0.0076561	0.00794792	-0.117857	-0.214245	-0.210487	-0.170839	1	1	1	0.008547	1.3004	0.2	0.2	0.2	527.14	168360000	A0A7P0Z455;Q8TE73
925	Abnormal spindle-like microcephaly-associated protein	ASPM	A0A7P0Z4R7;A0A7P0Z491;Q8IZT6;A0A7P0T8U9;Q8IZT6-2	-4.36408	-4.42015	-4.41308	-4.68418	-5.10508	-4.79959	-5.50744	-5.51927	-4.60237	-4.797	-4.82245	-5.07614	5	5	5	0	8.5555	1.6	1.6	1.6	408.94	15525000	A0A7P0Z4R7;A0A7P0Z491;Q8IZT6;A0A7P0T8U9;Q8IZT6-2
926	Lipoamide acyltransferase component of branched-chain alpha-keto acid dehydrogenase complex, mitochondrial	DBT	A0A7P0Z494;P11182;A0A7P0T9W1;Q5VVL7	-0.2243	-0.15995	-0.185198	-0.118073	-0.159084	-0.15324	-0.131594	-0.0974274	-0.236519	-0.0512695	-0.0551777	-0.119095	5	5	5	0	33.443	10.5	10.5	10.5	58.209	102380000	A0A7P0Z494;P11182;A0A7P0T9W1;Q5VVL7
927	Dynactin subunit 1	DCTN1;DKFZp686E0752	Q14203-3;A0A7P0Z4C3;E7EX90;Q14203;Q14203-6;Q14203-4;A0A804CDA6;Q14203-2;Q14203-5;Q6AWB1	4.35474	4.48502	4.35154	4.4275	4.40137	4.27805	4.40538	4.40077	4.42293	4.36673	4.47854	4.50262	41	41	41	0	323.31	34	34	34	136.82	3232500000	Q14203-3;A0A7P0Z4C3;E7EX90;Q14203;Q14203-6;Q14203-4;A0A804CDA6;Q14203-2;Q14203-5;Q6AWB1;E7EWF7;C9JJD0;C9JKG6;E9PCY0;C9JJN7;C9JTE5;C9JZA4;C9J1B7;C9JUI8
928	Double-stranded RNA-specific adenosine deaminase	ADAR	A0A7P0Z4F9;P55265-5;P55265;P55265-4;A0A7P0Z4K3;A0A3B3IRQ9;P55265-3;P55265-2;A0A3B3ISU1	3.67967	3.70955	3.69221	3.73926	3.78765	3.78324	3.82794	3.7607	3.71843	3.75186	3.71097	3.70851	38	38	38	0	252.06	43.8	43.8	43.8	101.54	1786700000	A0A7P0Z4F9;P55265-5;P55265;P55265-4;A0A7P0Z4K3;A0A3B3IRQ9;P55265-3;P55265-2;A0A3B3ISU1;A0A3B3ISX1;A0A3B3ITG9;A0A7P0TA14
929	Kelch-like protein 5	KLHL5	H0Y9Y5;A0A804C9D6;A0A804CHP1;Q96PQ7-5;Q96PQ7-4;Q96PQ7-6;Q96PQ7;Q96PQ7-2;Q96PQ7-3	-4.13826	-4.09125	-3.87865	-4.17603	-4.17151	-4.14177	-3.96602	-3.9774	-4.53291	-4.30531	-4.37243	-4.30961	1	1	1	0.00029265	2.605	3.9	3.9	3.9	31.108	3748900	H0Y9Y5;A0A804C9D6;A0A804CHP1;Q96PQ7-5;Q96PQ7-4;Q96PQ7-6;Q96PQ7;Q96PQ7-2;Q96PQ7-3
930	Serine/threonine-protein phosphatase 2A activator	PPP2R4	A0A804CD06;Q15257-2;A6PVN5;Q15257-3;Q15257-4;F6WIT2;A6PVN6	-0.38172	-0.60059	-0.511324	-0.448957	-0.593	-0.453766	-0.516109	-0.555916	-0.76861	-0.633539	-0.649714	-0.492678	9	2	1	0.0001497	3.0351	19.3	4.8	1.9	41.757	96914000	A0A804CD06;Q15257-2;A6PVN5;Q15257-3;Q15257-4;F6WIT2;A6PVN6;Q68CR8;A6PVN8;A6PVN7;H0Y6E5;B7ZBQ0;B7ZBP9;B4DDQ6;A0A6Q8PH23;B7ZBP7;H0Y562
931	Insulin receptor substrate 4	IRS4	A0A804CF45;O14654	-2.12912	-1.86705	-2.42616	-2.31385	-2.17801	-2.51294	-2.51219	-2.3634	-2.01693	-2.03112	-1.8194	-2.06428	1	1	1	0.0082988	1.314	0.8	0.8	0.8	133.68	17493000	A0A804CF45;O14654
932	Histone-lysine N-methyltransferase 2D	KMT2D	A0A8I5KSG1;A0A804HHR9;O14686;O14686-3	-2.54092	-2.52405	-2.37634	-2.51271	-2.43299	-1.81245	-2.22643	-2.27752	2.26776	2.54517	0.948301	1.98685	3	3	3	0	5.2909	0.6	0.6	0.6	593.28	398640000	A0A8I5KSG1;A0A804HHR9;O14686;O14686-3;A0A3B3ISC8;A0A8I5QJD5
933	STAM-binding protein	STAMBP	O95630;A0A804HJS0;A0A804HHU9;A0A804HIJ2;A0A804HHV2;O95630-2;F5H5B9;A0A804HL27;A0A804HKA6;A0A804HII8;A0A804HJC8;A0A804HI64;A0A804HIF8;C9JK83;A0A804HIV0;A0A804HJ64;C9JEK5;A0A804HL38	1.02502	1.08629	0.959757	1.06305	1.17768	1.09502	1.17015	1.11255	1.00571	1.00778	1.06662	1.0976	8	8	8	0	41.271	19.8	19.8	19.8	48.076	193330000	O95630;A0A804HJS0;A0A804HHU9;A0A804HIJ2;A0A804HHV2;O95630-2;F5H5B9;A0A804HL27;A0A804HKA6;A0A804HII8;A0A804HJC8;A0A804HI64;A0A804HIF8;C9JK83;A0A804HIV0;A0A804HJ64;C9JEK5;A0A804HL38;A0A804HKL2;A0A804HJD9;A0A804HJE8
934	3-hydroxyacyl-CoA dehydrogenase type-2	HSD17B10	A0A804HHW5;Q99714;Q99714-2;Q5H928	2.77879	2.80596	2.80661	3.03909	2.9488	2.92745	3.05155	2.80998	2.69076	2.80587	2.91652	2.87568	9	9	9	0	136.75	53	53	53	22.278	1615900000	A0A804HHW5;Q99714;Q99714-2;Q5H928
935	Tubulin-specific chaperone D	TBCD	A0A804HLI2;A0A804HJY5;A0A804HL62;Q9BTW9-4;A0A804HHW7;A0A804HLF8;J3KR97;Q9BTW9;A0A804HIU1;A0A804HIN6;A0A804HKT8;A0A804HJ32;A0A804HI57;A0A804HJ57;A0A804HI02;A0A804HJU6;Q9BTW9-5	2.09419	2.09509	2.10352	2.07043	2.13606	2.12223	2.10395	2.11029	2.15515	2.10172	2.19763	2.08933	22	22	22	0	240.21	20.2	20.2	20.2	130.54	581880000	A0A804HLI2;A0A804HJY5;A0A804HL62;Q9BTW9-4;A0A804HHW7;A0A804HLF8;J3KR97;Q9BTW9;A0A804HIU1;A0A804HIN6;A0A804HKT8;A0A804HJ32;A0A804HI57;A0A804HJ57;A0A804HI02;A0A804HJU6;Q9BTW9-5;A0A0J9YWI5;A0A0J9YVR1;A0A804HL21;I3L439;A0A804HIC0;I3L163;I3L131;I3L3H4;I3L0V3;I3L143;I3L1S3;A0A804HKB9;A0A0J9YVU1;I3L4D2;A0A0J9YYG2;Q9BTW9-3;I3L120;A0A0J9YXU4;A0A804HK36;Q9BTW9-2;A0A804HJL5;A0A804HJ99;A0A0J9YY08
936	Cytokine receptor-like factor 1	CRLF1	O75462;A0A804HI12;M0QZL6	-0.745724	-0.998795	-0.988104	-0.62151	-1.38693	-1.22808	-0.876549	-1.14985	-1.56281	-1.43987	-1.22326	-1.26972	4	4	4	0	11.005	10	10	10	46.301	31055000	O75462;A0A804HI12;M0QZL6
937	7-dehydrocholesterol reductase	DHCR7	A0A8I5KRR9;A0A804HJQ7;A0A804HI25;Q9UBM7;E9PRL8;E9PQ71;E9PIP9;E9PJ54;A0A804HJI8;A0A804HL56;E9PM00	1.57923	1.65679	1.52423	1.60839	1.65684	1.60841	1.72338	1.65338	1.79494	1.87692	1.87529	1.86783	6	6	6	0	44.564	12	12	12	50.611	596420000	A0A8I5KRR9;A0A804HJQ7;A0A804HI25;Q9UBM7;E9PRL8;E9PQ71;E9PIP9;E9PJ54;A0A804HJI8;A0A804HL56;E9PM00;B4E1K5;E9PLZ2;H0YE57
938	Sorting nexin-14	SNX14	Q9Y5W7;Q9Y5W7-4;A0A804HIA1;A0A804HL44;A0A804HI47;A0A804HJ91;A0A804HIC6;A0A804HJS3;A0A804HIR3;A0A804HJW4;A0A804HJI4;A0A804HJZ4;A0A804HKJ3;D6RJG9;A0A804HIK6;H0Y926;A0A804HKC6;A0A804HJ61;A0A804HKZ1;Q9Y5W7-2;D6RDH9;Q9Y5W7-3;A0A804HJT4;A0A804HI51;D6RBA7;A0A804HJG1;A0A804HKH6;A0A804HKA3;A0A804HJC6;A0A804HI30;A0A804HID8;A0A804HK55;A0A804HIZ9;A0A804HJK3;A0A804HJL8;A0A804HK22;A0A804HIX9;A0A804HKN0	-3.24193	-3.20988	-2.85038	-3.4066	-3.23913	-3.02688	-3.28212	-3.24989	-3.31276	-3.05753	-3.38887	-3.38872	3	3	3	0	3.9354	2.9	2.9	2.9	110.18	11372000	Q9Y5W7;Q9Y5W7-4;A0A804HIA1;A0A804HL44;A0A804HI47;A0A804HJ91;A0A804HIC6;A0A804HJS3;A0A804HIR3;A0A804HJW4;A0A804HJI4;A0A804HJZ4;A0A804HKJ3;D6RJG9;A0A804HIK6;H0Y926;A0A804HKC6;A0A804HJ61;A0A804HKZ1;Q9Y5W7-2;D6RDH9;Q9Y5W7-3;A0A804HJT4;A0A804HI51;D6RBA7;A0A804HJG1;A0A804HKH6;A0A804HKA3;A0A804HJC6;A0A804HI30;A0A804HID8;A0A804HK55;A0A804HIZ9;A0A804HJK3;A0A804HJL8;A0A804HK22;A0A804HIX9;A0A804HKN0;A0A804H…
939	Extracellular matrix protein FRAS1	FRAS1	A0A804HI32;A0A804HL50;Q86XX4-5;Q86XX4;Q86XX4-2	-3.83917	-3.88065	-2.9184	-3.7101	-3.32409	-3.0642	-3.2068	-3.52883	-4.92432	-3.63682	-4.79831	-4.58705	1	1	1	0.0098104	1.2058	0.6	0.6	0.6	238.11	129860000	A0A804HI32;A0A804HL50;Q86XX4-5;Q86XX4;Q86XX4-2
941	Peptidyl-glycine alpha-amidating monooxygenase;Peptidylglycine alpha-hydroxylating monooxygenase;Peptidyl-alpha-hydroxyglycine alpha-amidating lyase	PAM	A0A804HI59;P19021;P19021-2;P19021-6;P19021-5;A0A804HKM7;A0A804HIQ0;A0A8C8KD64;P19021-4;P19021-3;H7BYD9;A0A804HKV8	0.378752	0.430588	0.35236	0.432203	0.415596	0.361427	0.370808	0.360283	0.219036	0.256643	0.315235	0.318037	9	9	9	0	31.437	9.6	9.6	9.6	99.906	95509000	A0A804HI59;P19021;P19021-2;P19021-6;P19021-5;A0A804HKM7;A0A804HIQ0;A0A8C8KD64;P19021-4;P19021-3;H7BYD9;A0A804HKV8;H0Y9I4;A0A804HLE0
942	Nucleoporin GLE1	GLE1	A0A804HI94;A0A804HK09;A0A804HJY9;A0A804HJB3;A0A804HJ70;Q53GS7-2;Q53GS7;A0A804HIJ1;A0A804HJ00	-2.26757	-2.29717	-2.40769	-2.36719	-2.10374	-2.11911	-2.12434	-2.22132	-2.30301	-2.34839	-2.2752	-2.28319	2	2	2	0	4.0546	4.3	4.3	4.3	47.689	11265000	A0A804HI94;A0A804HK09;A0A804HJY9;A0A804HJB3;A0A804HJ70;Q53GS7-2;Q53GS7;A0A804HIJ1;A0A804HJ00
943	Spatacsin	SPG11	Q96JI7;A0A804HLE6;Q96JI7-3;Q96JI7-2;A0A804HID9;A0A804HLC5;A0A804HK59;H0YLK7;C4B7M2;A0A804HI99;A0A804HKQ8;H0YN34;A0A804HI84;A0A804HJL9;A0A804HLF9;A0A804HIP5;A0A804HJG2;A0A804HIM5;A0A804HLG4;A0A804HKV6	-2.29652	-2.14342	-2.32825	-2.35102	-2.07519	-2.10741	-2.13388	-2.12951	-2.381	-2.29678	-2.43835	-2.28378	2	2	2	0	19.612	0.9	0.9	0.9	278.86	8905900	Q96JI7;A0A804HLE6;Q96JI7-3;Q96JI7-2;A0A804HID9;A0A804HLC5;A0A804HK59;H0YLK7;C4B7M2;A0A804HI99;A0A804HKQ8;H0YN34;A0A804HI84;A0A804HJL9;A0A804HLF9;A0A804HIP5;A0A804HJG2;A0A804HIM5;A0A804HLG4;A0A804HKV6
944	Serine/threonine-protein kinase tousled-like 2	TLK2	J3QLK5;A0A804HK10;A0A804HIB4;A0A804HKF1;A0A804HJZ9;Q86UE8-3;Q86UE8-2;Q86UE8;A0A804HJX3;J3KRK0	-5.54596	-5.76283	-4.78605	-5.56766	-5.62028	-5.23872	-5.39792	-5.90431	-5.11934	-5.09701	-5.20666	-5.24818	8	2	2	0	8.3496	16.1	5.5	5.5	69.287	13858000	J3QLK5;A0A804HK10;A0A804HIB4;A0A804HKF1;A0A804HJZ9;Q86UE8-3;Q86UE8-2;Q86UE8;A0A804HJX3;J3KRK0;B3KRP1
945	Transcription initiation factor TFIID subunit 1;Transcription initiation factor TFIID subunit 1-like	TAF1;TAF1L	P21675-3;P21675-5;A0A804HK58;A0A804HIC2;P21675-8;P21675-6;P21675-7;A0A804HIY8;P21675-10;P21675-9;P21675;P21675-11;P21675-2;P21675-12;P21675-4;Q8IZX4;H0Y9L7	-3.7288	-3.81822	-3.7397	-3.69508	-3.62629	-3.62227	-3.56706	-3.66269	-3.62794	-3.43284	-3.64078	-3.57335	2	2	2	0	5.1012	1.5	1.5	1.5	208.36	5849900	P21675-3;P21675-5;A0A804HK58;A0A804HIC2;P21675-8;P21675-6;P21675-7;A0A804HIY8;P21675-10;P21675-9;P21675;P21675-11;P21675-2;P21675-12;P21675-4;Q8IZX4;H0Y9L7
946	Ecotropic viral integration site 5 protein homolog	EVI5	A0A804HIC4;O60447-2;O60447;A0A1B0GUF4	1.48112	1.49854	1.39903	1.42867	1.44784	1.418	1.39912	1.38935	1.50623	1.44891	1.48856	1.45	18	18	17	0	60.591	21.9	21.9	21.1	95.091	269150000	A0A804HIC4;O60447-2;O60447;A0A1B0GUF4
947	Bardet-Biedl syndrome 2 protein	BBS2	Q9BXC9;A0A804HJV0;A0A804HIE1;A0A804HJV2;A0A804HKL9;A0A804HJ30;A0A804HKF2;H3BRL0;A0A804HK50;A0A804HI33;A0A804HJU2;A0A804HIK5;A0A804HJQ5	-2.6251	-2.52243	-2.45309	-2.48641	-2.56938	-2.54036	-2.56978	-2.53221	-2.7003	-2.60226	-2.67112	-2.77861	3	3	3	0	15.931	4.3	4.3	4.3	79.843	13045000	Q9BXC9;A0A804HJV0;A0A804HIE1;A0A804HJV2;A0A804HKL9;A0A804HJ30;A0A804HKF2;H3BRL0;A0A804HK50;A0A804HI33;A0A804HJU2;A0A804HIK5;A0A804HJQ5;A0A804HIQ9;A0A804HK25;A0A804HLF5;A0A804HKI7;A0A804HK97;A0A804HKG1;A0A804HK51;A0A804HIZ8;A0A804HLL2;A0A804HIE0;A0A804HHV5
948	Leucine-rich PPR motif-containing protein, mitochondrial	LRPPRC	P42704;A0A804HIN4;A0A804HLG8;A0A804HK30;A0A804HL40;A0A804HIG4;A0A804HKI2;A0A804HKJ0;A0A804HKR3;A0A804HI14;A0A804HJZ1;A0A804HI40;A0A804HIQ7;A0A804HHY9;A0A804HJI0;A0A804HJH8	4.91793	4.91496	4.8389	4.93637	4.93066	4.90874	4.87949	4.87271	4.96279	4.97938	4.97875	4.96638	48	48	47	0	294.77	34.4	34.4	33.9	157.9	3628300000	P42704;A0A804HIN4;A0A804HLG8;A0A804HK30;A0A804HL40;A0A804HIG4;A0A804HKI2;A0A804HKJ0;A0A804HKR3;A0A804HI14;A0A804HJZ1;A0A804HI40;A0A804HIQ7;A0A804HHY9;A0A804HJI0;A0A804HJH8;B8ZZ38;C9JCA9;A0A804HK02;A0A804HIV5;A0A0C4DG06;A0A804HJA1;A0A804HKK7;A0A804HKX0;A0A804HKR5;A0A804HKX6;A0A804HJG8;A0A804HI44;A0A804HLK8;H7C3W8;A0A804HLL8
949	Transmembrane protein 181	TMEM181	A0A804HII6;Q9P2C4	0.527536	0.525473	0.410942	0.464077	0.436888	0.339678	0.3288	0.20166	0.415449	0.427887	0.479734	0.380192	3	3	3	0	18.07	6.7	6.7	6.7	55.014	103960000	A0A804HII6;Q9P2C4
950	Dolichol-phosphate mannosyltransferase subunit 1	DPM1	A0A804HIK9;Q5QPK2;H0Y368;O60762;A0A804HIB3;Q5QPJ9	1.74361	1.62029	1.73207	1.81448	1.54104	1.68812	1.64701	1.52239	1.55243	1.6929	1.66733	1.63441	7	7	7	0	18.586	35.6	35.6	35.6	21.745	270760000	A0A804HIK9;Q5QPK2;H0Y368;O60762;A0A804HIB3;Q5QPJ9;A0A804HJ93
951	Sacsin	SACS	A0A804HIQ1;Q9NZJ4;Q9NZJ4-2	1.30654	1.32532	1.24811	1.2442	1.36718	1.36044	1.27877	1.36232	1.26143	1.216	1.22435	1.20848	43	43	43	0	81.023	9	9	9	522.18	227570000	A0A804HIQ1;Q9NZJ4;Q9NZJ4-2;A0A804HJS2;A0A804HKY6;A0A804HIG5;A0A804HHS6;A0A804HLK7;A0A804HK57;B2REB0;A0A804HL98;A0A804HLL1;A0A804HIU0;A0A804HKB3;H0Y6M8
952	Mitogen-activated protein kinase kinase kinase kinase 5	MAP4K5	A0A804HIS2;Q9Y4K4;G3V4T8	2.29283	2.29198	2.2647	2.321	2.07986	2.14218	2.09218	2.03784	2.16333	2.26921	2.27156	2.21821	19	19	17	0	66.935	18.9	18.9	16.5	95.053	526500000	A0A804HIS2;Q9Y4K4;G3V4T8;G3V4Q4
953	Gamma-tubulin complex component 2	TUBGCP2	A0A804HL95;A0A804HJQ4;A0A804HJS9;A0A804HJ08;A0A804HJH7;Q9BSJ2;Q9BSJ2-4;F2Z2B9;A0A804HI27;Q9BSJ2-3;A0A804HK74	1.6958	1.79408	1.717	1.75694	1.70929	1.59192	1.69651	1.68944	1.80081	1.69306	1.79663	1.82755	16	16	16	0	150.65	25.7	25.7	25.7	97.258	289040000	A0A804HL95;A0A804HJQ4;A0A804HJS9;A0A804HJ08;A0A804HJH7;Q9BSJ2;Q9BSJ2-4;F2Z2B9;A0A804HI27;Q9BSJ2-3;A0A804HK74;A0A804HLH6;A0A804HL05;R4GMM4
954	Afadin	MLLT4	A8MQ02;J3KN01;A0A804HJ20;P55196;P55196-5;P55196-1;P55196-3;Q5TIG5;P55196-2;P55196-6;H0Y948	0.778419	0.853916	0.748219	0.792019	0.632595	0.498751	0.556898	0.538521	0.647219	0.58877	0.680222	0.684875	15	15	15	0	45.621	9	9	9	201.8	135720000	A8MQ02;J3KN01;A0A804HJ20;P55196;P55196-5;P55196-1;P55196-3;Q5TIG5;P55196-2;P55196-6;H0Y948;H0Y7R8;H0Y8U8;H0Y8L4;F8W9I4;E9PFY5
955	Methylcrotonoyl-CoA carboxylase beta chain, mitochondrial	MCCC2	Q9HCC0;Q9HCC0-2;A0A804HLJ9;A0A804HKE8;A0A804HJ24;A0A804HK37;A0A804HJ84;A0A804HJ31;A0A804HL02;A0A804HJL2;A0A804HJC1	1.18168	1.19876	1.09936	1.21933	1.43093	1.29737	1.42146	1.46969	1.28014	1.27622	1.29237	1.34289	12	12	12	0	130.21	22.9	22.9	22.9	61.332	282850000	Q9HCC0;Q9HCC0-2;A0A804HLJ9;A0A804HKE8;A0A804HJ24;A0A804HK37;A0A804HJ84;A0A804HJ31;A0A804HL02;A0A804HJL2;A0A804HJC1;A0A804HHS4;D6RDF7;A0A0S2Z5R4;A0A804HIH3;A0A804HJW5;D6R9R1;A0A0D9SFE9;A0A804HJW2;A0A804HKH3;A0A0G2JM88;D6RD67
956	Endoplasmic reticulum mannosyl-oligosaccharide 1,2-alpha-mannosidase;alpha-1,2-Mannosidase	MAN1B1	H0YI64;A0A804HL61;A0A804HJ66;Q9UKM7;A0A804HKS1;A0A804HJ23;H0YG20;A0A804HHU1	-0.57855	-0.55447	-0.677872	-0.568674	-0.644194	-0.644779	-0.61075	-0.515528	-0.623884	-0.61533	-0.583611	-0.477245	4	4	4	0	24.063	9.1	9.1	9.1	72.279	58959000	H0YI64;A0A804HL61;A0A804HJ66;Q9UKM7;A0A804HKS1;A0A804HJ23;H0YG20;A0A804HHU1;H0YGV7;H0YGQ1;A0A804HK01;A0A804HK86;A0A804HL65
957	Neurobeachin-like protein 1	NBEAL1	A0A804HJ72;A0A804HKS6;Q6ZS30-1;Q6ZS30	-1.3178	-1.1177	-1.09673	-1.00058	-1.0605	-1.04796	-1.00273	-1.04065	-0.934435	-0.980227	-1.09097	-0.930964	10	10	9	0	61.062	4.2	4.2	3.9	302.76	40582000	A0A804HJ72;A0A804HKS6;Q6ZS30-1;Q6ZS30;A0A804HKC1;H7BZA0;A0A804HJM0;H7C354;H7C3C8;A0A804HJX4
958	Ubiquitin-like modifier-activating enzyme 5	UBA5	E7EWE1;E7EQ61;A0A804HJ86;Q9GZZ9;C9J5W5;Q9GZZ9-2;C9J0F6;C9JRV9	0.64467	0.791971	0.681288	0.955694	0.567726	0.509426	0.939365	0.765453	0.609354	0.698952	0.810133	0.878675	4	4	4	0	31.83	12.4	12.4	12.4	38.753	161250000	E7EWE1;E7EQ61;A0A804HJ86;Q9GZZ9;C9J5W5;Q9GZZ9-2;C9J0F6;C9JRV9
959	Proteasome-associated protein ECM29 homolog	KIAA0368;ECM29	A0A804HJA4;J3KN16;Q5VYK3	3.09573	3.08441	3.14435	3.1101	2.98076	3.0904	3.01404	3.04114	3.17036	3.17025	3.16084	3.14769	38	38	38	0	175.58	22.7	22.7	22.7	203.99	1043300000	A0A804HJA4;J3KN16;Q5VYK3;R4GMY1;R4GMY3;F6XAQ5
960	Zinc finger protein 384	ZNF384	A0A804HJE2;Q8TF68-3;Q8TF68-2;Q8TF68;F5H8L7;E9PHB3	-4.34829	-4.37444	-4.27818	-4.1581	-4.33265	-4.93137	-4.56097	-4.09988	-4.34115	-4.7178	-4.29385	-4.06476	3	3	3	0	20.642	8.2	8.2	8.2	66.183	33423000	A0A804HJE2;Q8TF68-3;Q8TF68-2;Q8TF68;F5H8L7;E9PHB3;F5H105
961	CLIP-associating protein 2	CLASP2	O75122-3;E7EW49;E7ERI8;A0A804HJG7;E3W994;A0A0U1RQI6;O75122;J3KR49	1.80194	1.81824	1.8638	1.88148	1.88689	1.98879	1.90295	1.85409	2.00612	2.09959	2.03023	2.02962	37	37	35	0	218.35	31	31	30	165.85	472820000	O75122-3;E7EW49;E7ERI8;A0A804HJG7;E3W994;A0A0U1RQI6;O75122;J3KR49;E7ENG2;B3KR06;O75122-2;D6RBU8;C9J668;H7C5M8;H7C4I5;H7C4X8;H7C4M5
962	Histone-lysine N-methyltransferase EZH2	EZH2	A0A804HJH1;Q15910-5;Q15910-3;Q15910-4;Q15910;Q15910-2	-4.91785	-5.2787	-4.95941	-5.0082	-5.33948	-5.35835	-5.1303	-5.57717	-5.11247	-4.9699	-5.45717	-5.12273	1	1	1	0	4.7317	5.9	5.9	5.9	44.403	6303700	A0A804HJH1;Q15910-5;Q15910-3;Q15910-4;Q15910;Q15910-2
963	Chitobiosyldiphosphodolichol beta-mannosyltransferase	ALG1	Q9BT22;A0A804HJL6;A0A804HKX7;Q9BT22-2;A0A804HLB7;A0A804HJQ1;A0A804HIG6;A0A804HKK4;A0A804HKJ4;A0A804HKU4;K7EID2	-0.87923	-0.869337	-0.860304	-0.8934	-0.888868	-0.848352	-0.971237	-0.963362	-1.05478	-0.910704	-0.929567	-0.948303	7	7	7	0	20.043	15.1	15.1	15.1	52.518	109720000	Q9BT22;A0A804HJL6;A0A804HKX7;Q9BT22-2;A0A804HLB7;A0A804HJQ1;A0A804HIG6;A0A804HKK4;A0A804HKJ4;A0A804HKU4;K7EID2;A0A804HJE3;K7EPU3;A0A804HHW1;C9J202;Q6GMV1;K7EQK1
964	Activin receptor type-1	ACVR1	A0A804HJQ0;Q04771;A0A804HHZ2	-0.737225	-0.670883	-0.753145	-0.703318	-0.784174	-1.02512	-0.871834	-0.86598	-0.921539	-0.999689	-0.952831	-0.924622	4	4	4	0	14.431	9.1	9.1	9.1	56.982	52869000	A0A804HJQ0;Q04771;A0A804HHZ2;A0A1B0GXA9;C9JHJ7
965	Electron transfer flavoprotein-ubiquinone oxidoreductase, mitochondrial	ETFDH	A0A804HJT7;A0A804HK05;A0A804HL84;A0A804HL81;Q16134;B4DEQ0;A0A804HJK8;Q16134-3;A0A804HI48;A0A804HI73;A0A804HI80	0.840502	0.846464	0.823862	0.900032	0.952663	0.738695	0.96821	0.951597	1.07023	0.98221	1.08168	1.10662	9	9	9	0	28.409	17.2	17.2	17.2	57.585	175500000	A0A804HJT7;A0A804HK05;A0A804HL84;A0A804HL81;Q16134;B4DEQ0;A0A804HJK8;Q16134-3;A0A804HI48;A0A804HI73;A0A804HI80;A0A804HK66;A0A804HI70;A0A804HKB8
966	Probable E3 ubiquitin-protein ligase HECTD4	HECTD4	F8VWT9;J3KPF0;A0A804HJX8;Q9Y4D8-2;Q9Y4D8-4;Q9Y4D8;Q9Y4D8-3;Q9Y4D8-5	-4.17963	-4.13387	-4.12142	-4.06851	-4.17786	-4.1753	-4.09072	-4.09158	-3.85142	-3.75671	-3.89515	-3.81073	4	4	4	0	20.494	1.2	1.2	1.2	469.96	7938500	F8VWT9;J3KPF0;A0A804HJX8;Q9Y4D8-2;Q9Y4D8-4;Q9Y4D8;Q9Y4D8-3;Q9Y4D8-5
967	Liprin-beta-2	PPFIBP2	E9PP16;A0A804HJY3;A0A804HKA2;Q8ND30-3;Q8ND30-2;Q8ND30	0.129509	0.160294	0.072485	0.106117	0.82859	0.678961	0.713223	0.730558	0.68646	0.609758	0.688402	0.709078	13	11	11	0	61.166	19.8	17.1	17.1	81.379	125470000	E9PP16;A0A804HJY3;A0A804HKA2;Q8ND30-3;Q8ND30-2;Q8ND30;E9PIK8;E9PJA0;A0A3B3IS15;E9PI79;H0YDJ2
968	TFIIH basal transcription factor complex helicase XPD subunit	ERCC2	A8MX75;A0A804HK53;E7EVE9;P18074;A0A804HL97;P18074-2	0.540409	0.773199	0.7346	0.803589	0.930159	0.91885	1.01068	1.15039	0.844757	0.953957	0.933901	0.986668	9	9	9	0	41.277	13.3	13.3	13.3	80.511	155740000	A8MX75;A0A804HK53;E7EVE9;P18074;A0A804HL97;P18074-2;A0A804HK75;K7EIT8;K7ENL1;B4E0F6;K7EKF3
969	F-box only protein 11	FBXO11	A0A804HK63;Q86XK2-6;Q86XK2;Q86XK2-5	-4.01168	-3.93684	-3.90729	-3.96892	-3.81807	-3.91196	-4.02404	-3.92573	-3.86466	-3.95708	-3.94997	-4.07121	3	3	3	0	43.697	4.9	4.9	4.9	97.334	4601100	A0A804HK63;Q86XK2-6;Q86XK2;Q86XK2-5;B5MCV6;E7EP88;C9IYF0;Q86XK2-4;Q86XK2-3
970	Peroxisomal multifunctional enzyme type 2;(3R)-hydroxyacyl-CoA dehydrogenase;Enoyl-CoA hydratase 2	HSD17B4	P51659;E7EPL9;A0A804HK65;A0A2R8YD50;P51659-2;P51659-3;E7ET17;A0A804HKU2;A0A2R8Y7L2;A0A804HIR1;E7ER27	4.00056	3.98	3.89749	3.9354	4.01267	4.08153	3.86397	3.8704	3.94279	4.08829	3.97039	3.85034	28	28	28	0	323.31	37.8	37.8	37.8	79.685	2530500000	P51659;E7EPL9;A0A804HK65;A0A2R8YD50;P51659-2;P51659-3;E7ET17;A0A804HKU2;A0A2R8Y7L2;A0A804HIR1;E7ER27;A0A2R8YDT8;A0A2R8YF45;A0A804HIG8;A0A804HK88;A0A804HKB5;A0A2R8Y7W2;A0A804HLJ0;A0A804HKT2;A0A2R8YEG2;A0A2R8YF39
971	Probable ATP-dependent RNA helicase DDX60-like	DDX60L	A0A804HKC9;Q5H9U9;Q5H9U9-2	-2.5193	-3.05234	-2.60206	-2.57379	-2.45742	-2.11071	-2.36535	-2.59991	-2.77024	-2.62426	-3.19363	-2.77308	3	3	2	0.0039721	1.5834	1.4	1.4	1	197.61	44018000	A0A804HKC9;Q5H9U9;Q5H9U9-2;D6RIU1;D6RB62;D6RBA2;H0Y8H0
972	Rab GTPase-activating protein 1-like	RABGAP1L	A0A804HKD7;Q5R372-4;Q5R372;Q5R372-3;A0A0C4DG54;Q5R372-2	0.774216	0.75382	0.689798	0.67322	0.694256	0.616493	0.489285	0.54608	0.721128	0.698997	0.711138	0.64517	14	13	13	0	24.515	11.4	10.5	10.5	119.44	165320000	A0A804HKD7;Q5R372-4;Q5R372;Q5R372-3;A0A0C4DG54;Q5R372-2;A0A0U1RQY6;F5H8L0;B7ZAP0;Q5R372-7;Q5R372-8;Q5R372-6;Q5R372-5;A0A0U1RQX4;E9PS63;A0A0U1RRM5
973	Microtubule-associated protein 4	MAP4	A0A804HKE7;P27816-5	-1.00538	-1.07379	-1.16511	-1.08004	-0.810385	-0.882267	-0.816717	-0.761774	-1.00887	-1.08139	-1.06081	-0.975779	83	83	1	0	323.31	34.7	34.7	0.6	245.37	201060000	A0A804HKE7;P27816-5;B5MEG9;H7C4C5;H0Y2V1;F8W9U4;H7C456;P27816-7;A0A0J9YVV8;P27816-3;A0A0J9YW37;A0A0G2JPD5;A0A7I2PJZ2;A0A0G2JS76;A0A0G2JMX7;A0A7P0T936;A0A0G2JQJ7;P10636-8;P10636-9;P10636-7;P10636-6;P10636
974	DNA repair endonuclease XPF	ERCC4	A0A804HKF9;Q92889	-0.74324	-0.656853	-0.868912	-0.639025	-0.662064	-0.81481	-0.779188	-0.595745	-0.592617	-0.730419	-0.564137	-0.250206	4	4	4	0	29.382	4.6	4.6	4.6	109.64	26940000	A0A804HKF9;Q92889
976	AH receptor-interacting protein	AIP	A0A804HKH9;O00170;A0A804HKK3;A0A804HIX8;A0A804HJ38;E9PMH2;V9GYQ3;A0A804HKP8;A0A804HJ46;A0A804HKL7	1.98165	2.12799	2.09974	2.09711	2.21085	2.0648	2.19414	2.19324	2.10548	1.97187	2.08935	2.15858	8	8	8	0	47.716	28.6	28.6	28.6	35.847	518520000	A0A804HKH9;O00170;A0A804HKK3;A0A804HIX8;A0A804HJ38;E9PMH2;V9GYQ3;A0A804HKP8;A0A804HJ46;A0A804HKL7
977	Midnolin	MIDN	A0A804HKJ8;Q504T8	-4.85022	-4.96096	-4.73818	-4.45472	-4.81485	-4.6798	-4.4368	-4.59787	-5.01242	-4.889	-5.1103	-4.63152	1	1	1	0	7.1397	3.3	3.3	3.3	53.949	5193900	A0A804HKJ8;Q504T8
978	SET domain-containing protein 5	SETD5	H7C1F2;H0Y3R4;E7EWN3;A0A804HKJ9;Q9C0A6-2;Q9C0A6-3;Q9C0A6	-5.52705	-5.54865	-5.41101	-5.4025	-5.18663	-5.52328	-5.46325	-5.24918	-5.45364	-5.37114	-5.3774	-5.51702	1	1	1	0.00029278	2.6121	3.2	3.2	3.2	48.013	886570	H7C1F2;H0Y3R4;E7EWN3;A0A804HKJ9;Q9C0A6-2;Q9C0A6-3;Q9C0A6
979	Contactin-associated protein-like 5	CNTNAP5	A0A804HKY0;Q8WYK1	-2.54747	-2.41269	-2.63804	-2.51402	-1.80326	-1.95351	-1.79055	-1.80547	-1.76384	-1.87364	-1.89771	-1.74603	1	1	1	0.0068817	1.3955	1	1	1	145.72	29080000	A0A804HKY0;Q8WYK1
981	Rap guanine nucleotide exchange factor 1	RAPGEF1	A0A804HL87;Q13905-2;Q13905;Q13905-4;Q13905-3;Q5JUE9	-4.27551	-4.23223	-4.27036	-4.15375	-4.11768	-3.89026	-3.80902	-3.92838	-4.04526	-3.98504	-4.07951	-4.22313	4	4	4	0	11.503	3.4	3.4	3.4	139.78	7717400	A0A804HL87;Q13905-2;Q13905;Q13905-4;Q13905-3;Q5JUE9;H0Y6R4
982	Uncharacterized protein C19orf47	C19orf47	A0A804HLH2;Q8N9M1-3;Q8N9M1-2;Q8N9M1;J3QKZ5;J3QS16;J3QS80	-1.07067	-0.988718	-1.09753	-1.10328	-1.02208	-1.10648	-1.18346	-1.05296	-1.03907	-1.10392	-1.03193	-1.12049	4	4	4	0	6.9542	10.6	10.6	10.6	41.02	40777000	A0A804HLH2;Q8N9M1-3;Q8N9M1-2;Q8N9M1;J3QKZ5;J3QS16;J3QS80;A0A2R8Y6U9
983	Rho GTPase-activating protein 21	ARHGAP21	A0A805TBS0;Q5T5U3;A0A7P0TAS2;A0A087WW76;Q5T5U3-3;E7ESW5;A0A1B0GV73	0.101879	0.0763283	0.000684738	-0.0177841	0.144802	0.12278	0.0322876	0.0325012	0.0405655	-0.00640297	0.0225086	0.0418911	18	18	17	0	176.9	11.9	11.9	11.4	216.34	126970000	A0A805TBS0;Q5T5U3;A0A7P0TAS2;A0A087WW76;Q5T5U3-3;E7ESW5;A0A1B0GV73;H0Y5T2;A0A1B0GTZ9
984	Integrin alpha-6;Integrin alpha-6 heavy chain;Integrin alpha-6 light chain;Processed integrin alpha-6	ITGA6	A0A8C8KBL6;P23229-4;P23229-2;P23229-9;P23229-6;P23229-5;P23229-3;P23229;P23229-7	2.28394	2.2494	2.21183	2.31717	1.84301	1.81545	1.76548	1.74531	2.53482	2.46912	2.55363	2.50332	18	18	18	0	114.52	17.9	17.9	17.9	117.8	548320000	A0A8C8KBL6;P23229-4;P23229-2;P23229-9;P23229-6;P23229-5;P23229-3;P23229;P23229-7;C9JXX7;H7BZ97
985	Ubiquitin-associated protein 2	UBAP2	A0A8C8MQ70;Q5T6F2;A0A8C8KGQ8	1.04966	1.12796	1.0635	1.12017	0.99441	1.00486	1.01608	0.991053	1.36904	1.37103	1.34322	1.35435	9	9	9	0	77.54	10.3	10.3	10.3	111.69	219310000	A0A8C8MQ70;Q5T6F2;A0A8C8KGQ8;Q5T6F2-2;A0A804HIK1;A0A804HLJ4;A0A804HLD2;A2A305;A0A0D9SFI5;H0YDN2
987	MAX gene-associated protein	MGA	A0A8C8P5L8;Q8IWI9-3;Q8IWI9;A0A8C8NNX8	-4.21933	-4.31712	-4.51578	-4.44836	-4.38441	-4.73829	-4.45257	-4.75166	-4.38666	-4.45414	-4.5461	-4.57918	3	2	2	0.00014999	3.0821	1.1	0.8	0.8	283.12	1787000	A0A8C8P5L8;Q8IWI9-3;Q8IWI9;A0A8C8NNX8;H3BP52
988	Protein C19orf12	C19orf12	F8W6J3;K7EPS8;A0A8C8PZE2;Q9NSK7-3;Q9NSK7-4;Q9NSK7	-2.1788	-2.31175	-2.25276	-2.26921	-2.27331	-2.64224	-2.24644	-2.31349	-2.15646	-2.22237	-2.22119	-2.41511	1	1	1	0.0062187	1.4292	13.2	13.2	13.2	7.0044	15200000	F8W6J3;K7EPS8;A0A8C8PZE2;Q9NSK7-3;Q9NSK7-4;Q9NSK7
989	Biotin--protein ligase;Biotin--[methylmalonyl-CoA-carboxytransferase] ligase;Biotin--[propionyl-CoA-carboxylase [ATP-hydrolyzing]] ligase;Biotin--[methylcrotonoyl-CoA-carboxylase] ligase;Biotin--[acetyl-CoA-carboxylase] ligase	HLCS	A0A8C8QSB1;P50747;P50747-2;A0A6Q8PFK4	-1.77638	-1.73514	-1.68559	-1.70204	-1.71646	-1.75562	-1.75935	-1.75784	-1.61939	-1.64404	-1.4879	-1.5026	4	4	4	0	6.2975	4.1	4.1	4.1	97.222	29683000	A0A8C8QSB1;P50747;P50747-2;A0A6Q8PFK4
991	Protein O-linked-mannose beta-1,2-N-acetylglucosaminyltransferase 1	POMGNT1	A0A8I5QJA9;A0A8I5KQE4;A0A8I5KTS5;A0A8I5QJV3;A0A8I5KR25;A0A8I5KVA5;A0A8I5KNB7;Q8WZA1;Q8WZA1-2	-2.40681	-2.31133	-2.1676	-2.22363	-2.55345	-2.55527	-2.47104	-2.49938	-2.41707	-2.28605	-2.27323	-2.29808	2	2	2	0	12.549	6.6	6.6	6.6	35.603	8958500	A0A8I5QJA9;A0A8I5KQE4;A0A8I5KTS5;A0A8I5QJV3;A0A8I5KR25;A0A8I5KVA5;A0A8I5KNB7;Q8WZA1;Q8WZA1-2
992	Nucleolar RNA helicase 2	DDX21	A0A8I5KNP3;Q9NR30;A0A8I5KNN2;A0A8I5KYZ4;Q9NR30-2;A0A8I5KND9	3.63644	3.59321	3.60169	3.71164	3.5779	3.68011	3.48468	3.50679	3.81724	3.94115	3.7895	3.81402	27	27	27	0	142.35	33.9	33.9	33.9	85.796	1620800000	A0A8I5KNP3;Q9NR30;A0A8I5KNN2;A0A8I5KYZ4;Q9NR30-2;A0A8I5KND9
994	Peptidyl-prolyl cis-trans isomerase CWC27 homolog	CWC27	Q6UX04;A0A8I5KUW8;A0A8I5KST0;A0A8I5KX65;A0A8I5KZ67;A0A8I5KP46;A0A8I5KQK1;D6REK3;A0A8I5KU89;A0A8I5KPF6;A0A8I5KQW2;A0A8I5KRF5;A0A8I5KRH9;A0A8I5KXM7;A0A8I5KT14;Q6UX04-2;A0A8I5KUR8;A0A8I5KY88;A0A8I5KW10	-0.14307	-0.179262	-0.224342	-0.0574055	-0.187302	-0.228354	0.189926	0.00265503	-0.203226	-0.314241	-0.297867	-0.105097	6	6	6	0	26.957	16.1	16.1	16.1	53.846	52960000	Q6UX04;A0A8I5KUW8;A0A8I5KST0;A0A8I5KX65;A0A8I5KZ67;A0A8I5KP46;A0A8I5KQK1;D6REK3;A0A8I5KU89;A0A8I5KPF6;A0A8I5KQW2;A0A8I5KRF5;A0A8I5KRH9;A0A8I5KXM7;A0A8I5KT14;Q6UX04-2;A0A8I5KUR8;A0A8I5KY88;A0A8I5KW10;A0A8I5KP30
995	Probable arginine--tRNA ligase, mitochondrial	RARS2;RARSL	Q5T160;A0A8I5KP51;A0A8I5KWC6;H0Y450;H0UI22;A0A8I5KQV7;A0A8I5KPZ0;A0A8I5KPZ4	0.513704	0.452635	0.467327	0.473057	0.562284	0.661728	0.568611	0.591728	0.593542	0.58877	0.616241	0.574301	11	11	11	0	18.768	16.8	16.8	16.8	65.505	149320000	Q5T160;A0A8I5KP51;A0A8I5KWC6;H0Y450;H0UI22;A0A8I5KQV7;A0A8I5KPZ0;A0A8I5KPZ4;A0A8I5KQK8;A0A8I5KS21;A0A8I5KX97;A0A8I5KXM9;A0A8I5KVZ5;A0A8I5KVK0;A0A8I5KQS8;A0A8I5KS32;A0A8I5QJX6;A0A8I5KPX4;A0A8I5KYL9;A0A8I5KPR3;A0A8I5KRE6;A0A8I5KU19;A0A8I5KR42;A0A8I5QJN6;A0A8I5KWE8;A0A8I5KQP4
996	KN motif and ankyrin repeat domain-containing protein 1	KANK1	Q14678;A0A8I5KRP2;A0A8I5KT40;A0A8I5QKT2;A0A8I5KP85;A0A8I5KZ49;A0A8J9BYE6;Q14678-2;A0A8I5KUM3;A0A8I5KUD8;A0A8I5KTS9;A0A8I5KUI5;A0A8I5KXH8;A0A8I5KSV2;A0A8I5KNW9;A0A8I5KVK4	-1.19495	-1.23348	-1.07481	-1.35935	-0.869585	-0.876865	-1.03494	-0.956099	-0.810173	-0.799078	-1.01516	-1.02542	13	12	12	0	84.335	12.4	11.2	11.2	147.29	67251000	Q14678;A0A8I5KRP2;A0A8I5KT40;A0A8I5QKT2;A0A8I5KP85;A0A8I5KZ49;A0A8J9BYE6;Q14678-2;A0A8I5KUM3;A0A8I5KUD8;A0A8I5KTS9;A0A8I5KUI5;A0A8I5KXH8;A0A8I5KSV2;A0A8I5KNW9;A0A8I5KVK4;Q5W0W3;Q5W0W2
998	Lysine-specific demethylase 5C	KDM5C	A0A8I5KQR8;A0A8I5KYW1;A0A8I5KTT1;A0A8I5KPH7;A0A8I5KXH7;P41229-2;P41229-5;P41229;A0A8I5QL21;P41229-4;P41229-3	-3.72366	-3.75194	-3.65491	-3.93935	-3.83902	-3.67478	-3.91294	-4.10353	-3.61149	-3.69855	-3.71087	-3.82375	3	3	2	0	6.538	2.5	2.5	1.9	162.17	12053000	A0A8I5KQR8;A0A8I5KYW1;A0A8I5KTT1;A0A8I5KPH7;A0A8I5KXH7;P41229-2;P41229-5;P41229;A0A8I5QL21;P41229-4;P41229-3
1000	GTPase KRas;GTPase KRas, N-terminally processed	KRAS	A0A8I5KQ21;P01116-2;A0A8I5KUB5;P01116;A0A8I5KYH6	-0.272783	-0.116783	-0.0870495	0.0479317	-0.102655	-0.0235195	0.235977	0.00424385	-0.193016	0.0950813	-0.0744553	0.0887032	7	5	3	0	19.931	41.7	30.7	22.1	18.66	115420000	A0A8I5KQ21;P01116-2;A0A8I5KUB5;P01116;A0A8I5KYH6;A0A8I5KXN3;G3V4K2;A0A8I5KQU3;A0A8I5KR86;G3V5T7;A0A804HKM6
1001	ADP-ribosylation factor-like protein 6-interacting protein 6	ARL6IP6	H7C0H7;A0A8I5KRB3;A0A8I5KQY4;A0A8I5KYK3;A0A8I5KQ30;A0A8I5KU55;H7C192;Q8N6S5	-3.01687	-3.22867	-3.36807	-3.65727	-3.21632	-3.4208	-3.75006	-3.77574	-3.39191	-3.48537	-3.36424	-3.73639	2	2	2	0	3.8405	12.1	12.1	12.1	16.229	26869000	H7C0H7;A0A8I5KRB3;A0A8I5KQY4;A0A8I5KYK3;A0A8I5KQ30;A0A8I5KU55;H7C192;Q8N6S5
1002	Kinesin-like protein;Kinesin-like protein KIF22	KIF22	A0A8I5KQ45;H3BRB3;Q14807-2;Q14807;A0A8I5QJF2;A0A8I5KXF2;A0A8I5KSP6;A0A8I5KXF9;A0A8I5QJC5;A0A8I5QKY3;A0A8I5KTF7;A0A8I5QL17;A0A8I5KW08;A0A8I5KRF7	-4.04428	-4.14023	-4.11839	-4.19149	-4.4069	-4.06568	-4.04075	-4.26285	-3.63649	-3.83873	-4.11749	-3.97957	2	2	2	0	12.866	4.2	4.2	4.2	71.632	5326100	A0A8I5KQ45;H3BRB3;Q14807-2;Q14807;A0A8I5QJF2;A0A8I5KXF2;A0A8I5KSP6;A0A8I5KXF9;A0A8I5QJC5;A0A8I5QKY3;A0A8I5KTF7;A0A8I5QL17;A0A8I5KW08;A0A8I5KRF7
1003	Endoplasmic reticulum lectin 1	ERLEC1	Q96DZ1;A0A8I5KWJ1;A0A8I5KQC1;A0A8I5KY03;Q96DZ1-3;A0A8I5KYU6;A0A8I5KRL2;A0A8I5KUW0;Q96DZ1-2;A0A8I5KVT1;A0A8I5KTC7;A0A8I5KU57;A0A8I5KXM1;A0A8I5KVG1;A0A8I5KXV7;A0A8I5KUG7;A0A8I5KWA3;A0A8I5KSC7;A0A8I5KTW2;A0A8I5KYX4	1.51135	1.62959	1.58488	1.67315	1.40636	1.33166	1.413	1.37523	1.38223	1.3997	1.37064	1.3964	10	10	10	0	45.216	23.8	23.8	23.8	54.858	241080000	Q96DZ1;A0A8I5KWJ1;A0A8I5KQC1;A0A8I5KY03;Q96DZ1-3;A0A8I5KYU6;A0A8I5KRL2;A0A8I5KUW0;Q96DZ1-2;A0A8I5KVT1;A0A8I5KTC7;A0A8I5KU57;A0A8I5KXM1;A0A8I5KVG1;A0A8I5KXV7;A0A8I5KUG7;A0A8I5KWA3;A0A8I5KSC7;A0A8I5KTW2;A0A8I5KYX4;A0A8I5KTD9;A0A8I5KXY6;A0A8I5KR40;A0A8I5KS40;A0A8I5KV23;A0A8I5KU16
1004	NADH dehydrogenase [ubiquinone] 1 beta subcomplex subunit 11, mitochondrial	NDUFB11	A0A8I5KQF7;Q9NX14;Q9NX14-2;A0A8I5KTD1;A0A8I5KTJ9;A0A8J8YU24	1.293	1.4299	1.17018	1.34633	1.4249	1.38605	1.47374	1.33167	1.32992	1.27625	1.31031	1.3457	2	2	2	0	5.9326	16.3	16.3	16.3	13.585	315210000	A0A8I5KQF7;Q9NX14;Q9NX14-2;A0A8I5KTD1;A0A8I5KTJ9;A0A8J8YU24
1005	NF-kappa-B essential modulator	IKBKG	C9J2V2;A0A8I5KQX1;Q9Y6K9;Q9Y6K9-2;A0A087X1B1;A0A087WUW6;A0A8I5KQX5;A0A087X0G7;D3DWY0;C9JN51;Q9Y6K9-3	2.0566	2.20135	2.09014	2.09669	2.06105	1.99567	2.13985	2.12036	2.14266	2.01822	2.03645	2.09108	16	16	16	0	97.411	40.5	40.5	40.5	46.67	463500000	C9J2V2;A0A8I5KQX1;Q9Y6K9;Q9Y6K9-2;A0A087X1B1;A0A087WUW6;A0A8I5KQX5;A0A087X0G7;D3DWY0;C9JN51;Q9Y6K9-3;A0A8I5KYQ7;C9JH59;C9JCG6;A0A8I5KRU9;A0A087X1K7
1006	ER degradation-enhancing alpha-mannosidase-like protein 3	EDEM3	A0A8I5KWI4;A0A8I5KVE6;A0A8I5KR65;A0A8I5KSQ8;A0A8J8YX80;A0A8I5KTR7;Q9BZQ6-2;Q9BZQ6;A0A8I5KU04	0.153769	0.136211	0.183683	0.223955	-0.267668	-0.142626	-0.303268	-0.217455	-0.168098	-0.162109	-0.143393	-0.175755	5	5	5	0	14.616	6.5	6.5	6.5	96.276	61981000	A0A8I5KWI4;A0A8I5KVE6;A0A8I5KR65;A0A8I5KSQ8;A0A8J8YX80;A0A8I5KTR7;Q9BZQ6-2;Q9BZQ6;A0A8I5KU04;H0Y498
1007	NADH-cytochrome b5 reductase 3;NADH-cytochrome b5 reductase 3 membrane-bound form;NADH-cytochrome b5 reductase 3 soluble form	CYB5R3	P00387-3;A0A8I5KR71;P00387;P00387-2;A0A8J8YWN6;A0A8I5KW26;A0A8I5QKT9;A0A8J8Z3C6;A0A8I5KPU0;A0A8I5QKX1;B1AHF3;A0A8I5KVD2;A0A8I5KYU1	4.78702	4.48825	4.45685	4.45065	4.70073	4.76767	4.46566	4.51843	4.4412	4.45368	4.35823	4.39636	19	19	19	0	229.32	53	53	53	38.226	8366900000	P00387-3;A0A8I5KR71;P00387;P00387-2;A0A8J8YWN6;A0A8I5KW26;A0A8I5QKT9;A0A8J8Z3C6;A0A8I5KPU0;A0A8I5QKX1;B1AHF3;A0A8I5KVD2;A0A8I5KYU1;A0A8I5QKL2;A0A087WZB1;A0A8I5KXI5;A0A8I5KTF9;A0A8I5KNV1;A0A8I5KUA5
1008	Katanin p60 ATPase-containing subunit A-like 2	KATNAL2	K7EM02;A0A8I5KR90;K7EPQ6;K7EIJ8;A0A8I5QL41;Q8IYT4-2;Q8IYT4	1.25573	1.17077	1.01765	1.13923	1.17453	0.988483	1.02874	1.08179	1.24284	1.2378	1.33305	1.2197	1	1	1	0	7.0819	9.4	9.4	9.4	13.999	924180000	K7EM02;A0A8I5KR90;K7EPQ6;K7EIJ8;A0A8I5QL41;Q8IYT4-2;Q8IYT4
1010	Rab3 GTPase-activating protein non-catalytic subunit	RAB3GAP2	A0A8I5KY07;A0A8I5KRP1;A0A8I5KRK1;A0A8I5KYQ0;A0A8I5KZB3;Q9H2M9;A0A8I5KWJ9;A0A8I5KSQ5;A0A8I5QJC9;A0A8I5QJG4	2.92029	2.99632	2.95518	3.13296	2.92165	2.83607	2.93554	2.92659	3.07921	3.06234	3.11606	3.13227	25	25	25	0	95.912	19.1	19.1	19.1	152.14	789250000	A0A8I5KY07;A0A8I5KRP1;A0A8I5KRK1;A0A8I5KYQ0;A0A8I5KZB3;Q9H2M9;A0A8I5KWJ9;A0A8I5KSQ5;A0A8I5QJC9;A0A8I5QJG4;A0A8I5KUS2;F8WDJ2;K7ES43;K7ELI4;Q9H2M9-2;P13994
1011	ER membrane protein complex subunit 1	EMC1	A0A8I5KRL9;A0A8I5KW55;H7C5A2;Q8N766-4;Q8N766-3;Q8N766-2;Q8N766;A0A8I5KQA0;A0A8I5KTE8	2.69404	2.69115	2.61338	2.71896	2.60767	2.62037	2.57108	2.57794	2.61572	2.69758	2.71466	2.70113	17	17	17	0	99.277	19	19	19	107.37	873460000	A0A8I5KRL9;A0A8I5KW55;H7C5A2;Q8N766-4;Q8N766-3;Q8N766-2;Q8N766;A0A8I5KQA0;A0A8I5KTE8;A0A8I5KXE1;Q5TG59;A0A8I5KWE3;A0A8I5KSM5;H7C4E3
1012	Serine/threonine-protein kinase Nek1	NEK1	A0A8I5KSI3;A0A8I5KRM5;Q96PY6-4;Q96PY6-2;Q96PY6-6;Q96PY6;Q96PY6-3;A0A8I5KUL6;A0A8I5KWD5;Q96PY6-5	-1.95877	-1.97271	-2.06512	-2.05407	-1.99646	-1.96583	-1.96517	-1.97663	-2.0724	-2.1322	-2.25177	-2.17767	6	6	6	0	42.543	5.9	5.9	5.9	139.42	29069000	A0A8I5KSI3;A0A8I5KRM5;Q96PY6-4;Q96PY6-2;Q96PY6-6;Q96PY6;Q96PY6-3;A0A8I5KUL6;A0A8I5KWD5;Q96PY6-5;H0Y8M6;A0A8I5QJM8;A0A8I5QL42
1013	Myotubularin	MTM1	A0A8I5QJV9;A0A8I5KRS4;A0A8I5QJL1;A0A8I5KZ76;Q13496-2;Q13496;A0A8I5KT87;A0A8I5KYJ1;A0A8I5KVR9;A0A8I5KNI6;A0A8I5KZ85;A0A8I5KVB1;A0A8I5KQR6;A0A8I5KW93;B7Z499	-2.81343	-2.5451	-2.61005	-2.86	-2.75015	-2.86078	-2.92562	-2.85311	-2.44046	-2.39632	-2.38992	-2.31588	2	2	2	0	7.8964	4.1	4.1	4.1	61.95	13083000	A0A8I5QJV9;A0A8I5KRS4;A0A8I5QJL1;A0A8I5KZ76;Q13496-2;Q13496;A0A8I5KT87;A0A8I5KYJ1;A0A8I5KVR9;A0A8I5KNI6;A0A8I5KZ85;A0A8I5KVB1;A0A8I5KQR6;A0A8I5KW93;B7Z499
1014	Structural maintenance of chromosomes flexible hinge domain-containing protein 1	SMCHD1	A0A8I5KRS9;A6NHR9;A6NHR9-2;J3KTL8	2.14729	2.21763	2.2001	2.33208	2.17426	2.16957	2.2562	2.1929	2.17199	2.22257	2.21397	2.2311	28	28	28	0	117.53	16.4	16.4	16.4	221.61	430360000	A0A8I5KRS9;A6NHR9;A6NHR9-2;J3KTL8;A6NHR9-3;A0A8I5KW02;A0A8I5KQZ7;A0A2R8YCU7;J3QSH1;A0A2R8YE92
1015	Transcription initiation factor TFIID subunit 6	TAF6	C9JTY6;C9J088;A0A8I5KRU1;J3KR72;P49848;P49848-3;C9JFL8;A0A8I5KQQ6;P49848-2;P49848-4;A0A8I5KR77	-2.51199	-2.57527	-2.28374	-2.5775	-2.60367	-2.6625	-2.63001	-2.6841	-2.58547	-2.60668	-2.60647	-2.65863	4	4	4	0	35.6	9	9	9	65.991	25640000	C9JTY6;C9J088;A0A8I5KRU1;J3KR72;P49848;P49848-3;C9JFL8;A0A8I5KQQ6;P49848-2;P49848-4;A0A8I5KR77;C9JHQ8;F8WEJ7;C9JIS2;A0A8I5KSI7
1016	Fragile X mental retardation protein 1	FMR1	Q06787;Q06787-3;Q06787-9;Q06787-5;Q06787-8;A0A8I5KS01;A0A8I5KTZ9;A0A087WXI3;A0A8I5KTT6;A0A087WVL8;A0A087WY29;Q06787-10;Q06787-11	-2.29885	-2.43418	-2.50423	-2.52398	-2.16773	-2.21412	-2.53288	-2.40176	-2.256	-2.16364	-2.20479	-2.31898	13	10	2	0	42.467	22.8	17.2	2.8	71.174	35245000	Q06787;Q06787-3;Q06787-9;Q06787-5;Q06787-8;A0A8I5KS01;A0A8I5KTZ9;A0A087WXI3;A0A8I5KTT6;A0A087WVL8;A0A087WY29;Q06787-10;Q06787-11;A0A8I5KYA7;Q8IXW7;A0A087WWR6;A0A087WWU4;A0A087X1M7
1017	Caspase recruitment domain-containing protein 16;Caspase;Caspase-1;Caspase-1 subunit p20;Caspase-1 subunit p10	CARD16;CASP1	A0A8I5KS59;Q5EG05-2;Q5EG05;A0A1W2PRX7;Q5FBZ0;B4DVD8;G3V169;P29466-2;P29466	-4.47133	-4.71202	-4.23455	-4.64837	-4.59612	-4.59066	-4.47051	-4.15265	-4.07635	-3.94319	-4.24098	-4.1766	2	2	2	0	3.3621	18.9	18.9	18.9	10.331	11771000	A0A8I5KS59;Q5EG05-2;Q5EG05;A0A1W2PRX7;Q5FBZ0;B4DVD8;G3V169;P29466-2;P29466
1018	Arginyl-tRNA--protein transferase 1	ATE1	A0A8I5KVF5;A0A8I5KWU7;A0A8I5KX91;A0A8I5KWF1;A0A8I5KYL1;A0A8I5KS65;A0A8I5KXU0;F5GXE4;A0A8I5KXC6;A0A8I5KT53;A0A8I5KZ24;O95260-2;A0A8I5KNT9;A0A8I5QKV3;A0A8I5KVR2	-4.46002	-4.36337	-4.30757	-4.28697	-4.4059	-4.48508	-4.50516	-4.40663	-4.69493	-4.28831	-4.72344	-4.47384	7	7	1	0	20.275	28.2	28.2	5.4	31.65	6290600	A0A8I5KVF5;A0A8I5KWU7;A0A8I5KX91;A0A8I5KWF1;A0A8I5KYL1;A0A8I5KS65;A0A8I5KXU0;F5GXE4;A0A8I5KXC6;A0A8I5KT53;A0A8I5KZ24;O95260-2;A0A8I5KNT9;A0A8I5QKV3;A0A8I5KVR2
1019	RAF proto-oncogene serine/threonine-protein kinase	RAF1	P04049-2;P04049;A0A8I5KSV6;A0A8I5KSB0;A0A0S2Z4L5;A0A8I5KQV4;A0A8I5KTA5;A0A8I5QKZ6;A0A8I5QKU8;A0A8I5KS16;A0A8I5KYC4;H7C155;A0A8I5KWF7	-0.27014	-0.207716	-0.284517	-0.285633	-0.232119	-0.223564	-0.41239	-0.321095	-0.0657234	-0.0415268	-0.0894623	-0.169397	12	7	7	0	45.005	17.4	10.5	10.5	75.394	97621000	P04049-2;P04049;A0A8I5KSV6;A0A8I5KSB0;A0A0S2Z4L5;A0A8I5KQV4;A0A8I5KTA5;A0A8I5QKZ6;A0A8I5QKU8;A0A8I5KS16;A0A8I5KYC4;H7C155;A0A8I5KWF7;A0A8I5KYP5;A0A8I5KTK4;A0A8I5KQ33;A0A8I5KT32;A0A8I5KW44;A0A8I5KWA9;A0A8I5KR46;A0A8I5KRD1;A0A8I5KSI1;A0A8I5KSM4;A0A8I5KWS9
1020	Neuron navigator 1	NAV1	A0A8I5KSE4;Q8NEY1-2;Q8NEY1-3;Q8NEY1;A0A0A0MRJ3;Q8NEY1-7;Q8NEY1-4;Q8NEY1-6	0.591585	0.703358	0.573513	0.586195	0.403477	0.35117	0.3209	0.280403	0.420656	0.460808	0.484394	0.443838	29	29	11	0	219.27	16.4	16.4	5.2	232.68	174100000	A0A8I5KSE4;Q8NEY1-2;Q8NEY1-3;Q8NEY1;A0A0A0MRJ3;Q8NEY1-7;Q8NEY1-4;Q8NEY1-6;H0Y6F6;H7BZD9
1021	Probable ATP-dependent RNA helicase DDX10	DDX10	E9PIF2;A0A8I5KSH6;Q13206;A0A8I5KQZ1;A0A3B3ISR7;A0A8I5KXY1;A0A8I5KPM1;A0A8I5KUU7	3.34886	3.9208	2.7653	2.43743	2.47649	3.64805	3.12377	2.98309	2.95496	2.58929	2.1503	2.72848	14	14	14	0	53.571	16.3	16.3	16.3	96.454	1171600000	E9PIF2;A0A8I5KSH6;Q13206;A0A8I5KQZ1;A0A3B3ISR7;A0A8I5KXY1;A0A8I5KPM1;A0A8I5KUU7
1022	Protein SMG7	SMG7	E9PD50;A0A8I5KYV3;A0A8I5KSL3;Q92540-2;Q92540;Q92540-5;Q92540-4;B1ALB4	-2.24216	-2.35597	-2.27402	-2.29312	-2.4405	-2.32324	-2.50448	-2.3484	-2.3871	-2.45108	-2.27816	-2.31569	5	5	5	0	8.1135	4.2	4.2	4.2	130.86	28050000	E9PD50;A0A8I5KYV3;A0A8I5KSL3;Q92540-2;Q92540;Q92540-5;Q92540-4;B1ALB4;E9PEK3
1023	Microtubule-associated serine/threonine-protein kinase 3	MAST3	A0A8I5KST9;O60307	-5.90475	-5.49778	-5.98355	-6.02652	-5.03537	-5.25562	-5.40639	-5.23674	-5.32497	-5.21793	-5.23233	-5.63014	3	1	1	0	7.6552	2.2	1	1	147.03	2888600	A0A8I5KST9;O60307
1024	Atrial natriuretic peptide receptor 2	NPR2	A0A8I5KSX8;A0A8I5KT66;A0A8I5QJG2;P20594;A0A8I5KTF2;A0A8I5KVN5;P20594-2;H7C1X0	-0.929718	-1.14502	-0.97081	-1.07865	-0.892756	-0.8577	-0.775583	-0.91395	-0.985573	-0.830967	-0.778326	-0.765215	6	6	6	0	23.706	6.2	6.2	6.2	114.11	50204000	A0A8I5KSX8;A0A8I5KT66;A0A8I5QJG2;P20594;A0A8I5KTF2;A0A8I5KVN5;P20594-2;H7C1X0;A0A8I5QJT7;H7C1A1;A0A8I5KTJ8;A0A8I5KR63
1025	Cytochrome b5 type B	CYB5B	A0A8I5KSY3;D6RFH4;A0A8I5QKN7;A0A8I5KYK4;J3QR91;A0A8I5KSY8;O43169;A0A8I5KX20;A0A8I5QJ67;A0A8I5KP74;H3BUX2	0.876945	1.04201	0.841049	0.918968	0.948465	0.823944	0.853951	0.850517	1.01089	0.969631	1.06326	0.986797	4	4	4	0	57.851	51.8	51.8	51.8	12.481	368260000	A0A8I5KSY3;D6RFH4;A0A8I5QKN7;A0A8I5KYK4;J3QR91;A0A8I5KSY8;O43169;A0A8I5KX20;A0A8I5QJ67;A0A8I5KP74;H3BUX2;A0A8I5KVH4
1026	Condensin-2 complex subunit D3	NCAPD3	A0A8I5KT00;P42695;G3V1A9;E9PKK4	-1.27942	-1.19891	-1.26568	-1.17475	-1.54624	-1.5229	-1.53516	-1.59829	-1.12119	-1.14762	-1.08659	-1.21808	6	6	6	0	18.576	4.6	4.6	4.6	167.25	28450000	A0A8I5KT00;P42695;G3V1A9;E9PKK4;E9PLE0;E9PL95;A0A8I5QKI5;A0A8I5QL00;A0A8I5KYN6;A0A8I5QKW0
1027	Fragile X mental retardation protein 1	FMR1	A0A8I5KT56;A0A8I5KWH0;A8MQB8;A0A8I5KZ21;G3V0J0;Q06787-6;Q06787-2;Q06787-4;Q06787-7;A0A8I5KUC2	-4.16918	-4.268	-4.31684	-4.33332	-3.97036	-3.99291	-3.99381	-4.04309	-4.16513	-4.31856	-4.10291	-4.18252	12	1	1	0	19.009	24.8	2.6	2.6	64.25	6336800	A0A8I5KT56;A0A8I5KWH0;A8MQB8;A0A8I5KZ21;G3V0J0;Q06787-6;Q06787-2;Q06787-4;Q06787-7;A0A8I5KUC2
1028	Kinase D-interacting substrate of 220 kDa	KIDINS220	Q9ULH0;Q9ULH0-4;Q9ULH0-2;A0A8I5KT58;A0A8I5KX08;E9PH70;A0A8I5KZ42;A0A8I5QL22;A0A1W2PPB7;A0A8I5QJC0;A0A8I5KQK7;A0A8I5KPM9;H7C584	-0.46777	-0.504469	-0.558001	-0.612436	-0.362309	-0.435577	-0.579206	-0.512276	-0.417791	-0.331059	-0.312677	-0.387793	11	11	11	0	41.981	6.4	6.4	6.4	196.54	58721000	Q9ULH0;Q9ULH0-4;Q9ULH0-2;A0A8I5KT58;A0A8I5KX08;E9PH70;A0A8I5KZ42;A0A8I5QL22;A0A1W2PPB7;A0A8I5QJC0;A0A8I5KQK7;A0A8I5KPM9;H7C584;H0Y8E4;A0A8I5KTL1;A0A8I5KTG3;Q9ULH0-5;Q9ULH0-3;A0A1W2PPY4
1029	Inactive ubiquitin carboxyl-terminal hydrolase 53	USP53	A0A8I5KT61;A0A8J9FKG6;Q70EK8;D6RF54	-0.552116	-0.647385	-0.8167	-0.653608	-0.646416	-0.796446	-0.779591	-0.733353	-0.590752	-0.851061	-0.499846	-0.538595	4	4	4	0	4.0947	4.3	4.3	4.3	86.533	95658000	A0A8I5KT61;A0A8J9FKG6;Q70EK8;D6RF54
1030	Histone-lysine N-methyltransferase SETDB1	SETDB1	E9PRF4;A0A8I5KT93;Q15047-3;Q15047;E9PQM8	-0.842428	-0.945147	-0.814182	-0.951712	-0.823971	-0.675293	-0.837313	-0.863628	-0.850309	-0.835335	-0.861361	-0.858963	8	8	8	0	20.919	5.9	5.9	5.9	139.39	28331000	E9PRF4;A0A8I5KT93;Q15047-3;Q15047;E9PQM8;Q15047-2;X6R732;E9PAP1;X6RHV1;B0QZE6;E9PS59
1031	Eukaryotic translation initiation factor 4 gamma 3	EIF4G3	A0A8I5KT99;A0A8I5KV92;A0A0U1RQK7;A0A8J9G7U8;O43432-3;O43432;A0A804HJV5;A0A8I5QJH9;A0A0A0MSA7;O43432-4	3.1006	3.07828	2.99629	3.03999	3.07528	3.00868	2.96208	2.9535	3.0931	3.05342	3.01747	3.06032	36	31	30	0	111.93	20.8	17.9	17.5	192.44	713380000	A0A8I5KT99;A0A8I5KV92;A0A0U1RQK7;A0A8J9G7U8;O43432-3;O43432;A0A804HJV5;A0A8I5QJH9;A0A0A0MSA7;O43432-4;O43432-2;B1AN92;B1AN91;Q68DC6;O43439-4;O43439;O43439-5;O43439-2;A0A7P0TBQ8
1032	Unconventional myosin-Va	MYO5A	Q9Y4I1-3;F8WE88;Q9Y4I1;Q9Y4I1-2;A0A8J8YWI7;A0A8I5KTF1;G3V394;A0A8I5KYM3;A0A8I5QKS7;A0A8I5KWE1;A0A8I5QKR9	2.50808	2.59481	2.83888	2.6239	2.27658	2.34087	2.36631	2.38524	2.29456	2.29598	2.3218	2.40652	33	33	30	0	89.904	16.9	16.9	15.2	218.61	518160000	Q9Y4I1-3;F8WE88;Q9Y4I1;Q9Y4I1-2;A0A8J8YWI7;A0A8I5KTF1;G3V394;A0A8I5KYM3;A0A8I5QKS7;A0A8I5KWE1;A0A8I5QKR9;A0A8I5KYS5;A0A8I5KUG0;A0A8I5KV14;E7ERV5;A0A8I5KRA4;A0A8I5QJE6;A0A8I5KX10;A0A8I5QJA8;A0A8I5QJF6;A0A8I5KRS2;H0Y3R0;A0A8I5KXP8;A0A8I5KXW9;A0A8I5KXS5;A0A8I5KVK9;A0A8I5KQ70;A0A8I5KTM5;A0A8I5KRL5;H0YM93;H0YMK3;Q9NQX4-2;G3V3C9
1033	Heat shock factor-binding protein 1	HSBP1	A0A8I5KTJ3;A0A8I5KYC9;O75506	1.17278	0.85128	0.630116	1.21917	0.602932	0.969435	1.00346	0.955832	1.10257	0.986078	1.06058	1.03246	2	2	2	0	7.247	33.3	33.3	33.3	6.1158	244100000	A0A8I5KTJ3;A0A8I5KYC9;O75506
1034	FAD-dependent oxidoreductase domain-containing protein 1	FOXRED1	A0A8J9AK24;A0A8I5KTW5;Q96CU9-3;Q96CU9;A0A8I5KZ12;A0A8I5KU12;A0A8I5QL46;A0A8I5KUS8;Q96CU9-2	-3.40917	-3.18808	-3.45667	-3.38018	-3.32606	-3.00887	-3.19191	-3.20608	-3.59068	-3.26848	-3.52009	-3.53153	3	3	3	0.00043522	2.4759	5.2	5.2	5.2	53.682	24900000	A0A8J9AK24;A0A8I5KTW5;Q96CU9-3;Q96CU9;A0A8I5KZ12;A0A8I5KU12;A0A8I5QL46;A0A8I5KUS8;Q96CU9-2;A0A8I5KSK3
1035		IQCJ-SCHIP1	A0A8I5KTZ3;P0DPB3;B3KU38-2;B3KU38;P0DPB3-2;C9J366	-0.926226	-0.909061	-1.1034	-1.0174	-0.948837	-0.959703	-0.987013	-0.989908	-0.675482	-0.743296	-0.705896	-0.758041	5	5	5	0	5.7256	9.1	9.1	9.1	50.338	38206000	A0A8I5KTZ3;P0DPB3;B3KU38-2;B3KU38;P0DPB3-2;C9J366;A0A1W2PQT1;A0A1W2PR78;A0A1W2PR91;P0DPB3-4;P0DPB3-3;C9JWG6
1036	Myosin light chain kinase, smooth muscle;Myosin light chain kinase, smooth muscle, deglutamylated form	MYLK	Q15746;Q15746-6;Q15746-3;Q15746-2;Q15746-4;A0A8I5KU53;Q15746-5;A0A8I5QKL9;Q15746-11;Q15746-7;A0A8I5KUP2;A0A8I5KUB2;A0A8I5QJW9;A0A8I5QKW8	2.95813	2.98198	2.94261	2.9059	3.173	3.1369	3.13615	3.15009	2.83271	2.83531	2.77748	2.79225	34	34	34	0	205.08	20.8	20.8	20.8	210.71	706140000	Q15746;Q15746-6;Q15746-3;Q15746-2;Q15746-4;A0A8I5KU53;Q15746-5;A0A8I5QKL9;Q15746-11;Q15746-7;A0A8I5KUP2;A0A8I5KUB2;A0A8I5QJW9;A0A8I5QKW8;A0A8I5QJT9;A0A8I5KTQ1;Q15746-9;A0A8I5KUH4;A0A8I5KYZ0;A0A8I5KXG8;D6R9C2;A0A8I5KQY6;A0A8I5KS78;A0A8I5KYA1;A0A8J9G5A3;Q15746-10;Q15746-8;A0A8I5KZ33;F8WBL7;A0A8I5KVV3
1037	Transmembrane protein 231	TMEM231	A0A8I5KVP2;H3BMW7;A0A8I5KU61;H3BPY4;A0A8I5KVD3;A0A8I5KX99;H3BTN6;Q9H6L2	-4.88148	-4.83592	-4.86259	-4.6812	-4.61508	-4.56644	-4.60454	-4.48783	-4.69244	-4.68376	-4.54121	-4.66072	1	1	1	0	6.7942	11.5	11.5	11.5	11.794	6929000	A0A8I5KVP2;H3BMW7;A0A8I5KU61;H3BPY4;A0A8I5KVD3;A0A8I5KX99;H3BTN6;Q9H6L2
1038	Endoplasmic reticulum resident protein 44	ERP44	A0A8I5KU76;Q9BS26;A0A8I5KW59	3.52278	3.52137	3.42543	3.64593	3.47661	3.3927	3.64644	3.63123	3.44626	3.36374	3.42597	3.49942	13	13	13	0	156.98	42.2	42.2	42.2	39.916	1973500000	A0A8I5KU76;Q9BS26;A0A8I5KW59;A0A8I5KTR3;A0A8I5KVZ0;A0A8I5KY49;A0A8I5KNC9
1039	Leucine-rich repeat protein SHOC-2	SHOC2	A0A8I5KUD9;Q9UQ13-2;Q9UQ13;A0A8I5QJS4;A0A8I5KUQ6	1.24119	1.23548	1.11673	1.2462	1.27714	1.23336	1.2922	1.2352	1.16662	1.18715	1.257	1.25743	12	12	12	0	125.42	21.2	21.2	21.2	57.934	337110000	A0A8I5KUD9;Q9UQ13-2;Q9UQ13;A0A8I5QJS4;A0A8I5KUQ6;X6RI37
1040	Myotubularin-related protein 5	SBF1	O95248-4;A0A8I5KVF2;A0A8I5KUE4;O95248-5;A0A8I5KY61;A0A8I5KTN1;A0A8I5KTI7;A0A8I5KR05;A0A8J8YTQ8;A0A8I5KXX8;A0A8I5KYG9;O95248;A0A8I5KU87;A0A8I5KXN1	1.16892	1.18008	1.23939	1.26331	1.19872	1.21388	1.32433	1.26879	1.18018	1.19363	1.28678	1.28408	25	25	24	0	110.93	13.8	13.8	13.4	211.17	286430000	O95248-4;A0A8I5KVF2;A0A8I5KUE4;O95248-5;A0A8I5KY61;A0A8I5KTN1;A0A8I5KTI7;A0A8I5KR05;A0A8J8YTQ8;A0A8I5KXX8;A0A8I5KYG9;O95248;A0A8I5KU87;A0A8I5KXN1;A0A8I5KT60;A0A8I5KRX8;A0A8I5KZ29;A0A8I5KW56;A0A8I5KXH4;A0A8I5KXX9;A0A8I5KUL5;A0A8I5KS97;A0A8I5QKN6;H0Y5W8;A0A8I5KVL6;A0A8I5QKT8;A0A8I5KUS0;A0A8I5KS68;A0A8I5KYT4;A0A8I5KS51;A0A8I5KWB4;A0A8I5KX98;A0A8I5KY28;A0A8I5KT25;A0A8I5KNQ5;A0A8I5KPS7;A0A8I5KS44
1041	Protein FAM162A	FAM162A	F8W7Q4;A0A8I5KUL7;Q96A26;A0A8I5QJA3	0.601532	1.00406	0.841431	0.952946	0.851749	0.767296	1.06632	0.894304	0.69577	0.659191	0.7068	0.667906	3	3	3	0	5.445	18.8	18.8	18.8	16.515	167230000	F8W7Q4;A0A8I5KUL7;Q96A26;A0A8I5QJA3;A0A8I5KW67;A0A8I5KUT6;E9PH05
1042	Protein dopey-2	DOPEY2	A0A8I5KUN1;Q9Y3R5-2;Q9Y3R5	-2.20337	-2.06981	-2.23326	-2.0032	-2.18981	-2.23805	-2.1505	-2.06249	-2.11965	-2.20387	-2.09311	-2.0312	4	4	4	0	15.391	2.5	2.5	2.5	199.25	158970000	A0A8I5KUN1;Q9Y3R5-2;Q9Y3R5
1043	Transcription elongation factor B polypeptide 2	TCEB2	A0A8I5KUS5;Q15370;Q15370-2;B8ZZU8;I3L0M9;A0A0B4J296	3.73794	3.7492	3.64401	3.71057	3.77561	3.75119	3.75812	3.70439	3.82458	3.8022	3.79861	3.83146	10	10	10	0	255.86	83.7	83.7	83.7	10.45	2300400000	A0A8I5KUS5;Q15370;Q15370-2;B8ZZU8;I3L0M9;A0A0B4J296
1044	Endoplasmic reticulum metallopeptidase 1	ERMP1	A0A8I5QJT4;A0A8I5KXJ0;A0A8I5KWW9;A0A8I5QL16;A0A8I5QJH1;A0A8I5KYJ3;A0A8I5KUT1;Q7Z2K6;A0A8I5QJM6;A0A8I5KNY4;E7ER77	-2.0934	-1.8758	-1.88831	-1.99148	-1.80352	-2.0312	-1.93387	-1.73606	-1.93365	-2.17816	-2.07275	-1.99068	5	5	5	0	21.827	9.1	9.1	9.1	78.315	49441000	A0A8I5QJT4;A0A8I5KXJ0;A0A8I5KWW9;A0A8I5QL16;A0A8I5QJH1;A0A8I5KYJ3;A0A8I5KUT1;Q7Z2K6;A0A8I5QJM6;A0A8I5KNY4;E7ER77;A0A8I5QKK8;A0A8I5QJQ5;A0A8I5KR85
1045	Cohesin subunit SA-2	STAG2	A0A8I5KVF8;Q8N3U4;Q8N3U4-2	-0.194098	-0.206118	-0.287626	-0.120644	-0.302111	-0.436518	-0.304905	-0.312489	-0.311562	-0.329004	-0.227816	-0.203024	13	10	10	0	13.738	9.4	7.5	7.5	140.97	80125000	A0A8I5KVF8;Q8N3U4;Q8N3U4-2;B1AMT4;A0A8I5KUG8;D6W5U7;Q9UJ98-2;Q9UJ98-3;Q9UJ98;B1AMT1;B1AMT2;B1AMT3
1047	AFG3-like protein 2	AFG3L2	A0A8I5QJR7;A0A8I5KVV1;Q9Y4W6	2.51711	2.53754	2.47735	2.57894	2.73372	2.6992	2.799	2.72274	2.56701	2.5049	2.52289	2.61198	21	21	21	0	43.17	24.1	24.1	24.1	84.069	639640000	A0A8I5QJR7;A0A8I5KVV1;Q9Y4W6;A0A8I5KYF5;K7EP56
1048	Tyrosine-protein phosphatase non-receptor type 11	PTPN11	A0A8I5KW48;Q06124;A0A1W2PPU4;A0A8I5QJ58;A0A8I5KRZ3;A0A8I5KVS6;Q06124-3;A0A8I5QL30	-4.03441	-4.3206	-4.60218	-4.63828	-4.33771	-4.27876	-4.16748	-4.54935	-4.51811	-4.39853	-4.35505	-4.52306	25	1	1	0.0077842	1.3514	35.6	1.2	1.2	77.106	65034000	A0A8I5KW48;Q06124;A0A1W2PPU4;A0A8I5QJ58;A0A8I5KRZ3;A0A8I5KVS6;Q06124-3;A0A8I5QL30;A0A0U1RRI0;H0YF12
1049	Lanosterol 14-alpha demethylase	CYP51A1	A0A8I5KWQ7;Q16850-2;Q16850;A0A8I5KRT9	2.33556	2.39224	2.30655	2.49602	2.35284	2.26954	2.46018	2.42292	2.46875	2.39832	2.49207	2.61198	12	12	12	0	63.17	11.4	11.4	11.4	128.29	598220000	A0A8I5KWQ7;Q16850-2;Q16850;A0A8I5KRT9;H7C0D0
1050	Neurofibromin;Neurofibromin truncated	NF1	P21359;P21359-6;P21359-2;A0A8I5KWR6;H0Y465;P21359-4;J3KSB5;P21359-3;P21359-5	2.16787	2.06416	2.14026	2.06142	2.16355	2.24887	2.04047	2.08225	2.07432	2.16485	2.10781	2.05792	27	27	27	0	113.18	9.9	9.9	9.9	319.37	369140000	P21359;P21359-6;P21359-2;A0A8I5KWR6;H0Y465;P21359-4;J3KSB5;P21359-3;P21359-5;A0A8I5KV71;A0A8I5KYK6;A0A8I5KSM3;A0A8I5KSC3;J3QSG6;J3QLS2;A0A8I5KWT7;A0A1W2PS74;J3KRT8;J3QQN8;A0A1W2PPA7
1051	Myosin-9	MYH9	A0A8I5KWT8;P35579;P35579-2	8.6432	8.82595	8.70719	8.82586	9.19679	9.13169	9.24401	9.22128	8.95074	8.9418	8.84513	8.95206	217	217	177	0	323.31	76.7	76.7	65.3	229.18	149890000000	A0A8I5KWT8;P35579;P35579-2;A0A8I5KYI1;Q5BKV1;A0A8I5KU92;B1AH99;A0A2R8Y4C3;Q9UKX3;A0A2R8Y454;Q9UKX2-2
1052	Pre-mRNA cleavage complex 2 protein Pcf11	PCF11	E9PKN0;E9PQ01;A0A8I5KX04;O94913	-0.756659	-0.917685	-0.931602	-0.819757	-0.963667	-0.863451	-1.01376	-1.01829	-0.774343	-0.815065	-0.870995	-0.791273	5	5	5	0	5.6054	6	6	6	88.985	30343000	E9PKN0;E9PQ01;A0A8I5KX04;O94913
1053	FK506-binding protein 15	FKBP15	A0A8I5KX71;Q5T1M5;A0A8I5QJL3;Q5T1M5-2;A0A8I5QJ94	2.47975	2.42705	2.44926	2.44043	2.41643	2.42722	2.34749	2.3417	2.37766	2.36154	2.33973	2.34716	26	26	26	0	267.18	23.1	23.1	23.1	137.57	612430000	A0A8I5KX71;Q5T1M5;A0A8I5QJL3;Q5T1M5-2;A0A8I5QJ94;A0A8I5KQM8;A0A8I5KRZ8;A0A8I5KXA6;Q5T1M5-3;A0A8I5KRH4;A0A8I5KV70
1054	NF-kappa-B-repressing factor	NKRF	A0A8I5KX72;O15226;O15226-2	0.89699	0.947765	0.833982	0.852001	0.879257	0.795788	0.799967	0.782591	0.857403	0.906712	0.858065	0.873682	13	13	13	0	36.52	17.2	17.2	17.2	88.012	131800000	A0A8I5KX72;O15226;O15226-2
1055	Myosin-15	MYH15	A0A8I5KXJ3;Q9Y2K3;A0A8I5KYE8	-4.28498	-4.11736	-4.15339	-4.13986	-4.19944	-3.73254	-3.97568	-3.56377	-3.79961	-3.41863	-3.49684	-3.59628	4	2	1	0.00057069	2.1791	1.7	0.9	0.5	222.16	25199000	A0A8I5KXJ3;Q9Y2K3;A0A8I5KYE8;H3BUF4;H3BQA6;H3BR23;REV__Q8N4P3
1056	Histone-lysine N-methyltransferase 2A;MLL cleavage product N320;MLL cleavage product C180	KMT2A	A0A8I5KXR3;Q03164-2;Q03164;Q03164-3	-1.65632	-1.81109	-1.76718	-1.7319	-1.81835	-1.82405	-1.82324	-1.9695	-1.89898	-1.69086	-1.72465	-1.77089	7	7	6	0	9.2939	1.6	1.6	1.4	434.64	19483000	A0A8I5KXR3;Q03164-2;Q03164;Q03164-3;A0A3B3ISN4;E9PR05;A0A8I5KRW5;A0A8I5KTQ4;H7C5W4;H7C5V8;A0A3B3ITZ1;A0A3B3ITT7;A0A8I5KQV5;A0A8I5KY70;A0A8I5KQ03
1057	Protein TANC2	TANC2	A0A8I5KXR5;Q9HCD6;Q9HCD6-2;J3KRP9	-2.89495	-2.83437	-2.90636	-2.92103	-2.98201	-2.99685	-3.03492	-3.16179	-2.92677	-2.82941	-2.83018	-2.87479	2	2	2	0	18.276	1.4	1.4	1.4	228.88	5387600	A0A8I5KXR5;Q9HCD6;Q9HCD6-2;J3KRP9
1058	Lysine-specific histone demethylase 1A	KDM1A	O60341-2;O60341;A0A8I5KXU4;R4GMQ1;A0A8I5KT29;A0A8I5QJJ5;A0A8I5KRX9;A0A8I5KRF4;A0A8I5KRB8;A0A8I5QKM3;A0A8I5KSH0;A0A8I5KVZ4;A0A8I5KV76;A0A8I5KQU6;A0A8I5KPV0;A0A8I5KTR5;A0A8I5KRC9;A0A8I5QJR3	1.03819	0.88876	0.987474	1.00067	0.980286	1.06808	0.926058	0.873571	0.993265	1.07554	0.949268	0.95454	12	12	12	0	37.371	15.3	15.3	15.3	95.154	149270000	O60341-2;O60341;A0A8I5KXU4;R4GMQ1;A0A8I5KT29;A0A8I5QJJ5;A0A8I5KRX9;A0A8I5KRF4;A0A8I5KRB8;A0A8I5QKM3;A0A8I5KSH0;A0A8I5KVZ4;A0A8I5KV76;A0A8I5KQU6;A0A8I5KPV0;A0A8I5KTR5;A0A8I5KRC9;A0A8I5QJR3;R4GMP9;A0A8I5KSI8
1059	Glycerol kinase;Putative glycerol kinase 3	GK;GK3P	A0A8I5KXY7;P32189-1;P32189-4;P32189-2;P32189;Q14409;A6NP46	0.641958	0.677523	0.556484	0.694033	-0.256798	-0.208847	-0.252443	-0.271318	-0.571264	-0.397318	-0.490942	-0.475193	8	8	5	0	47.006	14.1	14.1	9.1	63.033	105330000	A0A8I5KXY7;P32189-1;P32189-4;P32189-2;P32189;Q14409;A6NP46;F8WC39;F8WDA9;F8WBI8;F8WF44
1060	Latent-transforming growth factor beta-binding protein 3	LTBP3	A0A8I5KYV1;Q9NS15-2;Q9NS15;E9PKW1;H0YC99	-2.22015	-2.34024	-2.29548	-2.22792	-2.08741	-1.9239	-2.00684	-2.11872	-2.47288	-2.24631	-2.11576	-2.38155	8	7	7	0	79.16	7.7	7	7	135.02	41617000	A0A8I5KYV1;Q9NS15-2;Q9NS15;E9PKW1;H0YC99;E9PRF2;H0YE75;E9PPT7
1061	Chondroitin sulfate synthase 2	CHPF	A0A8I5QJC8;Q8IZ52;F8W6H2	-1.22636	-1.23022	-1.36892	-1.2562	-0.967762	-1.07711	-0.967911	-1.01462	-1.20513	-1.24716	-1.23696	-1.2424	5	5	5	0	20.845	7.2	7.2	7.2	84.667	59390000	A0A8I5QJC8;Q8IZ52;F8W6H2;Q8IZ52-2;Q8IZ52-4
1063	SUN domain-containing protein 2	SUN2	A0A8I5QKM0;Q9UH99;Q9UH99-2;B0QY64;B0QY60;Q9UH99-3	1.88778	1.94486	1.90086	2.01274	1.94489	1.94965	2.07933	2.10777	1.94601	1.8823	1.92743	1.94809	16	15	15	0	182.2	30.5	29.3	29.3	71.68	670460000	A0A8I5QKM0;Q9UH99;Q9UH99-2;B0QY64;B0QY60;Q9UH99-3;B0QY67;B0QY68;B0QY66;B0QY63
1064	Heparan sulfate 2-O-sulfotransferase 1	HS2ST1	A0A8I5QKN0;Q7LGA3-3;Q7LGA3-2;Q7LGA3;A0A8I5KR52;A0A8I5KW95;K7EP71	-0.312742	-0.213083	-0.283607	-0.177052	-0.466398	-0.420197	-0.44894	-0.516939	-0.442009	-0.425377	-0.299532	-0.404922	4	4	4	0	32.949	18.4	18.4	18.4	33.012	107630000	A0A8I5QKN0;Q7LGA3-3;Q7LGA3-2;Q7LGA3;A0A8I5KR52;A0A8I5KW95;K7EP71
1065	Serine palmitoyltransferase 1	SPTLC1	A0A8I5QKQ8;O15269;A0A8I5KUM4	2.65208	2.63338	2.50949	2.61125	2.48787	2.50181	2.52444	2.49485	2.58304	2.53585	2.62138	2.59064	12	12	12	0	87.295	22.5	22.5	22.5	55.143	744970000	A0A8I5QKQ8;O15269;A0A8I5KUM4;A0A2R8Y4S0;A0A2R8Y6A2;O15269-2;A0A2R8Y763
1067	Vitamin K-dependent gamma-carboxylase	GGCX	A0A8I5QKY1;P38435;A0A8I5KXJ8;P38435-2;A0A8I5QJ91;A0A8I5KXY4;A0A8I5QJS0	0.615932	0.7586	0.779179	0.77479	0.522297	0.719824	0.702728	0.559742	0.708992	0.760851	0.759296	0.783258	13	13	13	0	31.383	13.7	13.7	13.7	84.931	147220000	A0A8I5QKY1;P38435;A0A8I5KXJ8;P38435-2;A0A8I5QJ91;A0A8I5KXY4;A0A8I5QJS0;A0A8I5KXQ8;A0A8I5KT68;A0A8I5KZ18;A0A8I5QJA4;A0A8I5KY98;F8WCF0;F8WB98;A0A8I5KV68
1069	Nuclear factor 1 X-type;Nuclear factor 1	NFIX;NFIB	Q14938-6;A0A8J8YL86;Q14938-3;Q14938-5;Q14938;Q14938-4;Q14938-2;C9JWJ8;K7EN08;B4DHW2;A0A087WXP2;A0A8I5KYE6	-0.203337	-0.202578	-0.288843	-0.289604	0.0793476	-0.0265846	-0.00867462	0.00915718	-0.122597	-0.267529	-0.101166	-0.22204	5	5	4	0	168	18.5	18.5	15.5	47.91	116350000	Q14938-6;A0A8J8YL86;Q14938-3;Q14938-5;Q14938;Q14938-4;Q14938-2;C9JWJ8;K7EN08;B4DHW2;A0A087WXP2;A0A8I5KYE6;K7EMQ5;K7EJB0;K7EKH0;K7ESG9;S4R3K4;S4R308
1070	Histone lysine demethylase PHF8	PHF8	A0A8J8YW94;H0Y3N9;Q9UPP1-4;Q9UPP1-3;Q9UPP1-2;Q9UPP1	-4.09044	-4.10258	-4.05684	-3.89786	-3.60968	-3.84538	-3.50125	-3.60216	-3.86535	-4.0279	-4.0457	-3.88873	1	1	1	0.0039737	1.6002	1.6	1.6	1.6	102.95	4889900	A0A8J8YW94;H0Y3N9;Q9UPP1-4;Q9UPP1-3;Q9UPP1-2;Q9UPP1
1071	Rab3 GTPase-activating protein catalytic subunit	RAB3GAP1	A0A8J9AUI2;Q15042;Q15042-4;Q15042-3;A0A8I5KRH8	2.95558	2.83504	2.81238	2.8672	2.86085	2.91726	2.78007	2.71547	2.95663	2.99106	2.9409	2.88586	27	27	27	0	93.853	27	27	27	114.96	850360000	A0A8J9AUI2;Q15042;Q15042-4;Q15042-3;A0A8I5KRH8;A0A8I5KT44
1072	Golgin subfamily B member 1	GOLGB1	A0A8J9C4H3;Q14789;Q14789-2;Q14789-4;Q14789-3	4.31556	4.38436	4.40957	4.34384	4.35122	4.33063	4.32889	4.32848	4.44196	4.38636	4.37227	4.43039	96	96	96	0	323.31	30.3	30.3	30.3	376.56	2606900000	A0A8J9C4H3;Q14789;Q14789-2;Q14789-4;Q14789-3;E7EU81;H0Y867
1073	Intraflagellar transport protein 56	TTC26	B7Z6R6;A0AVF1-3;A0AVF1;B7Z2T3;A0AVF1-2	-3.09207	-2.94077	-3.08212	-3.08957	-3.05743	-2.84045	-3.03384	-2.93702	-2.96102	-2.87212	-2.87969	-3.00564	2	2	2	0.0068752	1.3857	3.1	3.1	3.1	51.506	6248700	B7Z6R6;A0AVF1-3;A0AVF1;B7Z2T3;A0AVF1-2
1074	E3 ubiquitin-protein ligase TM129	TMEM129	A0AVI4-2;A0AVI4	-2.58591	-2.62528	-2.79696	-2.73411	-2.77989	-2.76284	-2.81812	-2.83426	-2.86243	-2.89869	-2.83321	-2.77985	1	1	1	0.0037119	1.6703	3.9	3.9	3.9	25.914	10921000	A0AVI4-2;A0AVI4
1075	Ubiquitin-like modifier-activating enzyme 6	UBA6	A0AVT1;A0AVT1-2	3.81501	3.89191	3.77297	3.93225	3.7444	3.64515	3.79261	3.74601	3.71331	3.68209	3.75751	3.76628	30	30	29	0	89.102	30.8	30.8	28.2	117.97	1402000000	A0AVT1;A0AVT1-2;A0AVT1-3;A0AVT1-4;H0Y8S8;H0Y9U5
1076	UHRF1-binding protein 1-like	UHRF1BP1L	A0JNW5;A0A0C4DGH6	0.566916	0.62965	0.601622	0.485628	0.412346	0.518677	0.229942	0.271563	0.374706	0.402483	0.324118	0.312731	16	16	16	0	100.84	11.4	11.4	11.4	164.2	124510000	A0JNW5;A0A0C4DGH6;A0JNW5-2;F8W1I2;F8VW65;F8W665;H0YHT7
1078	Rho GTPase-activating protein 10	ARHGAP10	A1A4S6;H0Y8W5	-0.462797	-0.462854	-0.336275	-0.378429	-0.337313	-0.239801	-0.34849	-0.38261	-0.416218	-0.27668	-0.355078	-0.381432	10	10	10	0	56.209	14.5	14.5	14.5	89.374	93751000	A1A4S6;H0Y8W5;H0YDU1;A6NI28
1079	Solute carrier family 22 member 23	SLC22A23	C9J4Z0;A1A5C7-4;A1A5C7	-3.22856	-3.16401	-3.26892	-3.11581	-2.99808	-3.00062	-3.15389	-3.26726	-3.36367	-3.19228	-3.33001	-3.27668	1	1	1	0.0016842	1.9721	1.3	1.3	1.3	74.642	5318000	C9J4Z0;A1A5C7-4;A1A5C7
1080	Acetolactate synthase-like protein	ILVBL	A1L0T0;M0R026	1.33001	1.47725	1.4452	1.44413	1.43978	1.52115	1.51162	1.44662	1.45662	1.56154	1.42328	1.46661	13	13	13	0	166.9	26.6	26.6	26.6	67.867	550040000	A1L0T0;M0R026;M0QZX5;E9PJS0;M0R1B5;E9PL44
1081	Uncharacterized protein C17orf89	C17orf89	A1L188	-3.11875	-2.97593	-3.09216	-3.04831	-2.9936	-3.02317	-2.89666	-2.92475	-2.91015	-2.99484	-3.00333	-3.02174	2	2	2	0	4.3936	25.7	25.7	25.7	7.7558	14184000	A1L188
1083	SH3 and PX domain-containing protein 2B	SH3PXD2B	A1X283	2.86525	2.9143	2.86771	2.89402	2.96179	2.91398	2.95124	2.92059	2.86487	2.81582	2.79113	2.88186	29	29	27	0	238.92	34.6	34.6	32.6	101.58	1178000000	A1X283;G3V144;A0A1B0GUF2;A0A8I5KQW5
1084	Protein FAM92A1	FAM92A1	E5RID3;H0YC32;A1XBS5-2;A1XBS5-4;A1XBS5-3;A1XBS5;E5RGD0	-4.45781	-4.47778	-4.31808	-4.52999	-4.35007	-4.43685	-4.46008	-4.54499	-4.50547	-4.46927	-4.55442	-4.64262	3	3	3	0	43.526	27.3	27.3	27.3	12.978	12388000	E5RID3;H0YC32;A1XBS5-2;A1XBS5-4;A1XBS5-3;A1XBS5;E5RGD0;E5RFS7;E5RGE3;E5RGP4;E5RFH7;A0A0B4J212;F8W7P5
1085	AP-5 complex subunit sigma-1	AP5S1	Q5JX74;A2A2L4;Q9NUS5	-2.70544	-2.70845	-2.6896	-2.75852	-2.76432	-2.83818	-2.83659	-2.66895	-2.6247	-2.78449	-2.61229	-2.65245	3	3	3	0	7.5303	55.9	55.9	55.9	6.6716	15779000	Q5JX74;A2A2L4;Q9NUS5
1086	Major prion protein	PRNP	P04156;A2A2V1;X6RKS3	0.764688	0.783106	0.859303	0.594839	0.628139	0.707624	0.406107	0.44943	0.407118	0.469473	0.413198	0.31999	7	7	7	0	46.064	27.7	27.7	27.7	27.661	265070000	P04156;A2A2V1;X6RKS3
1087	RNA-binding protein 34	RBM34	A2A2V2;P42696	1.01521	1.04344	1.02179	1.10866	1.17983	1.14872	1.12774	1.20265	1.27469	1.247	1.16653	1.24804	16	16	16	0	95.483	38.7	38.7	38.7	45.917	192620000	A2A2V2;P42696;P42696-2;Q5TCT4;H7C5M1
1088	HLA class I histocompatibility antigen, Cw-7 alpha chain	HLA-C	A2AEA2;P10321;P10321-2;A0A140T9E1	-1.40614	-1.40541	-1.55098	-1.47812	-1.59801	-1.5945	-1.58738	-1.76639	-1.37246	-1.42227	-1.37935	-1.43756	11	1	1	0	4.7922	35.2	3	3	41.301	25938000	A2AEA2;P10321;P10321-2;A0A140T9E1
1089	Uncharacterized protein CXorf23	CXorf23	A2AJT9-3;A2AJT9-2;A2AJT9	-3.55574	-3.46375	-3.75996	-3.79686	-3.30005	-3.38122	-3.58761	-3.52157	-3.69942	-3.66396	-3.78648	-3.84764	1	1	1	0.00057127	2.1956	1.6	1.6	1.6	73.186	3292800	A2AJT9-3;A2AJT9-2;A2AJT9
1090	DNA-3-methyladenine glycosylase	MPG	A2IDA3;P29372-5;P29372-4;P29372-2;P29372	-1.0112	-0.835184	-0.863243	-0.915968	-1.15331	-1.14297	-1.16545	-1.14332	-0.955885	-1.02056	-0.949966	-0.972	3	3	3	0	32.089	21.9	21.9	21.9	27.295	50269000	A2IDA3;P29372-5;P29372-4;P29372-2;P29372
1091	39S ribosomal protein L28, mitochondrial	MRPL28	A2IDC6;Q13084;A2IDC7;Q4TT37	-0.230831	-0.687088	-0.710379	-0.660488	-0.699688	-0.491386	-0.842754	-0.84115	-0.547121	-0.534664	-0.571014	-0.759342	5	5	5	0	6.7804	17.5	17.5	17.5	28.506	55741000	A2IDC6;Q13084;A2IDC7;Q4TT37
1092	Neuroblastoma-amplified sequence	NBAS	A2RRP1;A2RRP1-2;H0Y5G7	1.38008	1.45435	1.44291	1.38872	1.46727	1.46358	1.42834	1.4324	1.4381	1.53841	1.50944	1.42858	24	24	24	0	99.907	10.7	10.7	10.7	268.57	324370000	A2RRP1;A2RRP1-2;H0Y5G7;H7BZR3;H7BZU5;H7C1U4;H7C007;C9JCM7
1093	Probable threonine--tRNA ligase 2, cytoplasmic	TARSL2	A2RTX5-2;A2RTX5;B7ZLP8	0.055954	-0.221769	-0.0421638	0.040329	0.263824	0.40204	0.224283	0.125765	-0.0356255	-0.017189	-0.232428	-0.0793324	7	5	5	0	9.0387	10.7	7.4	7.4	81.56	92287000	A2RTX5-2;A2RTX5;B7ZLP8;H0YKB9
1094	DENN domain-containing protein 3	DENND3	H0YAY3;E9PF32;A2RUS2-2;A2RUS2	-1.62682	-1.59403	-1.60893	-1.61289	-1.69668	-1.63818	-1.6245	-1.71679	-1.42184	-1.34834	-1.45472	-1.43994	4	4	4	0	3.8873	2.9	2.9	2.9	135.89	25840000	H0YAY3;E9PF32;A2RUS2-2;A2RUS2;H0YBH5;E5RHH2;E5RI43
1095	Exosome complex component RRP4	EXOSC2	A3KFL5;Q13868;A0A8I5KVY3;A3KFL2;Q13868-3;Q13868-2;B4E001;A0A8I5KV47;A0A8I5QL34	-0.989166	-1.16109	-0.933859	-0.87932	-1.15726	-1.00087	-0.988899	-1.19321	-1.19767	-0.964834	-1.07174	-1.07981	7	7	7	0	18.673	26.4	26.4	26.4	33.565	80409000	A3KFL5;Q13868;A0A8I5KVY3;A3KFL2;Q13868-3;Q13868-2;B4E001;A0A8I5KV47;A0A8I5QL34;A0A8I5KRS5;A0A8I5KYK9
1096	von Willebrand factor A domain-containing protein 8	VWA8	A3KMH1;A3KMH1-3;A3KMH1-2	-0.248253	-0.330978	-0.269667	-0.244751	-0.171753	-0.0753193	-0.102186	-0.0195675	-0.219742	-0.247547	-0.184547	-0.142397	10	10	10	0	20.578	5.2	5.2	5.2	214.82	85212000	A3KMH1;A3KMH1-3;A3KMH1-2
1097	Protein strawberry notch homolog 1	SBNO1	A3KN83-3;A3KN83-2;A3KN83	-2.89648	-2.61901	-2.68684	-2.6935	-2.77248	-2.75115	-2.80875	-2.74239	-2.79948	-2.79276	-2.64022	-2.71459	4	4	2	0	38.364	3.2	3.2	1.9	154.06	12106000	A3KN83-3;A3KN83-2;A3KN83;A3KN83-4
1100	WD repeat-containing protein 91	WDR91	A4D1P6;A0A804HHS8;C9J1X0;A4D1P6-2;A0A804HKV2;A0A804HI90;A4D1P6-3	-3.10623	-3.09685	-3.04099	-3.05407	-3.20386	-2.76836	-2.9865	-3.00164	-3.04473	-2.89371	-2.97681	-3.02947	6	6	6	0	16.691	8.4	8.4	8.4	83.343	17550000	A4D1P6;A0A804HHS8;C9J1X0;A4D1P6-2;A0A804HKV2;A0A804HI90;A4D1P6-3;A0A804HJP3
1104	Vacuolar protein sorting-associated protein 37C	VPS37C	F5H4Q5;A5D8V6	-0.893721	-0.517519	-0.923084	-0.943438	-0.818712	-0.693542	-0.826357	-0.869858	-0.779293	-0.46277	-0.740364	-0.752846	3	3	3	0	4.663	20.9	20.9	20.9	17.143	63203000	F5H4Q5;A5D8V6
1105	Transmembrane protein 189	TMEM189	A5PLL7;A5PLL7-2;Q5TGE2	-6.51532	-5.93051	-6.21492	-6.4132	-6.07148	-6.05401	-6.03678	-5.89859	-6.40136	-6.31819	-6.2696	-6.5009	4	1	1	0.0004329	2.3801	16.7	5.6	5.6	31.135	917670	A5PLL7;A5PLL7-2;Q5TGE2
1106	Trafficking protein particle complex subunit 13	TRAPPC13	A5PLN9-4;A5PLN9-5;A5PLN9-2;A5PLN9;A5PLN9-7	-0.970644	-1.1253	-0.983423	-0.816759	-1.0646	-0.898592	-0.847233	-1.03633	-0.926348	-0.788004	-0.844482	-0.828815	6	6	6	0	23.575	17.2	17.2	17.2	46.022	55539000	A5PLN9-4;A5PLN9-5;A5PLN9-2;A5PLN9;A5PLN9-7;D6RB83
1107	CCR4-NOT transcription complex subunit 1	CNOT1	A5YKK6-2;A5YKK6;A5YKK6-3;A5YKK6-4	2.47861	2.62266	2.5927	2.60543	2.69549	2.62613	2.67856	2.69088	2.79703	2.83239	2.8446	2.84611	37	37	37	0	134.77	17.2	17.2	17.2	266.38	631700000	A5YKK6-2;A5YKK6;A5YKK6-3;A5YKK6-4;H3BMZ2;H3BNB1;H3BTH2;H3BT18;H3BU44;H3BVC9;H3BR89;H3BMH0
1108	ADP-ribosyl cyclase/cyclic ADP-ribose hydrolase 2	BST1	A6NC48;Q10588;Q10588-2;H0Y984	4.19333	4.35822	4.14944	4.282	4.59993	4.373	4.68524	4.63731	4.31777	4.1275	4.41002	4.35958	9	9	9	0	100.96	35.1	35.1	35.1	37.482	3356900000	A6NC48;Q10588;Q10588-2;H0Y984;H0Y8G4;H0Y9Q9
1109	Microtubule-associated proteins 1A/1B light chain 3B;Microtubule-associated proteins 1A/1B light chain 3 beta 2	MAP1LC3B;MAP1LC3B2	H3BTL1;Q9GZQ8;A6NCE7	1.01017	1.20064	1.19329	1.08103	1.25282	1.43026	1.41101	1.25117	1.24618	1.39227	1.27007	1.24432	5	5	2	0	7.3577	53.3	53.3	32	9.0115	97840000	H3BTL1;Q9GZQ8;A6NCE7;H3BTE7
1110	Protein FAM83G	FAM83G	A6ND36;K7EKG0;A6ND36-2	-2.72856	-2.64882	-2.55359	-2.6396	-3.03797	-2.88826	-2.89231	-2.83356	-2.67181	-2.66707	-2.72699	-2.71708	4	4	4	0	9.9281	5.7	5.7	5.7	90.834	14681000	A6ND36;K7EKG0;A6ND36-2
1111	Phosphoglycolate phosphatase	PGP	A6NDG6	1.45799	1.54173	1.4392	1.56596	1.38329	1.37959	1.55791	1.47917	1.53688	1.51245	1.59967	1.55294	7	7	7	0	23.756	21.5	21.5	21.5	34.006	238330000	A6NDG6;H3BV17
1112	UPF0600 protein C5orf51	C5orf51	A6NDU8	0.789206	0.710812	0.635733	0.475557	0.694172	0.641518	0.425325	0.52117	0.648235	0.581789	0.720085	0.510342	6	6	6	0	62.082	26.9	26.9	26.9	33.62	100180000	A6NDU8
1113	Host cell factor 1;HCF N-terminal chain 1;HCF N-terminal chain 2;HCF N-terminal chain 3;HCF N-terminal chain 4;HCF N-terminal chain 5;HCF N-terminal chain 6;HCF C-terminal chain 1;HCF C-terminal chain 2;HCF C-terminal chain 3;HCF C-terminal chain 4;HCF C-terminal chain 5;HCF C-terminal chain 6	HCFC1	A6NEM2;P51610-4;P51610-2;P51610	2.71967	2.65468	2.61683	2.67794	2.70941	2.70845	2.68367	2.63441	2.7972	2.83156	2.87523	2.79567	36	36	34	0	195.18	19	19	18.5	213.47	821950000	A6NEM2;P51610-4;P51610-2;P51610;H7C1C4;P51610-3
1114	Zinc finger protein 275	ZNF275	A6NFS0;Q9NSD4-2;Q9NSD4	-5.5308	-5.71271	-5.51869	-5.04674	-5.6552	-5.11593	-4.97936	-5.13942	-5.51857	-5.46715	-5.6308	-4.94618	1	1	1	0.0030441	1.7614	2.4	2.4	2.4	37.046	909720	A6NFS0;Q9NSD4-2;Q9NSD4
1115	Dysbindin	DTNBP1	A6NFV8;Q96EV8;D6RCT8;A0A087WYP9;Q96EV8-3;Q96EV8-2	-0.994783	-0.944101	-1.14008	-1.17986	-0.945187	-1.14732	-1.00795	-0.990677	-1.16876	-1.3924	-1.26906	-1.21179	3	3	3	0	15.702	10.8	10.8	10.8	37.619	55814000	A6NFV8;Q96EV8;D6RCT8;A0A087WYP9;Q96EV8-3;Q96EV8-2;D6RAR7;D6RJC6;D6RID1
1116	ADP-sugar pyrophosphatase	NUDT5	A6NFX8;Q9UKK9;A6NJU6;A6NCQ0;H0YEY4	1.93558	1.83486	1.77535	1.87775	1.81308	1.7756	1.77115	1.67197	1.83417	1.82041	1.80077	1.79399	8	8	8	0	108.1	35.8	35.8	35.8	25.895	354690000	A6NFX8;Q9UKK9;A6NJU6;A6NCQ0;H0YEY4;C9JYY9
1117	WW domain-binding protein 2	WBP2	K7EIJ0;K7ENL2;A6NG10;K7EMC9;Q969T9;Q969T9-2;K7EIN1;K7ESN4	1.2479	1.20203	1.17616	1.22304	1.19077	1.11898	1.23203	1.19799	1.18897	1.09619	1.20394	1.22069	5	5	5	0	39.461	32.9	32.9	32.9	18.224	308290000	K7EIJ0;K7ENL2;A6NG10;K7EMC9;Q969T9;Q969T9-2;K7EIN1;K7ESN4;K7EIK1
1118	RNA-binding protein 38;RNA-binding protein 24	RBM24;RBM38	H0YA61;F6VZ39;A6NG75;H0Y8S7;Q9H0Z9-2;Q9BX46-5;Q9BX46-2;Q9BX46;Q9H0Z9	-2.57737	-2.92426	-2.86802	-3.21149	-2.65523	-2.62346	-3.25011	-3.14658	-2.68351	-2.54339	-2.70413	-3.01369	2	2	2	0	3.6669	25	25	25	8.6689	28851000	H0YA61;F6VZ39;A6NG75;H0Y8S7;Q9H0Z9-2;Q9BX46-5;Q9BX46-2;Q9BX46;Q9H0Z9
1119	Dynein light chain Tctex-type 3	DYNLT3	A6NGJ0;P51808;F2Z328	-1.88535	-1.65731	-1.86905	-1.73882	-1.88669	-2.05434	-1.75403	-1.867	-2.12916	-2.04231	-1.85228	-2.00995	2	2	2	0	82.357	27	27	27	16.979	40350000	A6NGJ0;P51808;F2Z328
1120	Protein YIF1A	YIF1A	A6NGW1;O95070;E9PIZ0;C9JST7	-0.390949	-0.362234	-0.373747	-0.536137	-0.317453	-0.329266	-0.58177	-0.628819	-0.384554	-0.249754	-0.492846	-0.596743	3	3	2	0	26.345	14.1	14.1	9.1	26.377	90521000	A6NGW1;O95070;E9PIZ0;C9JST7;E9PS11
1121	Zinc finger MYM-type protein 3	ZMYM3	A6NHN7;A6NHB5;Q14202;Q14202-2	-4.52265	-4.4425	-4.48704	-4.36288	-4.49536	-4.55443	-4.42711	-4.42644	-4.40291	-4.47923	-4.18305	-4.3179	5	3	3	0	8.3437	4	2.7	2.7	141.79	5986700	A6NHN7;A6NHB5;Q14202;Q14202-2;A6NL54;Q14202-3
1123	Quinone oxidoreductase-like protein 1	CRYZL1	A6NND8;A6NHJ8;A6NMA8;O95825;C9K0F7;C9JAL0;F8WF64;C9JZK8;H7C3I5;O95825-2	0.751747	0.821146	0.648806	0.730013	0.767483	0.697847	0.703829	0.771114	0.701183	0.65377	0.758495	0.720873	5	5	5	0	10.303	14.6	14.6	14.6	35.483	140880000	A6NND8;A6NHJ8;A6NMA8;O95825;C9K0F7;C9JAL0;F8WF64;C9JZK8;H7C3I5;O95825-2;C9JQD0;A0A0C4DG14;H7C3S0;H7C338;H7C0X3
1124	Tubulin alpha chain-like 3	TUBAL3	A6NHL2-2;A6NHL2	0.547626	-0.675783	1.04763	-0.488461	-0.327518	2.1726	-0.520575	-0.903118	0.519651	2.25418	0.320354	-0.892134	7	1	1	0	36.852	13.1	4.2	4.2	45.517	501800000	A6NHL2-2;A6NHL2
1125	Rho GTPase-activating protein 22	ARHGAP22	A6NHM7;Q7Z5H3-3;Q7Z5H3;Q7Z5H3-5;Q7Z5H3-2;D6R9V6;A6NJ38;Q7Z5H3-4	-1.5828	-1.53424	-1.52737	-1.45312	-2.04166	-1.9273	-2.11881	-2.16641	-2.30275	-2.2515	-2.39188	-2.28615	7	7	7	0	34.208	13.1	13.1	13.1	64.313	34323000	A6NHM7;Q7Z5H3-3;Q7Z5H3;Q7Z5H3-5;Q7Z5H3-2;D6R9V6;A6NJ38;Q7Z5H3-4
1126	rRNA/tRNA 2-O-methyltransferase fibrillarin-like protein 1	FBLL1	A6NHQ2	-2.12456	-2.2291	-2.25819	-2.28603	-2.14013	-2.12601	-2.57395	-2.17664	-2.20766	-2.26447	-2.29777	-2.22583	1	1	1	0.00043503	2.4708	3.3	3.3	3.3	34.803	127870000	A6NHQ2
1127	GATS-like protein 2	GATSL2	A6NHX0	-2.42539	-2.48373	-2.3534	-2.17216	-2.53715	-2.47654	-2.46914	-2.39336	-2.67916	-2.61122	-2.63301	-2.4914	2	2	2	0	9.4672	5.8	5.8	5.8	36.056	13776000	A6NHX0
1128	Protein unc-119 homolog B	UNC119B	A6NIH7	0.00872993	-0.0444794	-0.0364094	0.0674706	0.0183487	-0.117939	0.0661755	-0.100517	-0.0555191	-0.0068512	0.1283	0.0230865	5	5	4	0	29.476	25.1	25.1	21.5	28.136	126790000	A6NIH7;K7EJU3;C9JSK0;Q13432-2
1129	Mitochondrial import receptor subunit TOM7 homolog	TOMM7	A6NIV2;Q9P0U1	-4.14112	-3.7338	-4.08813	-4.72953	-3.54447	-3.91533	-4.46576	-4.50111	-3.50186	-3.2931	-4.22607	-4.76686	1	1	1	0.00015088	3.1988	10.4	10.4	10.4	14.274	9591800	A6NIV2;Q9P0U1
1130	Dedicator of cytokinesis protein 11	DOCK11	A6NIW2;Q5JSL3;A0A0J9YW64	0.69635	0.651064	0.649559	0.611488	0.699347	0.792446	0.701195	0.672157	0.550001	0.584864	0.616789	0.686628	21	21	18	0	54.013	9.8	9.8	8.6	238.1	544240000	A6NIW2;Q5JSL3;A0A0J9YW64;Q5JUD8
1131	Nuclear distribution protein nudE-like 1	NDEL1	A6NIZ0;Q9GZM8-3;Q9GZM8;Q9GZM8-2;J3QL85	-0.572973	-0.629845	-0.636185	-0.566919	-0.61998	-0.566046	-0.599726	-0.700659	-0.542734	-0.546118	-0.564804	-0.554607	5	5	4	0	27.844	19.3	19.3	16.7	30.638	45605000	A6NIZ0;Q9GZM8-3;Q9GZM8;Q9GZM8-2;J3QL85;J3KT16;J3KRK9;J3QSD2;J3QRZ1;J3QL31;J3QLD0;A0A6Q8PG46
1132	Ubiquitin carboxyl-terminal hydrolase;Ubiquitin carboxyl-terminal hydrolase 14	USP14	A6NJA2;P54578-2;P54578-3;P54578	3.26746	3.41066	3.30623	3.44729	3.38356	3.3053	3.44902	3.47546	3.39064	3.39055	3.3548	3.44736	20	20	19	0	130.42	37.9	37.9	36.4	51.086	1640800000	A6NJA2;P54578-2;P54578-3;P54578
1133	39S ribosomal protein L23, mitochondrial	MRPL23	H7C2P7;A6NJD9;A8MVT4;A8MYK1;Q16540	-0.493385	-0.741854	-0.560383	-0.454723	-0.620085	-0.463425	-0.513437	-0.829502	-0.854034	-0.691507	-0.750521	-0.686546	3	3	3	0	21.22	24.6	24.6	24.6	13.669	60990000	H7C2P7;A6NJD9;A8MVT4;A8MYK1;Q16540
1134	Ras association domain-containing protein 10	RASSF10	A6NK89;REV__D6REX9;REV__A0A6Q8PF83;REV__A0A6Q8PH95;REV__A0A6Q8PGD1;REV__Q8N960-2;REV__Q8N960	-1.84603	-2.25679	-2.02121	-1.90873	-1.8343	-1.3092	-1.80148	-2.01895	-2.20872	-1.77241	-2.58346	-2.31866	2	2	2	0.00029125	2.5328	4.3	4.3	4.3	56.899	330440000	A6NK89;REV__D6REX9;REV__A0A6Q8PF83;REV__A0A6Q8PH95;REV__A0A6Q8PGD1;REV__Q8N960-2;REV__Q8N960
1135	Coiled-coil domain-containing protein 85C	CCDC85C	A6NKD9;G3V5D5;G3V2D7;H0YJE0	-2.34159	-2.34816	-2.25481	-2.22128	-2.18335	-1.89574	-2.25103	-2.22785	-2.24386	-2.14584	-2.25257	-2.25975	2	2	2	0	7.1595	5.3	5.3	5.3	45.209	21583000	A6NKD9;G3V5D5;G3V2D7;H0YJE0
1136	SAC3 domain-containing protein 1	SAC3D1	F8WC89;A6NKF1	-4.54783	-5.13197	-5.13861	-5.19419	-5.60805	-5.07518	-5.52704	-5.3962	-5.21609	-5.51689	-5.24618	-5.40355	1	1	1	0	3.8579	4.2	4.2	4.2	38.58	4319500	F8WC89;A6NKF1
1138	Non-histone chromosomal protein HMG-14	HMGN1	A6NL93;P05114;A6NEL0	2.4838	2.43153	2.4597	2.5184	2.83587	2.83942	2.37678	2.48417	2.5902	2.5467	2.27423	2.27176	5	5	5	0	33.56	47.8	47.8	47.8	9.5355	1165600000	A6NL93;P05114;A6NEL0;F2Z2W6;F2Z2Y5;H7BXJ5;A0A494C035
1139	Protein cornichon homolog 4	CNIH4	A6NLH6;Q9P003	-2.00648	-2.02048	-1.74451	-1.94634	-2.0383	-1.79457	-1.96596	-1.96733	-1.94431	-1.75385	-1.9392	-2.16865	1	1	1	0	16.104	14.6	14.6	14.6	15.771	29256000	A6NLH6;Q9P003
1140		PTBP1	A6NLN1	-2.07859	-2.36973	-2.33955	-2.63822	-2.13424	-2.07025	-2.89974	-2.69915	-2.08918	-2.12907	-2.43423	-2.79864	15	1	1	0	14.697	33.4	2.7	2.7	56.51	31886000	A6NLN1;K7EK45;A0A087WUW5;K7ES59;A0A087WU68;K7ELW5
1141	DNA polymerase alpha catalytic subunit;DNA polymerase	POLA1	P09884;A6NMQ1;A0A7I2V2V3	-2.32115	-2.37042	-2.36534	-2.40304	-2.51378	-2.61511	-2.85694	-2.81629	-2.34277	-2.36793	-2.32616	-2.37808	2	2	2	0.00071083	2.1458	1.2	1.2	1.2	165.91	9280000	P09884;A6NMQ1;A0A7I2V2V3
1142	Alpha-endosulfine	ENSA	A6NMQ3;Q5T5H1;O43768-6;O43768-5;O43768-2;O43768;O43768-9;O43768-7;O43768-3;O43768-4;A0A1W2PRU0	1.44649	1.49378	1.33555	1.136	1.48487	1.30742	1.42123	1.45686	1.31481	1.28189	1.41745	1.20503	7	7	6	0	33.561	47.9	47.9	40	15.634	524920000	A6NMQ3;Q5T5H1;O43768-6;O43768-5;O43768-2;O43768;O43768-9;O43768-7;O43768-3;O43768-4;A0A1W2PRU0;O43768-8
1143	Protein Shroom1	SHROOM1	C9JXU1;A6NN40;Q2M3G4-2;Q2M3G4	-6.41876	-6.11408	-6.01885	-6.08602	-6.07339	-6.02631	-6.15296	-6.18208	-5.95692	-6.25362	-6.44806	-6.54129	1	1	1	0.00014859	2.8663	4.6	4.6	4.6	33.812	1714900	C9JXU1;A6NN40;Q2M3G4-2;Q2M3G4
1144	Obscurin-like protein 1	OBSL1	A6NN50;O75147-2;O75147-1;O75147-4;O75147;A8MSZ8	-1.53105	-1.59957	-1.59201	-1.69441	-1.14978	-1.23654	-1.16494	-1.19512	-1.28777	-1.30713	-1.1763	-1.24643	6	6	6	0	22.325	4.4	4.4	4.4	197.1	27899000	A6NN50;O75147-2;O75147-1;O75147-4;O75147;A8MSZ8
1145	Probable E3 ubiquitin-protein ligase MID2	MID2	A6PVI4;Q9UJV3-2;Q9UJV3	-3.65303	-3.58648	-3.64188	-3.63624	-3.43223	-3.34192	-3.55528	-3.40176	-3.64709	-3.75611	-3.64086	-3.59287	1	1	1	0.00057135	2.196	5	5	5	24.659	4721400	A6PVI4;Q9UJV3-2;Q9UJV3
1146	Phosphatidylinositol 4-phosphate 5-kinase type-1 alpha	PIP5K1A	A6PW57;Q99755-3;Q99755-2;Q99755-4;Q99755	-1.11962	-1.22177	-1.3345	-1.47693	-1.02938	-1.07995	-1.51206	-1.40332	-0.9487	-1.06047	-0.962093	-1.21039	13	13	4	0	84.13	29.3	29.3	10.7	61.257	34817000	A6PW57;Q99755-3;Q99755-2;Q99755-4;Q99755;O14986-3;O14986;O14986-2;A2A5X0;A6PW58
1147	Deoxyribonuclease-1-like 1	DNASE1L1	Q5HY40;A6QRJ0;P49184;E7ESG1;E7EUJ0	-0.915131	-0.873856	-0.946989	-0.888189	-1.02717	-1.08466	-0.98345	-1.10585	-0.921873	-0.852671	-0.856335	-0.848074	3	3	3	0	16.431	33	33	33	11.583	86133000	Q5HY40;A6QRJ0;P49184;E7ESG1;E7EUJ0
1148	Insulin-like growth factor-binding protein 3	IGFBP3	A6XND0;P17936;P17936-2;B3KWK7;H0Y5K2;H0Y485	4.08977	3.94483	3.77233	3.94364	4.16579	3.97469	4.10179	4.09673	3.45532	3.4367	3.88132	3.64058	16	16	16	0	125.32	52.2	52.2	52.2	29.747	2304000000	A6XND0;P17936;P17936-2;B3KWK7;H0Y5K2;H0Y485;C9JMX4
1149	Protein FAM127A;Protein FAM127B;Protein FAM127C	FAM127A;FAM127B;FAM127C	A6ZKI3;Q9BWD3;Q17RB0	0.0902519	0.102938	0.0915852	0.159403	0.0449486	-0.0199909	0.0960102	0.0744896	0.0156517	0.0480709	0.048914	-0.0226154	2	2	2	0.0001491	2.9362	14.2	14.2	14.2	13.171	77336000	A6ZKI3;Q9BWD3;Q17RB0
1150	Zinc finger SWIM domain-containing protein 8	ZSWIM8	S4R393;S4R410;A7E2V4-5;A7E2V4;A7E2V4-3;A7E2V4-4;A7E2V4-2;S4R3H3;H7BZ52;H0YCW2	-0.628654	-0.549612	-0.69479	-0.517916	-0.681023	-0.761585	-0.686605	-0.666519	-0.639502	-0.829779	-0.571589	-0.452206	9	9	9	0	37.997	6.1	6.1	6.1	192.98	45646000	S4R393;S4R410;A7E2V4-5;A7E2V4;A7E2V4-3;A7E2V4-4;A7E2V4-2;S4R3H3;H7BZ52;H0YCW2;S4R3B3;H7C453;S4R3U7
1151	Nuclear envelope pore membrane protein POM 121C;Nuclear envelope pore membrane protein POM 121;Putative nuclear envelope pore membrane protein POM 121B	POM121C;POM121;POM121B	A8CG34;A8CG34-2;Q96HA1-2;Q96HA1-3;A6NF01	-2.61442	-2.81686	-2.47416	-2.17026	-2.75197	-2.5129	-2.0607	-2.1714	-2.48705	-2.59604	-2.49016	-2.20357	8	8	2	0	41.953	7.5	7.5	2.9	125.09	9823300	A8CG34;A8CG34-2;Q96HA1-2;Q96HA1-3;A6NF01;C9JFL1
1152	Heat shock protein beta-2	HSPB2	Q16082;A8KAH6	-1.42693	-1.33054	-1.40005	-1.44147	-0.732239	-0.740524	-0.733515	-0.689106	-0.730263	-0.724638	-0.640341	-0.676062	4	4	4	0	77.449	30.2	30.2	30.2	20.232	101380000	Q16082;A8KAH6;E9PN16
1153	Rhophilin-2;Putative rhophilin-2-like protein RHPN2P1	RHPN2;RHPN2P1	Q8IUC4-2;A8MT19;Q8IUC4	0.934752	1.05361	0.727179	0.882328	1.03508	0.778013	0.932114	1.02065	0.772791	0.685665	0.784807	0.852001	2	2	2	0.0026389	1.8116	3	3	3	59.997	225750000	Q8IUC4-2;A8MT19;Q8IUC4
1154	Down syndrome critical region protein 3	DSCR3	A8MY26;A8MTY9;O14972-2;O14972	-0.828068	-0.706621	-0.900961	-0.824858	-0.785105	-0.845573	-0.90345	-0.833826	-0.884941	-0.922905	-0.898361	-0.878042	4	4	4	0	102.81	37.2	37.2	37.2	19.15	95599000	A8MY26;A8MTY9;O14972-2;O14972
1155	BBSome-interacting protein 1	BBIP1	A8MTZ0-3;A8MTZ0-2;A8MTZ0	-3.25414	-3.58583	-3.49803	-3.49422	-3.34229	-3.60375	-3.43705	-3.3797	-3.34348	-3.53634	-3.41105	-3.55893	1	1	1	0.00015047	3.1419	14.9	14.9	14.9	7.7001	8697600	A8MTZ0-3;A8MTZ0-2;A8MTZ0
1156	Small ubiquitin-related modifier 3	SUMO3	A8MUA9;A8MU27;P55854;P55854-2	-0.419468	-0.462107	-0.617264	-0.551989	-0.259628	-0.233793	-0.355949	-0.223646	-0.347408	-0.357559	-0.555113	-0.484581	5	5	3	0	25.837	25.2	25.2	14.1	15.317	255480000	A8MUA9;A8MU27;P55854;P55854-2;Q6EEV6
1157	Protein TSSC1	TSSC1	A8MUM1;Q53HC9;C9JVR6	0.986807	1.10613	1.02271	1.13361	1.04114	1.00701	1.03217	1.01664	1.02698	1.01713	1.06354	1.08378	8	8	8	0	92.793	23.9	23.9	23.9	46.319	153210000	A8MUM1;Q53HC9;C9JVR6;C9J0U9;D3YTH5;F8WDX0;F8WB12;F8WDS8
1158	Retinoic acid receptor alpha;Retinoic acid receptor gamma	RARA;RARG	J3KSJ4;A8MUP8;P10276-2;P10276;P10276-3;P13631-3;P13631-4;P13631-2;P13631	-3.73697	-3.29365	-3.46317	-3.28527	-3.30091	-3.70912	-3.09505	-3.13473	-3.5353	-3.71817	-3.47618	-3.35015	2	2	2	0.00029308	2.6288	9.7	9.7	9.7	21.351	5610600	J3KSJ4;A8MUP8;P10276-2;P10276;P10276-3;P13631-3;P13631-4;P13631-2;P13631
1160	Pre-mRNA-splicing factor ISY1 homolog	ISY1	A8MVI5;Q9ULR0;Q9ULR0-1;H0YA89;Q9ULR0-2;D6RC18	-0.422304	-0.354664	-0.202919	-0.0641937	-0.19425	-0.181345	-0.0930977	-0.146749	-0.159779	-0.234203	-0.299055	-0.107651	5	5	5	0	15.546	14.7	14.7	14.7	28.544	61170000	A8MVI5;Q9ULR0;Q9ULR0-1;H0YA89;Q9ULR0-2;D6RC18
1161	Tetraspanin;Tetraspanin-4	TSPAN4	E9PN41;A8MVV6;J3KNL1;J3KQ42;E9PPX8;O14817	-3.14025	-3.36647	-3.15388	-3.33515	-3.65412	-3.0673	-3.35966	-3.7746	-3.4378	-2.99141	-3.30552	-3.71241	2	2	2	0	4.0454	23.5	23.5	23.5	15.195	19752000	E9PN41;A8MVV6;J3KNL1;J3KQ42;E9PPX8;O14817
1162	Protein bicaudal D homolog 1	BICD1	A8MVZ6;Q96G01-4;Q96G01-3;Q96G01	-2.73048	-2.55318	-2.6738	-2.57829	-2.7012	-2.79406	-2.77412	-2.75494	-2.6752	-2.66957	-2.63473	-2.59756	8	6	6	0	13.839	10.2	7.7	7.7	94.885	26463000	A8MVZ6;Q96G01-4;Q96G01-3;Q96G01
1163	Small nuclear ribonucleoprotein G;Putative small nuclear ribonucleoprotein G-like protein 15	SNRPG;SNRPGP15	P62308;A8MWD9;Q49AN9;F5H013;C9JVQ0	2.51711	2.5966	2.5518	2.47143	2.63198	2.53924	2.48294	2.64452	2.66868	2.61462	2.63545	2.56139	3	3	3	0	10.454	34.2	34.2	34.2	8.496	1035800000	P62308;A8MWD9;Q49AN9;F5H013;C9JVQ0
1164	UPF0577 protein KIAA1324-like	KIAA1324L	A8MWY0;H7C2N5;A8MWY0-3;C9JA41;A8MWY0-2	0.355043	0.400642	0.402637	0.292583	0.933491	0.98349	1.03909	0.876593	0.548067	0.592815	0.608908	0.652613	11	11	11	0	55.56	14.8	14.8	14.8	113.84	906110000	A8MWY0;H7C2N5;A8MWY0-3;C9JA41;A8MWY0-2;H7BYL8;C9JFK7;F1LLU5
1165	Rab-like protein 2B	RABL2B;RABL2A	F2Z2T3;F2Z3J7;A8MXF6;Q9UNT1;Q9UNT1-2;Q9UNT1-3;F2Z3A9;A0A8I5KX29;F2Z2E5;A0A8I5KRY9	-3.83412	-3.87004	-4.08941	-4.07274	-3.86303	-3.889	-3.93816	-3.88804	-4.1352	-4.04976	-3.93176	-3.97765	2	2	1	0.0015467	1.9948	16.2	16.2	8.1	11.225	10245000	F2Z2T3;F2Z3J7;A8MXF6;Q9UNT1;Q9UNT1-2;Q9UNT1-3;F2Z3A9;A0A8I5KX29;F2Z2E5;A0A8I5KRY9
1166	Matrin-3	MATR3	A8MXP9;P43243;A0A0R4J2E8;D6REM6;D6R991	4.26077	4.30566	4.22948	4.35056	4.34587	4.322	4.52758	4.34131	4.28225	4.3296	4.30089	4.3723	38	38	37	0	289.12	49.1	49.1	48.8	99.966	3758500000	A8MXP9;P43243;A0A0R4J2E8;D6REM6;D6R991;P43243-2;B3KM87;H0Y8T4;D6R8Z5;D6RCM3;D6REK4;D6RB45;A0A1B0GX04;D6RBS2;D6R9F3;D6RBK5;D6RE02;D6RIA2;D6RAY2;D6RAM9;D6RBI2
1167	Protein arginine N-methyltransferase 2	PRMT2	H7C2H9;A8MXR3;P55345-6;P55345-7;P55345-2;P55345-4;P55345-5;P55345-3;P55345	-3.22823	-3.31178	-2.91497	-3.0806	-2.99285	-2.86292	-2.92473	-3.20335	-3.26529	-3.11224	-3.3565	-3.17909	1	1	1	0.0071227	1.3666	4.6	4.6	4.6	21.857	6160500	H7C2H9;A8MXR3;P55345-6;P55345-7;P55345-2;P55345-4;P55345-5;P55345-3;P55345
1168	Nucleoside diphosphate-linked moiety X motif 19, mitochondrial	NUDT19	A8MXV4	0.952885	0.75803	0.773258	0.891447	0.790033	0.842716	0.729576	0.716444	0.755577	0.757954	0.880678	0.732765	6	6	6	0	69.846	18.7	18.7	18.7	42.233	167390000	A8MXV4
1169	Hypoxia-inducible factor 1-alpha	HIF1A	A8MYV6;Q16665-2;Q16665;Q16665-3	-5.6603	-5.71094	-5.836	-6.20209	-5.54105	-5.9022	-5.86717	-5.92847	-5.87847	-6.01591	-5.94712	-5.93039	2	2	2	0.0001504	3.1302	2.4	2.4	2.4	92.812	1447000	A8MYV6;Q16665-2;Q16665;Q16665-3
1170	Runt-related transcription factor 1	RUNX1	C9JWM1;A8MZI9;H9KVB1;Q01196-6;Q01196-5;Q01196-7;Q01196-3;Q01196-4;Q01196;Q01196-9;Q01196-10;Q01196-2;Q01196-8;Q01196-11	-5.84273	-6.02115	-5.74172	-5.85222	-5.86825	-5.85942	-6.02663	-6.00749	-6.17901	-6.41623	-6.22732	-6.23581	2	2	2	0	4.2499	16.4	16.4	16.4	14.904	2617500	C9JWM1;A8MZI9;H9KVB1;Q01196-6;Q01196-5;Q01196-7;Q01196-3;Q01196-4;Q01196;Q01196-9;Q01196-10;Q01196-2;Q01196-8;Q01196-11
1171	MIF4G domain-containing protein	MIF4GD	J3KSB8;J3QLJ5;J3QLD1;A9UHW6;A9UHW6-2;A9UHW6-3;J3QKW3;J3QRZ6;A0A3B3IU65;J3KSU6	-0.417015	-0.55509	-0.67837	-0.67482	-0.456341	-0.457579	-0.572819	-0.604721	-0.657333	-0.780455	-0.795897	-0.799953	4	4	4	0	11.939	22.4	22.4	22.4	19.23	58684000	J3KSB8;J3QLJ5;J3QLD1;A9UHW6;A9UHW6-2;A9UHW6-3;J3QKW3;J3QRZ6;A0A3B3IU65;J3KSU6;J3QLN4
1172	Serine/arginine repetitive matrix protein 1	SRRM1	A9Z1X7;Q8IYB3-2;Q8IYB3;M0R088	0.662891	1.02384	1.03709	0.830164	1.03792	0.674997	0.884916	1.63441	1.15006	0.742674	0.625755	0.720095	8	8	8	0	26.164	7.9	7.9	7.9	103.39	294460000	A9Z1X7;Q8IYB3-2;Q8IYB3;M0R088;M0R1E7;M0QXG5
1174	Dynein light chain 4, axonemal	DNAL4	B0QXZ5;O96015	-2.82714	-2.87247	-2.83978	-2.70561	-2.59719	-2.51944	-2.51968	-2.52036	-2.91361	-2.88551	-2.87213	-2.7989	1	1	1	0.0033122	1.7244	11.8	11.8	11.8	7.6195	7217500	B0QXZ5;O96015
1175	Chromobox protein homolog 6	CBX6	B0QXZ6;O95503	-3.12157	-3.56957	-3.22521	-3.43567	-3.43698	-3.1563	-3.20156	-3.1374	-3.42154	-3.27925	-3.41112	-3.34201	2	2	2	0	3.7203	7.4	7.4	7.4	41.918	7001800	B0QXZ6;O95503
1176	HMG domain-containing protein 4	HMGXB4	B0QXZ8;B0QXZ9;Q9UGU5	-3.03621	-2.75166	-2.72326	-3.06659	-2.91738	-2.97963	-3.09066	-3.04779	-2.75946	-2.88704	-2.56103	-2.93202	2	2	2	0	31.494	10.9	10.9	10.9	30.39	11793000	B0QXZ8;B0QXZ9;Q9UGU5
1177	Eukaryotic translation initiation factor 3 subunit L	EIF3L	B0QY89;Q9Y262;Q9Y262-2;B0QY90	3.94773	3.94963	3.87761	4.06203	3.88879	3.84125	3.9522	3.86275	4.01737	4.00741	4.02113	4.14385	17	17	17	0	108.36	30.3	30.3	30.3	70.901	2340000000	B0QY89;Q9Y262;Q9Y262-2;B0QY90;C9JHP4;C9K0Q7;H7C3A0;H0Y7E6
1178	MICAL-like protein 1	MICALL1	B0QY91;Q8N3F8;B0QY86;A0A7P0T9P2;A0A7P0Z4L3;A0A7P0T8A6;H0Y6J8	2.04278	2.17344	2.1024	2.23366	2.07654	2.08953	2.19657	2.11788	2.36604	2.32503	2.29368	2.41797	27	27	26	0	165.95	30.4	30.4	29.1	94.254	606420000	B0QY91;Q8N3F8;B0QY86;A0A7P0T9P2;A0A7P0Z4L3;A0A7P0T8A6;H0Y6J8;A0A7P0Z427;A0A7P0T7Z5
1179	Mitochondrial dynamics protein MID51	MIEF1	B0QY95;Q9NQG6	-2.25785	-2.27668	-2.1922	-2.18646	-2.24325	-2.23328	-2.19869	-2.27999	-2.21865	-2.22497	-2.24757	-2.16807	2	2	2	0	4.8699	4.2	4.2	4.2	53.331	22499000	B0QY95;Q9NQG6
1180	DNA dC->dU-editing enzyme APOBEC-3B	APOBEC3B	B0QYD3;Q9UH17;Q9UH17-3	-2.49848	-2.52575	-2.43313	-2.51002	-2.89708	-2.88198	-2.85485	-2.88888	-2.61431	-2.54404	-2.48254	-2.58669	5	5	4	0	4.885	9.2	9.2	7.8	57.208	22108000	B0QYD3;Q9UH17;Q9UH17-3;P31941-2;P31941;Q9UH17-2
1181	RNA-binding protein EWS	EWSR1	B0QYK0;Q01844-6;Q01844-3;Q01844;Q01844-5;A0A0D9SFL3;C9JGE3;Q01844-2;H7BY36	2.78485	2.75243	2.65979	2.74622	2.92344	2.79681	2.88464	2.75008	2.94589	2.79113	2.85381	2.85739	9	8	8	0	131.42	18.4	17.3	17.3	64.929	1148100000	B0QYK0;Q01844-6;Q01844-3;Q01844;Q01844-5;A0A0D9SFL3;C9JGE3;Q01844-2;H7BY36;Q01844-4
1182	SUMO-conjugating enzyme UBC9	UBE2I	H3BPC4;H3BQQ9;B0QYN7;P63279	3.46358	3.43035	3.4459	3.45763	3.4482	3.36882	3.45926	3.43139	3.37964	3.23433	3.35178	3.31183	6	6	6	0	22.541	81.1	81.1	81.1	8.3486	1411100000	H3BPC4;H3BQQ9;B0QYN7;P63279;H3BRD1
1183	Copine-1	CPNE1	Q99829;B0QZ18;F2Z2V0;A6PVH9;E7ENH5;Q5JX58;Q5JX59;Q5JX45;Q5JX60;Q5JX44	3.22505	3.22706	3.30749	3.35165	3.32091	3.37509	3.38333	3.28525	3.15158	3.20015	3.14709	3.22632	12	12	12	0	49.316	20.3	20.3	20.3	59.058	1198000000	Q99829;B0QZ18;F2Z2V0;A6PVH9;E7ENH5;Q5JX58;Q5JX59;Q5JX45;Q5JX60;Q5JX44;Q5JX55;Q5JX56;Q5JX52;Q5JX61;Q5JX54;H0Y524;E7EV27;Q5JX57;Q5JX53
1184	Apolipoprotein C-III	APOC3	B0YIW2;P02656	-1.15645	-0.848791	-0.464649	-0.896976	-0.602724	-0.358582	-0.672503	0.0275211	-1.01517	-1.19281	-0.788086	-0.739832	1	1	1	0	102.63	13.7	13.7	13.7	12.815	401320000	B0YIW2;P02656
1186	Translocator protein	TSPO	B1AH87;P30536	2.43554	2.54096	2.31532	1.98474	2.85179	2.54824	2.33074	2.53405	2.41051	2.42775	2.38399	2.23995	2	2	2	0	3.3146	15	15	15	11.896	1575500000	B1AH87;P30536
1187	Fibulin-1	FBLN1	B1AHL2;P23142-4	-1.98729	-1.96141	-1.35162	-2.02542	-1.86307	-1.72145	-1.84359	-2.36391	-0.999058	-0.0180912	-0.0173111	-0.651684	5	1	1	0.00084986	2.0971	5.4	1.4	1.4	78.329	62416000	B1AHL2;P23142-4
1188	Centromere protein M	CENPM	B1AHQ6;Q9NSP4	-3.30445	-3.62834	-3.40456	-3.38659	-3.56481	-3.29226	-3.50293	-3.61373	-3.44453	-3.08545	-3.31114	-3.37542	1	1	1	0.00098996	2.0725	6.8	6.8	6.8	16.148	3845200	B1AHQ6;Q9NSP4
1189	F-actin-capping protein subunit beta	CAPZB	B1AK88;P47756-2;B1AK87;P47756;B1AK85	5.51115	5.51619	5.38374	5.48527	5.51267	5.48487	5.48639	5.4278	5.44781	5.37181	5.28946	5.37022	22	22	22	0	259.04	54.8	54.8	54.8	33.781	7631300000	B1AK88;P47756-2;B1AK87;P47756;B1AK85;A0A6I8PRV6;A0A6I8PIN8
1190	Eukaryotic translation initiation factor 4E transporter	EIF4ENIF1	B1AKL4;Q9NRA8;Q9NRA8-3;Q9NRA8-2	-0.03018	-0.0315514	-0.112179	-0.0177841	0.0607281	-0.175226	-0.019455	0.0182552	0.0332127	-0.0640259	-0.0342369	-0.0282269	8	8	8	0	75.588	10.9	10.9	10.9	105.55	55000000	B1AKL4;Q9NRA8;Q9NRA8-3;Q9NRA8-2;B0QYZ7;B1AKL5
1191	Arginine-glutamic acid dipeptide repeats protein	RERE	B1AKN3;Q9P2R6-2;Q9P2R6	-3.62053	-3.58013	-3.81764	-3.84366	-3.70402	-3.89681	-3.85925	-3.79258	-3.85244	-3.93022	-3.6789	-3.97754	2	2	2	0.00029709	2.8585	1.2	1.2	1.2	141.54	10406000	B1AKN3;Q9P2R6-2;Q9P2R6
1192	Ubiquinol-cytochrome-c reductase complex assembly factor 1	UQCC1	F8WCR2;H7BZM2;B1AKV4;B1AKV2;F6UTR7;B1AKV6;B1AKV3;Q9NVA1-4;Q9NVA1-2;Q9NVA1	-2.01394	-2.13133	-2.25727	-2.10999	-1.93266	-1.97182	-2.02703	-2.04861	-2.29068	-2.20302	-2.3762	-2.19809	1	1	1	0.001679	1.9277	7.3	7.3	7.3	13.821	15718000	F8WCR2;H7BZM2;B1AKV4;B1AKV2;F6UTR7;B1AKV6;B1AKV3;Q9NVA1-4;Q9NVA1-2;Q9NVA1
1193	Astrocytic phosphoprotein PEA-15	PEA15	B1AKZ5;Q15121;Q15121-2	2.04643	2.07163	2.03451	2.11773	2.4225	2.39568	2.56424	2.56862	2.34705	2.33527	2.15081	2.39011	6	6	6	0	21.222	41.7	41.7	41.7	12.53	2024000000	B1AKZ5;Q15121;Q15121-2
1194	Hsp90 co-chaperone Cdc37-like 1	CDC37L1	B1AL69;Q7L3B6	-0.725502	-0.957729	-1.14022	-1.29751	-0.727976	-0.796848	-1.03428	-1.02984	-0.89072	-0.997774	-0.981813	-1.05229	4	4	4	0	3.8584	9.7	9.7	9.7	35.58	77653000	B1AL69;Q7L3B6
1195	Ribose-phosphate pyrophosphokinase 1	PRPS1	B1ALA9;P60891;A0A2R8Y7H4;P60891-2	2.09035	2.00826	2.00326	2.02025	2.39435	2.3505	2.44338	2.38786	2.29444	2.30206	2.31028	2.35231	15	15	6	0	161.48	56.5	56.5	23.2	31.392	1241600000	B1ALA9;P60891;A0A2R8Y7H4;P60891-2;A0A6Q8PHI4;A0A6Q8PGP2;A0A6Q8PHK9;B1ALA7;A0A6Q8PEU0;A0A6Q8PG82;Q15244;A0A6Q8PGF9;A0A6Q8PG13;A0A6Q8PGX9;A0A0A0MRQ9
1196	AP complex subunit beta;AP-4 complex subunit beta-1	AP4B1	B1ALD0;Q9Y6B7;B1ALD3;B1ALD1;Q9Y6B7-2	-0.896872	-1.09268	-1.10019	-1.5743	-0.854464	-0.791224	-1.45203	-1.32299	-1.0608	-1.04842	-1.21195	-1.37958	6	6	6	0	31.149	14.4	14.4	14.4	64.574	82585000	B1ALD0;Q9Y6B7;B1ALD3;B1ALD1;Q9Y6B7-2;B1ALD2
1197	Periostin	POSTN	B1ALD9;Q15063-3;Q15063-7;Q15063-4	-1.01776	-1.26873	-1.29265	-1.33142	-0.417519	-0.575569	-0.968536	-0.816475	-0.833406	-0.901237	-0.54126	-0.903961	17	1	1	0.0015476	2.0037	25.9	1.1	1.1	90.142	134340000	B1ALD9;Q15063-3;Q15063-7;Q15063-4
1198	Phytanoyl-CoA dioxygenase, peroxisomal	PHYH	B1ALH6;O14832-2;O14832;C9IYS5;C9JR86	-3.2968	-3.33391	-3.42599	-3.40951	-3.73485	-3.86078	-3.73007	-3.76373	-3.76266	-3.91277	-4.00757	-3.68568	2	2	2	0.0030446	1.7632	5.3	5.3	5.3	36.965	3115200	B1ALH6;O14832-2;O14832;C9IYS5;C9JR86
1199	Transmembrane protein 9	TMEM9	B1ALM5;Q9P0T7	-4.89763	-4.79121	-4.71164	-4.94151	-5.15048	-4.91935	-4.78629	-4.97392	-5.0663	-5.00356	-4.97031	-4.91053	3	3	2	0	5.9475	14.5	14.5	10.8	20.958	2919100	B1ALM5;Q9P0T7
1202	Septin-6	2006-09-01	B1AMS2;Q14141-2;Q14141-4;Q14141	-1.53958	-1.60178	-1.48005	-1.50327	-1.57976	-1.69042	-1.63141	-1.78715	-1.60312	-1.8106	-1.35011	-1.6775	11	2	2	0	84.226	26	11.1	11.1	49.303	43138000	B1AMS2;Q14141-2;Q14141-4;Q14141;Q14141-3
1203	Exosome complex component CSL4	EXOSC1	R4GNH9;R4GMQ7;B1AMU4;Q9Y3B2;B1AMU7	-1.18045	-1.13506	-1.39125	-1.25573	-1.23509	-1.23334	-1.28652	-1.32567	-1.26577	-1.24554	-1.17669	-1.24274	3	3	3	0	28.153	26.6	26.6	26.6	15.105	52002000	R4GNH9;R4GMQ7;B1AMU4;Q9Y3B2;B1AMU7;B1AMU3
1205	Guanylate kinase	GUK1	B1ANH0;Q16774;Q16774-2;B1ANG9;B1ANH5;B1ANH6;B1ANH2;Q16774-3	0.977047	0.740324	0.719456	0.707273	0.87878	0.899311	0.549784	0.569902	0.713421	0.656506	0.505386	0.444309	8	8	8	0	62.009	36.4	36.4	36.4	23.711	213580000	B1ANH0;Q16774;Q16774-2;B1ANG9;B1ANH5;B1ANH6;B1ANH2;Q16774-3;B1ANH3
1206	Complement decay-accelerating factor	CD55	B1AP13;H3BLV0;P08174-4;P08174;P08174-3;P08174-5;P08174-2;P08174-6;P08174-7	2.61671	2.63018	2.50567	2.47356	2.91673	2.76863	2.83745	2.87299	2.88336	2.8174	2.92198	2.92479	11	11	11	0	20.294	23.9	23.9	23.9	49.338	719790000	B1AP13;H3BLV0;P08174-4;P08174;P08174-3;P08174-5;P08174-2;P08174-6;P08174-7;B1AP15;A0A2R8YDY3;A0A2R8YEC5
1207	Eyes absent homolog;Eyes absent homolog 3	EYA3	B1APR7;Q99504-2;Q99504-4;Q99504-5;Q99504-3;Q99504	-2.73358	-2.63158	-2.5404	-2.46062	-2.76879	-2.84288	-2.5894	-2.4821	-2.60696	-2.7238	-2.62937	-2.45305	3	3	3	0	5.2334	7.9	7.9	7.9	45.549	18477000	B1APR7;Q99504-2;Q99504-4;Q99504-5;Q99504-3;Q99504
1209	Ribosomal protein S6 kinase alpha-3	RPS6KA3	B1AXG1;B4DG22;P51812;B7ZB17	1.97466	2.00149	2.01436	2.08403	2.16609	2.18067	2.26045	2.22745	1.93827	1.98469	1.95214	1.98933	16	16	15	0	48.648	23.8	23.8	22.6	80.75	368210000	B1AXG1;B4DG22;P51812;B7ZB17;A0A2R8Y603;E9PGT3;Q15418-4;Q15418;Q9UK32;Q9UK32-2;Q15418-2;A0A2R8YGB7;A0A2R8Y7S9;B1AXG2;F2Z2J1;Q15349-3;Q15418-3;Q15349;Q15349-2;B7Z3B5;D6R910;E9PAN7;D6RE03;D6RA62;E9PMM7;D6RHW7;Q9Y2H9
1211	Tripartite motif-containing protein 34	TRIM6-TRIM34;TRIM34	B2RNG4;Q9BYJ4-2;Q9BYJ4	-5.03668	-4.9167	-4.88365	-5.18061	-5.40254	-5.44158	-5.29335	-5.25147	-5.18175	-5.16676	-5.52517	-5.17495	2	1	1	0.0038414	1.6192	3	1.1	1.1	97.728	3234700	B2RNG4;Q9BYJ4-2;Q9BYJ4
1212	Unconventional myosin-IXa	MYO9A	H3BRD5;B2RTY4-2;B2RTY4;B2RTY4-4;B2RTY4-5	-2.80279	-2.75894	-2.96504	-2.75153	-2.76575	-2.82116	-2.69337	-2.7898	-2.76927	-2.78439	-2.79152	-2.76186	7	4	4	0	22.112	2.8	1.8	1.8	276	10142000	H3BRD5;B2RTY4-2;B2RTY4;B2RTY4-4;B2RTY4-5;H3BV44;B2RTY4-3;H3BU05;H3BMM1;H3BMS3;H3BP49
1214	Proteasome activator complex subunit 3	PSME3	B3KQ25;K7ESG5;P61289;P61289-3;P61289-2;K9J957;K7EMD0;K7EPX6;K7EKR3	2.31797	2.30069	2.29658	2.42426	2.27993	2.27388	2.4095	2.34846	2.3797	2.40043	2.34278	2.45807	9	9	9	0	29.911	40.9	40.9	40.9	22.455	793300000	B3KQ25;K7ESG5;P61289;P61289-3;P61289-2;K9J957;K7EMD0;K7EPX6;K7EKR3;K7ENH2
1215	DENN domain-containing protein 1B	DENND1B	B3KR95;Q6P3S1-4;Q6P3S1-2;Q6P3S1-5;Q6P3S1;B7ZBL5;Q6P3S1-3	-5.74865	-6.37187	-5.96684	-5.96758	-5.98978	-5.66844	-4.79808	-5.87403	-5.64215	-4.53218	-5.52467	-5.36354	2	2	2	0.0081704	1.326	6.2	6.2	6.2	39.843	6185200	B3KR95;Q6P3S1-4;Q6P3S1-2;Q6P3S1-5;Q6P3S1;B7ZBL5;Q6P3S1-3
1216	SEC14-like protein 2	SEC14L2	B3KRD8;O76054-4;O76054;C9JZI9;H7C417;O76054-5	-0.417486	-0.317177	-0.33651	-0.375645	-0.68918	-0.710381	-0.64385	-0.696838	-0.382862	-0.449015	-0.356728	-0.460121	4	4	4	0	11.027	13.4	13.4	13.4	37.455	61221000	B3KRD8;O76054-4;O76054;C9JZI9;H7C417;O76054-5;C9JYY7
1217	Eukaryotic translation initiation factor 3 subunit H	EIF3H	B3KS98;O15372	3.3577	3.37852	3.29042	3.45547	3.35542	3.33913	3.34473	3.2707	3.43099	3.485	3.45723	3.44953	16	16	16	0	255.63	40.2	40.2	40.2	41.581	1883500000	B3KS98;O15372;E5RJT0;E5RGU4;E5RHC7;E5RH59;E5RFW7;E5RFH0
1218	Branched-chain-amino-acid aminotransferase;Branched-chain-amino-acid aminotransferase, mitochondrial	BCAT2	B3KSI3;M0QXF9;O15382;M0QZ10;O15382-2;M0QZP4	1.40773	1.30791	1.33419	1.33667	1.41382	1.56823	1.33267	1.30997	1.33551	1.47437	1.49548	1.31647	10	10	10	0	90.606	32.1	32.1	32.1	39.915	524390000	B3KSI3;M0QXF9;O15382;M0QZ10;O15382-2;M0QZP4;M0R2K7
1219	Alanyl-tRNA editing protein Aarsd1	PTGES3L-AARSD1;AARSD1	C9J5N1;B3KSP9;Q9BTE6;Q9BTE6-2;Q9BTE6-3	0.175375	0.223736	0.252399	0.266323	0.0492039	0.0743713	0.0929451	0.112764	-0.10227	-0.149612	-0.0402565	-0.0578175	5	5	5	0	36.097	11.9	11.9	11.9	55.065	107440000	C9J5N1;B3KSP9;Q9BTE6;Q9BTE6-2;Q9BTE6-3;K7EQ85;L7N2F4;H7C054
1220	TM2 domain-containing protein 3	TM2D3	H0YNF6;B3KT51;E7EPS7;H0YNS4;Q9BRN9-2;Q9BRN9	-2.59603	-2.67521	-2.42573	-2.3681	-2.50531	-2.4333	-2.65758	-2.57084	-2.60531	-2.52694	-2.67742	-2.57779	2	2	2	0	8.8045	18	18	18	18.074	28254000	H0YNF6;B3KT51;E7EPS7;H0YNS4;Q9BRN9-2;Q9BRN9
1221	Mortality factor 4-like protein 1	MORF4L1	H0YMJ0;B3KTM8;Q9UBU8-2;Q9UBU8;H0YM21;H0YNE0;H0YLJ3;Q9UBU8-3;H0YLV1;H0YMT8	-0.474327	-0.490774	-0.526566	-0.554159	-0.341763	-0.482294	-0.257465	-0.345097	-0.372448	-0.390486	-0.371658	-0.294653	7	6	6	0	38.126	33.5	28.6	28.6	28.207	77969000	H0YMJ0;B3KTM8;Q9UBU8-2;Q9UBU8;H0YM21;H0YNE0;H0YLJ3;Q9UBU8-3;H0YLV1;H0YMT8;H0YNX3;H0YNI8
1222	Methyltransferase-like protein 8	METTL8	B5ME25;B3KW44;Q9H825-2;Q9H825;C9JE69	-3.46212	-3.43167	-3.40891	-3.4529	-3.35948	-3.31085	-3.36503	-3.44022	-3.30785	-3.39562	-3.55602	-3.39336	2	2	2	0	3.4346	9.7	9.7	9.7	26.432	6560700	B5ME25;B3KW44;Q9H825-2;Q9H825;C9JE69
1223	Microfibrillar-associated protein 5	MFAP5	H0YGS3;B3KW70;F5GYX4;H0YG03;Q13361-2;Q13361;F5H7Z2;F5H2W4	-0.558447	-0.0825043	0.0719528	0.0950832	-0.0264835	-0.178633	0.261034	0.188463	0.0132008	-0.0875931	0	0.27492	2	2	2	0	12.245	29.1	29.1	29.1	9.4431	79325000	H0YGS3;B3KW70;F5GYX4;H0YG03;Q13361-2;Q13361;F5H7Z2;F5H2W4
1224	CDP-diacylglycerol--inositol 3-phosphatidyltransferase	CDIPT	B3KY94;O14735-3;O14735;H3BUR9	0.234846	0.263124	0.21714	0.196856	0.356651	0.315922	0.260578	0.203836	0.12871	0.241705	0.24198	0.0531197	2	2	2	0	8.8904	8.9	8.9	8.9	25.946	219870000	B3KY94;O14735-3;O14735;H3BUR9
1225	Calponin;Calponin-2	CNN2	B4DDF4;B4DUT8;Q99439;H3BVI6;A0A087X271;Q99439-2;A0A087X1X5	3.58211	3.60272	3.58141	3.51147	4.14166	4.07541	4.1175	4.06873	3.79554	3.8278	3.72083	3.70915	17	15	9	0	194.91	58.1	56	36.6	32.616	2701100000	B4DDF4;B4DUT8;Q99439;H3BVI6;A0A087X271;Q99439-2;A0A087X1X5;H3BQH0;U3KPS3
1226	Methylated-DNA--protein-cysteine methyltransferase	MGMT	B4DEE8;P16455	-2.05472	-2.02435	-1.91316	-2.09276	-1.78718	-1.76376	-1.61865	-1.64198	-2.05046	-2.07997	-2.03491	-2.04243	4	4	4	0	17.203	22.3	22.3	22.3	25.05	47118000	B4DEE8;P16455
1227	Polymerase delta-interacting protein 2	POLDIP2	B4DEM9;Q9Y2S7	-0.209854	-0.175652	-0.103397	-0.0938778	0.0437679	-0.040659	0.0835609	0	0.0325775	-0.090517	-0.142611	0.0359001	5	5	5	0	20.392	16	16	16	39.871	138000000	B4DEM9;Q9Y2S7
1228	AN1-type zinc finger protein 2B	ZFAND2B	E7EV05;E9PFU9;B4DEN4;Q8WV99-2;Q8WV99;F8WEE4;B8ZZ56;A0A087X0D9	-1.36455	-1.40501	-1.6073	-1.50312	-1.64048	-1.56317	-1.49465	-1.58157	-1.57223	-1.51587	-1.38841	-1.53584	4	4	4	0	22.731	22.4	22.4	22.4	23.428	31447000	E7EV05;E9PFU9;B4DEN4;Q8WV99-2;Q8WV99;F8WEE4;B8ZZ56;A0A087X0D9
1229	Nuclear receptor coactivator 4	NCOA4	B4DZ85;B4DF87;Q13772;Q13772-3;Q13772-4	-3.67667	-3.43427	-3.51678	-3.24903	-3.58067	-3.58908	-3.45369	-3.49891	-3.74587	-3.78839	-3.74952	-3.65798	1	1	1	0.00014865	2.8717	2.9	2.9	2.9	50.712	8550700	B4DZ85;B4DF87;Q13772;Q13772-3;Q13772-4
1230	TERF1-interacting nuclear factor 2	TINF2	H0YLC9;B4DFJ1;Q9BSI4-2;Q9BSI4	-3.96937	-4.00031	-3.98978	-3.95865	-3.92393	-4.06736	-3.95704	-4.17523	-4.05297	-3.88101	-3.97275	-3.97281	1	1	1	0	4.0765	5.2	5.2	5.2	32.255	4682900	H0YLC9;B4DFJ1;Q9BSI4-2;Q9BSI4
1231	MAP3K7 C-terminal-like protein	MAP3K7CL	B4DFW0;P57077;P57077-1	-0.85553	-1.25216	-1.19927	-1.29283	-0.850922	-0.733185	-0.792894	-0.944786	-0.851692	-0.880301	-0.988192	-1.00096	2	2	2	0	5.7268	16.2	16.2	16.2	15.703	24734000	B4DFW0;P57077;P57077-1
1232	Receptor tyrosine-protein kinase erbB-3	ERBB3	B4DGQ7;P21860-4;P21860	-5.69455	-5.51562	-5.69263	-6.06973	-3.92928	-4.23706	-4.24852	-4.1762	-4.16609	-4.17272	-4.14984	-4.06788	1	1	1	0.0001493	2.9675	1.1	1.1	1.1	101.76	3737900	B4DGQ7;P21860-4;P21860
1234	von Willebrand factor A domain-containing protein 9	VWA9	B4DVT3;B4DJL6;Q96SY0-4;Q96SY0-3;Q96SY0;H3BRY6	-0.974384	-1.01004	-1.13857	-0.972733	-1.00406	-0.946125	-1.02165	-0.821161	-0.883635	-0.905964	-0.845409	-0.898811	5	5	5	0	12.878	12.4	12.4	12.4	53.587	74096000	B4DVT3;B4DJL6;Q96SY0-4;Q96SY0-3;Q96SY0;H3BRY6;H3BN95;H3BMK7;H3BP17
1235	Aldo-keto reductase family 1 member C2	AKR1C2	P52895;B4DK69;S4R3P0	-1.75778	-1.85016	-1.80161	-1.49106	-2.2526	-2.00573	-1.81417	-1.76791	-2.24048	-2.11946	-2.12734	-1.90425	11	1	1	0	3.8256	30	3.1	3.1	36.735	66376000	P52895;B4DK69;S4R3P0
1236	Transmembrane protein 104	TMEM104	J3QQK2;B4DKL7;Q8NE00-2;Q8NE00	-1.99684	-1.99245	-2.11461	-2.14895	-2.18267	-2.12385	-2.12978	-2.20513	-2.23326	-2.26701	-2.03114	-2.24442	1	1	1	0	4.4034	8.5	8.5	8.5	14.406	13671000	J3QQK2;B4DKL7;Q8NE00-2;Q8NE00
1237	Protein Churchill;Protein farnesyltransferase subunit beta	CHURC1-FNTB;CHURC1;FNTB	B4DL54;H0YID9;B7Z3N2;Q8WUH1;Q8WUH1-1;P49356-2;P49356	0.120705	-0.0604095	-0.118917	-0.00607681	-0.0353985	-0.00634766	-0.0926838	-0.160938	0.0389614	0.0989017	0.0286503	0.0367126	6	6	6	0	14.85	12.3	12.3	12.3	52.785	70448000	B4DL54;H0YID9;B7Z3N2;Q8WUH1;Q8WUH1-1;P49356-2;P49356;H0YIM9;Q8WUH1-2;H0YHB4;H0YJ25;H0YIM3;Q8WUH1-3
1238	Mitochondrial dicarboxylate carrier	SLC25A10	B4DLN1;Q9UBX3;Q9UBX3-2	2.43214	2.25535	2.17401	2.25189	2.37427	2.22755	2.07151	2.12437	2.28261	2.01814	2.23794	2.0648	5	5	5	0	46.318	14.5	14.5	14.5	48.099	490500000	B4DLN1;Q9UBX3;Q9UBX3-2;P52815;F6RGN5
1239	NAD(P)H dehydrogenase [quinone] 1	NQO1	B4DLR8;P15559-3;P15559-2;P15559;H3BNV2;H3BRK3	4.73383	4.78282	4.62505	4.75988	4.98912	4.92508	4.82327	4.87107	4.9174	5.01554	4.95046	4.97617	15	15	15	0	51.023	48.5	48.5	48.5	22.793	4703100000	B4DLR8;P15559-3;P15559-2;P15559;H3BNV2;H3BRK3
1240	Transmembrane protein 143	TMEM143	B4DMT0;Q96AN5-2;Q96AN5	-5.39575	-5.44678	-5.3038	-5.05685	-5.40014	-5.33381	-5.19856	-5.65763	-5.93076	-6.02381	-6.3234	-6.11105	1	1	1	0	3.904	3.3	3.3	3.3	47.717	3492400	B4DMT0;Q96AN5-2;Q96AN5
1241	2-methoxy-6-polyprenyl-1,4-benzoquinol methylase, mitochondrial	COQ5	F8VVW7;B4DP72;Q5HYK3	-4.22975	-4.63416	-4.14214	-4.29373	-4.51687	-4.06646	-4.46325	-4.31191	-4.30133	-4.47798	-4.57347	-4.48284	1	1	1	0	5.4395	9.1	9.1	9.1	19.876	4964500	F8VVW7;B4DP72;Q5HYK3
1242	Protein transport protein Sec61 subunit alpha isoform 1	SEC61A1	B4DR61;P61619;P61619-3	2.01981	2.04957	1.95939	1.82105	2.19845	2.15961	1.9516	2.00946	2.02495	2.20092	2.12787	1.86661	6	6	3	0	17.037	11	11	6.2	52.949	1435700000	B4DR61;P61619;P61619-3;H7C1Q9;C9JXC6;H7C069;A6NK38;F2Z2C7;A6NIF9;C9JJV4
1243	Serine/threonine-protein kinase 24;Serine/threonine-protein kinase 24 36 kDa subunit;Serine/threonine-protein kinase 24 12 kDa subunit	STK24	B4DR80;Q9Y6E0-2;H0Y630;Q9Y6E0;Q5JV98	2.72106	2.75502	2.68332	2.73671	2.56418	2.51024	2.53899	2.48105	2.55241	2.57215	2.56826	2.49003	13	13	12	0	144.29	33	33	30.8	45.835	811800000	B4DR80;Q9Y6E0-2;H0Y630;Q9Y6E0;Q5JV98;Q5JV99;Q8NBY1;B4E0Y9;Q9P289-3;Q9P289;Q9P289-2
1245	Catenin delta-2	CTNND2	B4DRK2;E7EPC8;Q9UQB3-2;Q9UQB3;E9PHB5	-1.252	-1.25733	-1.22993	-1.2317	-2.0228	-1.91324	-2.02585	-2.30487	-1.68975	-1.61747	-1.51128	-1.57225	7	7	7	0	40.512	9.9	9.9	9.9	97.979	39739000	B4DRK2;E7EPC8;Q9UQB3-2;Q9UQB3;E9PHB5
1246	Palmitoyltransferase;Probable palmitoyltransferase ZDHHC20	ZDHHC20	B4DRN8;Q5W0Z9;Q5W0Z9-4	-1.95501	-1.79675	-1.94242	-1.8601	-2.14395	-2.31165	-2.17993	-2.16815	-1.98936	-2.10923	-2.00514	-2.03322	3	3	1	0	19.782	15.1	15.1	5.8	33.743	14127000	B4DRN8;Q5W0Z9;Q5W0Z9-4
1248	Mediator of RNA polymerase II transcription subunit 29	IXL;MED29	B4DUA7;Q9NX70	-1.02191	-1.21183	-1.02801	-0.920441	-1.07853	-1.01999	-0.844011	-0.82748	-0.777575	-1.06296	-0.796345	-0.786953	4	4	4	0	12.978	18.6	18.6	18.6	23.472	57627000	B4DUA7;Q9NX70;M0R3F3;Q9NX70-2
1249	Protein lifeguard 3	TMBIM1	C9JEN3;C9IYT2;F8WDY4;C9IZ27;C9JW19;C9JWV9;B4DUD2;Q969X1	-1.53252	-0.365414	-0.616882	-0.639484	-0.255424	-0.78389	-0.0129929	0.0586147	-0.234507	-0.409107	-0.526518	0.108105	2	2	2	0	38.788	14.2	14.2	14.2	11.535	76171000	C9JEN3;C9IYT2;F8WDY4;C9IZ27;C9JW19;C9JWV9;B4DUD2;Q969X1
1250	N-acylethanolamine-hydrolyzing acid amidase;N-acylethanolamine-hydrolyzing acid amidase subunit alpha;N-acylethanolamine-hydrolyzing acid amidase subunit beta	NAAA	R4GNC0;B4DVL2;Q02083-3;Q02083-2;Q02083;D6R9S9	-1.94663	-1.93134	-1.84101	-1.89982	-1.78849	-1.9443	-1.9023	-1.94308	-1.8874	-2.00993	-1.82654	-1.81743	3	3	3	0.0011301	2.0562	13.1	13.1	13.1	24.725	73915000	R4GNC0;B4DVL2;Q02083-3;Q02083-2;Q02083;D6R9S9
1251	Receptor protein serine/threonine kinase;TGF-beta receptor type-1	TGFBR1	F8VXZ5;F8VRH6;F8VVC4;H0YHS4;F8W0K6;F8W1R9;B4DY26;P36897-3;P36897;P36897-2	-4.6081	-4.87897	-4.39726	-4.58463	-4.49203	-4.34103	-4.05765	-4.90211	-4.85839	-4.22636	-4.1447	-4.10083	1	1	1	0.0005729	2.2335	14.9	14.9	14.9	13.113	7597600	F8VXZ5;F8VRH6;F8VVC4;H0YHS4;F8W0K6;F8W1R9;B4DY26;P36897-3;P36897;P36897-2
1253	Conserved oligomeric Golgi complex subunit 8	COG8	B4DYU2;Q96MW5;H3BQV3;H3BSH5	0.683788	0.733999	0.688408	0.688719	0.639212	0.626785	0.628559	0.585367	0.684006	0.700508	0.701935	0.741266	9	9	9	0	23.703	12.5	12.5	12.5	71.208	126530000	B4DYU2;Q96MW5;H3BQV3;H3BSH5;A0A087X1T3;J3QRV3;H3BMQ9;H3BUN2
1254	ADP-ribosylation factor-like protein 1	ARL1	B4DZG7;F8VYN9;P40616-2;P40616	-1.01462	-1.26581	-0.33659	-1.35091	-1.44956	-0.755053	-1.48121	-1.4589	-1.2416	-0.759804	-1.12669	-1.56129	3	3	3	0	41.503	32.6	32.6	32.6	15.443	60709000	B4DZG7;F8VYN9;P40616-2;P40616
1255	Membrane-associated tyrosine- and threonine-specific cdc2-inhibitory kinase	PKMYT1	B4DZM6;Q99640-4;Q99640-3;Q99640;I3L4K3;I3L3P0;I3L136;A6NHV6;Q99640-2	-4.89728	-4.90196	-5.03614	-5.26987	-5.33443	-5.46561	-5.41518	-5.34186	-4.72629	-4.74724	-5.0167	-5.1411	2	2	2	0.00071225	2.1661	3.2	3.2	3.2	61.708	37391000	B4DZM6;Q99640-4;Q99640-3;Q99640;I3L4K3;I3L3P0;I3L136;A6NHV6;Q99640-2
[truncated: 5,927 more rows]

## Sheet: Omgel vs Matrigel
Omgel vs Matrigel	gene	logFC	AveExpr	t	P.Value	adj.P.Val	B	count	sca.t	sca.P.Value	sca.adj.pval	Protein IDs	Protein names	sig
[truncated: 6,895 more rows]

[truncated: 2 more sheets: Omgel vs No gel, Matrigel vs No gel]
