# Supplementary material for: Omentum-derived matrix enables the study of metastatic ovarian cancer and stromal cell functions in a physiologically relevant environment
Source: Matrix Biol Plus. 2023 Nov 22;19-20:100136. doi: 10.1016/j.mbplus.2023.100136 (PMC10784634; doi:10.1016/j.mbplus.2023.100136)
Supplement: Supplementary data 8 [file mmc8.xlsx]

## Sheet: CAF_anova_results_table
	Gene Symbol	Protein IDs	Protein names	Statistics	P-value	P.adj	Cluster	CAF State
198	C8orf59	Q8N0T1;A0A087WWE7;E5RGR5;Q8N0T1-2	Uncharacterized protein C8orf59	34.103	6.30469e-05	0.000644968	Matrigel	Fibroblasts
360	DDX21	A0A8I5KNP3;Q9NR30;A0A8I5KNN2;A0A8I5KYZ4;Q9NR30-2;A0A8I5KND9	Nucleolar RNA helicase 2	16.1787	0.00104616	0.00528446	Matrigel	Fibroblasts
1260	RPL7	P18124;A8MUD9;C9JIJ5;C9JZ88	60S ribosomal protein L7	27.5768	0.000145077	0.00120519	Matrigel	Fibroblasts
1356	SLC38A2	Q96QD8-2;Q96QD8	Sodium-coupled neutral amino acid transporter 2	17.924	0.000726514	0.00403002	Matrigel	Fibroblasts
615	GSTO1	P78417;Q5TA02;P78417-3;P78417-2;Q5TA01	Glutathione S-transferase omega-1	26.4355	0.000170765	0.00134717	Omgel	Fibroblasts
701	IGKC	A0A5H1ZRQ3;P01834	Ig kappa chain C region	35.2268	5.54088e-05	0.000585957	Omgel	Fibroblasts
704	IL6ST	P40189;P40189-3;A0A494BZU0	Interleukin-6 receptor subunit beta	614.179	2.38705e-10	1.59303e-07	Omgel	Fibroblasts
931	NAMPT	P43490;A0A7P0T9I9;A0A7P0T895;A0A7P0T8L3;A0A7P0T973;A0A7P0T931;A0A7P0T862;A0A7P0TAS5;A0A7P0T8D2;A0A0C4DFS8;A0A7P0T941;A0A7P0TBB7;A0A7P0TA73;A0A7P0Z466;B7Z8W6;A0A7P0Z4N0;A0A7P0T9F0;A0A7P0TB17;A0A7P0T8Z3;A0A7P0T8R4;A0A7P0TAI8;A0A7P0Z437;A0A7P0Z4L4;C9JG65;C9JF35;A0A7P0TAZ2	Nicotinamide phosphoribosyltransferase	49.0765	1.44236e-05	0.000211148	Omgel	Fibroblasts
1305	SELK	Q9Y6D0;F8WAX7	Selenoprotein K	23.688	0.000259518	0.00183274	Omgel	Fibroblasts
36	ADH1B	V9HW50;P00325;D6RHZ6;P00325-2;P00326;P07327;A0A087WU81;A0A087WUC4;H0Y9N0;D6RIB1;D6R9K8;P08319;P08319-2	Alcohol dehydrogenase 1B;Alcohol dehydrogenase 1C;Alcohol dehydrogenase 1A	268.692	9.44827e-09	1.22917e-06	Plastic	Fibroblasts
128	ATP5A1	P25705;P25705-2;P25705-3;K7ENJ4;K7EK77;K7ERX7;K7EJP1;K7EQH4;K7ESA0	ATP synthase subunit alpha, mitochondrial	15.7589	0.00114731	0.00567687	Plastic	Fibroblasts
129	ATP5C1	P36542-2;P36542	ATP synthase subunit gamma, mitochondrial	20.2772	0.000463681	0.00285709	Plastic	Fibroblasts
131	ATP5O	P48047;A0A494C0K9;H7C0C1;H7C086;H7C068	ATP synthase subunit O, mitochondrial	14.9697	0.00137195	0.00654643	Plastic	Fibroblasts
527	FKBP7	Q9Y680-3;Q9Y680;A0A8I5KRR8;B4DRE2;Q9Y680-1;H7BZJ4;F8WCU2;F8WBF2	Peptidyl-prolyl cis-trans isomerase FKBP7;Peptidyl-prolyl cis-trans isomerase	15.237	0.0012903	0.00623012	Plastic	Fibroblasts
781	LARP7	H0YA82;Q4G0J3;Q4G0J3-3;A0A8I5KSZ3;A0A8I5KUI4;A0A8I5KYN2;A0A8I5KQG7;D6RFF0;Q4G0J3-2;D6RF22;D6RF49;D6RAF3;D6R9Z6;D6RBH8	La-related protein 7	43.2834	2.41384e-05	0.000308585	Plastic	Fibroblasts
948	NDUFB3	C9JKQ2;O43676	NADH dehydrogenase [ubiquinone] 1 beta subcomplex subunit 3	16.7802	0.000919522	0.00482319	Plastic	Fibroblasts
1310	SERF2	P84101-4;P84101;F8WBN3;B9A031;C9JQZ0;B8ZZY7;F8WBV6;P84101-3;P84101-2	Small EDRK-rich factor 2	14.9195	0.00138797	0.00661374	Plastic	Fibroblasts
202	CACYBP	Q9HB71;Q9HB71-3;Q9HB71-2;B2ZWH1	Calcyclin-binding protein	14.1057	0.00168286	0.00763378	NA	Fibroblasts
238	CD55	B1AP13;H3BLV0;P08174-4;P08174;P08174-3;P08174-5;P08174-2;P08174-6;P08174-7;B1AP15;A0A2R8YDY3;A0A2R8YEC5	Complement decay-accelerating factor	31.0491	9.13544e-05	0.000840973	NA	Fibroblasts
261	CDKN1A	P38936	Cyclin-dependent kinase inhibitor 1	13.4563	0.00197461	0.00859528	NA	Fibroblasts
393	DNAJA1	P31689;P31689-2	DnaJ homolog subfamily A member 1	79.2693	1.93007e-06	4.75036e-05	NA	Fibroblasts
539	FTH1	P02794;G3V1D1;G3V192;E9PPQ4;E9PRK8;E9PKY7;E9PQR3;E9PKM5;E9PK45	Ferritin heavy chain;Ferritin heavy chain, N-terminally processed;Ferritin	268.76	9.43758e-09	1.22917e-06	NA	Fibroblasts
540	FTL	P02792	Ferritin light chain	143.406	1.49457e-07	7.41371e-06	NA	Fibroblasts
614	GSTM3	P21266	Glutathione S-transferase Mu 3	31.0574	9.1258e-05	0.000840973	NA	Fibroblasts
685	HSPB6	A0A1X7SC65;O14558;K7EP04	Heat shock protein beta-6	13.2912	0.00205842	0.00886494	NA	Fibroblasts
686	HSPH1	Q92598-2;Q92598-3;Q92598;Q92598-4;A0A0A0MSM0;R4GN69;Q5TBM3	Heat shock protein 105 kDa	20.6166	0.000436146	0.00272394	NA	Fibroblasts
794	LITAF	I3L1H3;Q99732	Lipopolysaccharide-induced tumor necrosis factor-alpha factor	44.1543	2.22542e-05	0.000290611	NA	Fibroblasts
883	MORF4L2	Q15014;Q5JXX2;Q5JXX1;Q5JXX6	Mortality factor 4-like protein 2	27.519	0.000146258	0.00121208	NA	Fibroblasts
918	MYL12B	J3QRS3;P19105;O14950	Myosin regulatory light chain 12A;Myosin regulatory light chain 12B	24.6307	0.000223808	0.00164236	NA	Fibroblasts
985	NPC2	J3KMY5;G3V3E8;E7EMS2;G3V3D1;P61916;H0YIZ1;G3V2V8;P61916-2	Epididymal secretory protein E1	18.4718	0.000651742	0.00371228	NA	Fibroblasts
1095	PLAUR	Q03405-3;Q03405;M0R1I2;M0R2E9;M0R0H5;M0QYR6;M0R0Y4;M0QX27;M0QYS6;M0R383	Urokinase plasminogen activator surface receptor	29.446	0.000112436	0.000987576	NA	Fibroblasts
1106	PLIN2	Q99541	Perilipin-2	25.205	0.000204986	0.00153795	NA	Fibroblasts
1189	RAB1A	P62820;E7END7;P62820-2;P62820-3	Ras-related protein Rab-1A	26.3579	0.000172705	0.00136092	NA	Fibroblasts
1246	RND3	P61587;E9PFH1;Q53RZ3	Rho-related GTP-binding protein RhoE	18.2843	0.000676232	0.00382145	NA	Fibroblasts
1255	RPL22L1	C9JYQ9;H0Y8C2;Q6P5R6	60S ribosomal protein L22-like 1	61.2423	5.74319e-06	0.000105881	NA	Fibroblasts
1289	SCARB2	A0A1W2PPX5;A0A1W2PPU6;A0A1W2PQR6;A0A1W2PQB7;A0A1W2PS43;A0A1W2PRS1;Q14108;Q14108-2;A0A1W2PS70;A0A1W2PNX7;A0A1W2PSE4;A0A1W2PRF6;D6RDG0;A0A1W2PQL5	Lysosome membrane protein 2	25.4825	0.000196585	0.00149443	NA	Fibroblasts
1314	SF3B6	Q9Y3B4	Splicing factor 3B subunit 6	14.0813	0.00169281	0.00766181	NA	Fibroblasts
1474	TCP1	P17987;E7ERF2;E7EQR6;F5H282;F5GZ03;F5H136;F5H676;F5GZI8;F5GYL4;F5H726;F5H7Y1	T-complex protein 1 subunit alpha	15.0229	0.0013552	0.00647994	NA	Fibroblasts
1492	TIMM13	Q9Y5L4;K7EIT2	Mitochondrial import inner membrane translocase subunit Tim13	20.1443	0.000475039	0.00291665	NA	Fibroblasts
1523	TNFRSF12A	Q9NP84	Tumor necrosis factor receptor superfamily member 12A	29.7149	0.000108515	0.000959495	NA	Fibroblasts
1582	UAP1	Q16222;Q16222-3;Q16222-2	UDP-N-acetylhexosamine pyrophosphorylase;UDP-N-acetylgalactosamine pyrophosphorylase;UDP-N-acetylglucosamine pyrophosphorylase	41.7682	2.79052e-05	0.00034236	NA	Fibroblasts
141	AXL	P30530;P30530-2;M0R0W6	Tyrosine-protein kinase receptor UFO;Receptor protein-tyrosine kinase	42.7665	2.53493e-05	0.000320116	Matrigel	myCAF
327	CSNK1A1	U3KPX3;A0A590UJ43;P48729;P48729-2;H0Y9X2;U3KQK7	Casein kinase I isoform alpha	104.435	5.91837e-07	2.00035e-05	Matrigel	myCAF
826	MAP1B	P46821;D6RA32;D6RA40;D6RGJ3;D6RCL2	Microtubule-associated protein 1B;MAP1B heavy chain;MAP1 light chain LC1	51.2907	1.20206e-05	0.000182693	Matrigel	myCAF
995	NSA2	O95478;A0A0A0MQZ6;H0YAI9	Ribosome biogenesis protein NSA2 homolog	57.4762	7.48934e-06	0.000128776	Matrigel	myCAF
1254	RPL10A	P62906	60S ribosomal protein L10a	25.578	0.000193792	0.00147973	Matrigel	myCAF
1258	RPL4	P36578;H3BM89;H3BU31;H3BTP7	60S ribosomal protein L4	13.3618	0.00202204	0.00873719	Matrigel	myCAF
1259	RPL6	Q02878;F8VZ45;U3KQR5;F8VR69;F8VZA3;F8VWR1;F8VU16	60S ribosomal protein L6	13.378	0.00201384	0.008722	Matrigel	myCAF
1583	UBA2	Q9UBT2;Q9UBT2-2;K7EPL2;U3KQ93;K7ESK7;U3KQ55;K7ES38	SUMO-activating enzyme subunit 2	22.0775	0.000338175	0.0022638	Matrigel	myCAF
740	JUN	P05412	Transcription factor AP-1	43.5522	2.35368e-05	0.000303907	Omgel	myCAF
741	JUNB	P17275	Transcription factor jun-B	333.908	3.60558e-09	6.71904e-07	Omgel	myCAF
1560	TSC22D1	Q15714;Q15714-3;A0A087X0H8;Q15714-4;C9IZ15	TSC22 domain family protein 1	220.198	2.27648e-08	2.13907e-06	Omgel	myCAF
183	C11orf96	A0A087WW59;Q7Z7L8	Uncharacterized protein C11orf96	14.4538	0.00154819	0.00716909	Plastic	myCAF
278	CIRBP	Q14011;K7EPM4;K7EQR7;D6W5Y5;Q14011-2;K7EMY9;K7EJV1;Q14011-3;F6WMK9;K7ENX8;K7ELV6;K7EJV5;K7ELT6;K7ER40	Cold-inducible RNA-binding protein	12.7476	0.00236691	0.00984902	Plastic	myCAF
310	COX5B	P10606	Cytochrome c oxidase subunit 5B, mitochondrial	16.2369	0.00103302	0.00524111	Plastic	myCAF
313	CPE	P16870-2;P16870;D6RF88;C9JE88;D6R930	Carboxypeptidase E	60.5897	6.00692e-06	0.000108807	Plastic	myCAF
329	CSRP2	Q16527;F8VW96;F8VQR7	Cysteine and glycine-rich protein 2	26.1009	0.000179331	0.00139874	Plastic	myCAF
416	DSTN	P60981;P60981-2;F6RFD5	Destrin	31.3787	8.76378e-05	0.000815469	Plastic	myCAF
440	EHD2	Q9NZN4;Q9NZN4-2	EH domain-containing protein 2	23.8286	0.00025377	0.00180283	Plastic	myCAF
462	EPS8	A0A2R8YE63;Q12929;A0A2R8Y4W2;Q12929-2;F5H3Q6;F5H0R8;H0YFG1;F5GYM8;F5H1B5;F5H2B8	Epidermal growth factor receptor kinase substrate 8	34.5551	5.9828e-05	0.000618462	Plastic	myCAF
660	HMGN2	P05204	Non-histone chromosomal protein HMG-17	26.2392	0.000175727	0.0013753	Plastic	myCAF
705	ILK	A0A0A0MTH3;Q13418;Q13418-3;Q13418-2;A0A087WWY6;E9PQ52;A0A087WW45	Integrin-linked protein kinase	21.8823	0.000349585	0.00232215	Plastic	myCAF
724	ITGA1	P56199	Integrin alpha-1	36.2617	4.93541e-05	0.0005359	Plastic	myCAF
737	JAG1	P78504;P78504-2;Q9Y219-2;Q9Y219	Protein jagged-1	23.8258	0.000253886	0.00180283	Plastic	myCAF
914	MYH11	P35749-4;P35749-3;P35749;P35749-2;A0A494C024	Myosin-11	51.2774	1.20336e-05	0.000182693	Plastic	myCAF
919	MYL9	P24844;P24844-2;J3KTJ1	Myosin regulatory light polypeptide 9	86.1213	1.35494e-06	3.64934e-05	Plastic	myCAF
920	MYLK	Q15746;Q15746-6;Q15746-3;Q15746-2;Q15746-4;A0A8I5KU53;Q15746-5;A0A8I5QKL9;Q15746-11;Q15746-7;A0A8I5KUP2;A0A8I5KUB2;A0A8I5QJW9;A0A8I5QKW8;A0A8I5QJT9;A0A8I5KTQ1;Q15746-9;A0A8I5KUH4;A0A8I5KYZ0;A0A8I5KXG8;D6R9C2;A0A8I5KQY6;A0A8I5KS78;A0A8I5KYA1;A0A8J9G5A3;Q15746-10;Q15746-8;A0A8I5KZ33;F8WBL7;A0A8I5KVV3	Myosin light chain kinase, smooth muscle;Myosin light chain kinase, smooth muscle, deglutamylated form	163.756	8.36741e-08	5.24454e-06	Plastic	myCAF
952	NDUFB8	O95169-3;O95169;K9J7I2;E9PQ68;O95169-2;E9PIZ8	NADH dehydrogenase [ubiquinone] 1 beta subcomplex subunit 8, mitochondrial	21.1208	0.000398829	0.00255807	Plastic	myCAF
957	NDUFS6	D6RBT3;O75380	NADH dehydrogenase [ubiquinone] iron-sulfur protein 6, mitochondrial	18.856	0.000604877	0.00349298	Plastic	myCAF
958	NDUFS7	F5H5N1;F5GXJ1;O75251-2;O75251	NADH dehydrogenase [ubiquinone] iron-sulfur protein 7, mitochondrial	14.7793	0.00143399	0.00678147	Plastic	myCAF
973	NME3	Q13232;H3BPD9;H3BMQ7;H3BPR2;H3BRA8	Nucleoside diphosphate kinase 3	20.9428	0.000411542	0.00262496	Plastic	myCAF
1003	NUCKS1	Q9H1E3;Q9H1E3-2	Nuclear ubiquitous casein and cyclin-dependent kinase substrate 1	24.2065	0.000239083	0.00172796	Plastic	myCAF
1064	PDGFRB	P09619;E5RJ14;E5RH16;P09619-2;E5RII0	Platelet-derived growth factor receptor beta	342.151	3.2355e-09	6.48973e-07	Plastic	myCAF
1170	PTMS	P20962;F5GXR3	Parathymosin	19.1977	0.000566598	0.00332175	Plastic	myCAF
1202	RALY	Q5QPL9;Q9UKM9-2;Q9UKM9;Q5QPM1;Q5QPM0;Q5QPM2	RNA-binding protein Raly	20.8857	0.000415726	0.00264187	Plastic	myCAF
1318	SH3BGRL	O75368	SH3 domain-binding glutamic acid-rich-like protein	25.7453	0.000189014	0.00145505	Plastic	myCAF
1345	SLC25A3	Q00325-2;Q00325;F8VVM2;F8VWR4;F8VWQ0;F8VY00;F8VYH5	Phosphate carrier protein, mitochondrial	38.0389	4.07304e-05	0.000462663	Plastic	myCAF
1547	TPPP3	Q9BW30	Tubulin polymerization-promoting protein family member 3	50.277	1.30546e-05	0.000193573	Plastic	myCAF
25	ACTA2	P62736;F6UVQ4;F6QUT6;C9JFL5;F8WB63;B8ZZJ2	Actin, aortic smooth muscle	609.278	2.47403e-10	1.59303e-07	NA	myCAF
26	ACTN4	O43707;F5GXS2;H7C144;O43707-2;O43707-3;K7EP19	Alpha-actinin-4	33.6	6.68796e-05	0.000672209	NA	myCAF
91	APOE	P02649;E9PEV4;E7ERP7;H0Y7L5	Apolipoprotein E	60.7758	5.93023e-06	0.000108172	NA	myCAF
154	BBX	C9JA69;Q8WY36-2;Q8WY36;C9J8D0;H7C1Q0;C9JYU6;C9JZA0;Q8WY36-3	HMG box transcription factor BBX	15.9953	0.00108896	0.00544223	NA	myCAF
155	BCAM	P50895;A0A087WXM8;K7ENU8	Basal cell adhesion molecule	37.9336	4.11871e-05	0.00046708	NA	myCAF
174	BST2	Q10589;A0A7P0T9F9;Q10589-2	Bone marrow stromal antigen 2	39.9369	3.34663e-05	0.000397911	NA	myCAF
319	CRIP1	P50238;K4DIB9;H3BRQ4	Cysteine-rich protein 1	14.8631	0.00140629	0.00667793	NA	myCAF
445	EIF3D	O15371-2;O15371-3;O15371;B0QYA5;B0QYA6;B0QYA4;B0QYA8	Eukaryotic translation initiation factor 3 subunit D	13.7554	0.00183315	0.00810747	NA	myCAF
484	FABP5	Q01469;I6L8B7	Fatty acid-binding protein, epidermal	24.3352	0.000234316	0.00170603	NA	myCAF
521	FHL2	Q14192;F8WDA8;U3KQT4;Q14192-2;C9J3S8	Four and a half LIM domains protein 2	49.4884	1.39349e-05	0.000206183	NA	myCAF
523	FILIP1L	Q4L180-5;Q4L180-3;Q4L180-2;H7C4M0;Q4L180-7;Q4L180;C9JYJ6;Q4L180-6	Filamin A-interacting protein 1-like	232.514	1.79049e-08	1.9912e-06	NA	myCAF
683	HSPB1	P04792;A0A6Q8PFK8;A0A6Q8PGK1;A0A6Q8PHJ6;A0A6Q8PFE7;A0A6Q8PF43;A0A6Q8PHA6;A0A6Q8PH65;A0A6Q8PGY2;C9J3N8	Heat shock protein beta-1	58.0331	7.19387e-06	0.000125574	NA	myCAF
723	ISYNA1	Q9NPH2;Q9NPH2-2;Q9NPH2-3;J3KRH4;J3QRY0;J3QRH1;J3QS51	Inositol-3-phosphate synthase 1	117.444	3.56228e-07	1.37629e-05	NA	myCAF
731	ITGB1	H7C4K3;P05556;E7EUI6;A0A7I2V2F9;P05556-3;P05556-4;P05556-5;P05556-2;C9JPK5;A0A7I2V348;A0A7I2V5T3;A0A7I2V5Z8;E7EQW5;H7C4N8;E9PLR6;Q5T3E6;E9PQJ2;Q5T3E5;C9JNE0	Integrin beta-1;Integrin beta	24.3205	0.000234854	0.00170814	NA	myCAF
742	KANK2	Q63ZY3-3;Q63ZY3;Q63ZY3-2;K7ERU2;K7EIU4;K7ES05;K7EL48;Q5T7N3	KN motif and ankyrin repeat domain-containing protein 2	118.59	3.41555e-07	1.37629e-05	NA	myCAF
777	KTN1	Q86UP2;Q86UP2-2;Q86UP2-4;Q86UP2-3;G3V4Y7;B7Z6P3;H0YJP2;G3V5P0;G3V5G2;H0YJV5;H0YJZ8	Kinectin	12.7343	0.00237509	0.00987711	NA	myCAF
800	LMOD1	P29536;P29536-2;Q9BV00	Leiomodin-1	810.52	6.90555e-11	1.10142e-07	NA	myCAF
893	MRFAP1	Q9Y605	MORF4 family-associated protein 1	18.6829	0.000625462	0.0035938	NA	myCAF
951	NDUFB7	P17568	NADH dehydrogenase [ubiquinone] 1 beta subcomplex subunit 7	14.1724	0.00165597	0.00752664	NA	myCAF
955	NDUFS2	A0A7I2YQD8;A0A7I2V4G5;A0A7I2V4X8;O75306-2;O75306;A0A7I2V596;A0A7I2YQG7;A0A7I2V630;A0A7I2V410;A0A7I2V4W5;A0A7I2V2B9;A0A7I2V3J6;A0A7I2V5D5;A0A7I2V517;A0A7I2V5E2;A0A7I2V5G4	NADH dehydrogenase [ubiquinone] iron-sulfur protein 2, mitochondrial	25.1281	0.000207392	0.00155263	NA	myCAF
964	NEXN	Q0ZGT2-4;Q0ZGT2;Q0ZGT2-3;Q0ZGT2-2;H7BXY5;E7EUA0;E7ETM8	Nexilin	142.554	1.53397e-07	7.5548e-06	NA	myCAF
983	NOTCH3	Q9UM47;M0R3C9;M0QX38;M0QZN3	Neurogenic locus notch homolog protein 3;Notch 3 extracellular truncation;Notch 3 intracellular domain	89.8507	1.13006e-06	3.21975e-05	NA	myCAF
991	NR2F2	P24468;P24468-3;P24468-2	COUP transcription factor 2	80.0947	1.84676e-06	4.61149e-05	NA	myCAF
1007	NUDT4	Q9NZJ9;A0A024RBG1;Q9NZJ9-2;F8VRL4;F8VRR0;A0A0C4DGJ4;Q96G61;Q8NFP7;Q9NZJ9-3	Diphosphoinositol polyphosphate phosphohydrolase 2;Diphosphoinositol polyphosphate phosphohydrolase 3-beta;Diphosphoinositol polyphosphate phosphohydrolase 3-alpha	55.9607	8.37195e-06	0.000139344	NA	myCAF
1066	PDLIM1	O00151	PDZ and LIM domain protein 1	15.3093	0.00126924	0.00613702	NA	myCAF
1127	PPP1R14A	Q96A00-2;Q96A00;K7EJB8;K7EMN0;A0A0B4J2A3	Protein phosphatase 1 regulatory subunit 14A	29.0108	0.000119159	0.00103587	NA	myCAF
1188	RAB13	P51153;A0A087WWB9	Ras-related protein Rab-13	170.828	6.95218e-08	4.66765e-06	NA	myCAF
1223	RBPMS	Q93062-3;B4E3T4;Q93062-4;Q93062-5;Q93062;Q93062-2;E5RFP4;H0YBU9;H0YC46;E5RJD7;E5RJ31;Q6ZRY4	RNA-binding protein with multiple splicing	24.974	0.000212313	0.00158431	NA	myCAF
1238	RHOB	P62745	Rho-related GTP-binding protein RhoB	605.622	2.54145e-10	1.59303e-07	NA	myCAF
1250	ROCK1	Q13464;A0A0U1RQV4;J3KRH6	Rho-associated protein kinase 1	33.9625	6.40897e-05	0.000652731	NA	myCAF
1256	RPL3	P39023;G5E9G0;H7C422;B5MCW2;H7C3M2;F8WCR1	60S ribosomal protein L3	16.8132	0.000913143	0.00479887	NA	myCAF
1261	RPL7A	P62424;Q5T8U2;Q5T8U3	60S ribosomal protein L7a	23.3934	0.000272081	0.00190264	NA	myCAF
1262	RPL8	P62917;E9PKZ0;E9PKU4;G3V1A1;E9PP36	60S ribosomal protein L8	35.6095	5.30692e-05	0.000569956	NA	myCAF
1391	SOD3	P08294	Extracellular superoxide dismutase [Cu-Zn]	35.0186	5.67351e-05	0.00059632	NA	myCAF
1445	SYNPO2	Q9UMS6;Q9UMS6-3;Q9UMS6-4;Q9UMS6-2;Q9UMS6-5;H0Y9Y3	Synaptopodin-2	305.338	5.36226e-09	8.54727e-07	NA	myCAF
1447	TAGLN	Q01995;H0YCU9;E9PJ32	Transgelin	62.0637	5.43111e-06	0.000101484	NA	myCAF
1484	TGFB1I1	O43294-2;O43294;H3BQC4;H3BSN4	Transforming growth factor beta-1-induced transcript 1 protein	15.9921	0.00108972	0.00544223	NA	myCAF
1528	TNS1	A0A804HI61;A0A2R8Y4T1;E9PGF5;A0A494C067;Q9HBL0;E9PF55;H0Y4U1;E7ERH1;E7EMG1;Q9HBL0-2;C9J8K5;Q68CZ2-2;Q68CZ2;C9JFT7;C9JI43;H7C3Z4	Tensin-1	164.093	8.29236e-08	5.24454e-06	NA	myCAF
1544	TPM2	Q5TCU3;P07951;U3KQK2;A0A2R8Y6A3	Tropomyosin beta chain	110.331	4.66857e-07	1.65076e-05	NA	myCAF
1646	YWHAH	Q04917;A2IDB2;F8WEB6;A2IDB1	14-3-3 protein eta	16.5384	0.000968059	0.00500732	NA	myCAF
185	C16orf13	H3BNB2;A0A087WYU2;Q96S19-6;Q96S19;Q96S19-4;H3BS73;Q96S19-3;Q96S19-5;Q96S19-2;H3BRT2;H3BQ55;H3BMF3;H3BNT3	UPF0585 protein C16orf13	18.1063	0.000700529	0.00392057	Matrigel	iCAF
234	CD248	Q9HCU0;Q9HCU0-2	Endosialin	472.968	7.65959e-10	2.43475e-07	Matrigel	iCAF
343	DAB2	P98082-3;P98082;P98082-2;D6RFF7;D6RIA5;D6REB1;D6RGZ1	Disabled homolog 2	75.0345	2.43757e-06	5.65893e-05	Matrigel	iCAF
430	EEF2	P13639;M0R0I6	Elongation factor 2	16.1126	0.00106134	0.00533768	Matrigel	iCAF
597	GPAA1	O43292-2;O43292;E9PPZ9;E9PQ31;E9PLV6;E9PM94;E9PM11;E9PLG8	Glycosylphosphatidylinositol anchor attachment 1 protein	28.1226	0.000134469	0.00113623	Matrigel	iCAF
1424	STUB1	Q9UNE7;Q9UNE7-2;H3BS86;H3BTA3;H3BUD0	E3 ubiquitin-protein ligase CHIP	19.2092	0.000565372	0.00331765	Matrigel	iCAF
1527	TNRC6B	Q9UPQ9-1;Q9UPQ9;H0Y720;Q9UPQ9-2	Trinucleotide repeat-containing gene 6B protein	20.5196	0.000443811	0.00275683	Matrigel	iCAF
55	AKAP13	Q12802-4;Q12802;Q12802-2;H0YMW2;A0A087WTD7;A8MYJ1;A0A087WY36;A0A087WX73;H0YLH1;Q12802-5	A-kinase anchor protein 13	30.5861	9.69059e-05	0.000877075	Omgel	iCAF
81	ANKRD28	O15084;O15084-4;O15084-1;B4DIW9;O15084-2	Serine/threonine-protein phosphatase 6 regulatory ankyrin repeat subunit A	25.3859	0.000199462	0.00150965	Omgel	iCAF
86	ANTXR2	P58335-4;J3KPY9;A0A7P0Z4A8;P58335;A0A7P0TAR4;P58335-2;P58335-3;A0A0C4DG84	Anthrax toxin receptor 2	562.79	3.52642e-10	1.77024e-07	Omgel	iCAF
194	C3	P01024;M0QXZ3;M0R0Q9	Complement C3;Complement C3 beta chain;C3-beta-c;Complement C3 alpha chain;C3a anaphylatoxin;Acylation stimulating protein;Complement C3b alpha chain;Complement C3c alpha chain fragment 1;Complement C3dg fragment;Complement C3g fragment;Complement C3d fragment;Complement C3f fragment;Complement C3c alpha chain fragment 2	129.281	2.3479e-07	1.0721e-05	Omgel	iCAF
289	CLMP	Q9H6B4	CXADR-like membrane protein	288.383	6.90773e-09	1.01338e-06	Omgel	iCAF
339	CYBA	P13498	Cytochrome b-245 light chain	18.8478	0.000605833	0.00349558	Omgel	iCAF
472	ERLEC1	Q96DZ1;A0A8I5KWJ1;A0A8I5KQC1;A0A8I5KY03;Q96DZ1-3;A0A8I5KYU6;A0A8I5KRL2;A0A8I5KUW0;Q96DZ1-2;A0A8I5KVT1;A0A8I5KTC7;A0A8I5KU57;A0A8I5KXM1;A0A8I5KVG1;A0A8I5KXV7;A0A8I5KUG7;A0A8I5KWA3;A0A8I5KSC7;A0A8I5KTW2;A0A8I5KYX4;A0A8I5KTD9;A0A8I5KXY6;A0A8I5KR40;A0A8I5KS40;A0A8I5KV23;A0A8I5KU16	Endoplasmic reticulum lectin 1	29.1868	0.000116382	0.00101705	Omgel	iCAF
492	FAM114A1	Q8IWE2;Q8IWE2-2;D6R9C9	Protein NOXP20	14.6894	0.00146447	0.00686439	Omgel	iCAF
550	GALNT1	Q10472;K7EJV8;Q8IUC8-2;Q8IUC8;Q8IUC8-3	Polypeptide N-acetylgalactosaminyltransferase 1;Polypeptide N-acetylgalactosaminyltransferase 1 soluble form	13.2144	0.0020989	0.00895538	Omgel	iCAF
595	GOLIM4	O00461;F8W785	Golgi integral membrane protein 4	99.1792	7.39339e-07	2.4046e-05	Omgel	iCAF
596	GOLM1	Q8NBJ4-2;Q8NBJ4;F8WAT9;C9JYM4;C9J941	Golgi membrane protein 1	24.7328	0.000220312	0.00162465	Omgel	iCAF
817	LXN	Q9BS40;H7C5A4	Latexin	162.801	8.58442e-08	5.24454e-06	Omgel	iCAF
908	MVP	Q14764;H3BP76;H3BUK7;H3BNF6;H3BRL2;H3BQK6;H3BNF2;H3BUP3;H3BQE7;H3BPZ2	Major vault protein	41.6454	2.82408e-05	0.000345862	Omgel	iCAF
1063	PDGFRA	P16234;P16234-3;P16234-2	Platelet-derived growth factor receptor alpha	17.6319	0.000770683	0.00422742	Omgel	iCAF
1081	PHLDB1	Q86UU1-2;Q86UU1;Q86UU1-3;A0A087WZL0;A0A087WTZ7;REV__E7ESB6;REV__A0A7I2V3H7;REV__A0A7I2V361;REV__A0A7I2V3H0;REV__A0A7I2V516;REV__Q6Y7W6-4;REV__Q6Y7W6-5;REV__Q6Y7W6;REV__Q6Y7W6-3;REV__I1E4Y6	Pleckstrin homology-like domain family B member 1	31.7228	8.3953e-05	0.000790815	Omgel	iCAF
1198	RABAC1	M0R1H9;M0R3D4;Q9UI14;M0QXH1	Prenylated Rab acceptor protein 1	16.6497	0.000945335	0.00492675	Omgel	iCAF
1302	SEC63	Q9UGP8	Translocation protein SEC63 homolog	24.141	0.000241551	0.00174215	Omgel	iCAF
1542	TPBG	Q13641	Trophoblast glycoprotein	117.343	3.57569e-07	1.37629e-05	Omgel	iCAF
5	ABCA8	A0A0A0MSU4;O94911-1;O94911;A0A075B774	ATP-binding cassette sub-family A member 8	48.078	1.56978e-05	0.000223629	Plastic	iCAF
30	ADAR	A0A7P0Z4F9;P55265-5;P55265;P55265-4;A0A7P0Z4K3;A0A3B3IRQ9;P55265-3;P55265-2;A0A3B3ISU1;A0A3B3ISX1;A0A3B3ITG9;A0A7P0TA14	Double-stranded RNA-specific adenosine deaminase	13.081	0.00217151	0.0091969	Plastic	iCAF
276	CHPF	A0A8I5QJC8;Q8IZ52;F8W6H2;Q8IZ52-2;Q8IZ52-4	Chondroitin sulfate synthase 2	32.3654	7.75655e-05	0.00075009	Plastic	iCAF
356	DDAH2	O95865;A0A140T971;Q5SSV3;Q5SRR8;H0Y7N1	N(G),N(G)-dimethylarginine dimethylaminohydrolase 2	25.1667	0.000206179	0.00154523	Plastic	iCAF
358	DDX17	A0A5H1ZRQ2;A0A1X7SBZ2;Q92841-3;Q92841;Q92841-1;Q92841-2;A0A0U1RQJ0	Probable ATP-dependent RNA helicase DDX17	43.2706	2.41676e-05	0.000308585	Plastic	iCAF
505	FAP	Q12884;B4DLR2;Q12884-2;C9J131;H0YG61;F8WF29;H7C4D9	Prolyl endopeptidase FAP;Antiplasmin-cleaving enzyme FAP, soluble form	47.4148	1.66205e-05	0.000233347	Plastic	iCAF
832	MAP4	P27816;P27816-6;P27816-2	Microtubule-associated protein 4	25.822	0.000186873	0.00144288	Plastic	iCAF
892	MRC2	Q9UBG0;E7EME3;J3QQZ6;J3KRF1	C-type mannose receptor 2	32.0304	8.08186e-05	0.000772876	Plastic	iCAF
913	MYH10	P35580;P35580-3;A0A8I5KZ38;P35580-5;P35580-2;P35580-4;A0A8I5KSC2;A0A8I5KTT7;REV__Q8IYT3	Myosin-10	64.3684	4.6598e-06	9.25917e-05	Plastic	iCAF
967	NFIA	B1AKN7;B1AKN5;A0A590UK09;B1AKN8;Q12857-3;Q12857;Q12857-4;A0A590UK73;Q12857-2;A0A590UK38;B1AKN6;A0A590UJA3;S4R3W2;A0A590UJ82;A0A590UJU2;S4R3K5	Nuclear factor 1;Nuclear factor 1 A-type	28.53	0.000127165	0.00108114	Plastic	iCAF
968	NFIB	Q14938-6;A0A8J8YL86;Q14938-3;Q14938-5;Q14938;Q14938-4;Q14938-2;C9JWJ8;K7EN08;B4DHW2;A0A087WXP2;A0A8I5KYE6;K7EMQ5;K7EJB0;K7EKH0;K7ESG9;S4R3K4;S4R308	Nuclear factor 1 X-type;Nuclear factor 1	19.8831	0.000498378	0.00303445	Plastic	iCAF
969	NFIX	Q14938-6;A0A8J8YL86;Q14938-3;Q14938-5;Q14938;Q14938-4;Q14938-2;C9JWJ8;K7EN08;B4DHW2;A0A087WXP2;A0A8I5KYE6;K7EMQ5;K7EJB0;K7EKH0;K7ESG9;S4R3K4;S4R308	Nuclear factor 1 X-type;Nuclear factor 1	19.8831	0.000498378	0.00303445	Plastic	iCAF
1068	PDLIM3	Q53GG5-2;A0A087WYF8;Q53GG5;A0A2U3TZH4;Q53GG5-3;A0A2R8Y6L7	PDZ and LIM domain protein 3	109.381	4.84645e-07	1.69273e-05	Plastic	iCAF
1135	PRCP	E9PNF7;P42785;A0A7P0TB23;B7Z7Q6;P42785-2;E9PQB5;E9PL85;E9PKN6;E9PLY4;E9PL49;E9PNJ1;A0A7P0Z451;B3KR26	Lysosomal Pro-X carboxypeptidase	45.4989	1.9685e-05	0.000267709	Plastic	iCAF
1154	PSAP	P07602;P07602-2;P07602-3;A0A0J9YXB8	Prosaposin;Saposin-A;Saposin-B-Val;Saposin-B;Saposin-C;Saposin-D	15.2156	0.0012966	0.0062518	Plastic	iCAF
1169	PTK7	Q13308;Q13308-6;Q13308-4;Q13308-2;Q13308-3;Q13308-5;H0Y8F1;Q86X91;C9JQR6;H7C5L0;C9J9E8;F8WDG7	Inactive tyrosine-protein kinase 7	94.7906	8.98195e-07	2.75505e-05	Plastic	iCAF
1294	SCPEP1	Q9HB40;Q9HB40-2;I3L506;I3L4Z9;I3L4Z3	Retinoid-inducible serine carboxypeptidase	19.2329	0.000562832	0.00330556	Plastic	iCAF
1323	SH3PXD2A	Q5TCZ1;Q5TCZ1-3;Q5TCZ1-2	SH3 and PX domain-containing protein 2A	27.2086	0.000152812	0.00124846	Plastic	iCAF
1415	STAT2	A0A494C164;P52630-4;P52630;B4DLC8;A0A494C1L3;A0A494C0B5;B4DHE0	Signal transducer and activator of transcription 2	50.4852	1.28336e-05	0.000190706	Plastic	iCAF
1618	VAT1	Q99536;Q99536-3;K7ERT7;Q99536-2;K7ESA3;K7ENX2;K7EM19;K7EJM4;K7ER81	Synaptic vesicle membrane protein VAT-1 homolog	17.1234	0.000855649	0.00458636	Plastic	iCAF
1620	VIM	P08670;B0YJC4;B0YJC5;A0A1B0GTT5;A0A1B0GVG8;H7C5W5;P41219;P41219-2;F8W835;P07197-2;U3KPR1;A0A1W2PRT3;CON__P78386;P78386;P07196	Vimentin	19.5325	0.000531937	0.00318377	Plastic	iCAF
57	AKAP9	Q99996-1;Q99996;Q99996-3;Q99996-5;A0A7P0TBI4;A0A7P0Z4Q5;Q99996-6;A0A7P0TBH8;A0A0A0MRF6;A0A7P0Z4N5;A0A7P0T928;A0A7P0T9A9;A0A7P0T8N5;A0A7P0TAD6;A0A7P0TAX3;A0A7P0T939;A0A7P0TAA2;A0A2R8Y590;H7BYL6;Q99996-4;A0A7P0TAJ1;A0A7P0T9E2;A0A7P0T8Z8;A0A6I8PUD8;A0A7P0TB09	A-kinase anchor protein 9	13.0448	0.00219174	0.00925983	NA	iCAF
66	ALDH2	P05091;P05091-2;S4R3S4;F8VP50	Aldehyde dehydrogenase, mitochondrial	19.1885	0.00056759	0.00332175	NA	iCAF
77	ANKH	Q9HCJ1-2;Q9HCJ1	Progressive ankylosis protein homolog	54.617	9.26297e-06	0.000150243	NA	iCAF
85	ANTXR1	Q9H6X2-5;Q9H6X2;A0A7P0Z463;H0YC24;A0A7P0T9B0;Q9H6X2-3;Q9H6X2-4;Q9H6X2-6;Q9H6X2-2	Anthrax toxin receptor 1	44.8287	2.09175e-05	0.000278967	NA	iCAF
191	C1S	F8WCZ6;P09871	Complement C1s subcomponent;Complement C1s subcomponent heavy chain;Complement C1s subcomponent light chain	32.4522	7.67494e-05	0.000745334	NA	iCAF
225	CCDC80	Q76M96;Q76M96-2;H7C5K4;C9J8I6;Q76M96-3	Coiled-coil domain-containing protein 80	181.524	5.32596e-08	3.82864e-06	NA	iCAF
252	CDH11	P55287;P55287-2;H3BUU9;H3BQH2;H3BP26;H3BSM4;H3BPQ2;J3KTG8;J3QKW5;J3QLE6;F5H5X9;J3KRI5;X6R3Y6;Q9ULB5;P55286	Cadherin-11	22.7096	0.000304231	0.00209349	NA	iCAF
272	CERCAM	Q5T4B2-2;Q5T4B2;X6RL83;B7ZBS8;B7ZBS9;B7ZBT0	Probable inactive glycosyltransferase 25 family member 3	21.9991	0.000342704	0.00228524	NA	iCAF
298	CNN2	K7ES69;A0A087WV51		143.438	1.49313e-07	7.41371e-06	NA	iCAF
411	DPP7	Q9UHL4;R4GNE8;R4GMV4;R4GN05;R4GMR2;R4GMU5	Dipeptidyl peptidase 2	45.6922	1.93461e-05	0.000264666	NA	iCAF
415	DST	A0A7P0T890;Q03001;F8W9J4;F6QMI7;E9PHM6;E7ETB9;Q03001-14;Q03001-8;Q03001-9;A0A0U1RQJ2;A0A494C073;Q03001-3;Q6P0N6;Q5T0V7;A0A494C1U5;H0YC82;Q03001-10;H0YC65;E7ERX3;H0YAT7;H0YBX0;Q03001-11	Dystonin	284.454	7.34047e-09	1.05443e-06	NA	iCAF
525	FKBP10	Q96AY3;K7ESG6;K7ELI6;H0Y827;Q96AY3-2;C9JPC3;K7EM43	Peptidyl-prolyl cis-trans isomerase FKBP10;Peptidyl-prolyl cis-trans isomerase	26.733	0.000163566	0.00130986	NA	iCAF
570	GLG1	Q92896;Q92896-3;Q92896-2;H3BM42;H3BQU9;H3BRD8;H3BQT1	Golgi apparatus protein 1	62.5461	5.25745e-06	9.90441e-05	NA	iCAF
578	GLT8D2	Q9H1C3	Glycosyltransferase 8 domain-containing protein 2	55.6029	8.5986e-06	0.000141497	NA	iCAF
607	GPX1	P07203;A0A2R8Y6B6;A0A7I2YMD7;A0A7I2UQ36;P07203-2	Glutathione peroxidase 1	124.357	2.77953e-07	1.1978e-05	NA	iCAF
608	GPX4	K7EJ20;P36969-2;P36969;K7ERP4;A0A0A0MTT1;K7EKX7;K7ENB4;R4GNE4;A0A087X247	Glutathione peroxidase;Phospholipid hydroperoxide glutathione peroxidase, mitochondrial	15.0672	0.00134145	0.00642312	NA	iCAF
647	HEXB	P07686;Q5URX0;H0YA83;H0Y9B6;D6REQ8;H0Y9M3	Beta-hexosaminidase subunit beta;Beta-hexosaminidase subunit beta chain B;Beta-hexosaminidase subunit beta chain A	28.8449	0.00012185	0.00105151	NA	iCAF
654	HLA-B	Q5SS57;A0A140T951;A0A140TA21;A0A140T9D4;S6AU73;A0A140T9S9;A0A140T9H3;A0A140T9A9;D9J307;Q2L6G2;D5H3J5;A0A140T9G0		15.0707	0.00134037	0.0064224	NA	iCAF
655	HLA-C	A2AEA2;P10321;P10321-2;A0A140T9E1	HLA class I histocompatibility antigen, Cw-7 alpha chain	13.3723	0.00201673	0.00872902	NA	iCAF
721	ISLR	O14498;H0YN67;H0YL90	Immunoglobulin superfamily containing leucine-rich repeat protein	784.589	7.98711e-11	1.10142e-07	NA	iCAF
808	LRP1	Q07954;Q6PJ72;H0YJI8;Q7Z7K9;Q07954-2;H0YJ88;F5H0Z3;E9PHY1;E7ERG8;H0YGW5;F5H7J9;O75581;O75197	Prolow-density lipoprotein receptor-related protein 1;Low-density lipoprotein receptor-related protein 1 85 kDa subunit;Low-density lipoprotein receptor-related protein 1 515 kDa subunit;Low-density lipoprotein receptor-related protein 1 intracellular domain	158.472	9.6593e-08	5.64414e-06	NA	iCAF
1026	OS9	Q13438-8;Q13438-6;Q13438-5;Q13438-3;Q13438-2;Q13438-7;Q13438-4;Q13438;B4E321	Protein OS-9	14.5248	0.00152236	0.007078	NA	iCAF
1036	PALLD	Q8WX93;Q8WX93-3;Q8WX93-5;Q8WX93-8;Q8WX93-4;Q8WX93-9;Q8WX93-2;Q8WX93-7;A0A3B3ISX8;H0YA05;Q8WX93-6;H0Y952;F8WA26;D6RBB1;Q86TC9-2;Q86TC9;D6R9F5;A0A087WX60;D6RBH5;A0A8J9ASZ5;D6R9Z5	Palladin	104.853	5.81721e-07	1.98563e-05	NA	iCAF
1067	PDLIM2	Q96JY6-5;Q96JY6;Q96JY6-3;B3KPU0;E5RGS7;Q96JY6-4;C9JS55;H0YBP7;C9J0X3;C9K0F0;C9JSR2;Q96JY6-2;C9J760;A0A087WXJ0;A0A087WUQ1;H7C1D1;F8WFB8	PDZ and LIM domain protein 2	149.1	1.26094e-07	6.73965e-06	NA	iCAF
1080	PHLDA3	Q9Y5J5	Pleckstrin homology-like domain family A member 3	101.395	6.72214e-07	2.23909e-05	NA	iCAF
1102	PLD3	Q8IV08;M0R1F7;M0R2W7;E2QRG1;M0R3G9	Phospholipase D3	20.8241	0.000420292	0.00264995	NA	iCAF
1103	PLEKHA5	Q9HAU0-5;Q9HAU0;Q9HAU0-2;Q9HAU0-4;Q9HAU0-6;A0JP02;Q9HAU0-8;H0YGJ6;B4DJX4;Q9HAU0-3;Q9HAU0-7	Pleckstrin homology domain-containing family A member 5	12.8834	0.00228478	0.00957082	NA	iCAF
1152	PRRX1	P54821;P54821-2;G3V2N3;Q99811;A0A087WVB7;O95076;A0A3B3IS30;Q5XKR4;Q9H161;Q8N693;O60902-3;Q9Y2V3;Q15699;O60902;O60902-2;Q96IS3;Q99453;O14813;A6NNA5;Q96QS3	Paired mesoderm homeobox protein 1	15.6357	0.00117926	0.00579288	NA	iCAF
1165	PTGFRN	Q9P2B2	Prostaglandin F2 receptor negative regulator	17.7585	0.000751142	0.00413008	NA	iCAF
1190	RAB31	Q13636;J3QR51	Ras-related protein Rab-31	16.357	0.00100653	0.0051637	NA	iCAF
1248	RNF213	A0A0A0MTR7;A0A0A0MTC1;Q63HN8;Q63HN8-4;Q63HN8-5;Q63HN8-6	E3 ubiquitin-protein ligase RNF213	18.2775	0.000677146	0.00382145	NA	iCAF
1276	RUNX1	C9JWM1;A8MZI9;H9KVB1;Q01196-6;Q01196-5;Q01196-7;Q01196-3;Q01196-4;Q01196;Q01196-9;Q01196-10;Q01196-2;Q01196-8;Q01196-11	Runt-related transcription factor 1	16.9586	0.000885619	0.00470081	NA	iCAF
1296	SDF4	A0A5F9UP49;Q9BRK5;A0A5F9UJX7;Q9BRK5-6;G3V1E2;Q9BRK5-4;Q9BRK5-3;H0Y3T6;Q9BRK5-2;Q9BRK5-5	45 kDa calcium-binding protein	25.2803	0.000202664	0.00152385	NA	iCAF
1320	SH3D19	A0A0U1RQE4;A0A494C1M0;Q5HYK7-2;Q5HYK7;Q5HYK7-3;Q5HYK7-5;Q5HYK7-4;A0A0U1RQN2	SH3 domain-containing protein 19	15.3111	0.00126871	0.00613702	NA	iCAF
1358	SLC44A1	Q8WWI5-3;Q8WWI5-2;Q8WWI5	Choline transporter-like protein 1	148.044	1.30072e-07	6.79989e-06	NA	iCAF
1390	SNX9	A0A7P0T8Z7;A0A7P0Z4A2;A0A7P0Z4A5;A0A7P0T8D4;A0A7P0T8S8;A0A7P0T8Z2;A0A7P0T8C7;Q9Y5X1;A0A7P0TBI9;A0A7P0T8M2	Sorting nexin-9	249.252	1.31709e-08	1.59322e-06	NA	iCAF
1414	STAT1	A0A669KB56;A0A669KBA4;A0A669KB53;P42224;J3KPM9;A0A669KBI6;A0A669KB68;P42224-2;A0A669KB52;A0A669KB75;E7EPD2;A0A669KB17;D2KFR9;E7ENM1;Q14765	Signal transducer and activator of transcription 1-alpha/beta;Signal transducer and activator of transcription	91.4712	1.0467e-06	3.08418e-05	NA	iCAF
1436	SVIL	O95425-4;O95425;O95425-3;A0A6I8PIX7;O95425-2;A0A0J9YWY6;A0A6I8PL75	Supervillin	141.468	1.58599e-07	7.70101e-06	NA	iCAF
2	AAR2	A0A7P0T8J7;A2A2Q9;A0A7P0TA70;Q9Y312	Protein AAR2 homolog	99.2831	7.36013e-07	2.4046e-05	Matrigel	NA
13	ACAT2	Q9BWD1;Q9BWD1-2	Acetyl-CoA acetyltransferase, cytosolic	31.4254	8.71258e-05	0.000812006	Matrigel	NA
16	ACO1	P21399;F5H2R8;F5H143;F5H3Z7;E9PEF1;O00408-5;O00408-4;O00408-3;O00408	Cytoplasmic aconitate hydratase	228.416	1.9367e-08	2.08942e-06	Matrigel	NA
42	AFAP1	Q8N556;Q8N556-2	Actin filament-associated protein 1	36.8898	4.60718e-05	0.000509078	Matrigel	NA
47	AHNAK2	Q8IVF2-3;Q8IVF2;Q8IVF2-2	Protein AHNAK2	46.6409	1.77827e-05	0.000245223	Matrigel	NA
60	AKR7A3	Q8NHP1;Q8NHP1-3;O95154	Aflatoxin B1 aldehyde reductase member 4;Aflatoxin B1 aldehyde reductase member 3	152.759	1.1342e-07	6.25624e-06	Matrigel	NA
61	AKR7L	Q8NHP1;Q8NHP1-3;O95154	Aflatoxin B1 aldehyde reductase member 4;Aflatoxin B1 aldehyde reductase member 3	152.759	1.1342e-07	6.25624e-06	Matrigel	NA
67	ALDH3A2	P51648-2;P51648;A0A5F9ZHN9;A0A5F9ZGX4;A0A5F9ZHI5;J3QRD1;A0A5F9ZI12;I3L1M4;A0A5K1VW72;A0A5F9ZHZ9;J3QS00;I3L0X1;A0A5F9ZHP6;J3KTG1;J3KTD9;J3QKK9;E9PJV0;C9JKT2;C9JMC5;J3QQV9;I3L3I9;A8MYB8;E9PNN6;I3L4G6;P30838	Fatty aldehyde dehydrogenase	16.4179	0.000993412	0.00510781	Matrigel	NA
74	ANAPC1	Q9H1A4;H0Y564;F8WAS1	Anaphase-promoting complex subunit 1	35.2666	5.51601e-05	0.000585121	Matrigel	NA
79	ANKRD13A	Q8IZ07;H0YIN8;S4R3D2;F8W150;S4R3U2	Ankyrin repeat domain-containing protein 13A	35.6146	5.30388e-05	0.000569956	Matrigel	NA
80	ANKRD17	O75179-2;O75179;H0YM23;O75179-6;O75179-7;O75179-4;H0YLQ3;O75179-3;O75179-5	Ankyrin repeat domain-containing protein 17	27.8573	0.000139502	0.0011659	Matrigel	NA
88	APC	P25054-2;P25054-3;P25054;A0A2Q2SV78;E9PFT7	Adenomatous polyposis coli protein	39.9353	3.34719e-05	0.000397911	Matrigel	NA
92	AQR	O60306;H0YH15	Intron-binding protein aquarius	24.0065	0.000246723	0.00177019	Matrigel	NA
100	ARHGAP23	Q9P227;Q9P227-2;A0A087WTU4;A0A087WXU2;A0A087WZ73;A0A087WZZ2	Rho GTPase-activating protein 23	87.7538	1.25033e-06	3.49031e-05	Matrigel	NA
101	ARHGAP29	Q52LW3;F8VWZ8;Q52LW3-2	Rho GTPase-activating protein 29	62.2461	5.36463e-06	0.000100514	Matrigel	NA
105	ARHGEF10L	Q5VXI4;Q9HCE6-3;Q9HCE6-2;Q9HCE6;Q9HCE6-4;Q9HCE6-5;A0A384DVK7	Rho guanine nucleotide exchange factor 10-like protein	18.8417	0.000606545	0.00349676	Matrigel	NA
124	ATAD3B	Q5T9A4;Q5T9A4-3;A0A5K1VW56;Q5T9A4-2	ATPase family AAA domain-containing protein 3B	34.0743	6.32577e-05	0.00064521	Matrigel	NA
126	ATG9A	Q7Z3C6-2;Q7Z3C6;H7C152;Q7Z3C6-3;C9JD65;H7C1G6	Autophagy-related protein 9A	20.9139	0.000413654	0.00263173	Matrigel	NA
134	ATP8B1	O43520;A0A2R8Y5C5;A0A3B3IRQ1;K7EQC4;A0A804HKN1;A0A804HLG3;A0A804HI09;A0A804HKW9;Q9NTI2-1;Q9NTI2	Phospholipid-transporting ATPase IC	192.734	4.093e-08	3.10124e-06	Matrigel	NA
136	ATXN10	Q9UBB4;A0A1W2PQD2;Q9UBB4-2;B1AHE4;B1AHE3	Ataxin-10	78.3205	2.03159e-06	4.87137e-05	Matrigel	NA
137	ATXN2	Q99700;A0A2R8Y7P6;Q99700-4;A0A5F9ZHW5;V9GY86;A0A5F9ZHX3;A0A2R8Y5A6;A0A2R8Y7E6;A0A5F9ZI57;A0A5F9ZHH4;A0A2R8YDM9;H0YH87;Q99700-2;F8VQP2;F8WB06;Q99700-5;F8W0B5;A0A5F9ZH85;F8VRK6;F8WB05;A0A5F9ZHG6;S4R3J6	Ataxin-2	22.9063	0.00029453	0.00203894	Matrigel	NA
149	BAIAP2	Q9UQB8;Q9UQB8-2;Q9UQB8-4;Q9UQB8-5;Q9UQB8-3;Q9UQB8-6;I3L4C2;B4DWA1;I3L2M4;I3L1C8;I3L3C6;I3L327;I3L0Y9;I3L125;I3L3J7;I3L3C5;I3L4A3;I3L0M4;I3L526;I3L113;I3L2J6	Brain-specific angiogenesis inhibitor 1-associated protein 2	24.8968	0.000214835	0.00159622	Matrigel	NA
158	BCOR	H7BYY2;H7BZ37;H7C2V9;H7C231;Q6W2J9-3;Q6W2J9-4;Q6W2J9-2;Q6W2J9;A1A564	BCL-6 corepressor	1423.51	5.53554e-12	1.90838e-08	Matrigel	NA
160	BHMT	Q93088;E5RJH0;Q9H2M3-2;Q9H2M3	Betaine--homocysteine S-methyltransferase 1;S-methylmethionine--homocysteine S-methyltransferase BHMT2	83.1009	1.57822e-06	4.10634e-05	Matrigel	NA
161	BHMT2	Q93088;E5RJH0;Q9H2M3-2;Q9H2M3	Betaine--homocysteine S-methyltransferase 1;S-methylmethionine--homocysteine S-methyltransferase BHMT2	83.1009	1.57822e-06	4.10634e-05	Matrigel	NA
164	BIRC6	Q9NR09;A0A3B3IUB9;H7C094;H7C3P0	Baculoviral IAP repeat-containing protein 6	15.5577	0.00120002	0.00586405	Matrigel	NA
169	BPTF	E7ETD6;E9PE19;A0A2R8Y7Q1;Q12830-4;Q12830-2;Q12830;F5GXF5;J3QQQ8;J3KSK9;J3QQK4	Nucleosome-remodeling factor subunit BPTF	17.4393	0.000801591	0.00434852	Matrigel	NA
171	BRAT1	Q6PJG6;Q6PJG6-3;Q6PJG6-2;F8WDN5	BRCA1-associated ATM activator 1	16.0474	0.0010766	0.00539473	Matrigel	NA
172	BRD4	O60885;O60885-2;O60885-3;M0QZD9;Q58F21-5;Q58F21-4;Q58F21;Q58F21-3;Q58F21-2	Bromodomain-containing protein 4	27.3031	0.00015078	0.00123765	Matrigel	NA
178	C10orf32	A0A0B4J1R7;Q96B45	UPF0693 protein C10orf32	46.0735	1.86984e-05	0.000256823	Matrigel	NA
179	C10orf32-ASMT	A0A0B4J1R7;Q96B45	UPF0693 protein C10orf32	46.0735	1.86984e-05	0.000256823	Matrigel	NA
187	C1orf131	Q5TBI2;Q8NDD1-6;Q8NDD1;Q8NDD1-5	Uncharacterized protein C1orf131	116.178	3.73365e-07	1.39154e-05	Matrigel	NA
196	C5orf49	D6RHK3		224.057	2.10852e-08	2.13907e-06	Matrigel	NA
197	C6orf132	Q5T0Z8;Q5T0Z8-2;Q5T0Z8-4	Uncharacterized protein C6orf132	210.643	2.76812e-08	2.35632e-06	Matrigel	NA
200	CAB39L	Q5TAW7;Q9H9S4;B7ZBJ5;B7ZBJ4;B7ZBJ7;B7ZBJ6	Calcium-binding protein 39-like	18.4409	0.000655701	0.00373025	Matrigel	NA
203	CAD	F8VPD4;P27708;H7C3Z5;H7BZB3;H7C2E4;A0A669KBF2	CAD protein;Glutamine-dependent carbamoyl-phosphate synthase;Aspartate carbamoyltransferase;Dihydroorotase	16.7785	0.000919869	0.00482319	Matrigel	NA
204	CALCOCO1	Q9P1Z2-2;Q9P1Z2-3;Q9P1Z2;Q9P1Z2-4;F8VQE3;F8VUB3;F8VZI3;F8W0X2;F8VRQ9;F8VXS2;F8VWP8;F8VPN1;H3BRW8	Calcium-binding and coiled-coil domain-containing protein 1	60.9861	5.84502e-06	0.0001069	Matrigel	NA
215	CARM1	Q86X55-1;Q86X55;Q86X55-2;K7EQA8;K7EK20;K7EPK1	Histone-arginine methyltransferase CARM1	20.6386	0.000434432	0.00271816	Matrigel	NA
218	CASZ1	Q86V15-2;Q86V15	Zinc finger protein castor homolog 1	66.7234	4.00548e-06	8.29364e-05	Matrigel	NA
224	CCDC132	Q96JG6-3;Q96JG6;H0Y7Q2;C9JA29;Q96JG6-2;H7BZP1	Coiled-coil domain-containing protein 132	17.3467	0.000816998	0.00441312	Matrigel	NA
232	CCSER2	Q9H7U1-3;Q9H7U1-2;Q9H7U1	Serine-rich coiled-coil domain-containing protein 2	16.2185	0.00103715	0.00525822	Matrigel	NA
239	CD97	P48960-2;P48960-3;P48960;K7EPE8;K7EKV5;K7EPP8;M0QY55;B4DWB8;M0R0K5;Q9UHX3-4;Q9UHX3-6;Q9UHX3-3;Q9UHX3-2;Q9UHX3	CD97 antigen;CD97 antigen subunit alpha;CD97 antigen subunit beta	44.1869	2.21871e-05	0.0002903	Matrigel	NA
242	CDC23	Q9UJX2;Q9UJX2-3;D6RBY8;D6RCF8;H0Y936;Q9UJX2-2	Cell division cycle protein 23 homolog	13.2465	0.00208184	0.00891983	Matrigel	NA
243	CDC26	Q8NHZ8	Anaphase-promoting complex subunit CDC26	32.9681	7.21072e-05	0.000710256	Matrigel	NA
260	CDK6	Q00534	Cyclin-dependent kinase 6	23.9981	0.000247052	0.00177029	Matrigel	NA
269	CEP250	Q9BV73-2;Q9BV73;H0Y5R2;E7ETF9;H7C0P0	Centrosome-associated protein CEP250	480.077	7.16678e-10	2.43475e-07	Matrigel	NA
286	CLASP2	O75122-3;E7EW49;E7ERI8;A0A804HJG7;E3W994;A0A0U1RQI6;O75122;J3KR49;E7ENG2;B3KR06;O75122-2;D6RBU8;C9J668;H7C5M8;H7C4I5;H7C4X8;H7C4M5	CLIP-associating protein 2	19.5763	0.0005276	0.00316331	Matrigel	NA
287	CLEC16A	Q2KHT3-2;Q2KHT3;A0A2R8YDG4;H7BZJ9;H7BZI2;H7BXG1	Protein CLEC16A	16.8204	0.000911755	0.00479523	Matrigel	NA
290	CLP1	E9PL17;Q92989-2;Q92989	Polyribonucleotide 5-hydroxyl-kinase Clp1	57.7608	7.3365e-06	0.000126862	Matrigel	NA
299	CNOT1	A5YKK6-2;A5YKK6;A5YKK6-3;A5YKK6-4;H3BMZ2;H3BNB1;H3BTH2;H3BT18;H3BU44;H3BVC9;H3BR89;H3BMH0	CCR4-NOT transcription complex subunit 1	33.7504	6.57047e-05	0.000664273	Matrigel	NA
300	CNOT10	Q9H9A5-2;Q9H9A5;Q9H9A5-6;Q9H9A5-4;Q9H9A5-3;E9PCN5;Q9H9A5-5;H7C0K1;H7C1X9;H7BZZ7	CCR4-NOT transcription complex subunit 10	35.4076	5.42883e-05	0.000577651	Matrigel	NA
306	COG5	Q9UP83-3;Q9UP83;Q9UP83-2;U3KQU7	Conserved oligomeric Golgi complex subunit 5	13.7733	0.00182505	0.00809366	Matrigel	NA
314	CPEB2	A0A5K1VW61;A0A5K1VW79;A0A5K1VW71;A0A5K1VW93;Q7Z5Q1-7;Q7Z5Q1-5;Q7Z5Q1-4;Q7Z5Q1-6;Q7Z5Q1-3;Q7Z5Q1;Q7Z5Q1-8;Q7Z5Q1-9	Cytoplasmic polyadenylation element-binding protein 2	21.1914	0.000393925	0.00253133	Matrigel	NA
316	CPSF1	Q10570;A0A087X101	Cleavage and polyadenylation specificity factor subunit 1	27.01	0.000157195	0.00126767	Matrigel	NA
322	CRYBG3	Q68DQ2;Q68DQ2-1;Q68DQ2-2	Very large A-kinase anchor protein	13.6542	0.00187958	0.0082767	Matrigel	NA
325	CSE1L	P55060-3;P55060;P55060-4;P55060-2	Exportin-2	32.6559	7.48737e-05	0.000732276	Matrigel	NA
332	CTNNA1	P35221-2;P35221;G3XAM7;P35221-3;E5RGY7;P26232;P26232-2;P26232-5;P26232-3;E5RJ41;E5RIB1;P26232-6;P26232-4;A0A0A0MRI5;A0A0A0MTJ6;E5RGY6;E5RG03;E5RHV7;H0YBB8;A0A804HI07;E5RIT8;E5RJZ2;E5RIE0;E5RFM3;E5RJP7;E5RGD2;Q9UI47;E5RJL0	Catenin alpha-1	27.0438	0.000156437	0.00126304	Matrigel	NA
334	CTR9	Q6PD62;H0YCE8	RNA polymerase-associated protein CTR9 homolog	17.0776	0.000863858	0.00462087	Matrigel	NA
337	CUL4A	Q13619;A0A0A0MR50;Q13619-2;A0A087WWN2	Cullin-4A	18.5858	0.000637389	0.00365016	Matrigel	NA
345	DAG1	Q14118	Dystroglycan;Alpha-dystroglycan;Beta-dystroglycan	19.6092	0.000524366	0.00314939	Matrigel	NA
346	DAGLB	E7ET49;Q8NCG7;Q8NCG7-2;Q8NCG7-4;C9JA85;Q8NCG7-3	Sn1-specific diacylglycerol lipase beta	87.5345	1.2638e-06	3.51367e-05	Matrigel	NA
349	DCAF7	A0A087WWI6;A0A8I5KRG1;P61962;A0A8I5QKQ1;A0A8I5KT41;A0A8I5KQ63;A0A8I5KTU5	DDB1- and CUL4-associated factor 7	65.9624	4.20385e-06	8.57112e-05	Matrigel	NA
354	DCUN1D5	H0YCN4;Q9BTE7;E9PM04;E9PQV9	DCN1-like protein;DCN1-like protein 5	24.7941	0.000218244	0.00161632	Matrigel	NA
359	DDX20	Q9UHI6;A0A7P0T9T8;A0A7P0TB94;A0A7P0T8G7;A0A7P0Z4K8;A0A7P0Z4I9;A0A7P0TBA6;Q9UHI6-2	Probable ATP-dependent RNA helicase DDX20	26.3373	0.000173227	0.00136347	Matrigel	NA
362	DDX28	Q9NUL7	Probable ATP-dependent RNA helicase DDX28	15.898	0.00111253	0.00553454	Matrigel	NA
364	DDX47	Q9H0S4;Q9H0S4-2;F5H1N9	Probable ATP-dependent RNA helicase DDX47	78.9848	1.95985e-06	4.7919e-05	Matrigel	NA
365	DDX56	Q9NY93-2;Q9NY93;H7C3E9;G3V0G3;F8WDT8;H7BZN7;F8WEI3	Probable ATP-dependent RNA helicase DDX56	14.9414	0.00138098	0.00658496	Matrigel	NA
369	DENND3	H0YAY3;E9PF32;A2RUS2-2;A2RUS2;H0YBH5;E5RHH2;E5RI43	DENN domain-containing protein 3	48.0084	1.57917e-05	0.000224502	Matrigel	NA
373	DES	P17661	Desmin	93.5954	9.48501e-07	2.83113e-05	Matrigel	NA
377	DHCR7	A0A8I5KRR9;A0A804HJQ7;A0A804HI25;Q9UBM7;E9PRL8;E9PQ71;E9PIP9;E9PJ54;A0A804HJI8;A0A804HL56;E9PM00;B4E1K5;E9PLZ2;H0YE57	7-dehydrocholesterol reductase	31.8708	8.24269e-05	0.00078375	Matrigel	NA
382	DHX8	Q14562;F5H658;K7END7	ATP-dependent RNA helicase DHX8	42.5735	2.58204e-05	0.000322923	Matrigel	NA
385	DIAPH3	Q9NSV4-6;Q9NSV4-5;Q9NSV4-4;Q9NSV4;Q9NSV4-7;Q9NSV4-1;Q9NSV4-2	Protein diaphanous homolog 3	127.569	2.48798e-07	1.11393e-05	Matrigel	NA
396	DNAJB14	Q8TBM8;H7BZK3;A0A087WWX2;Q8TBM8-2;H7BZG5;F2Z2L8;H7C494	DnaJ homolog subfamily B member 14	18.5315	0.000644185	0.00368296	Matrigel	NA
397	DNAJB4	Q9UDY4;C9JUL4	DnaJ homolog subfamily B member 4	22.0974	0.00033704	0.0022584	Matrigel	NA
410	DOT1L	A0A8I5QL06;Q8TEK3;Q8TEK3-1	Histone-lysine N-methyltransferase, H3 lysine-79 specific	141.946	1.56283e-07	7.64234e-06	Matrigel	NA
419	DUS3L	Q96G46;Q96G46-2;Q96G46-3;K7EJX8;K7EM42	tRNA-dihydrouridine(47) synthase [NAD(P)(+)]-like	15.5181	0.00121075	0.0059081	Matrigel	NA
427	EDC4	Q6P2E9;Q6P2E9-2;I3L2F4;I3L3M2;I3L0V0	Enhancer of mRNA-decapping protein 4	14.2215	0.00163651	0.00747035	Matrigel	NA
436	EFTUD2	Q15029-2;Q15029;Q15029-3;K7EP67;K7EJ74	116 kDa U5 small nuclear ribonucleoprotein component	44.1145	2.23363e-05	0.000291132	Matrigel	NA
451	EMC8	O43402;M0R1B0;O43402-2	ER membrane protein complex subunit 8	40.0695	3.30208e-05	0.00039459	Matrigel	NA
461	EPPK1	A0A075B730;P58107	Epiplakin	28.5488	0.000126841	0.00107971	Matrigel	NA
463	EPS8L2	Q9H6S3;Q9H6S3-3;A0A3B3ISQ4;Q9H6S3-2;E9PNT0;E9PLH1;E9PN68;E9PLN2;H0YD62;H0YF37;E9PNY4;E9PM34	Epidermal growth factor receptor kinase substrate 8-like protein 2	26.1355	0.000178421	0.0013948	Matrigel	NA
464	ERAL1	O75616;J3QT61;J3QSB2;J3QRV9;O75616-2	GTPase Era, mitochondrial	81.8643	1.68249e-06	4.28073e-05	Matrigel	NA
479	EZR	P15311;E9PNP4	Ezrin	53.0943	1.04171e-05	0.000162871	Matrigel	NA
480	F3	P13726;P13726-2	Tissue factor	48.5458	1.50844e-05	0.000217155	Matrigel	NA
489	FAIM	Q9NVQ4;Q9NVQ4-3;Q9NVQ4-2;C9JDZ2	Fas apoptotic inhibitory molecule 1	18.2765	0.000677275	0.00382145	Matrigel	NA
495	FAM150A	Q6UXT8-2;Q6UXT8	Protein FAM150A	53.2765	1.02701e-05	0.000161672	Matrigel	NA
502	FAM65A	Q6ZS17-4;Q6ZS17-3;Q6ZS17;Q6ZS17-2;A0A0A0MTL6;H3BSV5;H3BMG9;H3BSX9;H3BP86;H3BQI5;H3BU12;Q9Y4F9-2;F5H029;A0A2R8Y7B3;H3BUP6;B7Z6U4;A0A2R8YF77;F5GX51;A0A2R8YEE0;Q9Y4F9;H3BS40	Protein FAM65A	25.8546	0.000185971	0.00143913	Matrigel	NA
507	FARS2	O95363;A0A3B3ITR6;Q5JRF7	Phenylalanine--tRNA ligase, mitochondrial	22.0314	0.000340826	0.00227492	Matrigel	NA
510	FAT1	Q14517;D6RCE4;H0Y9C8;H0Y9H4;H0Y8F5	Protocadherin Fat 1;Protocadherin Fat 1, nuclear form	117.943	3.49747e-07	1.37629e-05	Matrigel	NA
512	FBXL7	J3KNM9;Q9UJT9-2;Q9UJT9	F-box/LRR-repeat protein 7	25.9357	0.000183752	0.00142677	Matrigel	NA
515	FCHSD2	E7ENZ2;E9PG19;O94868-2;O94868;O94868-3;H0YG35;B8ZZW8	F-BAR and double SH3 domains protein 2	27.1031	0.000155123	0.00125832	Matrigel	NA
516	FDFT1	P37268;E9PNM1;A0A1W2PQ47;P37268-5;P37268-4;P37268-3;P37268-2;E9PJG4;E9PS69	Squalene synthase	82.5343	1.62499e-06	4.1807e-05	Matrigel	NA
517	FDPS	P14324-2;P14324;A0A087X1D8;A0A087WVN4;A0A087WTP2;A0A087X090	Farnesyl pyrophosphate synthase	29.1182	0.000117454	0.00102512	Matrigel	NA
518	FEM1B	Q9UK73	Protein fem-1 homolog B	13.6216	0.00189483	0.00832687	Matrigel	NA
528	FLNB	O75369-2;O75369-9;O75369;O75369-8;O75369-6;O75369-3;A0A804HK76;E7EN95;O75369-7;A0A804HL72;O75369-5;O75369-4;A0A804HJC2;H7C5L4;A0A0C4DGA1	Filamin-B	54.6502	9.23961e-06	0.000150243	Matrigel	NA
529	FLNC	Q14315;Q14315-2	Filamin-C	22.1975	0.000331387	0.00223136	Matrigel	NA
530	FLOT1	O75955;O75955-2;A0A140T9R1;A2AB09;A0A140T9X0;A0A140T9W4;A2AB10;A2AB12;A0A140T959;A0A0G2JJQ6;A2AB11;A2AB13;A0A140T9C3;A0A140T907;A0A140T905;A0A140T910;A2ABJ5;A0A140T957;A0A140T9B1;A0A140T974;A0A140T9L9	Flotillin-1	45.334	1.99798e-05	0.000269065	Matrigel	NA
534	FNBP1	Q96RU3-5;Q96RU3-2;B7ZL14;H0Y7W6;Q96RU3-4;Q96RU3-3;Q96RU3	Formin-binding protein 1	15.9159	0.00110814	0.00552329	Matrigel	NA
537	FRY	A0A2R8YCY2;A0A286YFA9;A0A2R8Y5V8;Q5TBA9;B1ALA1	Protein furry homolog	31.9918	8.12038e-05	0.000775485	Matrigel	NA
555	GBP4	Q96PP9;A0A3B3IRS3;Q8N8V2	Guanylate-binding protein 4	44.754	2.10606e-05	0.00027898	Matrigel	NA
557	GCN1L1	Q92616	Translational activator GCN1	18.6708	0.000626932	0.00359925	Matrigel	NA
574	GLIPR1	P48060;B4E3S5;F6VVE8;P48060-2	Glioma pathogenesis-related protein 1	14.2237	0.00163566	0.00747035	Matrigel	NA
583	GNAI3	P08754	Guanine nucleotide-binding protein G(k) subunit alpha	16.6673	0.000941798	0.00491574	Matrigel	NA
589	GNL2	Q13823;H0YG10	Nucleolar GTP-binding protein 2	23.6649	0.000260477	0.00183639	Matrigel	NA
591	GNL3L	Q9NVN8;A0A6I8PS19;A0A6I8PL80;A0A6I8PL58;A0A6I8PL53	Guanine nucleotide-binding protein-like 3-like protein	21.3277	0.000384652	0.00249031	Matrigel	NA
592	GNPAT	O15228;Q5TBH8;O15228-2;Q5TBH6;A0A2R8YH69	Dihydroxyacetone phosphate acyltransferase	15.9507	0.00109969	0.00548652	Matrigel	NA
598	GPATCH4	Q5T3I0;Q5T3I0-3;A0A0A0MRK1;E9PAV9;F8W895	G patch domain-containing protein 4	60.5764	6.01242e-06	0.000108807	Matrigel	NA
609	GRAMD1C	C9J7B8;E9PHT3;Q8IYS0-2;Q8IYS0	GRAM domain-containing protein 1C	19.2837	0.000557437	0.00329069	Matrigel	NA
616	GTF2F1	M0QXD6;P35269;M0R0R9;M0R0Z3	General transcription factor IIF subunit 1	16.9199	0.000892855	0.00472829	Matrigel	NA
617	GTPBP1	O00178;F5H716;B0QY59;H0YGA8	GTP-binding protein 1	53.3344	1.02239e-05	0.000161313	Matrigel	NA
619	GTPBP4	Q9BZE4;Q9BZE4-2;Q9BZE4-3;Q5T3R7	Nucleolar GTP-binding protein 1	25.9361	0.000183741	0.00142677	Matrigel	NA
621	GYS1	P13807-2;P13807;P54840	Glycogen [starch] synthase, muscle	39.6347	3.45101e-05	0.000406747	Matrigel	NA
627	HCCS	P53701	Cytochrome c-type heme lyase	80.0352	1.85262e-06	4.61149e-05	Matrigel	NA
628	hCG_1999928	G8JLL2;A0A0G2JK02;A0A0G2JIU6;A0A0G2JHB6;A0A0G2JKR3;A0A140T9Y1;A0A0G2JLL3;A0A0G2JLA3;A0A0G2JH76;A0A024RCQ8;A0A140T8X7;Q9UMR5-2;Q9UMR5;Q9UMR5-3;A0A0G2JLK6;A0A0G2JLK3	Lysosomal thioesterase PPT2	15.6757	0.00116876	0.00575615	Matrigel	NA
638	HECTD1	A0A087X2H1;Q9ULT8;A0A8I5QJU2;H0YJP0;H0YJD4;A0A8I5KU01;A0A8I5KUD6;G3V4V5;H0YJ72	E3 ubiquitin-protein ligase HECTD1	73.9662	2.5905e-06	5.93405e-05	Matrigel	NA
639	HECTD4	F8VWT9;J3KPF0;A0A804HJX8;Q9Y4D8-2;Q9Y4D8-4;Q9Y4D8;Q9Y4D8-3;Q9Y4D8-5	Probable E3 ubiquitin-protein ligase HECTD4	44.8747	2.08298e-05	0.000278336	Matrigel	NA
644	HERC2	O95714;A0A0J9YVP0;A0A3B3IRP6;A0A0J9YXQ8;A0A0G2JPS8;Q9BVR0	E3 ubiquitin-protein ligase HERC2	28.3701	0.000129973	0.00110229	Matrigel	NA
656	HLCS	A0A8C8QSB1;P50747;P50747-2;A0A6Q8PFK4	Biotin--protein ligase;Biotin--[methylmalonyl-CoA-carboxytransferase] ligase;Biotin--[propionyl-CoA-carboxylase [ATP-hydrolyzing]] ligase;Biotin--[methylcrotonoyl-CoA-carboxylase] ligase;Biotin--[acetyl-CoA-carboxylase] ligase	14.2752	0.00161557	0.00743117	Matrigel	NA
657	HMCES	D6RAZ3;Q96FZ2;D6R9T3;E7EMP6;D6RAI0;D6RGK7	Embryonic stem cell-specific 5-hydroxymethylcytosine-binding protein	15.4052	0.00124195	0.00603895	Matrigel	NA
659	HMGCS1	Q01581;D6RIW1	Hydroxymethylglutaryl-CoA synthase, cytoplasmic	224.629	2.08496e-08	2.13907e-06	Matrigel	NA
662	HN1	Q9UK76;J3KT51;Q9UK76-2;Q9UK76-3;J3KSH8;F2Z3M5	Hematological and neurological expressed 1 protein;Hematological and neurological expressed 1 protein, N-terminally processed	16.6784	0.000939594	0.00490795	Matrigel	NA
665	HNRNPF	P52597;A0A1B0GW42	Heterogeneous nuclear ribonucleoprotein F;Heterogeneous nuclear ribonucleoprotein F, N-terminally processed	136.87	1.83167e-07	8.70992e-06	Matrigel	NA
682	HSPA4	P34932;P34932-2	Heat shock 70 kDa protein 4	42.7017	2.55063e-05	0.000320642	Matrigel	NA
708	IMPDH2	A0A7I2V2T3;P12268;E7ETK5;H0Y4R1;A0A7I2YQK5	Inosine-5-monophosphate dehydrogenase 2	13.091	0.00216595	0.00918462	Matrigel	NA
712	IPO5	O00410;O00410-3;H0Y8C6;O00410-2;E7EV12;E7EQT5;E7ETV3;C9JQT6;C9JZD8;E7ETV8;E7ESZ1;E7EWK4;E7EX05;H0Y3V4;C9JXE0;C9J875	Importin-5	73.3211	2.68855e-06	6.07918e-05	Matrigel	NA
713	IQCJ-SCHIP1	A0A8I5KTZ3;P0DPB3;B3KU38-2;B3KU38;P0DPB3-2;C9J366;A0A1W2PQT1;A0A1W2PR78;A0A1W2PR91;P0DPB3-4;P0DPB3-3;C9JWG6		27.2082	0.000152821	0.00124846	Matrigel	NA
720	IRS2	Q9Y4H2	Insulin receptor substrate 2	76.3409	2.26525e-06	5.35607e-05	Matrigel	NA
738	JAK1	P23458;A0A5F9ZI39;A0A5F9ZHN8;A0A5F9ZH07;A0A5F9ZH32;A0A5F9ZHW0;A0A5F9ZI01;A0A5F9ZHK2;A0A5F9ZHI1	Tyrosine-protein kinase JAK1	34.6433	5.92243e-05	0.000613141	Matrigel	NA
744	KCT2	Q8NC54	Keratinocyte-associated transmembrane protein 2	13.1792	0.00211773	0.00902458	Matrigel	NA
751	KDELC2	Q7Z4H8;Q7Z4H8-2;Q7Z4H8-3;H0YEM3	KDEL motif-containing protein 2	24.1954	0.000239499	0.00172916	Matrigel	NA
752	KEAP1	Q14145;K7EQX2;K7EJ49;K7EJD8;K7ESE0;K7EPZ3	Kelch-like ECH-associated protein 1	16.8871	0.000899024	0.00475002	Matrigel	NA
763	KIF1B	O60333-3	Kinesin-like protein KIF1B	23.1587	0.000282627	0.00196245	Matrigel	NA
769	KIT	A0A0U2N547;A0A8J8Z860;A0A8I5KQZ6;A0A8I5QKL5;A0A8I5QKP7;A0A8I5KS03;P10721-2;P10721;A0A8I5KPX7;A0A8I5KRE7;A0A8I5KR87;A0A8I5KXA4;P10721-4	Mast/stem cell growth factor receptor Kit	138.565	1.73601e-07	8.37046e-06	Matrigel	NA
771	KLHL29	H0Y2P5;Q96CT2-2;Q96CT2	Kelch-like protein 29	13.1152	0.00215257	0.00915607	Matrigel	NA
772	KMT2D	A0A8I5KSG1;A0A804HHR9;O14686;O14686-3;A0A3B3ISC8;A0A8I5QJD5	Histone-lysine N-methyltransferase 2D	130.466	2.25655e-07	1.04422e-05	Matrigel	NA
785	LDLR	J3KMZ9;P01130-4;P01130;P01130-5;H0YMD1;P01130-2;P01130-3;P01130-6;H0YM92;H0YMQ3	Low-density lipoprotein receptor	26.5123	0.000168871	0.00133528	Matrigel	NA
792	LIPA	A0A0A0MT32;P38571-2;P38571;Q5T073	Lysosomal acid lipase/cholesteryl ester hydrolase	25.5581	0.000194371	0.00148087	Matrigel	NA
809	LRP8	Q14114;A0A590UK84;A0A590UJF9;A0A590UJ57;A0A590UK45;E9PP15;A0A590UJ98;A0A590UKB1;A0A590UK97;A0A590UJJ8;A0A590UJT0;A0A590UK53;A0A590UJH5;A0A590UKB5;Q14114-4;Q14114-2;Q14114-3;A0A590UJ39;E9PKG2;H0YEA5	Low-density lipoprotein receptor-related protein 8	107.102	5.30793e-07	1.82991e-05	Matrigel	NA
814	LRRFIP1	Q32MZ4-4	Leucine-rich repeat flightless-interacting protein 1	33.0276	7.15938e-05	0.000706207	Matrigel	NA
815	LRWD1	Q9UFC0;H7C5S6;F8WDB4	Leucine-rich repeat and WD repeat-containing protein 1	23.6165	0.000262502	0.00184501	Matrigel	NA
823	MAMDC2	A0A0G2JQ91;Q7Z304	MAM domain-containing protein 2	113.933	4.06282e-07	1.46666e-05	Matrigel	NA
836	MAPRE2	Q15555-4;Q15555-5;Q15555-3;Q15555;K7EL66;K7ERD8;Q15555-2;M0QX52	Microtubule-associated protein RP/EB family member 2	34.5252	6.00348e-05	0.000618711	Matrigel	NA
841	MB21D2	Q8IYB1	Protein MB21D2	13.6697	0.00187237	0.00825446	Matrigel	NA
842	MBD3	K7EIE8;O95983-2;O95983;A0A0A0MTS6;A0A087WT34;A0A087X1H1;A0A087WZ12	Methyl-CpG-binding domain protein 3	13.0671	0.00217925	0.00921272	Matrigel	NA
843	MBLAC2	Q68D91;Q68D91-2	Metallo-beta-lactamase domain-containing protein 2	78.6893	1.99137e-06	4.83468e-05	Matrigel	NA
847	MCM4	P33991;A0A3B3IU45;A0A3B3IT92;A0A3B3IS57;E5RG31;A0A3B3ITP6;A0A3B3IRR8;E5RFR3;E5RG53;A0A3B3ISC1	DNA replication licensing factor MCM4	100.814	6.8907e-07	2.27327e-05	Matrigel	NA
848	MCM5	P33992;B1AHB1;B1AHB2;B1AHA9	DNA replication licensing factor MCM5;DNA helicase	429.184	1.1808e-09	3.13139e-07	Matrigel	NA
849	MCM6	Q14566	DNA replication licensing factor MCM6	49.0317	1.44779e-05	0.000211494	Matrigel	NA
856	MED14	O60244;H7C3E5	Mediator of RNA polymerase II transcription subunit 14	38.1562	4.02286e-05	0.000458318	Matrigel	NA
858	MEF2D	Q14814-4;Q14814-6;Q14814-5;Q14814;Q14814-3;Q14814-2;Q05BX2	Myocyte-specific enhancer factor 2D	31.5671	8.55966e-05	0.000799714	Matrigel	NA
859	MEMO1	Q9Y316-2;Q9Y316;Q9Y316-3	Protein MEMO1	29.8037	0.000107256	0.000953	Matrigel	NA
862	MGAT1	P26572;D6RF69;D6RA48;D6RBS3;D6RAK2;D6R9U2;D6RD15;D6RB69;D6RHZ8	Alpha-1,3-mannosyl-glycoprotein 2-beta-N-acetylglucosaminyltransferase	42.8432	2.51651e-05	0.000318373	Matrigel	NA
863	MGEA5	O60502-4;O60502;O60502-2;O60502-3;H7C3X0	Protein O-GlcNAcase	16.5947	0.000956483	0.00495861	Matrigel	NA
869	MICALL1	B0QY91;Q8N3F8;B0QY86;A0A7P0T9P2;A0A7P0Z4L3;A0A7P0T8A6;H0Y6J8;A0A7P0Z427;A0A7P0T7Z5	MICAL-like protein 1	15.3714	0.00125148	0.00607245	Matrigel	NA
884	MOV10	Q5JR04;Q9HCE1;A0A8I5KZ07;A0A8I5KXC3;Q9HCE1-2;A0A8I5QKW4	Putative helicase MOV-10	23.8982	0.000250984	0.00179144	Matrigel	NA
891	MRAS	O14807;C9J8Q6;O14807-2	Ras-related protein M-Ras	43.1468	2.44513e-05	0.00031163	Matrigel	NA
904	MTM1	A0A8I5QJV9;A0A8I5KRS4;A0A8I5QJL1;A0A8I5KZ76;Q13496-2;Q13496;A0A8I5KT87;A0A8I5KYJ1;A0A8I5KVR9;A0A8I5KNI6;A0A8I5KZ85;A0A8I5KVB1;A0A8I5KQR6;A0A8I5KW93;B7Z499	Myotubularin	21.3998	0.000379858	0.0024656	Matrigel	NA
907	MVD	P53602;H3BP35;H3BQ47	Diphosphomevalonate decarboxylase	20.0028	0.000487515	0.00298792	Matrigel	NA
909	MYBBP1A	Q9BQG0;Q9BQG0-2;I3L1L3;I3L2H8;I3L311	Myb-binding protein 1A	30.6421	9.62125e-05	0.000874025	Matrigel	NA
912	MYEF2	A0A0A0MQW0;A0A0A0MR39;Q9P2K5-2;Q9P2K5;A0A087WUT0;A0A0C4DGV1;Q9P2K5-4;H0YN19;Q9P2K5-3;H0YKS1	Myelin expression factor 2	127.884	2.46145e-07	1.10926e-05	Matrigel	NA
959	NEDD1	Q8NHV4;Q8NHV4-3;Q8NHV4-2;G3V2M9;G3V4I9;G3V4L2;G3V2V3	Protein NEDD1	24.5099	0.000228032	0.00167086	Matrigel	NA
965	NFASC	O94856;O94856-6;H7BY57;X6RKN2;O94856-11;O94856-5;O94856-7;O94856-9;O94856-13;O94856-10;O94856-8;O94856-3;O94856-12;O94856-4;O94856-2;A0A7P0Z4R6;D6RBU5;H7C0L6;D6RHX4;H7C073;A0A0C4DG92	Neurofascin	43.1273	2.44966e-05	0.000311631	Matrigel	NA
975	NO66	Q9H6W3;Q9H6W3-2	Bifunctional lysine-specific demethylase and histidyl-hydroxylase NO66	25.6413	0.000191966	0.00147231	Matrigel	NA
977	NOC3L	Q8WTT2	Nucleolar complex protein 3 homolog	30.5152	9.77921e-05	0.000881407	Matrigel	NA
978	NOL7	Q9UMY1;H7C2B1;Q9UMY1-2	Nucleolar protein 7	14.0214	0.00171762	0.00773547	Matrigel	NA
980	NOM1	Q5C9Z4	Nucleolar MIF4G domain-containing protein 1	38.1438	4.02814e-05	0.000458318	Matrigel	NA
987	NPHP3	Q7Z494;Q7Z494-2;A0A0C4DG93;A0A0J9YXS1;F2Z3A8;Q7Z494-5;Q7Z494-3;Q7Z494-6	Nephrocystin-3	17.7713	0.000749201	0.0041227	Matrigel	NA
996	NSMCE4A	Q9NXX6-2;Q9NXX6	Non-structural maintenance of chromosomes element 4 homolog A	17.6194	0.000772639	0.00423477	Matrigel	NA
997	NT5C2	A0A6Q8PHP0;P49902;P49902-2;A0A6Q8PHB5;Q5JUV4;A0A6Q8PG36;REV__Q17RW3;REV__F5GWJ3;REV__M0QX83;A0A6Q8PF50;REV__A0A804HLB1;Q5JUV6;REV__H0YES7;S4R3A6;A0A6Q8PEZ2;S4R3E7;REV__A0A1B0GW38;A0A6Q8PFH2	Cytosolic purine 5-nucleotidase	77.6549	2.10671e-06	5.02622e-05	Matrigel	NA
1012	NUP107	P57740;P57740-2;P57740-3;G3V1T4;H0YG15	Nuclear pore complex protein Nup107	51.2273	1.20824e-05	0.000182693	Matrigel	NA
1014	NUP160	Q12769;G3V198;E9PR16;Q12769-3;Q12769-2;E9PSI3	Nuclear pore complex protein Nup160	15.3996	0.00124353	0.00604236	Matrigel	NA
1017	NUP93	Q8N1F7;H3BVG0;Q8N1F7-2;H3BPA9;H3BVE2;H3BV11;H3BRI8;H3BM93;H3BNN5;H3BRD9;H3BV15;H3BMX0;H3BP95	Nuclear pore complex protein Nup93	43.3781	2.39244e-05	0.000307758	Matrigel	NA
1020	OCRL	Q01968-2;Q01968;A0A2R8YG38;A0A2R8YCN4;A0A8I5KTM3;A0A2R8YF88	Inositol polyphosphate 5-phosphatase OCRL-1	56.256	8.19039e-06	0.000137954	Matrigel	NA
1029	OSMR	Q99650;Q99650-2;H0Y8W9;H0YAD1	Oncostatin-M-specific receptor subunit beta	35.0046	5.68252e-05	0.00059632	Matrigel	NA
1035	PAF1	Q8N7H5-3;Q8N7H5;B4DGJ5;Q8N7H5-2	RNA polymerase II-associated factor 1 homolog	27.4906	0.000146843	0.00121467	Matrigel	NA
1043	PATL1	Q86TB9;Q86TB9-4;Q86TB9-2	Protein PAT1 homolog 1	24.0332	0.000245683	0.00176457	Matrigel	NA
1045	PBLD	A0A0C4DFS0;P30039-2;P30039;V9GY00	Phenazine biosynthesis-like domain-containing protein	15.6172	0.00118413	0.00579871	Matrigel	NA
1048	PCBP2	F8VRH0		35.4373	5.41071e-05	0.000577505	Matrigel	NA
1049	PCBP4	C9JZY3;C9J0A4;P57723;C9JTY5;P57723-2;C9IZV9;C9J7A9;C9JSA6;C9J5V4	Poly(rC)-binding protein 4	35.4144	5.42467e-05	0.000577651	Matrigel	NA
1051	PCDHGB5	Q9Y5G0;Q9Y5G0-2	Protocadherin gamma-B5	14.1162	0.00167858	0.00761935	Matrigel	NA
1056	PDCD1LG2	Q9BQ51;Q9BQ51-3;Q9BQ51-2	Programmed cell death 1 ligand 2	36.6472	4.73068e-05	0.00051857	Matrigel	NA
1086	PIK3C2A	O00443;A0A0C4DGF9;O00443-2;E9PPP3	Phosphatidylinositol 4-phosphate 3-kinase C2 domain-containing subunit alpha	47.3939	1.66507e-05	0.000233347	Matrigel	NA
1092	PLA2G15	Q8NCC3;H3BMU8;Q8NCC3-2;H3BM47;B4DPU0;B4DJW4;H3BPT3	Group XV phospholipase A2	30.5817	9.69597e-05	0.000877075	Matrigel	NA
1099	PLCG1	P19174;P19174-2;V9GY71;V9GYH5;A0A0D9SEK2;M0QX77;V9GY63	1-phosphatidylinositol 4,5-bisphosphate phosphodiesterase gamma-1	20.5814	0.000438909	0.00273535	Matrigel	NA
1110	PMPCA	Q10713;Q10713-2;Q5SXN9	Mitochondrial-processing peptidase subunit alpha	48.1717	1.55725e-05	0.000222658	Matrigel	NA
1113	POGZ	Q7Z3K3-5;Q7Z3K3-7;Q7Z3K3-2;Q7Z3K3-3;Q7Z3K3-6;Q7Z3K3;Q7Z3K3-4;M0R2X2;H7C238;H0YCT3	Pogo transposable element with ZNF domain	17.851	0.000737263	0.004061	Matrigel	NA
1117	POMP	Q9Y244;A0A1W2PS02	Proteasome maturation protein	14.002	0.00172572	0.00776179	Matrigel	NA
1126	PPP1R13L	Q8WUF5;K7EN03	RelA-associated inhibitor	28.9148	0.000120707	0.00104426	Matrigel	NA
1129	PPP2R1A	P30153;B3KQV6;C9J9C1;E9PH38;E9PPI5;E9PHZ6	Serine/threonine-protein phosphatase 2A 65 kDa regulatory subunit A alpha isoform	18.1674	0.000692061	0.00388264	Matrigel	NA
1132	PPT2	G8JLL2;A0A0G2JK02;A0A0G2JIU6;A0A0G2JHB6;A0A0G2JKR3;A0A140T9Y1;A0A0G2JLL3;A0A0G2JLA3;A0A0G2JH76;A0A024RCQ8;A0A140T8X7;Q9UMR5-2;Q9UMR5;Q9UMR5-3;A0A0G2JLK6;A0A0G2JLK3	Lysosomal thioesterase PPT2	15.6757	0.00116876	0.00575615	Matrigel	NA
1138	PRIMPOL	Q96LW4;Q96LW4-2;A0A5S6SZ32	DNA-directed primase/polymerase protein	198.451	3.59911e-08	2.83981e-06	Matrigel	NA
1139	PRKAR1B	H7BYW5;P31321	cAMP-dependent protein kinase type I-beta regulatory subunit	20.6288	0.000435193	0.00272045	Matrigel	NA
1147	PRPF8	Q6P2Q9;I3L0J9;I3L3Z8;I3L1T8	Pre-mRNA-processing-splicing factor 8	54.5892	9.28259e-06	0.000150243	Matrigel	NA
1150	PRRC2A	P48634;P48634-3;P48634-2;P48634-4	Protein PRRC2A	13.7655	0.0018286	0.00809586	Matrigel	NA
1153	PRUNE2	A0A088AWP5;Q8WUY3-4;Q8WUY3;Q8WUY3-2;Q8WUY3-3;E9PDC2;H7BZH9;X6R9J3;Q5JUB9;Q5JUB8;Q8WUY3-5	Protein prune homolog 2	157.298	9.97881e-08	5.78184e-06	Matrigel	NA
1161	PSMF1	Q5QPM7;Q92530;H0Y555;F5H4Z3;Q5QPM9	Proteasome inhibitor PI31 subunit	26.5635	0.000167623	0.00132779	Matrigel	NA
1173	PTPN18	E7EMB8;Q99952-2;Q99952	Tyrosine-protein phosphatase non-receptor type 18	19.5851	0.000526732	0.00316085	Matrigel	NA
1180	PUM2	C9JW01		33.396	6.85152e-05	0.000685649	Matrigel	NA
1181	PVR	A0A0A0MSA9;A0A0C4DG49;P15151-3;P15151-2;P15151-4;P15151	Poliovirus receptor	71.2029	3.04404e-06	6.66307e-05	Matrigel	NA
1182	PWP2	A0A0B4J2E5;Q15269;A0A0J9YX21;C9J544	Periodic tryptophan protein 2 homolog	16.9746	0.000882656	0.00468869	Matrigel	NA
1184	PYGO1	Q9Y3Y4-2;Q9Y3Y4	Pygopus homolog 1	52.8534	1.06155e-05	0.000164852	Matrigel	NA
1187	QTRTD1	Q9H974-2;Q9H974-3;Q9H974;Q9H974-4	Queuine tRNA-ribosyltransferase subunit QTRTD1	30.0162	0.000104316	0.000929278	Matrigel	NA
1191	RAB32	Q13637;P57729;H0YEA4	Ras-related protein Rab-32	155.927	1.03684e-07	5.85983e-06	Matrigel	NA
1196	RAB6B	Q9NRW1;Q9NRW1-2;J3KR73;C9J0I2	Ras-related protein Rab-6B	21.9472	0.000345736	0.00230102	Matrigel	NA
1208	RAPGEF6	D6RE77;A0A5F9ZHG7;E9PCH4;Q8TEU7-2;Q8TEU7-5;Q8TEU7-3;Q8TEU7;Q8TEU7-4;B7Z7Y1;Q8TEU7-6	Rap guanine nucleotide exchange factor 6	53.4988	1.00942e-05	0.000159999	Matrigel	NA
1218	RBM28	Q9NW13;Q9NW13-2;C9JE21;C9JAA9;H7C5G8	RNA-binding protein 28	16.6159	0.000952161	0.00494364	Matrigel	NA
1219	RBM34	A2A2V2;P42696;P42696-2;Q5TCT4;H7C5M1	RNA-binding protein 34	20.4405	0.000450176	0.00278133	Matrigel	NA
1221	RBMS2	Q15434;F8W1T6;F8VQS9;F5H5C8;F8VV01;F8VZR4;A0A1W2PQV1	RNA-binding motif, single-stranded-interacting protein 2	19.1902	0.000567413	0.00332175	Matrigel	NA
1229	REEP3	Q6NUK4;A0A0U1RR85;Q6NUK4-2	Receptor expression-enhancing protein 3	29.8986	0.000105932	0.000942449	Matrigel	NA
1230	REEP4	E5RGS2;Q9H6H4-2;Q9H6H4	Receptor expression-enhancing protein;Receptor expression-enhancing protein 4	21.3988	0.000379925	0.0024656	Matrigel	NA
1231	REXO4	Q9GZR2;A0A0C4DG22;A0A0C4DG31;Q9GZR2-2	RNA exonuclease 4	30.4736	9.83155e-05	0.000884968	Matrigel	NA
1237	RHEB	Q15382;C9J931;C9J469;F8WBL3	GTP-binding protein Rheb	28.1394	0.000134157	0.00113499	Matrigel	NA
1239	RHOJ	Q9H4E5-2;Q9H4E5;G3V476;G3V4H1;F8WET9;B1AH79	Rho-related GTP-binding protein RhoJ	83.5655	1.5411e-06	4.04026e-05	Matrigel	NA
1253	RPF1	Q9H9Y2	Ribosome production factor 1	14.828	0.0014178	0.00672796	Matrigel	NA
1257	RPL35A	P18077;C9K025;F8WBS5;F8WB72	60S ribosomal protein L35a	13.5259	0.00194053	0.00848442	Matrigel	NA
1264	RPS11	P62280;M0QZC5;M0R1H5;M0R1H6	40S ribosomal protein S11	17.9605	0.000721221	0.00400705	Matrigel	NA
1267	RQCD1	Q92600;Q92600-2;Q92600-3;F8WBZ6	Cell differentiation protein RCD1 homolog	58.112	7.15314e-06	0.00012518	Matrigel	NA
1273	RRN3	F5H148;H3BMT1;Q9NYV6-2;Q9NYV6	RNA polymerase I-specific transcription initiation factor RRN3	180.613	5.44496e-08	3.87041e-06	Matrigel	NA
1280	SAMD4A	Q9UPU9-3;Q9UPU9;Q9UPU9-2;G3V2R1	Protein Smaug homolog 1	27.1704	0.000153645	0.00125222	Matrigel	NA
1286	SASH1	O94885;A0A1B0GVI0;A0A1B0GWB9;S6FRS6;A0A2R8Y4K8;Q9NSI8;Q9NSI8-3	SAM and SH3 domain-containing protein 1	221.85	2.20263e-08	2.13907e-06	Matrigel	NA
1291	SCFD1	Q8WVM8;A0A7I2V5Z4;A0A7I2V3B4;A0A7I2V3G4;A0A7I2V4U2;A0A7I2V4R0;A0A7I2V5I2;A0A7I2V4B8;Q8WVM8-2;A0A7I2V320;Q8WVM8-3;A0A7I2V2U5;B7Z5N7;A0A7I2V448;G3V2M8;A0A7I2V590;A0A7I2V362;A0A7I2V3C9;A0A7I2YQR2;A0A7I2V534;H0YIZ7;G3V5E2;A0A7I2V5H5;H0YJY1;A0A7I2V321;A0A7I2YQQ1;G3V3K9;A0A7I2V4B9;A0A7I2V5R9;G3V4I1;J3KNG4;G3V5F3;A0A7I2V3Y3;A0A7I2V414;H0YJS6;G3V363	Sec1 family domain-containing protein 1	19.064	0.000581216	0.00338184	Matrigel	NA
1293	SCN9A	Q15858-4;Q15858-3;Q15858-2;Q15858;A0A590UJB2;A0A0C4DG82;A0A1B0GWA6;P35499;Q99250-2;Q99250	Sodium channel protein type 9 subunit alpha	65.9244	4.21408e-06	8.57112e-05	Matrigel	NA
1299	SEC23B	A0A2R8YFH5;Q15437;Q5QPE2;Q5QPE1	Protein transport protein Sec23B	151.273	1.1837e-07	6.47747e-06	Matrigel	NA
1301	SEC24C	P53992;G5EA31;P53992-2	Protein transport protein Sec24C	17.7374	0.000754352	0.00414443	Matrigel	NA
1312	SF3B1	O75533;B4DGZ4;A0A494C1M2;H7C341;O75533-2;F8WC19	Splicing factor 3B subunit 1	19.1059	0.000576587	0.00336343	Matrigel	NA
1324	SH3RF1	Q7Z6J0;Q7Z6J0-3;H0YA90	E3 ubiquitin-protein ligase SH3RF1	27.7068	0.00014246	0.00118487	Matrigel	NA
1327	SHROOM3	A0A2R8Y5P9;Q8TF72	Protein Shroom3	89.3805	1.15576e-06	3.26596e-05	Matrigel	NA
1329	SIN3B	O75182-2;O75182;M0QYC5;O75182-3	Paired amphipathic helix protein Sin3b	20.8219	0.000420456	0.00264995	Matrigel	NA
1334	SKIV2L2	P42285;H0YAC4;D6REC7	Superkiller viralicidic activity 2-like 2	52.8951	1.05808e-05	0.000164852	Matrigel	NA
1335	SLC12A2	G3XAL9;P55011;P55011-3	Solute carrier family 12 member 2	1083.13	1.88487e-11	4.33207e-08	Matrigel	NA
1344	SLC25A22	Q9H936;E9PJH7;A0A0D9SFE1;A0A0D9SEI9;E9PS95;K4DIA8;K4DIB8;K4DIB3;K4DIB6;E9PQ36;E9PI74;A0A0D9SG84;K4DIA2;K4DIB0;A0A0D9SFA8;E9PJY0;A0A0A6YYN8;Q9H1K4;K4DIB4	Mitochondrial glutamate carrier 1	246.145	1.39217e-08	1.62695e-06	Matrigel	NA
1355	SLC35E1	Q96K37;H7C1I0;Q96K37-2;C9JK45	Solute carrier family 35 member E1	16.984	0.000880923	0.0046867	Matrigel	NA
1360	SLC4A7	Q9Y6M7-7;Q9Y6M7-6;Q9Y6M7-13;Q9Y6M7-8;Q9Y6M7-14;Q9Y6M7-11;Q9Y6M7-3;Q9Y6M7-10;Q9Y6M7-5;H7C3C4;C9J240;Q6U841-3;E7EW28;F8WDX9;Q6U841-4;Q6U841-2;Q6U841	Sodium bicarbonate cotransporter 3;Anion exchange protein	110.498	4.63814e-07	1.64845e-05	Matrigel	NA
1363	SLC7A6	Q92536;H3BSB6;H3BPV6;H3BUR2;H3BUA4;H3BNF5;E7EPZ8	Y+L amino acid transporter 2	33.8492	6.49457e-05	0.000660473	Matrigel	NA
1372	SMARCA4	P51532;Q9HBD4;A0A2R8Y7S2;A0A2R8Y4P4;P51532-3;P51532-2;P51532-5;P51532-4;A0A2R8YGG3;A0A2R8YG32;A0A2R8Y440;A0A2R8Y7F3;A0A2R8Y4C5;A0A2R8Y6N0;A0A2R8YF80;A0A2R8Y7Y7;A0A2R8YF58;A0A2R8Y526;A0A2R8Y6V2;A0A2R8YDA1;A0A2R8YGP5;A0A2R8Y523;A0A2R8Y5K3;A0A2R8YFK5;K7EQF0;K7EP28;A0A2R8YCY3;A0A2R8Y4R6;A0A2R8YFV8;A0A2R8Y7R0;A0A0U1RRF5;A0A2R8Y583;A0A2R8Y866;A0A2R8YF38	Transcription activator BRG1	28.5208	0.000127324	0.00108116	Matrigel	NA
1374	SMARCD1	Q96GM5-2;Q96GM5;F8VUB0;F8VRQ4;F8VW95;C9JYI7;F8VZ70	SWI/SNF-related matrix-associated actin-dependent regulator of chromatin subfamily D member 1	35.78	5.20662e-05	0.000562334	Matrigel	NA
1392	SOGA1	O94964-2;O94964;H0YDM2;O94964-4;X6R3R3;O94964-3;E9PJP2;Q5TF21	Protein SOGA1;N-terminal form;C-terminal 80 kDa form	31.8613	8.2524e-05	0.00078375	Matrigel	NA
1393	SP2	Q02086-2;Q02086	Transcription factor Sp2	16.0757	0.00106995	0.00536919	Matrigel	NA
1401	SPTLC2	O15270;H0YJV2;Q9NUV7	Serine palmitoyltransferase 2	13.3582	0.00202387	0.00873801	Matrigel	NA
1404	SREBF2	Q12772;A0A087X1T2;G3V0I8;Q12772-2;H0Y7E5	Sterol regulatory element-binding protein 2;Processed sterol regulatory element-binding protein 2	25.8864	0.000185097	0.00143559	Matrigel	NA
1407	SRXN1	Q9BYN0	Sulfiredoxin-1	12.7209	0.00238342	0.00989982	Matrigel	NA
1420	STK25	O00506;O00506-3;O00506-2;E7EM58;C9J6L2;C9JCC0;C9J232;H7C279;C9JN58;C9JDH9;C9K0M6;C9JIH8;C9JJV0;C9JFA1	Serine/threonine-protein kinase 25	88.0691	1.23129e-06	3.4652e-05	Matrigel	NA
1427	STX18	Q9P2W9;D6RF48;D6RC71	Syntaxin-18	23.3642	0.000273369	0.0019096	Matrigel	NA
1430	STXBP6	Q8NFX7-2;Q8NFX7;Q8NFX7-3;F8VZZ2	Syntaxin-binding protein 6	147.304	1.3295e-07	6.79989e-06	Matrigel	NA
1432	SUFU	Q9UMX1-2;Q9UMX1-3;Q9UMX1	Suppressor of fused homolog	19.069	0.000580655	0.00338143	Matrigel	NA
1433	SULT1E1	H0Y8G0;P49888	Sulfotransferase;Estrogen sulfotransferase	41.3429	2.90891e-05	0.000354363	Matrigel	NA
1439	SYDE1	Q6ZW31-2;Q6ZW31;M0QXZ8;M0R101;Q5VT97	Rho GTPase-activating protein SYDE1	79.8082	1.87517e-06	4.65083e-05	Matrigel	NA
1452	TAX1BP1	B8ZZD4;Q86VP1-2;Q86VP1;Q86VP1-4;Q86VP1-3;H7C3L5;F8WBU9;C9JBZ7;C9J7J4;V9GZ06	Tax1-binding protein 1	57.3282	7.57036e-06	0.000129845	Matrigel	NA
1467	TBCK	Q8TEA7;Q8TEA7-3;Q8TEA7-2;Q5HYF5;D6RDG2;H0Y959;D6RDY5	TBC domain-containing protein kinase-like protein	630.383	2.12488e-10	1.59303e-07	Matrigel	NA
1468	TBL3	Q12788;J3KNP2;H3BN88	Transducin beta-like protein 3	24.2286	0.000238256	0.0017256	Matrigel	NA
1470	TCAF2	Q8N1I1;A0A1B0GVM2;A6NFQ2-3;A6NFQ2-2;A6NFQ2	TRPM8 channel-associated factor 2	59.16	6.63831e-06	0.000118272	Matrigel	NA
1472	TCERG1	A0A7P0T8N8;O14776-2;O14776;G3V220	Transcription elongation regulator 1	14.5392	0.00151718	0.00706344	Matrigel	NA
1479	TEX2	Q8IWB9;Q8IWB9-2;J3KRZ8	Testis-expressed sequence 2 protein	58.3152	7.04959e-06	0.000123997	Matrigel	NA
1493	TJP1	A0A7I2V5U5;G5E9E7;A0A0G2JNH2;Q07157-2	Tight junction protein ZO-1	22.4914	0.000315459	0.00215172	Matrigel	NA
1504	TMEM201	H0Y4R5;Q5SNT2;Q5SNT2-2;H0Y994	Transmembrane protein 201	24.2075	0.000239042	0.00172796	Matrigel	NA
1526	TNPO3	C9J7E5;Q9Y5L0;Q9Y5L0-1;E9PFH4;Q9Y5L0-3;Q9Y5L0-5	Transportin-3	22.374	0.000321709	0.0021811	Matrigel	NA
1554	TRIP12	A0A6Q8PHK0;A0A6Q8PGG9;Q14669-3;Q14669;Q14669-2;Q14669-4;G5E9G6;C9JLD7;C9JLJ5;C9JSX9;H7C1L9;F8W9P3	E3 ubiquitin-protein ligase TRIP12	29.4035	0.000113072	0.000991895	Matrigel	NA
1557	TRPM4	Q8TD43;Q8TD43-2;Q8TD43-3;M0R3H6;E9PGK7;O94759-3;O94759-2;O94759	Transient receptor potential cation channel subfamily M member 4	39.4893	3.50265e-05	0.000410727	Matrigel	NA
1566	TTC1	Q99614;A0A804HKC5;A0A804HIB8;A0A804HKI4;A0A804HHT7;H0YB37;A0A804HL30;A0A804HJM4	Tetratricopeptide repeat protein 1	13.2282	0.00209153	0.00892949	Matrigel	NA
1568	TTC27	Q6P3X3;F8WCH1;H7C3A3;A0A3B3IS02	Tetratricopeptide repeat protein 27	48.1531	1.55973e-05	0.000222658	Matrigel	NA
1573	TUBA4A	P68366-2;P68366	Tubulin alpha-4A chain	21.2264	0.000391514	0.00251818	Matrigel	NA
1574	TUBB2A	Q13885;Q9BVA1	Tubulin beta-2A chain;Tubulin beta-2B chain	14.4709	0.00154193	0.00714491	Matrigel	NA
1575	TUBB2B	Q13885;Q9BVA1	Tubulin beta-2A chain;Tubulin beta-2B chain	14.4709	0.00154193	0.00714491	Matrigel	NA
1580	TXLNG	Q9NUQ3;Q9NUQ3-2	Gamma-taxilin	37.5695	4.28155e-05	0.000480337	Matrigel	NA
1584	UBAC2	X6R5E5;Q8NBM4-4;Q8NBM4-3;Q8NBM4-2;Q8NBM4;A0A087WXT1	Ubiquitin-associated domain-containing protein 2	32.4877	7.64189e-05	0.00074363	Matrigel	NA
1586	UBAP2	A0A8C8MQ70;Q5T6F2;A0A8C8KGQ8;Q5T6F2-2;A0A804HIK1;A0A804HLJ4;A0A804HLD2;A2A305;A0A0D9SFI5;H0YDN2	Ubiquitin-associated protein 2	220.366	2.26882e-08	2.13907e-06	Matrigel	NA
1611	USP13	Q92995;A0A7P0TAP9;Q92995-2;A0A7P0TB69;A0A7P0TAJ9;H7C5J3;A0A7P0TB92;A0A7P0Z4C0;A0A7P0T859;A0A7P0T9H6;A0A7P0T949;A0A7P0TAC6;A0A7P0T9F2;A0A7P0TB48;A0A7P0Z4R3;A0A7P0Z460;A0A7P0TAM7;A0A7P0TAN6;A0A7P0Z4P4	Ubiquitin carboxyl-terminal hydrolase 13	24.9741	0.000212311	0.00158431	Matrigel	NA
1613	USP24	Q9UPU5;A0A0U1RQI9	Ubiquitin carboxyl-terminal hydrolase 24	18.012	0.000713822	0.00398204	Matrigel	NA
1615	USP9X	Q93008;Q93008-3;O00507;O00507-2;H7C2M9	Probable ubiquitin carboxyl-terminal hydrolase FAF-X	12.709	0.00239089	0.00992486	Matrigel	NA
1616	VAC14	Q08AM6;H3BUU8;H3BQD9;H3BN23;A0A087WT26;Q08AM6-2	Protein VAC14 homolog	21.7117	0.00035994	0.00237264	Matrigel	NA
1623	VPRBP	Q9Y4B6-3;Q9Y4B6-2;Q9Y4B6	Protein VPRBP	17.0676	0.000865666	0.00462337	Matrigel	NA
1627	VSIG1	Q86XK7;Q86XK7-2	V-set and immunoglobulin domain-containing protein 1	45.4496	1.97726e-05	0.00026837	Matrigel	NA
1633	WFS1	A0A669KAX3;O76024;H0Y9G5;A0A804HK77;A0A804HIL2;A0A669KBF0;A0A669KB26;A0A804HIL0;A0A804HKM5	Wolframin	23.5021	0.000267361	0.00187343	Matrigel	NA
1636	WNK4	Q96J92-3;Q96J92;K7ENT7;Q96J92-2	Serine/threonine-protein kinase WNK4	17.2448	0.000834359	0.00448744	Matrigel	NA
1641	XPO5	Q9HAV4;H0Y3W3;E2QRM3;H0Y9I3;H0Y3Q8;H0YA57	Exportin-5	63.1166	5.06077e-06	9.69943e-05	Matrigel	NA
1642	XPO6	Q96QU8-2;Q96QU8;I3L2K0;I3L0S8	Exportin-6	14.6665	0.00147235	0.00688872	Matrigel	NA
1647	ZAK	Q9NYL2-2	Mitogen-activated protein kinase kinase kinase MLT	28.7827	0.000122878	0.00105905	Matrigel	NA
1653	ZFAND3	H0Y398;E2QRF5;Q9H8U3;C9JQ48	AN1-type zinc finger protein 3	304.168	5.45439e-09	8.54727e-07	Matrigel	NA
1665	ZNHIT1	O43257	Zinc finger HIT domain-containing protein 1	59.1686	6.63424e-06	0.000118272	Matrigel	NA
1	AAMP	C9JG97;C9JEH3;Q13685;H7C0R2;C9JTS3	Angio-associated migratory cell protein	36.303	4.91292e-05	0.000535576	NA	NA
4	AARSD1	C9J5N1;B3KSP9;Q9BTE6;Q9BTE6-2;Q9BTE6-3;K7EQ85;L7N2F4;H7C054	Alanyl-tRNA editing protein Aarsd1	63.3678	4.97701e-06	9.6307e-05	NA	NA
7	ABHD10	Q9NUJ1;Q9NUJ1-3	Mycophenolic acid acyl-glucuronide esterase, mitochondrial	17.0426	0.000870195	0.00464037	NA	NA
10	ABHD4	Q8TB40;F5H6T0;Q8TB40-2;F5H067;H0YFD5;F5GZC9;J3KMW0	Abhydrolase domain-containing protein 4	24.2449	0.000237648	0.00172301	NA	NA
12	ACADM	Q5T4U5;P11310;P11310-2;A0A7P0TB55;A0A7P0T8G6;A0A7P0TB51;F6YB23;A0A7P0T932;H0YDT5;A0A7P0TAB2;A0A7P0TBD1;A0A7P0T8J9;A0A7P0TA63;E9PJM9;A0A7P0TA39	Medium-chain specific acyl-CoA dehydrogenase, mitochondrial	13.2398	0.00208539	0.00891983	NA	NA
15	ACLY	P53396-2;P53396-3	ATP-citrate synthase	17.2091	0.000840553	0.00451021	NA	NA
17	ACOT1	Q86TX2;G3V4F2;A0A087WT95;P49753;P49753-2;Q3I5F7	Acyl-coenzyme A thioesterase 1;Acyl-coenzyme A thioesterase 2, mitochondrial	37.7054	4.21988e-05	0.000475426	NA	NA
18	ACOT13	Q9NPJ3-2;Q9NPJ3	Acyl-coenzyme A thioesterase 13;Acyl-coenzyme A thioesterase 13, N-terminally processed	16.6245	0.000950428	0.00494208	NA	NA
19	ACOT2	Q86TX2;G3V4F2;A0A087WT95;P49753;P49753-2;Q3I5F7	Acyl-coenzyme A thioesterase 1;Acyl-coenzyme A thioesterase 2, mitochondrial	37.7054	4.21988e-05	0.000475426	NA	NA
20	ACP2	E9PQY3;P11117;B7Z7D2;A0A5F9ZHR7;E9PHY0;A0A5F9ZH82;A0A5F9ZI20;A0A5F9ZH40;B7Z6U3;P11117-2	Lysosomal acid phosphatase	46.6789	1.77233e-05	0.000244895	NA	NA
23	ACSL4	O60488-2;O60488;A0A804HI36;D6RF95;H0Y9A0;D6RDA8	Long-chain-fatty-acid--CoA ligase 4	52.4261	1.09788e-05	0.000169729	NA	NA
29	ACYP1	G3V2U7;P07311;G3V3F8;G3V597;P07311-2	Acylphosphatase;Acylphosphatase-1	41.4822	2.86947e-05	0.000350177	NA	NA
31	ADCK4	M0R001;A0A7I2V3G8;A0A7I2V544;A0A7I2V5Z5;M0R0L2;Q96D53-2;Q96D53	AarF domain-containing protein kinase 4	24.9334	0.000213637	0.00158902	NA	NA
32	ADD1	P35611-3;P35611;E7ENY0;P35611-6;E7EV99;P35611-2;P35611-4;A0A804HL01;P35611-5;H0Y9H2;D6RF25;D6RJE2;D6RAH3;H0YG19;H0YFD8;P35612-2;P35612-8;P35612-9;P35612-3;P35612;P35612-4	Alpha-adducin	20.567	0.000440042	0.00273835	NA	NA
33	ADGRG1	Q9Y653-5;Q9Y653-2;Q9Y653-3;Q9Y653;H3BSJ6;H3BRH0;A0A5F9ZHT7;A0A5F9ZH94;Q9Y653-4	G-protein coupled receptor 56;GPR56 N-terminal fragment;GPR56 C-terminal fragment	89.9029	1.12725e-06	3.21975e-05	NA	NA
40	ADRA2A	P08913	Alpha-2A adrenergic receptor	20.8784	0.000416263	0.00264285	NA	NA
41	ADSS	P30520;Q8N142;G3V5D8;G3V232;Q8N142-2	Adenylosuccinate synthetase isozyme 2	23.5821	0.000263952	0.00185331	NA	NA
44	AHCYL1	O43865;O43865-2	Putative adenosylhomocysteinase 2	30.9878	9.20662e-05	0.000846395	NA	NA
46	AHDC1	Q5TGY3	AT-hook DNA-binding motif-containing protein 1	17.5249	0.000787664	0.00429613	NA	NA
48	AHR	A0A1B0GVI7;P35869;A0A2R8Y7G1;E5RGQ2;A0A494BZY4;G3V143;E5RFG4;A0A7I2PK40;A9YTQ3;A9YTQ3-3;A9YTQ3-2	Aryl hydrocarbon receptor	16.2469	0.00103079	0.00523752	NA	NA
52	AK4	P27144;A0A8I5KW96;F8VS11	Adenylate kinase 4, mitochondrial	15.7738	0.00114354	0.0056643	NA	NA
56	AKAP2	Q9Y2D5-6;Q9Y2D5-4;Q9Y2D5;Q9Y2D5-5;Q9Y2D5-7;C9JVY5	A-kinase anchor protein 2	22.5715	0.000311279	0.00213107	NA	NA
58	AKR1C3	A0A0A0MSS8;P42330;S4R3Z2;S4R3D5;P17516;P42330-2;P52895-2	Aldo-keto reductase family 1 member C3;Aldo-keto reductase family 1 member C4	13.4278	0.00198878	0.00863245	NA	NA
59	AKR1C4	A0A0A0MSS8;P42330;S4R3Z2;S4R3D5;P17516;P42330-2;P52895-2	Aldo-keto reductase family 1 member C3;Aldo-keto reductase family 1 member C4	13.4278	0.00198878	0.00863245	NA	NA
64	ALDH1B1	P30837;A0A0U1RQK9;H0YKF9;H0YMG7;O94788-4;O94788-2;O94788-3;P00352;O94788	Aldehyde dehydrogenase X, mitochondrial	18.292	0.000675207	0.00382145	NA	NA
68	ALDH4A1	P30038;P30038-2;P30038-3;Q5TF55	Delta-1-pyrroline-5-carboxylate dehydrogenase, mitochondrial	34.5127	6.01213e-05	0.000618711	NA	NA
73	AMOTL1	Q8IY63-2;Q8IY63	Angiomotin-like protein 1	39.8318	3.38248e-05	0.000400038	NA	NA
75	ANAPC7	Q9UJX3;Q9UJX3-2;H0YIX7;H0YIW2	Anaphase-promoting complex subunit 7	13.4305	0.00198745	0.00863245	NA	NA
76	ANK3	Q12955;Q12955-4;Q12955-5;Q12955-7;Q12955-6;A0A087WTF3;A0A087WZ65;H0Y3A4;A0A087X0B4;A0A087WY90;H0Y951;A0A087WVC2;B1AQT1;A0A087WZ26;H0YA66;A0A087WX55;D6RFK6;H0Y9E9;D6RBY7;H0YAH5;A0A087WTE8;H0Y8Z4;A0A087WWI5;D6RF31;A0A087X0L3	Ankyrin-3	58.2774	7.06872e-06	0.000124017	NA	NA
78	ANKLE2	Q86XL3;Q86XL3-3;F5H1D4;Q86XL3-2;F5H6J0	Ankyrin repeat and LEM domain-containing protein 2	19.3524	0.000550251	0.00325664	NA	NA
82	ANLN	Q9NQW6;Q9NQW6-2;H7C3S1;H7C1K5;H7C1C2;H7C167;H7C0Y6;C9JJT6;C9J0G4	Actin-binding protein anillin	98.531	7.60501e-07	2.42762e-05	NA	NA
83	ANP32A	H0YN26;P39687;O95626;O43423;H7BZ09	Acidic leucine-rich nuclear phosphoprotein 32 family member A	14.7879	0.0014311	0.00677316	NA	NA
87	AP1G1	O43747;O43747-2;H3BNR4;H3BR36;H3BUN9;B4DGE1;H3BN71;H3BN75;H3BS13;H3BV30;H3BRM7;B3KNW1	AP-1 complex subunit gamma-1	13.8036	0.00181152	0.00805836	NA	NA
90	APOBEC3B	B0QYD3;Q9UH17;Q9UH17-3;P31941-2;P31941;Q9UH17-2	DNA dC->dU-editing enzyme APOBEC-3B	99.1982	7.3873e-07	2.4046e-05	NA	NA
95	ARHE	P61587;E9PFH1;Q53RZ3	Rho-related GTP-binding protein RhoE	18.2843	0.000676232	0.00382145	NA	NA
96	ARHGAP1	Q07960;H0YE29;E9PNR6	Rho GTPase-activating protein 1	19.7533	0.000510488	0.00308756	NA	NA
103	ARHGAP35	Q9NRY4	Rho GTPase-activating protein 35	28.7435	0.000123532	0.00106302	NA	NA
106	ARHGEF17	Q96PE2;A0A2R8Y4D7;H0YFZ8;REV__Q8WY22;REV__A0A5F9ZHY7;REV__Q13751	Rho guanine nucleotide exchange factor 17	45.5052	1.96738e-05	0.000267709	NA	NA
107	ARHGEF2	V9GYM8;A0A5F9ZI21;Q92974-3;Q92974-2;Q92974;V9GYF5;V9GYG5;V9GZ14;V9GYF0	Rho guanine nucleotide exchange factor 2	253.482	1.22266e-08	1.53277e-06	NA	NA
109	ARID1B	A0A1B0GV63;A0A1B0GWJ2;A0A8J9GB59;A0A1B0GTJ8;A0A1B0GVK1;H0Y7H8;A0A3F2YNW7;A0A6Q8NVI4;Q8NFD5-1;Q8NFD5;Q8NFD5-2;Q8NFD5-3;H0Y3S9;H0Y2R3;A0A1B0GTI6	AT-rich interactive domain-containing protein 1B	17.8977	0.00073036	0.00404484	NA	NA
110	ARID5B	A0A7P0TAD2;Q14865-2;Q14865	AT-rich interactive domain-containing protein 5B	37.331	4.39252e-05	0.000487704	NA	NA
111	ARIH2	O95376;C9JZ71;C9JBC5	E3 ubiquitin-protein ligase ARIH2	27.4334	0.00014803	0.00121944	NA	NA
114	ARMCX1	Q9P291	Armadillo repeat-containing X-linked protein 1	25.8283	0.000186698	0.00144288	NA	NA
115	ARMCX2	Q7L311;Q5H9D7;A0A1B0GXK8;A0A0B4J1X4;Q5H9E0;Q5H9E1	Armadillo repeat-containing X-linked protein 2	20.3255	0.00045964	0.00283726	NA	NA
117	ARVCF	C9JJX6;E9PDC3;O00192-2;O00192	Armadillo repeat protein deleted in velo-cardio-facial syndrome	41.0429	2.99615e-05	0.000364347	NA	NA
118	AS3MT	Q9HBK9;Q9HBK9-2	Arsenite methyltransferase	16.1308	0.00105714	0.00532041	NA	NA
119	ASAP1	A0A0A0MRE5;Q9ULH1;Q9ULH1-2;H0YBF7;H0YBM4;E5RFD9;E5RHD7	Arf-GAP with SH3 domain, ANK repeat and PH domain-containing protein 1	19.0151	0.00058667	0.00340496	NA	NA
121	ASNS	P08243-2;P08243;P08243-3;F8WEJ5;C9J057;C9JM09;C9JT45;C9JLN6	Asparagine synthetase [glutamine-hydrolyzing]	84.1083	1.49907e-06	3.94507e-05	NA	NA
122	ASPH	Q12797;Q12797-10;A0A087WW51;E5RG56;Q12797-6;Q12797-11;Q12797-2;E5RHJ2;E5RHK2;Q12797-7;A0A087WUJ2;E5RJL3;E5RG29;Q12797-9;Q12797-5;Q12797-8	Aspartyl/asparaginyl beta-hydroxylase	70.7783	3.12206e-06	6.76937e-05	NA	NA
123	ASS1	P00966;Q5T6L5;Q5T6L6	Argininosuccinate synthase	36.4349	4.84212e-05	0.000529103	NA	NA
138	AUP1	Q9Y679;Q9Y679-3	Ancient ubiquitous protein 1	20.6818	0.000431084	0.00270212	NA	NA
139	AURKA	O14965;Q5QPD4;A3KFJ0;A3KFJ2;Q5QPD1;Q5QPD2;A3KFJ1	Aurora kinase A	19.3728	0.000548139	0.00324972	NA	NA
140	AURKB	J3QR41;J3KTD6;J3QLN8;Q96GD4-3;Q96GD4-4;Q96GD4;Q96GD4-5;J3KRJ2;J3KRF8;J3KT86;Q96GD4-2	Aurora kinase B	31.2347	8.92379e-05	0.00082701	NA	NA
144	B4GALT4	O60513;E7ETS9;C9J3R8;C9J4S5;C9JE00;C9J5S0	Beta-1,4-galactosyltransferase 4;N-acetyllactosamine synthase;Lactotriaosylceramide beta-1,4-galactosyltransferase	21.3041	0.000386238	0.00249477	NA	NA
145	BACH1	O14867;H7C4B6;M0QZP0	Transcription regulator protein BACH1	248.083	1.34474e-08	1.59862e-06	NA	NA
147	BAG1	J3QTA2;Q99933-4;Q99933-3;Q99933-2;Q99933;A0A0U1RR89;C9JYK5	BAG family molecular chaperone regulator 1	16.1893	0.00104375	0.00528002	NA	NA
148	BAG6	P46379-3;P46379;P46379-2;A0A7I2V508;A0A0G2JK23;A0A024RCR6;A0A7P0MQS5;P46379-5;A0A0G2JL47;P46379-4;X6REW1;A0A0G2JJM1;F6S6P2;F6VEM6;F6U341;A0A1B0GX79;F6WML8;F6X9W3;A0A0G2JJR8;A0A7I2V3H1;F6XTU0;F6U1F2;F6UR09;F6TC96;H0Y710;H0Y4L1	Large proline-rich protein BAG6	14.6627	0.00147366	0.00688872	NA	NA
150	BAIAP2L1	Q9UHR4	Brain-specific angiogenesis inhibitor 1-associated protein 2-like protein 1	72.6286	2.79889e-06	6.22241e-05	NA	NA
151	BAT3	P46379-3;P46379;P46379-2;A0A7I2V508;A0A0G2JK23;A0A024RCR6;A0A7P0MQS5;P46379-5;A0A0G2JL47;P46379-4;X6REW1;A0A0G2JJM1;F6S6P2;F6VEM6;F6U341;A0A1B0GX79;F6WML8;F6X9W3;A0A0G2JJR8;A0A7I2V3H1;F6XTU0;F6U1F2;F6UR09;F6TC96;H0Y710;H0Y4L1	Large proline-rich protein BAG6	14.6627	0.00147366	0.00688872	NA	NA
157	BCL7B	F2Z3H6;Q9BQE9-4;Q9BQE9-3;Q9BQE9	B-cell CLL/lymphoma 7 protein family member B	19.5265	0.00053254	0.00318462	NA	NA
166	BMP2K	Q9NSY1;H0Y9P1;Q9NSY1-2;Q9NSY1-3;K4DI97	BMP-2-inducible protein kinase	13.0956	0.0021634	0.00918362	NA	NA
168	BOP1	Q14137;Q14137-2;A0A075B729	Ribosome biogenesis protein BOP1	14.0607	0.00170129	0.0076755	NA	NA
170	BRAF	H7C560;A0A2R8Y8E0;A0A2U3TZI2;P15056;A0A2R8Y492;A0A2R8YDP5;H7C4S5;A0A2R8Y679;A0A2R8Y467;A0A2R8YES9;H7C5K3	Serine/threonine-protein kinase B-raf	44.2505	2.20571e-05	0.000289684	NA	NA
175	BTN2A1	Q7KYR7-5;Q7KYR7;Q7KYR7-1;Q7KYR7-6;Q7KYR7-4;Q7KYR7-3;H7C542;C9JNC3;C9JAJ6;H7BYC3;C9IY66;Q8WVV5-3;Q8WVV5-2;Q8WVV5	Butyrophilin subfamily 2 member A1	12.7769	0.00234886	0.00980177	NA	NA
177	BZW2	E7ETZ4;Q9Y6E2;Q75MG1;B5MCH7;E7EMS9;C9JF98;Q9Y6E2-2;E9PFE3;F8WDX8;B5MCE7	Basic leucine zipper and W2 domain-containing protein 2	21.4357	0.000377498	0.00246016	NA	NA
180	C10orf47	Q86WR7;D3DRR9;Q86WR7-2;X6RHS9	Proline and serine-rich protein 2	94.4781	9.11025e-07	2.75505e-05	NA	NA
181	C10orf88	Q9H8K7	Uncharacterized protein C10orf88	16.1565	0.00105123	0.00530228	NA	NA
182	C11orf31	Q8IZQ5;H0YE28	Selenoprotein H	32.3917	7.73171e-05	0.000748737	NA	NA
184	C14orf159	H0YB09;Q7Z3D6-4;Q7Z3D6-3;Q7Z3D6-2;H0YB62;Q7Z3D6-5;Q7Z3D6;A0A0C4DGD4;E5RJ62;E5RIU5;H0YB11;A0A0C4DGD8	UPF0317 protein C14orf159, mitochondrial	20.7407	0.000426581	0.00267876	NA	NA
188	C1orf198	Q9H425;Q9H425-3;Q9H425-2;E5RI90;E5RFY9	Uncharacterized protein C1orf198	398.653	1.64e-09	3.6919e-07	NA	NA
193	C2orf69	Q8N8R5	UPF0565 protein C2orf69	15.9007	0.00111186	0.00553454	NA	NA
201	CACNA2D1	P54289-4;P54289-5;P54289;P54289-3;P54289-2;E7ERK3;H0Y715;C9JE82;C9JVC9;Q9NY47-4;Q9NY47-2;Q9NY47-3;Q9NY47;Q9NY47-5	Voltage-dependent calcium channel subunit alpha-2/delta-1;Voltage-dependent calcium channel subunit alpha-2-1;Voltage-dependent calcium channel subunit delta-1	25.5264	0.000195294	0.00148626	NA	NA
206	CAMK2D	Q13557-11;Q13557-6;E9PF82;Q13557;D6R938;Q13557-4;Q13557-3;Q13557-8;Q13557-10;E9PBG7;Q13557-12;Q13557-5;Q13557-9;H0Y9J2;H0Y9C2;A0A804HIC9;A0A5F9ZHY2;A0A5K1VW76;A0A5F9ZHR5;A0A5F9ZHM9;A0A5F9ZH21;A0A5F9ZH50;Q9UQM7-2;Q9UQM7;D6RFJ0;E7EQE4;E9PBE8;E7ETC9;A0A804HLD1;E7ERS6	Calcium/calmodulin-dependent protein kinase type II subunit delta	24.7793	0.000218743	0.00161827	NA	NA
210	CAPN5	A0A3B3IRX8;E7EV01;O15484	Calpain-5	54.2453	9.52969e-06	0.000152942	NA	NA
211	CAPRIN1	Q14444;Q14444-2;G3V153;E9PLA9	Caprin-1	14.7241	0.00145261	0.00682793	NA	NA
216	CASK	O14936;O14936-2;O14936-6;Q5JS79;A0A2R8YE77;A0A2U3TZM1;A0A2R8YEK3;A0A2U3TZN6;O14936-4;O14936-3;A0A2R8YFN5;A0A7I2RJN6;A0A2U3TZM4;A0A2R8Y6F8;A0A2R8Y3B3;O14936-5;A0A2R8YEJ7;Q5JS72;H3BT33;H3BTJ0;H3BMX3;Q9BUV0;Q9BUV0-2;Q9BUV0-3;H3BVB7	Peripheral plasma membrane protein CASK	25.8682	0.000185596	0.00143785	NA	NA
220	CBS	P35520;P35520-2;C9JMA6;H7C2H4;H7C1W6;H7C2W0	Cystathionine beta-synthase	48.9821	1.45385e-05	0.00021193	NA	NA
221	CBX1	J3KS05;P83916;K7ELA4;B5MD17;C9JWS9	Chromobox protein homolog 1	14.4881	0.00153565	0.00712536	NA	NA
222	CBX3	Q13185;C9JMM0;B8ZZ43;S4R2Y4	Chromobox protein homolog 3	15.1163	0.00132641	0.00637326	NA	NA
223	CCDC102A	Q96A19	Coiled-coil domain-containing protein 102A	24.741	0.000220036	0.00162436	NA	NA
226	CCNA2	P20248	Cyclin-A2	17.121	0.000856077	0.00458636	NA	NA
227	CCNB1	D6RHI0;E9PC90;P14635-2;P14635	G2/mitotic-specific cyclin-B1	42.2998	2.65068e-05	0.000329135	NA	NA
228	CCNB2	H1UBN3;O95067	G2/mitotic-specific cyclin-B2	32.4826	7.64661e-05	0.00074363	NA	NA
229	CCNB2V	H1UBN3;O95067	G2/mitotic-specific cyclin-B2	32.4826	7.64661e-05	0.00074363	NA	NA
230	CCND1	P24385;F5H437	G1/S-specific cyclin-D1	123.416	2.87272e-07	1.21782e-05	NA	NA
231	CCNY	Q8ND76;Q8ND76-2;R4GN48;R4GNF3;Q8ND76-3	Cyclin-Y	16.179	0.00104611	0.00528446	NA	NA
233	CCT6A	P40227;P40227-2;Q92526-3;Q92526;Q92526-2	T-complex protein 1 subunit zeta	15.543	0.00120399	0.00587925	NA	NA
235	CD34	P28906;Q5JTA5;P28906-2	Hematopoietic progenitor cell antigen CD34	33.0495	7.14068e-05	0.000705372	NA	NA
236	CD3EAP	O15446;O15446-2	DNA-directed RNA polymerase I subunit RPA34	54.1808	9.57689e-06	0.000153208	NA	NA
240	CDC2	P06493;A0A024QZP7;E5RIU6;P06493-2;Q00526	Cyclin-dependent kinase 1	147.256	1.33138e-07	6.79989e-06	NA	NA
241	CDC20	Q12834	Cell division cycle protein 20 homolog	74.2755	2.54505e-06	5.84938e-05	NA	NA
244	CDC42BPA	A0A0A0MRJ0;A0A0A0MRJ1;Q5VT25-4;Q5VT25-5;Q5VT25;Q5VT25-2;Q5VT25-6;Q5VT25-3;H0Y5V1;H0Y7V8;A0A8I5QJM2;H0Y6R0	Non-specific serine/threonine protein kinase;Serine/threonine-protein kinase MRCK alpha	22.3632	0.000322292	0.00218291	NA	NA
246	CDC42EP1	Q00587-2;Q00587;B0QYC7;B0QYC8;B0QYC6	Cdc42 effector protein 1	67.5287	3.80786e-06	7.93208e-05	NA	NA
247	CDC42EP3	C9JEZ4;Q9UKI2	Cdc42 effector protein 3	38.4686	3.89293e-05	0.000446618	NA	NA
248	CDC42EP5	Q6NZY7;A0A0G2JPE9	Cdc42 effector protein 5	23.3066	0.000275924	0.00192171	NA	NA
249	CDCA2	E9PEI0;Q69YH5	Cell division cycle-associated protein 2	18.0704	0.000705557	0.00394231	NA	NA
251	CDCA8	Q53HL2	Borealin	24.7721	0.000218983	0.00161832	NA	NA
254	CDH2	C9J126;P19022-2;P19022;C9JMH2;A0A6Q8PF58;A0A6Q8PHJ8;C9J8J8;A0A6Q8PG20	Cadherin-2	47.7487	1.6148e-05	0.000228625	NA	NA
256	CDK1	P06493;A0A024QZP7;E5RIU6;P06493-2;Q00526	Cyclin-dependent kinase 1	147.256	1.33138e-07	6.79989e-06	NA	NA
257	CDK14	O94921;E7EUK8;O94921-3;O94921-2;K7EJ83;Q96Q40-6;Q96Q40-4;Q96Q40-3;Q96Q40-5;Q96Q40	Cyclin-dependent kinase 14	13.0938	0.00216438	0.00918362	NA	NA
258	CDK2	G3V5T9;P24941-2;P24941;E7ESI2;G3V317	Cyclin-dependent kinase 2	181.487	5.33066e-08	3.82864e-06	NA	NA
259	CDK4	P11802;F8VYH9;F8VTV8;F8VWX7;Q96BE9;F8W1L8;F8VZZ0;F8VZ51;P11802-2;F8VYY1;F8VXD2;F8VZ13	Cyclin-dependent kinase 4	19.8846	0.000498239	0.00303445	NA	NA
263	CDKN2C	P42773	Cyclin-dependent kinase 4 inhibitor C	25.4066	0.000198842	0.00150661	NA	NA
265	CEMIP	Q8WUJ3;Q8WUJ3-2;H0YL56;H0YCE1	Cell migration-inducing and hyaluronan-binding protein	196.975	3.7193e-08	2.88141e-06	NA	NA
266	CEND1	Q8N111	Cell cycle exit and neuronal differentiation protein 1	54.7043	9.20168e-06	0.00014999	NA	NA
270	CEP55	Q53EZ4;Q53EZ4-2;H0Y432	Centrosomal protein of 55 kDa	125.078	2.71063e-07	1.1829e-05	NA	NA
271	CEP97	E9PG22;Q8IW35;Q8IW35-2;F8WF91	Centrosomal protein of 97 kDa	23.6838	0.000259693	0.00183274	NA	NA
274	CHD1L	Q86WJ1;Q86WJ1-2;Q86WJ1-4;A0A0A0MSH9;A0A494C1P7;A0A0A0MRH8;Q86WJ1-3;A0A494C1F7;A0A494C179;Q86WJ1-5;A0A494C0J6;A0A087WTM4;A0A494C0F0;A0A494C0M4;A0A494C1H0;A0A494C111;A0A494C1I3;A0A494C0B8;A0A494C0Q0;A0A494C1H1;A0A494C1S1;A0A087WWW4;A0A087WZM7;A0A494C1F3	Chromodomain-helicase-DNA-binding protein 1-like	13.7221	0.00184827	0.00815866	NA	NA
275	CHMP1B	Q7LBR1	Charged multivesicular body protein 1b	109.306	4.86093e-07	1.69273e-05	NA	NA
277	CHSY1	Q86X52;Q70JA7	Chondroitin sulfate synthase 1	14.0588	0.00170208	0.0076755	NA	NA
280	CIT	O14578-4;A0A7I2V365;A0A7I2V4I0;A0A7I2V692;A0A7I2V4H7;O14578;A0A7I2V4A6;H7BYJ3;O14578-3;A0A7I2YQJ8;F5H4K4;A0A7I2V2G7;O14578-2	Citron Rho-interacting kinase	58.8427	6.78925e-06	0.000120339	NA	NA
281	CKAP2	Q8WWK9-6;Q8WWK9-5;Q8WWK9;Q8WWK9-4;C9J7Y4;C9J649	Cytoskeleton-associated protein 2	56.6746	7.9412e-06	0.000135056	NA	NA
283	CKAP5	Q14008-2;Q14008;Q14008-3;E9PQH5;H0YDX5;H0YCF6;H0YEK7	Cytoskeleton-associated protein 5	16.1326	0.00105672	0.00532041	NA	NA
284	CKS1B	P61024;Q5T179;Q9BZU3	Cyclin-dependent kinases regulatory subunit 1;Cyclin-dependent kinases regulatory subunit	17.3447	0.000817339	0.00441312	NA	NA
285	CKS2	P33552	Cyclin-dependent kinases regulatory subunit 2	12.771	0.00235248	0.00980177	NA	NA
291	CLPTM1	O96005;O96005-4;O96005-3;K7EQQ1;K7EJ16;K7ERL5	Cleft lip and palate transmembrane protein 1	42.7295	2.54387e-05	0.000320642	NA	NA
292	CLSPN	E7ESG2;Q9HAW4-2;Q9HAW4-3;Q9HAW4	Claspin	16.4215	0.000992632	0.00510781	NA	NA
293	CLUH	A0A494C0R8;I3L2B0;K7EIG1;O75153;I3L318;I3L3A3;I3L350;I3L4B5	Clustered mitochondria protein homolog	158.747	9.58638e-08	5.64414e-06	NA	NA
297	CNN1	P51911;P51911-2;B7Z7E1;K7ER02;K7EQ72;K7ERK4;K7ESJ2;K7ENC5;K7ERM8	Calponin-1;Calponin	75.4105	2.38637e-06	5.57764e-05	NA	NA
301	CNOT4	O95628-4;O95628-10;O95628-3;O95628;O95628-8;O95628-7;O95628-9;O95628-6;O95628-5;O95628-2	CCR4-NOT transcription complex subunit 4	27.8576	0.000139496	0.0011659	NA	NA
302	CNPY2	Q9Y2B0;F8VXJ7;F8W031;H0YI18;F8W1K5;F8W1U5;F8VP03;Q9Y2B0-2;H0YIH9	Protein canopy homolog 2	30.7902	9.44089e-05	0.000863328	NA	NA
303	CNTNAP5	A0A804HKY0;Q8WYK1	Contactin-associated protein-like 5	95.0356	8.88289e-07	2.75505e-05	NA	NA
305	COBLL1	A0A0X1KG75;Q53SF7;Q53SF7-3;Q53SF7-2;A0A0D9SG04;A0A0B4J1Z0;C9JWZ0;C9JAU3;A0A7P0TAB9;F8WEK0;A0A7P0TAY7;C9J8C4;C9J5Y6;C9JK90	Cordon-bleu protein-like 1	338.612	3.3884e-09	6.48973e-07	NA	NA
307	COG8	B4DYU2;Q96MW5;H3BQV3;H3BSH5;A0A087X1T3;J3QRV3;H3BMQ9;H3BUN2	Conserved oligomeric Golgi complex subunit 8	16.2656	0.00102662	0.00523484	NA	NA
308	COMMD5	Q9GZQ3;H0YEQ6;E9PJE4	COMM domain-containing protein 5	22.5663	0.000311548	0.00213107	NA	NA
309	CORO2B	Q9UQ03-2;Q9UQ03	Coronin-2B	203.486	3.2233e-08	2.64579e-06	NA	NA
312	CPD	O75976;O75976-2;J3QQJ4;J3QRJ9	Carboxypeptidase D	38.7321	3.7873e-05	0.000438882	NA	NA
317	CPSF2	Q9P2I0;H0YJF4	Cleavage and polyadenylation specificity factor subunit 2	22.4044	0.000320075	0.00217645	NA	NA
320	CRTC3	Q6UUV7-3;Q6UUV7;A0A8I5KTH9;A0A8I5QJV4;H0YK33	CREB-regulated transcription coactivator 3	25.6115	0.000192825	0.00147398	NA	NA
321	CRYAB	P02511;A0A024R3B9;E9PNH7;E9PJL7;E9PRA8;E9PS12	Alpha-crystallin B chain	18.8981	0.00059999	0.00347349	NA	NA
324	CSDE1	O75534;O75534-4;O75534-2;A0A8I5KV85;A0A8I5KPJ6;O75534-3;A0A8I5KW72;A0A8I5KXH5;A0A8I5QKX0;A0A8I5KPC0;A0A8I5KTQ3;A0A8I5QJA6;A0A8I5KYL8;E9PLT0;A0A8I5KXL1;E9PNG3;A0A8I5KWW0;A0A8I5KPQ8;A0A8I5KS07;A0A8I5KW29;A0A8I5KYL4;A0A8I5KNL1;E9PLD4;A0A8I5KYY8;E9PKN4;E9PJK7	Cold shock domain-containing protein E1	19.6873	0.000516787	0.00310929	NA	NA
333	CTNND2	B4DRK2;E7EPC8;Q9UQB3-2;Q9UQB3;E9PHB5	Catenin delta-2	60.9912	5.84296e-06	0.0001069	NA	NA
336	CUEDC1	Q9NWM3;Q9NWM3-2;J3QLQ8;J3KT42	CUE domain-containing protein 1	27.4782	0.0001471	0.00121467	NA	NA
338	CUX1	Q13948-2;Q13948;P39880-9;Q13948-10;Q13948-9;A0A2R8Y8D0	Protein CASP;Homeobox protein cut-like 1	56.6552	7.95255e-06	0.000135056	NA	NA
341	CYP2U1	Q7Z449;E9PGH5;Q7Z449-2	Cytochrome P450 2U1	40.8041	3.06786e-05	0.000371104	NA	NA
342	CYTH3	O43739-2;O43739;K7ENQ8;Q15438-3;Q15438-2;Q15438	Cytohesin-3	13.1896	0.00211216	0.00900638	NA	NA
344	DAB2IP	A0A3B3ITG3;Q5VWQ8-2;Q5VWQ8;Q5VWQ8-3;Q5VWQ8-4;Q5VWQ8-5;P10912-2;A0A2R8YDS2;A0A804HJ92;A0A0A0MQZ2;B7ZCA0;A0A2R8Y6T2;Q96PV0-3;Q96PV0-2;Q96PV0-4;Q96PV0	Disabled homolog 2-interacting protein	121.565	3.06751e-07	1.25896e-05	NA	NA
347	DAPK1	P53355-4;P53355;P53355-3;P53355-2	Death-associated protein kinase 1	13.8991	0.00176957	0.00790231	NA	NA
348	DAPK3	O43293;O43293-2	Death-associated protein kinase 3	26.6169	0.00016633	0.0013243	NA	NA
351	DCI	P42126-2;P42126;H3BS70;Q96DC0	Enoyl-CoA delta isomerase 1, mitochondrial	38.576	3.84943e-05	0.000443844	NA	NA
352	DCLK1	Q5VZY9;O15075-2;O15075	Serine/threonine-protein kinase DCLK1	128.556	2.40604e-07	1.09142e-05	NA	NA
353	DCUN1D3	Q8IWE4	DCN1-like protein 3	13.5848	0.00191224	0.00837135	NA	NA
357	DDB2	Q92466-4;Q92466;Q92466-2;A0A087X0X5;Q92466-5;A0A087WTQ7;A0A087WV56;A0A087WYT8;A0A087WW71;Q92466-3	DNA damage-binding protein 2	13.4863	0.00195982	0.00853632	NA	NA
361	DDX27	B7Z6D5;Q96GQ7;A0A087X059;A0A087WYH5	Probable ATP-dependent RNA helicase DDX27	16.3619	0.00100545	0.00516201	NA	NA
366	DECR1	Q16698-2;Q16698;E5RJG7;E5RFV2;E5RJD2;E5RID6;H0YAW3	2,4-dienoyl-CoA reductase, mitochondrial	18.2633	0.000679038	0.00382826	NA	NA
370	DENND5A	A0A7P0TAH5;A0A7P0Z4N9;A0A7P0T9Z2;Q6IQ26-2;Q6IQ26;B4DFB6;A0A7P0TAF6;A0A7P0T9H0;A0A7P0T8L8;A0A7P0T8L1;H0YDS8;H0YEA8;A0A7P0TAA7	DENN domain-containing protein 5A	22.1145	0.000336064	0.00225625	NA	NA
372	DEPTOR	Q8TB45;Q8TB45-2	DEP domain-containing mTOR-interacting protein	201.911	3.33546e-08	2.70564e-06	NA	NA
375	DFNA5	O60443;C9JSR4;O60443-3;H7C147;H7BZJ0;O60443-2	Non-syndromic hearing impairment protein 5	35.1835	5.56818e-05	0.000587941	NA	NA
376	DHCR24	A0A0A0MTI1;Q15392-2;Q15392;A0A3B3IRV7;A0A3B3ISR5;A0A3B3ITT9	Delta(24)-sterol reductase	25.5634	0.000194217	0.00148087	NA	NA
379	DHX30	Q7L2E3-2;H7BXY3;Q7L2E3-3;Q7L2E3	Putative ATP-dependent RNA helicase DHX30	69.1344	3.4482e-06	7.36078e-05	NA	NA
380	DHX37	Q8IY37;F5H3Y4	Probable ATP-dependent RNA helicase DHX37	15.7052	0.0011611	0.0057341	NA	NA
384	DIAPH2	O60879-2;O60879;O60879-3;REV__H0YE60;REV__Q6PI97;REV__Q6PI97-2;REV__E9PN74;REV__Q6PI97-3	Protein diaphanous homolog 2	13.864	0.00178486	0.0079549	NA	NA
386	DIMT1	A0A7P0T9J1;A0A7P0Z4I0;Q9UNQ2;B4DRY2;A0A0C4DGB1;A0A7P0T9Y7;A0A494C0G7;D6RCL3;A0A7P0T967;A0A7P0T8X7	Probable dimethyladenosine transferase	48.6206	1.4989e-05	0.000217121	NA	NA
387	DIP2B	Q9P265	Disco-interacting protein 2 homolog B	31.7225	8.3956e-05	0.000790815	NA	NA
388	DKFZp434B2017	Q9Y6B6;D6RD69;D6RAA2;Q9H029;D6RDB2;D6R9R5	GTP-binding protein SAR1b	30.6699	9.58707e-05	0.000872069	NA	NA
391	DLGAP5	Q15398-3;Q15398;Q15398-1;G3V4E5;G3V543	Disks large-associated protein 5	51.6104	1.17155e-05	0.000178713	NA	NA
392	DMD	A0A7P0T8I2;P11532-8;P11532-7;P11532-5;P11532-6;A0A804HJY0;A0A7P0Z4P7;A0A7P0TAM6;A0A7P0TAW7;P11532-9;P11532-18;A0A7P0TAD9;A0A0S2Z3B2;A0A7P0TA90;A0A7P0TBK1	Dystrophin	28.6187	0.000125639	0.00107413	NA	NA
394	DNAJA2	O60884;A0A087WT48;I3L320	DnaJ homolog subfamily A member 2	39.8804	3.36585e-05	0.000399441	NA	NA
395	DNAJB12	J3KPS0;Q9NXW2;Q9NXW2-2;V9GYN7;V9GY70	DnaJ homolog subfamily B member 12	12.6935	0.00240059	0.00994716	NA	NA
399	DNAJC16	Q9Y2G8;Q5TDG9;Q5TDH4;Q9Y2G8-2;H0YCM8	DnaJ homolog subfamily C member 16	31.6296	8.49324e-05	0.000797893	NA	NA
402	DNAJC7	Q99615;A0A6I8PUD4;A0A6I8PS32;A0A6I8PU73;A0A6I8PR89;Q99615-2;A0A6I8PIK4;A0A6I8PRZ0;A0A6I8PU89;K7EK03;K7ER44;A0A6I8PLE7;K7EIH8;A0A6I8PUC2;K7EPP7;K7ESP1;K7EJV7;K7ELJ8;K7EN19;K7EJL5;K7EJE9;A0A6I8PR93	DnaJ homolog subfamily C member 7	28.5945	0.000126053	0.00107566	NA	NA
403	DNAJC8	O75937;S4R3J5	DnaJ homolog subfamily C member 8	21.9665	0.000344604	0.00229569	NA	NA
405	DNASE1L1	Q5HY40;A6QRJ0;P49184;E7ESG1;E7EUJ0	Deoxyribonuclease-1-like 1	20.486	0.000446503	0.00276359	NA	NA
412	DPP9	Q86TI2-4;Q86TI2;Q86TI2-2;M0R2A8;M0R0I1;M0R3C4;M0R2G6;M0QXG6;M0R145;M0R162;M0QXN4;M0QXA6;M0R3E8;M0R1L4;A0A2R8YF65;M0QXI5	Dipeptidyl peptidase 9	54.289	9.49782e-06	0.000152942	NA	NA
417	DTNA	A0A7P0Z4D7;A0A7P0T9L1;Q9Y4J8;Q9Y4J8-15;Q9Y4J8-14;Q9Y4J8-11;A0A804HHT6;A0A7P0T8Y5;A0A804HHU2;A0A7P0TBH9;Q9Y4J8-10;M0QZ28;Q9Y4J8-6;A0A7P0TBG1;Q9Y4J8-17;Q9Y4J8-13;Q9Y4J8-2;A0A7P0T8J4;E9PEY4;A0A804HII3;A0A7P0T8G2;E7EVB6;O60941-2;Q9Y4J8-8;Q9Y4J8-3;Q9Y4J8-16;Q9Y4J8-5;O60941-6;O60941-3;O60941-5;A0A804HKZ4;Q9Y4J8-4;O60941-4;O60941-7;Q9Y4J8-12;O60941;A0A804HLB1;M0R021	Dystrobrevin alpha;Dystrobrevin;Dystrobrevin beta	19.7384	0.0005119	0.00309067	NA	NA
418	DTNB	A0A7P0Z4D7;A0A7P0T9L1;Q9Y4J8;Q9Y4J8-15;Q9Y4J8-14;Q9Y4J8-11;A0A804HHT6;A0A7P0T8Y5;A0A804HHU2;A0A7P0TBH9;Q9Y4J8-10;M0QZ28;Q9Y4J8-6;A0A7P0TBG1;Q9Y4J8-17;Q9Y4J8-13;Q9Y4J8-2;A0A7P0T8J4;E9PEY4;A0A804HII3;A0A7P0T8G2;E7EVB6;O60941-2;Q9Y4J8-8;Q9Y4J8-3;Q9Y4J8-16;Q9Y4J8-5;O60941-6;O60941-3;O60941-5;A0A804HKZ4;Q9Y4J8-4;O60941-4;O60941-7;Q9Y4J8-12;O60941;A0A804HLB1;M0R021	Dystrobrevin alpha;Dystrobrevin;Dystrobrevin beta	19.7384	0.0005119	0.00309067	NA	NA
420	DUSP1	P28562	Dual specificity protein phosphatase 1	36.2449	4.94457e-05	0.000536051	NA	NA
421	DVL3	Q92997-2;Q92997;F8WCF1;A0A3B3ISG4	Segment polarity protein dishevelled homolog DVL-3	21.6447	0.000364109	0.0023934	NA	NA
422	DYNC1LI1	Q9Y6G9;E9PHI6;C9JGM7;C9JLW1	Cytoplasmic dynein 1 light intermediate chain 1	14.0917	0.00168859	0.00764971	NA	NA
424	ECI1	P42126-2;P42126;H3BS70;Q96DC0	Enoyl-CoA delta isomerase 1, mitochondrial	38.576	3.84943e-05	0.000443844	NA	NA
425	ECM29	A0A804HJA4;J3KN16;Q5VYK3;R4GMY1;R4GMY3;F6XAQ5	Proteasome-associated protein ECM29 homolog	17.4756	0.000795658	0.00432314	NA	NA
426	ECT2	Q9H8V3-2;Q9H8V3-4;Q9H8V3;Q9H8V3-3;H7C103;C9JDB4	Protein ECT2	37.4998	4.31364e-05	0.000482125	NA	NA
429	EEA1	Q15075	Early endosome antigen 1	17.9827	0.000718018	0.00400221	NA	NA
432	EFHD1	Q9BUP0;H7C0I0;Q8WYH2;Q9BUP0-2;C9JTV4;REV__O75420	EF-hand domain-containing protein D1	249.869	1.30278e-08	1.59322e-06	NA	NA
433	EFNB1	P98172	Ephrin-B1	13.3026	0.00205248	0.00884492	NA	NA
434	EFS	O43281-3;O43281-2;O43281	Embryonal Fyn-associated substrate	19.8227	0.000503964	0.00305345	NA	NA
439	EHD1	Q9H4M9;A0A024R571;C9JC03;C9J2Z4;C9JIJ3;C9IZH1;C9JDQ8	EH domain-containing protein 1	58.7821	6.81856e-06	0.000120549	NA	NA
441	EHD3	Q9NZN3;Q9NZN3-2	EH domain-containing protein 3	27.1051	0.000155077	0.00125832	NA	NA
444	EIF2B5	Q13144;A0A3B3IUB1;A0A3B3ITG6;A0A3B3ISX3;A0A3B3ISM8;A0A3B3IUF2;A0A3B3ITQ2;A0A3B3IRP4;A0A3B3ISV1;A0A3B3IS56;A0A3B3ISS1;A0A3B3ISI2;A0A3B3IST9;A0A3B3ITK8;C9JRD9;A0A3B3IT53;H7C2X0	Translation initiation factor eIF-2B subunit epsilon	13.0987	0.00216168	0.00918362	NA	NA
446	EIF5B	A0A087WUT6;O60841	Eukaryotic translation initiation factor 5B	32.078	8.03465e-05	0.0007705	NA	NA
447	ELAC2	G5E9D5;Q9BQ52-4;Q9BQ52;E7ES68;Q9BQ52-3;Q9BQ52-2;H7C2I4;V9GZ72;V9GYS7	Zinc phosphodiesterase ELAC protein 2	34.8203	5.80335e-05	0.000603531	NA	NA
448	ELAVL1	Q15717-2;Q15717;M0QZR9;M0R055;P26378-1;B1AM48;A0A0A0MRX1;A0A494C147;B1APY9;A0A494C0F8;A0A494C0M6;A0A494C1D9;A0A0R4J2E6;A0A494C173;P26378-5;A0A494C015;A0A494C011;Q12926-2;P26378;Q12926;P26378-2;P26378-4;A0A494C0Q5	ELAV-like protein 1	18.1733	0.000691258	0.00388129	NA	NA
450	ELL	P55199;U3KQ90;U3KQA3	RNA polymerase II elongation factor ELL	13.4506	0.00197741	0.00860206	NA	NA
454	EML2	O95834;K7EIK7;O95834-3;O95834-2;A0A0C4DGQ7;C9JRL6;K7EII6;K7EKU5;K7EKG3;K7ERY9;K7EQR0;K7ELI8;K7EIM1;K7ERR2;K7ELB2;K7ERR9;K7EJV6	Echinoderm microtubule-associated protein-like 2	63.5102	4.93031e-06	9.60296e-05	NA	NA
455	EML3	B7WPE2;Q32P44;H0Y3M3;Q32P44-2;G3V1D0;G3V195;H7C355;C9J6V3;E9PJV5;E9PSB4;Q32P44-3	Echinoderm microtubule-associated protein-like 3	47.3554	1.67065e-05	0.000233653	NA	NA
456	ENAH	A0A0U1RRM6;Q8N8S7-3;Q8N8S7-2;Q8N8S7;A0A075B6E5;A0A0U1RQP7	Protein enabled homolog	95.6389	8.64456e-07	2.70928e-05	NA	NA
459	EPHA2	P29317;P29317-2;B1AKC9;A0A3B3IRY8;P54762-5;P54762;P29323-2;P29323-3;P54753;P29323	Ephrin type-A receptor 2	13.783	0.0018207	0.00809366	NA	NA
465	ERAP1	Q9NZ08;Q9NZ08-2;H0Y9X5;D6RAL9	Endoplasmic reticulum aminopeptidase 1	33.316	6.91696e-05	0.000691195	NA	NA
468	ERBB3	B4DGQ7;P21860-4;P21860	Receptor tyrosine-protein kinase erbB-3	129.724	2.31322e-07	1.06331e-05	NA	NA
469	ERCC6	Q03468;A0A7P0T9G4;D6R9X7;A0A7P0TA32	DNA excision repair protein ERCC-6	21.3933	0.000380288	0.0024656	NA	NA
471	ERI1	Q8IV48;E5RIV7	3-5 exoribonuclease 1	15.0759	0.00133877	0.00641998	NA	NA
475	ETFB	P38117;P38117-2;M0QY67	Electron transfer flavoprotein subunit beta	61.8732	5.5016e-06	0.000102247	NA	NA
476	ETV6	P41212;H0YG25	Transcription factor ETV6	81.7207	1.69513e-06	4.29704e-05	NA	NA
477	EXOC4	Q96A65;Q96A65-2	Exocyst complex component 4	16.2526	0.00102951	0.00523484	NA	NA
478	EXOSC10	Q01780;Q01780-2;K7EJ37	Exosome component 10	12.669	0.00241603	0.0099991	NA	NA
481	F8	P00451	Coagulation factor VIII;Factor VIIIa heavy chain, 200 kDa isoform;Factor VIIIa heavy chain, 92 kDa isoform;Factor VIII B chain;Factor VIIIa light chain	12.9136	0.00226704	0.00953707	NA	NA
482	FABP3	S4R371;P05413;S4R3A2;P02689	Fatty acid-binding protein, heart	32.8011	7.35718e-05	0.000722617	NA	NA
486	FADS3	E9PS00;Q9Y5Q0	Fatty acid desaturase 3	15.0754	0.00133893	0.00641998	NA	NA
487	FAHD2A	Q96GK7;Q6P2I3;C9JGM0	Fumarylacetoacetate hydrolase domain-containing protein 2A;Fumarylacetoacetate hydrolase domain-containing protein 2B	16.2559	0.00102876	0.00523484	NA	NA
488	FAHD2B	Q96GK7;Q6P2I3;C9JGM0	Fumarylacetoacetate hydrolase domain-containing protein 2A;Fumarylacetoacetate hydrolase domain-containing protein 2B	16.2559	0.00102876	0.00523484	NA	NA
496	FAM160B1	Q5W0V3;Q5W0V3-2;Q5W0V4	Protein FAM160B1	40.9147	3.03439e-05	0.000368347	NA	NA
498	FAM168A	Q92567;Q92567-2;Q92567-3	Protein FAM168A	32.1769	7.93759e-05	0.000763136	NA	NA
499	FAM26E	Q8N5C1	Protein FAM26E	68.6553	3.55099e-06	7.53357e-05	NA	NA
500	FAM43A	Q8N2R8	Protein FAM43A	91.4809	1.04623e-06	3.08418e-05	NA	NA
501	FAM64A	I3L419;I3L156;Q9BSJ6-2;Q9BSJ6;I3L427;I3L2R2	Protein FAM64A	17.3517	0.000816154	0.00441312	NA	NA
503	FAM83G	A6ND36;K7EKG0;A6ND36-2	Protein FAM83G	17.8738	0.00073388	0.00405457	NA	NA
508	FAS	Q59FU8;P25445-6;P25445;K9J972;H7C5Z8;A0A087WTM9;P25445-7;P25445-5;P25445-4	Tumor necrosis factor receptor superfamily member 6	15.5808	0.00119383	0.00584204	NA	NA
509	FASN	P49327;A0A0U1RQF0;A0A0U1RRG3;A0A1B0GTR5;J3KTF0	Fatty acid synthase;[Acyl-carrier-protein] S-acetyltransferase;[Acyl-carrier-protein] S-malonyltransferase;3-oxoacyl-[acyl-carrier-protein] synthase;3-oxoacyl-[acyl-carrier-protein] reductase;3-hydroxyacyl-[acyl-carrier-protein] dehydratase;Enoyl-[acyl-carrier-protein] reductase;Oleoyl-[acyl-carrier-protein] hydrolase	98.5563	7.59664e-07	2.42762e-05	NA	NA
511	FBLIM1	Q8WUP2;Q8WUP2-3;Q8WUP2-2;E7EWE8;D6RAI6;E7EPI5;E7EN81;D6R9I4;D6RA19;D6R9V9	Filamin-binding LIM protein 1	35.7555	5.22085e-05	0.000562465	NA	NA
513	FBXL8	J3QRK9;Q96CD0	F-box/LRR-repeat protein 8	13.2314	0.00208981	0.00892768	NA	NA
520	FGD4	E9PJX4;B7Z493;F8VWL3;Q96M96;F8W1R0;E9PQT1;E9PNX0;A0A804HK93;Q96M96-3;Q96M96-2;J3KSS3;F8VVF1;H0YDQ0	FYVE, RhoGEF and PH domain-containing protein 4	35.0416	5.65867e-05	0.000595672	NA	NA
522	FHOD1	Q9Y613;J3KTH7;H3BVE7	FH1/FH2 domain-containing protein 1	36.8647	4.61976e-05	0.000509652	NA	NA
526	FKBP14	Q9NWM8;H7C1Z9;F8WBZ0	Peptidyl-prolyl cis-trans isomerase FKBP14;Peptidyl-prolyl cis-trans isomerase	19.3539	0.000550093	0.00325664	NA	NA
531	FMNL3	F8W1F5;Q8IVF7-2;Q8IVF7-3;Q8IVF7;Q96PY5;Q96PY5-3;C9IZY8;F8VYL1;K7EJE6;K7EK60;O95466;O95466-2;O95466-3	Formin-like protein 3	102.925	6.30203e-07	2.10935e-05	NA	NA
533	FN3K	Q9H479	Fructosamine-3-kinase	13.8936	0.00177195	0.00790785	NA	NA
538	FSD1	M0QY68;M0R2F6;Q9BTV5	Fibronectin type III and SPRY domain-containing protein 1	23.8026	0.000254822	0.00180575	NA	NA
541	FUCA1	P04066	Tissue alpha-L-fucosidase	39.329	3.56066e-05	0.000414762	NA	NA
542	FYCO1	Q9BQS8;Q9BQS8-4;Q9BQS8-3;Q9BQS8-2;C9J2W6;H7BZ74	FYVE and coiled-coil domain-containing protein 1	18.9874	0.000589794	0.00342021	NA	NA
543	FYTTD1	Q96QD9;Q96QD9-2;Q96QD9-3;H9KVD1;Q96QD9-4;H9KVD5;H9KVC6	UAP56-interacting factor	13.3181	0.00204449	0.00881597	NA	NA
545	GAB1	B7Z3B9;Q13480;Q13480-2	GRB2-associated-binding protein 1	89.9595	1.12422e-06	3.21975e-05	NA	NA
547	GALK1	P51570;K7EII7;K7ERJ9;K7ERN9	Galactokinase	24.7087	0.000221132	0.00162896	NA	NA
551	GAP43	P17677;P17677-2	Neuromodulin	19.0346	0.000584494	0.00339518	NA	NA
552	GATAD2A	Q86YP4;Q86YP4-3;Q86YP4-2;C9JVY3;V9GY85;H7C3H1;C9JMI3;C9JGN4;C9JJK9;V9GYX5	Transcriptional repressor p66-alpha	23.2091	0.00028032	0.00194972	NA	NA
553	GBP1	P32455;A0A7P0TAZ1	Interferon-induced guanylate-binding protein 1	108.08	5.10358e-07	1.7683e-05	NA	NA
554	GBP2	P32456;F6SPX6	Interferon-induced guanylate-binding protein 2	26.559	0.00016773	0.00132779	NA	NA
559	GEMIN5	Q8TEQ6	Gem-associated protein 5	13.7727	0.00182533	0.00809366	NA	NA
568	GLCE	H0YNP1;O94923	D-glucuronyl C5-epimerase	44.7477	2.10726e-05	0.00027898	NA	NA
571	GLI1	A0A7I2PJA1;P10070-4;P10070-3;P10070-2;P10070-1;P10070;A0A2R8YGX0;A0A7I2V4X9;P08151-3;P08151-2;P08151;P10071	Zinc finger protein GLI2;Zinc finger protein GLI1;Transcriptional activator GLI3;Transcriptional repressor GLI3R	66.0693	4.17527e-06	8.54257e-05	NA	NA
572	GLI2	A0A7I2PJA1;P10070-4;P10070-3;P10070-2;P10070-1;P10070;A0A2R8YGX0;A0A7I2V4X9;P08151-3;P08151-2;P08151;P10071	Zinc finger protein GLI2;Zinc finger protein GLI1;Transcriptional activator GLI3;Transcriptional repressor GLI3R	66.0693	4.17527e-06	8.54257e-05	NA	NA
573	GLI3	A0A7I2PJA1;P10070-4;P10070-3;P10070-2;P10070-1;P10070;A0A2R8YGX0;A0A7I2V4X9;P08151-3;P08151-2;P08151;P10071	Zinc finger protein GLI2;Zinc finger protein GLI1;Transcriptional activator GLI3;Transcriptional repressor GLI3R	66.0693	4.17527e-06	8.54257e-05	NA	NA
577	GLRX3	O76003	Glutaredoxin-3	28.1102	0.000134699	0.00113678	NA	NA
579	GLTP	Q9NZD2;F5H0U5;H0YFS9	Glycolipid transfer protein	109.408	4.84131e-07	1.69273e-05	NA	NA
580	GLUD1	P00367;A0A804HJD7;A0A804HKE0;P49448;P00367-3;P00367-2;A0A804HJZ0;A0A804HHS2;A0A804HHU3;A0A804HLC0;A0A804HIA0	Glutamate dehydrogenase 1, mitochondrial;Glutamate dehydrogenase 2, mitochondrial	15.3384	0.00126088	0.00610948	NA	NA
581	GLUD2	P00367;A0A804HJD7;A0A804HKE0;P49448;P00367-3;P00367-2;A0A804HJZ0;A0A804HHS2;A0A804HHU3;A0A804HLC0;A0A804HIA0	Glutamate dehydrogenase 1, mitochondrial;Glutamate dehydrogenase 2, mitochondrial	15.3384	0.00126088	0.00610948	NA	NA
582	GMDS	O60547;O60547-2	GDP-mannose 4,6 dehydratase	19.0479	0.000583001	0.00338937	NA	NA
585	GNB1	P62873;P62873-2;F6UT28;B1AKQ8;F6X3N5;B3KVK2;F5H8J8;F5H100;F5H0S8;E9PCP0;P16520-2;P16520	Guanine nucleotide-binding protein G(I)/G(S)/G(T) subunit beta-1	13.2538	0.002078	0.00891033	NA	NA
586	GNB1L	Q9BYB4;Q9BYB4-2;C9JPQ6	Guanine nucleotide-binding protein subunit beta-like protein 1	12.8733	0.00229078	0.0095901	NA	NA
587	GNB4	Q9HAV0;H7C5J5;A0A6Q8PFW8;A0A6Q8PFE0;A0A6Q8PFV8;A0A7I2S2S9;A0A6Q8PG88;C9JD14	Guanine nucleotide-binding protein subunit beta-4	15.4865	0.00121938	0.00594598	NA	NA
588	GNE	Q9Y223;Q9Y223-2;A0A7I2SU25;Q9Y223-4;Q9Y223-3;Q9Y223-5	Bifunctional UDP-N-acetylglucosamine 2-epimerase/N-acetylmannosamine kinase;UDP-N-acetylglucosamine 2-epimerase (hydrolyzing);N-acetylmannosamine kinase	14.5411	0.00151651	0.00706344	NA	NA
590	GNL3	Q9BVP2-2;Q9BVP2;C9JZT7;B4DMU5;C9JYH9	Guanine nucleotide-binding protein-like 3	16.6332	0.000948669	0.00493666	NA	NA
601	GPD2	P43304;P43304-2;F5GYK7;E7EM56	Glycerol-3-phosphate dehydrogenase, mitochondrial	14.9116	0.00139052	0.00662132	NA	NA
602	GPR116	Q8IZF2;Q8IZF2-2;Q8IZF2-3	Probable G-protein coupled receptor 116	120.601	3.17531e-07	1.29549e-05	NA	NA
603	GPR56	Q9Y653-5;Q9Y653-2;Q9Y653-3;Q9Y653;H3BSJ6;H3BRH0;A0A5F9ZHT7;A0A5F9ZH94;Q9Y653-4	G-protein coupled receptor 56;GPR56 N-terminal fragment;GPR56 C-terminal fragment	89.9029	1.12725e-06	3.21975e-05	NA	NA
610	GRAMD3	Q96HH9;E9PD09;Q96HH9-4;Q96HH9-3;Q96HH9-2;B7Z4W8;Q96HH9-5;D6RFH3;D6R9P9;D6REP5	GRAM domain-containing protein 3	16.9105	0.000894605	0.00473029	NA	NA
611	GREM2	Q9H772	Gremlin-2	27.3203	0.000150414	0.0012376	NA	NA
612	GRK5	P34947	G protein-coupled receptor kinase 5	19.2661	0.000559303	0.00329833	NA	NA
613	GRSF1	Q12849;H0Y8R1;H0YAK1;Q12849-5;H0YAM1	G-rich sequence factor 1	12.9012	0.00227429	0.00955474	NA	NA
620	GUSB	P08236-3;P08236-2;P08236;F8WBK6;F2Z3L6	Beta-glucuronidase	14.1987	0.00164552	0.00748904	NA	NA
622	HADHA	H0YFD6;P40939;A0A2R8Y4F5;A0A2R8YG21;A0A2R8Y688;P40939-2	Trifunctional enzyme subunit alpha, mitochondrial;Long-chain enoyl-CoA hydratase;Long chain 3-hydroxyacyl-CoA dehydrogenase	30.696	9.55512e-05	0.000871463	NA	NA
623	HADHB	P55084;P55084-2;F5GZQ3;B5MD38;C9JEY0;C9JE81;C9K0M0	Trifunctional enzyme subunit beta, mitochondrial;3-ketoacyl-CoA thiolase	28.3202	0.000130864	0.00110849	NA	NA
625	HAT1	O14929;O14929-2;F8WEW1;F8W9G7	Histone acetyltransferase type B catalytic subunit	19.2441	0.000561639	0.00330137	NA	NA
629	hCG_2014768	Q9Y2S6;A0A024R1R8	Translation machinery-associated protein 7	13.0751	0.00217478	0.00919947	NA	NA
631	HDAC7	Q8WUI4-3;Q8WUI4-5;Q8WUI4-6;Q8WUI4-7;Q8WUI4;Q8WUI4-4;J3KPH8;Q8WUI4-8;Q8WUI4-10;Q8WUI4-2;Q8WUI4-9;H0YH91;A0A087WYQ4;C9JNI4;C9J102;C9JEB6;F8VWY3;C9JVZ1;C9JBC2;C9JF80;C9JAH2;C9JGF5;H0YI15;C9JZ79;C9JH46	Histone deacetylase 7;Histone deacetylase	165.931	7.89749e-08	5.23588e-06	NA	NA
634	HDGFRP3	Q9Y3E1;H3BPM9	Hepatoma-derived growth factor-related protein 3	45.8925	1.90025e-05	0.000260481	NA	NA
635	HEATR3	Q7Z4Q2;A0A8I5KQT3;A0A8I5KR70;Q7Z4Q2-2;A0A8I5KVQ2;Q7Z4Q2-3	HEAT repeat-containing protein 3	13.5992	0.00190542	0.00835213	NA	NA
637	HEBP1	Q9NRV9;A0A3B3IRV5;F5GWX2;H0YG71	Heme-binding protein 1	27.1463	0.000154171	0.00125355	NA	NA
640	HECW2	A0A2R8Y6F3;Q9P2P5;A0A2R8YE75;Q76N89-2;Q76N89;C9JHL2;Q9P2P5-2	E3 ubiquitin-protein ligase HECW2	73.8454	2.60853e-06	5.95556e-05	NA	NA
642	HELLS	A0A0B4J1V9;Q9NRZ9-6;Q9NRZ9-5;Q9NRZ9-4;Q9NRZ9-3;Q9NRZ9-2;Q9NRZ9;B1ALG6;Q9NRZ9-8;Q9NRZ9-7;Q9NW36;A0A087WSW7;F6XU50;Q9NRZ9-9;Q76H82	Lymphoid-specific helicase	25.436	0.000197964	0.0015016	NA	NA
643	HERC1	Q15751;H0YNB1;H0YMH0;H0YK45	Probable E3 ubiquitin-protein ligase HERC1	27.9432	0.000137849	0.00115488	NA	NA
645	HERC4	Q5GLZ8-2;Q5GLZ8;Q5GLZ8-3;Q5GLZ8-6;H0Y6K7;D6RCL5;Q5GLZ8-4;Q5GLZ8-5	Probable E3 ubiquitin-protein ligase HERC4	71.1155	3.0599e-06	6.67659e-05	NA	NA
650	HIBCH	Q6NVY1;Q6NVY1-2;B9A058;F8W8A6;B8ZZZ0;H7C1A5;H7C126;H7C400	3-hydroxyisobutyryl-CoA hydrolase, mitochondrial	16.1965	0.00104212	0.00527563	NA	NA
663	HNMT	P50135	Histamine N-methyltransferase	19.4208	0.000543207	0.00322881	NA	NA
666	HNRNPH1	P31943;G8JLB6;E9PCY7;D6RBM0;D6RIU0;D6RFM3;D6RIH9;D6RJ04;D6RDU3;E7EN40;D6RIT2;D6R9T0;D6RAM1;E7EQJ0;E5RGV0;H0YB39;D6RDL0;H0YBD7;H0YAQ2;E5RGH4;H0YBG7;D6RF17;D6R9D3;E5RJ94	Heterogeneous nuclear ribonucleoprotein H;Heterogeneous nuclear ribonucleoprotein H, N-terminally processed	39.501	3.49845e-05	0.000410727	NA	NA
674	HPCA	P37235;E9PC71;P84074;P61601;E5RGA9;H7BZC1;E5RI78;E5RIA5;E5RIZ1;E5RIG4;E5RHC8;E5RK89;C9JW46;A0A1B0GXG3;E5RHE8;E5RGZ0;E5RJJ6;E5RJT1;E5RFL9;E5RI95	Hippocalcin-like protein 1;Neuron-specific calcium-binding protein hippocalcin	33.6737	6.63002e-05	0.000668333	NA	NA
675	HPCAL1	P37235;E9PC71;P84074;P61601;E5RGA9;H7BZC1;E5RI78;E5RIA5;E5RIZ1;E5RIG4;E5RHC8;E5RK89;C9JW46;A0A1B0GXG3;E5RHE8;E5RGZ0;E5RJJ6;E5RJT1;E5RFL9;E5RI95	Hippocalcin-like protein 1;Neuron-specific calcium-binding protein hippocalcin	33.6737	6.63002e-05	0.000668333	NA	NA
679	HSDL1	Q3SXM5;Q3SXM5-2;H3BQI7;H3BT52	Inactive hydroxysteroid dehydrogenase-like protein 1	36.7072	4.69978e-05	0.000516003	NA	NA
681	HSPA14	Q0VDF9;H7C2A1	Heat shock 70 kDa protein 14	14.2631	0.00162028	0.00744292	NA	NA
684	HSPB2	Q16082;A8KAH6;E9PN16	Heat shock protein beta-2	397.574	1.65988e-09	3.6919e-07	NA	NA
687	HTATIP2	Q9BUP3;Q9BUP3-3;E9PI87;Q9BUP3-2	Oxidoreductase HTATIP2	14.7955	0.00142859	0.00676984	NA	NA
688	IARS	A0A804HJN6;A0A0A0MSX9;P41252;J3KR24;A0A804HHW9;A0A804HL54;A0A804HJ36;A0A804HIV9;A0A804HKU1;A0A804HK69;A0A804HIG2;A0A804HKW6	Isoleucine--tRNA ligase, cytoplasmic	18.9552	0.00059344	0.00343846	NA	NA
690	IDE	A0A7I2V2P6;A0A3B3ISG5;P14735;A0A7I2V3E3;A0A7I2YQV5;A0A7I2V610;A0A7I2V4Q3;A0A7I2V2S1;A0A7I2V3K9;B3KSB8;P14735-2;A0A7I2YQS6;A0A7I2V612;A0A7I2V373;A0A7I2V634;A0A7I2V4A4	Insulin-degrading enzyme	16.0199	0.0010831	0.00542337	NA	NA
691	IDH2	P48735;P48735-2;H0YL11	Isocitrate dehydrogenase [NADP], mitochondrial	15.1775	0.00130796	0.00629777	NA	NA
693	IFFO1	A0A087WZ16;Q0D2I5-3;Q0D2I5;Q0D2I5-7;Q0D2I5-4;Q0D2I5-5	Intermediate filament family orphan 1	15.1955	0.00130258	0.00627622	NA	NA
697	IFIT1	P09914;P09914-2	Interferon-induced protein with tetratricopeptide repeats 1	35.7716	5.21148e-05	0.000562334	NA	NA
699	IGF2BP3	O00425;O00425-2;F8WD15	Insulin-like growth factor 2 mRNA-binding protein 3	34.3022	6.16031e-05	0.000631134	NA	NA
709	INMT	O95050-2;O95050	Indolethylamine N-methyltransferase	44.948	2.06912e-05	0.000277021	NA	NA
711	INPP5A	Q5T1B5;Q14642;H0Y2W5;B1AP38	Type I inositol 1,4,5-trisphosphate 5-phosphatase	71.8222	2.93446e-06	6.46425e-05	NA	NA
714	IQGAP3	F2Z2E2;Q86VI3	Ras GTPase-activating-like protein IQGAP3	123.342	2.88018e-07	1.21782e-05	NA	NA
716	IRF2	P14316-2;P14316;D6R9N5;D6RB08;K4DIA5	Interferon regulatory factor 2	20.5326	0.000442768	0.00275283	NA	NA
718	IRF2BPL	Q9H1B7	Interferon regulatory factor 2-binding protein-like	14.5314	0.00151998	0.00707169	NA	NA
727	ITGA6	A0A8C8KBL6;P23229-4;P23229-2;P23229-9;P23229-6;P23229-5;P23229-3;P23229;P23229-7;C9JXX7;H7BZ97	Integrin alpha-6;Integrin alpha-6 heavy chain;Integrin alpha-6 light chain;Processed integrin alpha-6	296.595	6.09946e-09	9.14256e-07	NA	NA
728	ITGA7	J3KNV4;Q13683-9;Q13683-7;Q13683-3;Q13683;A0A8I5KSX0;H0YJ98;Q13683-10;Q13683-13;G3V2C6;A0A8I5KXI3;H0YJ26;G3V2I4	Integrin alpha-7;Integrin alpha-7 heavy chain;Integrin alpha-7 light chain;Integrin alpha-7 70 kDa form	316.704	4.55973e-09	8.27352e-07	NA	NA
732	ITPA	Q9BY32-3;Q9BY32;Q9BY32-2	Inosine triphosphate pyrophosphatase	14.393	0.00157073	0.00726372	NA	NA
734	ITPRIP	Q8IWB1;X6RK76	Inositol 1,4,5-trisphosphate receptor-interacting protein	176.965	5.95513e-08	4.18986e-06	NA	NA
736	JADE2	C9J929;B5MBX1;A0A7P0TAP8;A0A0C4DFT8;A0A087X085;G3XAA4;Q9NQC1-3;Q9NQC1-2;Q9NQC1	Protein Jade-2	26.2435	0.000175616	0.0013753	NA	NA
739	JPH2	Q9BR39;Q9BR39-2;Q8WXH2-2;Q8WXH2	Junctophilin-2	149.562	1.24401e-07	6.70111e-06	NA	NA
745	KCTD12	Q96CX2;Q6ZWB6	BTB/POZ domain-containing protein KCTD12	681.68	1.49791e-10	1.47544e-07	NA	NA
747	KCTD16	Q68DU8	BTB/POZ domain-containing protein KCTD16	171.81	6.77967e-08	4.66336e-06	NA	NA
748	KCTD18	Q6PI47-2;Q6PI47	BTB/POZ domain-containing protein KCTD18	36.5116	4.80149e-05	0.000525497	NA	NA
749	KCTD9	Q7L273;K7ENB5;K7EQN1	BTB/POZ domain-containing protein KCTD9	117.073	3.61154e-07	1.37629e-05	NA	NA
753	KIAA0020	Q15397	Pumilio domain-containing protein KIAA0020	19.8231	0.000503931	0.00305345	NA	NA
754	KIAA0101	H0YMA4;A0A0U1RQM0;Q15004;H0YKX3;A0A0U1RQC1;Q15004-2	PCNA-associated factor	14.3791	0.00157593	0.007278	NA	NA
755	KIAA0196	Q12768;E7EQI7;E5RFU6	WASH complex subunit strumpellin	13.1347	0.00214189	0.00911627	NA	NA
756	KIAA0368	A0A804HJA4;J3KN16;Q5VYK3;R4GMY1;R4GMY3;F6XAQ5	Proteasome-associated protein ECM29 homolog	17.4756	0.000795658	0.00432314	NA	NA
757	KIAA0513	O60268-2;O60268-3;O60268	Uncharacterized protein KIAA0513	18.4779	0.000650963	0.00371228	NA	NA
758	KIAA1324L	A8MWY0;H7C2N5;A8MWY0-3;C9JA41;A8MWY0-2;H7BYL8;C9JFK7;F1LLU5	UPF0577 protein KIAA1324-like	116.914	3.63286e-07	1.37629e-05	NA	NA
760	KIAA1524	Q8TCG1;Q8TCG1-2;F8WAX6;F8WF26	Protein CIP2A	19.2493	0.000561084	0.00330092	NA	NA
762	KIF18B	A0A494BYR6;Q86Y91-6;Q86Y91	Kinesin-like protein KIF18B	12.9637	0.00223789	0.00942592	NA	NA
764	KIF20A	O95235;O95235-2;D6R9E4;D6RBN1	Kinesin-like protein KIF20A	60.6165	5.99579e-06	0.000108807	NA	NA
766	KIF23	A0A7I2V5Y5;A0A2U3TZL8;H7BYN4;Q02241-2;Q02241;Q02241-3;H0YME6;A0A2R8Y531;H0YMJ4	Kinesin-like protein;Kinesin-like protein KIF23	65.0805	4.44899e-06	8.9209e-05	NA	NA
767	KIF2C	Q99661;Q99661-2;Q5JR91;Q5JR89	Kinesin-like protein KIF2C;Kinesin-like protein	118.175	3.46777e-07	1.37629e-05	NA	NA
768	KIF4A	O95239;O95239-2;Q2VIQ3	Chromosome-associated kinesin KIF4A	164.953	8.10472e-08	5.24454e-06	NA	NA
773	KNSTRN	V9GY01;Q9Y448-2;Q9Y448;H0YKF8;H0YLA7;H0YM11;Q9Y448-3	Small kinetochore-associated protein	14.0759	0.00169504	0.00766381	NA	NA
774	KPNA2	A0A7I2V351;A0A7I2V487;A0A7I2YQE1;P52292;A0A7I2V3Z3;J3QLL0;J3KS65	Importin subunit alpha-1	147.78	1.31089e-07	6.79989e-06	NA	NA
776	KRT18	P05783;F8VZY9;CON__H-INV:HIT000015463	Keratin, type I cytoskeletal 18	155.491	1.04961e-07	5.88377e-06	NA	NA
778	L3HYPDH	Q96EM0;D6RC46;E9PKK7	Trans-3-hydroxy-L-proline dehydratase	19.6401	0.000521349	0.003134	NA	NA
779	LARP4	Q71RC2-3;Q71RC2;Q71RC2-4;Q71RC2-5;Q71RC2-2;Q71RC2-6;X6RLN4;Q71RC2-7;Q96J85;F8VY40;F8VNV1;F8W1Z5;F8W1I4	La-related protein 4	86.2229	1.34812e-06	3.64522e-05	NA	NA
780	LARP4B	Q92615;A0A8I5KWN8;A0A8I5KVU2;H0Y4V9;A0A8I5KSR3;A0A087X183;H0Y641;X6RCG6;B5MCU2;A0A8I5KUR6	La-related protein 4B	15.8041	0.00113588	0.0056304	NA	NA
782	LAS1L	Q9Y4W2-3;Q9Y4W2-2;Q9Y4W2;A0A7I2V4E5;A0A7I2V3Q3;A0A7I2V3R6;A0A7I2V653;A0A7I2YQI7;A0A7I2V5R7;Q9Y4W2-4;A0A7I2V4V0	Ribosomal biogenesis protein LAS1L	36.8498	4.62726e-05	0.000509664	NA	NA
783	LASP1	Q14847;Q14847-2;C9J9W2;Q14847-3;F6S2S5;K7ESD6;J3KSN1;O76041-2	LIM and SH3 domain protein 1	44.9819	2.06276e-05	0.000276707	NA	NA
784	LDB3	A0A0C4DGG7;A0A8I5KX76;V5T7C5;C9JWU6;O75112-5;O75112-4;O75112;O75112-7	LIM domain-binding protein 3	85.3562	1.40763e-06	3.74734e-05	NA	NA
787	LENG9	A0A087WVD1;Q96B70	Leukocyte receptor cluster member 9	21.1662	0.000395666	0.00254015	NA	NA
791	LIMCH1	Q9UPQ0-10;Q9UPQ0;Q9UPQ0-4;Q9UPQ0-2;D6RD46;Q9UPQ0-5;Q9UPQ0-8;Q9UPQ0-9;Q9UPQ0-6;E7EPK0;G5EA03;E9PDJ9;H0Y8P3;Q9UPQ0-3;D6RJ93;Q9UPQ0-7;Q6NVB9;D6R8Y0;D6RGH8	LIM and calponin homology domains-containing protein 1	23.8308	0.000253683	0.00180283	NA	NA
795	LMCD1	Q9NZU5;Q9NZU5-2;H7C3D2;B4DEY6;C9IYS1;F8WB09	LIM and cysteine-rich domains protein 1	126.028	2.62291e-07	1.15929e-05	NA	NA
799	LMO7	E9PMS6;H0YDG6		16.3311	0.00101217	0.00518494	NA	NA
803	LPCAT4	Q643R3;H3BMK4	Lysophospholipid acyltransferase LPCAT4	39.3277	3.56112e-05	0.000414762	NA	NA
810	LRRC16A	Q5VZK9;Q5VZK9-2;A0A0U1RQQ1;Q5VZK9-3;A0A0U1RR91;Q5VZK9-4	Leucine-rich repeat-containing protein 16A	14.5753	0.00150432	0.0070169	NA	NA
811	LRRC17	Q8N6Y2;Q8N6Y2-2;C9JT74	Leucine-rich repeat-containing protein 17	18.6971	0.000623744	0.00358889	NA	NA
818	LYRM7	Q5U5X0;D6R994	Complex III assembly factor LYRM7	17.5385	0.000785491	0.00429157	NA	NA
820	LZTS2	Q9BRK4;S4R3W7;B1AL11;B1AL12;B1AL13	Leucine zipper putative tumor suppressor 2	20.1571	0.000473934	0.00291506	NA	NA
821	MAD2L1	Q13257;Q13257-2;D6RJE3	Mitotic spindle assembly checkpoint protein MAD2A	22.0682	0.000338708	0.00226517	NA	NA
824	MAN1A2	O60476;H0Y7H1;H0Y543	Mannosyl-oligosaccharide 1,2-alpha-mannosidase IB;alpha-1,2-Mannosidase	22.1801	0.000332365	0.00223576	NA	NA
827	MAP1LC3A	Q9H492;Q9H492-2	Microtubule-associated proteins 1A/1B light chain 3A	52.8533	1.06156e-05	0.000164852	NA	NA
829	MAP2	P11137-4	Microtubule-associated protein 2	16.4408	0.000988526	0.00510085	NA	NA
830	MAP3K2	Q9Y2U5	Mitogen-activated protein kinase kinase kinase 2	18.8714	0.000603085	0.00348556	NA	NA
831	MAP3K6	O95382-3;O95382;O95382-2;A0A590UJN3	Mitogen-activated protein kinase kinase kinase 6	13.2715	0.00206869	0.00889253	NA	NA
834	MAP4K5	A0A804HIS2;Q9Y4K4;G3V4T8;G3V4Q4	Mitogen-activated protein kinase kinase kinase kinase 5	26.559	0.000167731	0.00132779	NA	NA
839	MASTL	Q96GX5-2;Q96GX5-3;Q96GX5;A0A087WUU7	Serine/threonine-protein kinase greatwall	13.9828	0.0017338	0.00778292	NA	NA
844	MBP	P02686;P02686-2;J3QQK6;J3KS94;J3QKN5;P02686-5;P02686-4;P02686-3;H7BYR8;A8MZH3;J3QKL5;J3KT34;J3QL64;H0YEA2;P02686-6;H0YF02;E9PJ72;E9PMR5;E9PNZ1;F8WEU6;F5H7N4;E9PKX9	Myelin basic protein	69.7682	3.31774e-06	7.10429e-05	NA	NA
845	MCCC2	Q9HCC0;Q9HCC0-2;A0A804HLJ9;A0A804HKE8;A0A804HJ24;A0A804HK37;A0A804HJ84;A0A804HJ31;A0A804HL02;A0A804HJL2;A0A804HJC1;A0A804HHS4;D6RDF7;A0A0S2Z5R4;A0A804HIH3;A0A804HJW5;D6R9R1;A0A0D9SFE9;A0A804HJW2;A0A804HKH3;A0A0G2JM88;D6RD67	Methylcrotonoyl-CoA carboxylase beta chain, mitochondrial	16.9338	0.000890243	0.00471808	NA	NA
846	MCM3	P25205;P25205-2;J3KQ69;A0A499FHX9;Q7Z6P5	DNA replication licensing factor MCM3	116.952	3.62778e-07	1.37629e-05	NA	NA
850	MCM7	P33993;P33993-3;P33993-2;C9J8M6	DNA replication licensing factor MCM7	31.9029	8.20998e-05	0.000782957	NA	NA
853	ME3	E9PMB9;Q16798;Q6TCH8;Q16798-2	Malic enzyme;NADP-dependent malic enzyme, mitochondrial	31.6071	8.51703e-05	0.000797893	NA	NA
860	MFN1	Q8IWA4;Q8IWA4-3;H7C5H5;Q8IWA4-2;C9JQT7;C9JXQ1	Mitofusin-1	30.5586	9.7248e-05	0.000877651	NA	NA
861	MGARP	Q8TDB4	Protein MGARP	49.238	1.42295e-05	0.000209642	NA	NA
864	MGLL	A0A0C4DFN3;Q99685-2;Q99685;A0A3B3ITT3;C9JAM4;H7C5K5;H7C4E0	Monoglyceride lipase	44.2624	2.2033e-05	0.000289684	NA	NA
866	MICA	A0A024RCL3;Q96QC4;A0A0G2JJ55;A0A0G2JK11;A0A1W2PRA6;A0A1W2PPN1;Q29983	MHC class I polypeptide-related sequence A	13.3836	0.00201099	0.00871511	NA	NA
868	MICAL3	Q7RTP6;A0A5F9ZHV5;Q7RTP6-2;Q7RTP6-4;Q7RTP6-3;Q7RTP6-5;J3KSK6;E9PP85;C9J922;J3QR21	Protein-methionine sulfoxide oxidase MICAL3	48.2594	1.54563e-05	0.000221562	NA	NA
872	MID1	O15344;A0A8I5KR14;A0A8I5KPB2;A0A6Q8PF94;O15344-2;C9J453;A0A8I5KPE0;A0A6Q8PGA5;A0A087X255	E3 ubiquitin-protein ligase Midline-1	19.6986	0.000515701	0.00310546	NA	NA
875	MIOS	Q9NXC5;Q9NXC5-2	WD repeat-containing protein mio	31.727	8.3909e-05	0.000790815	NA	NA
876	MKI67	P46013;P46013-2	Antigen KI-67	114.565	3.96664e-07	1.44709e-05	NA	NA
880	MMAA	A0A3B3ITP4;Q495G5;Q8IVH4;D6RIS5;A0A7P0TAV9;A0A3B3IRG3	Methylmalonic aciduria type A protein, mitochondrial	20.6662	0.000432289	0.00270721	NA	NA
881	MMAB	Q96EY8;S4R3P5;F5H4Z7;F5H079;A0A087X114;S4R3Z1	Cob(I)yrinic acid a,c-diamide adenosyltransferase, mitochondrial	13.9257	0.0017581	0.00787254	NA	NA
885	MPG	A2IDA3;P29372-5;P29372-4;P29372-2;P29372	DNA-3-methyladenine glycosylase	26.7419	0.000163358	0.00130971	NA	NA
889	MPP6	Q9NZW5;B8ZZG1;C9J4Q3;C9JGI8;B4DZ84;D3DX48;A0A0A0MRU0;D3DX49;A0A0C4DH75;Q14168-5;Q14168-6;Q14168-2;Q14168-3;Q14168;Q14168-4	MAGUK p55 subfamily member 6	14.6961	0.00146216	0.00685821	NA	NA
894	MRGPRF	Q96AM1	Mas-related G-protein coupled receptor member F	23.3232	0.000275183	0.00191849	NA	NA
897	MRVI1	H0YI08;Q9Y6F6-5;Q9Y6F6-4;Q9Y6F6;Q9Y6F6-7;Q9Y6F6-3;Q9Y6F6-1;Q9Y6F6-2;Q9Y6F6-6;Q9Y6F6-8;E9PJ61;H0YCL0	Protein MRVI1	416.545	1.3489e-09	3.44206e-07	NA	NA
898	MSH6	P52701;A0A494C0M1;P52701-2;P52701-3;P52701-4;C9JH55;C9J8Y8;C9J7Y7;F8WAX8;F8W7G9	DNA mismatch repair protein Msh6	17.2632	0.000831192	0.0044774	NA	NA
899	MSRA	Q9UJ68-5;Q9UJ68;Q9UJ68-3;Q9UJ68-4;E5RIA9;Q9UJ68-2;H0YAN3;E5RJK1;E9PJ70	Mitochondrial peptide methionine sulfoxide reductase	13.8599	0.00178664	0.0079549	NA	NA
900	MT-CO2	P00403	Cytochrome c oxidase subunit 2	50.5331	1.27834e-05	0.000190371	NA	NA
905	MTMR10	Q9NXD2;H3BUS9;Q9NXD2-3;Q9NXD2-2;H3BQR5;H3BUZ0	Myotubularin-related protein 10	16.4188	0.000993203	0.00510781	NA	NA
917	MYL12A	J3QRS3;P19105;O14950	Myosin regulatory light chain 12A;Myosin regulatory light chain 12B	24.6307	0.000223808	0.00164236	NA	NA
922	MYO1D	O94832;K7EIG7;J3QRN6;J3KRL0;F8WEW9;A0A3B3IU30;B0I1T2-2;B0I1T2-3;B0I1T2-4;J3QRR2	Unconventional myosin-Id	507.289	5.60465e-10	2.16761e-07	NA	NA
924	MYO9B	Q13459;M0R300;M0R0P8;Q13459-2;M0R2J3;M0QZY4;M0R240;M0QXP0	Unconventional myosin-IXb	22.1276	0.000335325	0.00225347	NA	NA
926	NAA25	Q14CX7;Q14CX7-2;F8VSB9;F8W0N5;H0YHR9	N-alpha-acetyltransferase 25, NatB auxiliary subunit	37.4984	4.3143e-05	0.000482125	NA	NA
928	NACC1	Q96RE7	Nucleus accumbens-associated protein 1	17.587	0.000777749	0.0042594	NA	NA
929	NACC2	Q96BF6	Nucleus accumbens-associated protein 2	15.8383	0.0011273	0.00559591	NA	NA
932	NANS	Q9NR45;Q5TBR1;Q5TBR0	Sialic acid synthase	27.8329	0.000139976	0.00116787	NA	NA
934	NARF	J3KTG5;E7EP87;Q9UHQ1-4;Q9UHQ1-3;Q9UHQ1;Q9UHQ1-2	Nuclear prelamin A recognition factor	19.9379	0.000493364	0.003017	NA	NA
936	NBN	O60934;A0A0C4DG07;A0A087X1V5	Nibrin	25.6237	0.000192472	0.00147398	NA	NA
937	NCAPD2	Q15021;E7EN77;F5GZK7;F5H431	Condensin complex subunit 1	60.0661	6.22925e-06	0.000111851	NA	NA
938	NCAPD3	A0A8I5KT00;P42695;G3V1A9;E9PKK4;E9PLE0;E9PL95;A0A8I5QKI5;A0A8I5QL00;A0A8I5KYN6;A0A8I5QKW0	Condensin-2 complex subunit D3	81.1842	1.74342e-06	4.38561e-05	NA	NA
939	NCAPH	E9PHA2;Q15003;C9J470;Q15003-2;C9JZP1;H7C415	Condensin complex subunit 2	86.6905	1.3173e-06	3.60427e-05	NA	NA
940	NCAPH2	H0YC55;A0A0A6YYG7;Q6IBW4-2;Q6IBW4;Q6IBW4-4	Condensin-2 complex subunit H2	14.2723	0.0016167	0.00743144	NA	NA
942	NCKAP5L	H7C1V4;Q9HCH0-2;Q9HCH0	Nck-associated protein 5-like	21.6157	0.000365931	0.0023961	NA	NA
943	NCOA7	Q8NI08-2;Q8NI08;Q8NI08-7;H0Y6T0;Q8NI08-5;Q8NI08-4;Q8NI08-3;Q5TF98;Q5TF97;Q5TF96;Q8NI08-6	Nuclear receptor coactivator 7	48.623	1.49859e-05	0.000217121	NA	NA
944	NDST1	P52848;P52848-3;E5RG58;P52848-2	Bifunctional heparan sulfate N-deacetylase/N-sulfotransferase 1;Heparan sulfate N-deacetylase 1;Heparan sulfate N-sulfotransferase 1	14.1488	0.00166541	0.00756458	NA	NA
961	NEGR1	Q7Z3B1;Q7Z3B1-2	Neuronal growth regulator 1	16.6071	0.000953949	0.00494919	NA	NA
962	NEMF	O60524-4;O60524-3;O60524;G3V5V3;O60524-5;G3V4D9;O60524-2;G3V547	Nuclear export mediator factor NEMF	28.6141	0.000125718	0.00107413	NA	NA
966	NFATC4	Q14934-2;Q14934-12;Q14934-5;Q14934-13;Q14934-6;Q14934;Q14934-4;Q14934-9;Q14934-10;Q14934-7;Q14934-8;Q14934-3;Q14934-14;Q14934-18;Q14934-17;Q14934-16;Q14934-15;Q14934-11;Q14934-20;Q14934-19;Q14934-21;K7ER53;G3V5H0;O95644-11;O95644-4;O95644;O95644-6;O95644-5;O95644-8;O95644-2;O95644-10;O95644-3;Q13469;Q13469-4;Q13469-2;Q13469-5;Q14934-23;Q14934-22;Q13469-3;O95644-17;F5H4S8;G3V4K1;H3BU30;G3V4U6	Nuclear factor of activated T-cells, cytoplasmic 4	30.3944	9.93239e-05	0.000891716	NA	NA
970	NFKB2	Q00653-4;Q00653;Q00653-3	Nuclear factor NF-kappa-B p100 subunit;Nuclear factor NF-kappa-B p52 subunit	52.7507	1.07014e-05	0.000165812	NA	NA
971	NFXL1	Q6ZNB6;Q6ZNB6-2	NF-X1-type zinc finger protein NFXL1	20.4984	0.000445502	0.00276359	NA	NA
972	NLRP10	Q86W26	NACHT, LRR and PYD domains-containing protein 10	44.1863	2.21883e-05	0.0002903	NA	NA
976	NOC2L	Q9Y3T9	Nucleolar complex protein 2 homolog	20.8316	0.000419732	0.00264995	NA	NA
979	NOLC1	A0A0A0MRM9;Q14978;Q14978-3;Q14978-2;S4R349;S4R3C2	Nucleolar and coiled-body phosphoprotein 1	14.4122	0.00156357	0.00723543	NA	NA
984	NPC1	O15118;K7EQ23;O15118-2;K7ERM4;K7ERW2	Niemann-Pick C1 protein	16.997	0.000878521	0.00468114	NA	NA
988	NPR3	P17342-2;P17342;D6RDL8;C9JK69;P17342-3	Atrial natriuretic peptide receptor 3	124.73	2.74365e-07	1.18978e-05	NA	NA
989	NQO1	B4DLR8;P15559-3;P15559-2;P15559;H3BNV2;H3BRK3	NAD(P)H dehydrogenase [quinone] 1	15.6866	0.00116592	0.00575036	NA	NA
992	NR3C1	P04150-3;P04150;P04150-6;P04150-2;P04150-9;A0A494C0P1;P04150-8;P04150-10;P04150-11;P04150-12;P04150-13;P04150-5;P04150-7;Q3MSN4;P04150-14;P04150-15;P04150-16;D6RDA9	Glucocorticoid receptor	27.1875	0.000153271	0.00125066	NA	NA
993	NRD1	O43847;O43847-2;G3V1R5;H0Y5G9	Nardilysin	49.0853	1.44128e-05	0.000211148	NA	NA
998	NT5DC3	Q86UY8-2;Q86UY8;H7C3S8;H7C193	5-nucleotidase domain-containing protein 3	15.6313	0.00118042	0.00579288	NA	NA
1001	NTM	B7Z1Z5;Q9P121-3;Q9P121-2;Q9P121;Q9P121-4;F8VTR5;F6WFR7;F8W8Y1;C9JK95	Neurotrimin	20.4904	0.000446144	0.00276359	NA	NA
1004	NUDT10	Q9NZJ9;A0A024RBG1;Q9NZJ9-2;F8VRL4;F8VRR0;A0A0C4DGJ4;Q96G61;Q8NFP7;Q9NZJ9-3	Diphosphoinositol polyphosphate phosphohydrolase 2;Diphosphoinositol polyphosphate phosphohydrolase 3-beta;Diphosphoinositol polyphosphate phosphohydrolase 3-alpha	55.9607	8.37195e-06	0.000139344	NA	NA
1005	NUDT11	Q9NZJ9;A0A024RBG1;Q9NZJ9-2;F8VRL4;F8VRR0;A0A0C4DGJ4;Q96G61;Q8NFP7;Q9NZJ9-3	Diphosphoinositol polyphosphate phosphohydrolase 2;Diphosphoinositol polyphosphate phosphohydrolase 3-beta;Diphosphoinositol polyphosphate phosphohydrolase 3-alpha	55.9607	8.37195e-06	0.000139344	NA	NA
1008	NUFIP2	Q7Z417;Q7Z417-2	Nuclear fragile X mental retardation-interacting protein 2	22.4906	0.000315502	0.00215172	NA	NA
1009	NUMA1	Q14980;Q14980-2;Q14980-3;Q14980-4;H0YFY6;Q14980-5;F5H4J1;F5H6Y5;K4DIE0;F8W6T3;G3V4Z7;F5H0Z7;F5H763;F5H2F3;F5GZW1;F5H1L0;F5H3L6	Nuclear mitotic apparatus protein 1	24.3874	0.000232416	0.00169578	NA	NA
1011	NUMBL	Q9Y6R0;A0A0C4DGH3;M0QYC2;M0QXQ4;M0R0Q4;M0QZV7	Numb-like protein	27.0634	0.000156002	0.00126248	NA	NA
1013	NUP155	O75694;O75694-2;E9PF10	Nuclear pore complex protein Nup155	20.1513	0.000474438	0.00291555	NA	NA
1015	NUP50	Q9UKX7;Q9UKX7-2;B0QY21	Nuclear pore complex protein Nup50	46.729	1.76455e-05	0.000244552	NA	NA
1016	NUP88	Q99567;J3KMX1;I3L4K7;I3L245;I3L2W3	Nuclear pore complex protein Nup88	20.7252	0.000427762	0.00268373	NA	NA
1018	NXN	Q6DKJ4;A0A0G2JQK5;A0A0C4DGI2;Q6DKJ4-3;I3L4V6	Nucleoredoxin	13.4204	0.00199247	0.00864032	NA	NA
1019	OBSL1	A6NN50;O75147-2;O75147-1;O75147-4;O75147;A8MSZ8	Obscurin-like protein 1	64.7289	4.5516e-06	9.09661e-05	NA	NA
1021	OGDH	E9PDF2;E9PCR7;Q02218-2;Q02218;E9PFG7;Q02218-3;Q9ULD0;Q9ULD0-3;Q9ULD0-2;C9J4G7	2-oxoglutarate dehydrogenase, mitochondrial	16.9433	0.000888464	0.00471228	NA	NA
1025	OPN4	A0A0C4DGG7;A0A8I5KX76;V5T7C5;C9JWU6;O75112-5;O75112-4;O75112;O75112-7	LIM domain-binding protein 3	85.3562	1.40763e-06	3.74734e-05	NA	NA
1027	OSBPL10	Q9BXB5-2;Q9BXB5	Oxysterol-binding protein-related protein 10	25.3288	0.000201184	0.00151743	NA	NA
1031	OTULIN	Q96BN8;H0Y8S4	Ubiquitin thioesterase otulin	24.9558	0.000212906	0.0015853	NA	NA
1032	OXTR	P30559	Oxytocin receptor	23.4423	0.000269944	0.00188961	NA	NA
1033	PACS1	Q6VY07;Q6VY07-2;B4DF77;E9PSG7;E9PNZ9;H0YCU5;E9PSE1;H0YE62;H0YF56;E9PPK2;E9PNG7	Phosphofurin acidic cluster sorting protein 1	37.1897	4.45994e-05	0.000494393	NA	NA
1034	PACSIN3	Q9UKS6;A0A0C4DGG1;E9PIY1;E9PJ75;E9PNM9;E9PJ33;E9PIZ6;H0YDM6	Protein kinase C and casein kinase substrate in neurons protein 3	62.4026	5.3084e-06	9.97315e-05	NA	NA
1037	PALM	O75781;O75781-2;A0A087WTK8;A0A087WWY4	Paralemmin-1	62.8318	5.1578e-06	9.77007e-05	NA	NA
1038	PALMD	S4R313;Q9NP74;Q9NP74-2;Q9NP74-3	Palmdelphin	37.8166	4.17021e-05	0.00047176	NA	NA
1042	PARP9	Q8IXQ6-2;Q8IXQ6;Q8IXQ6-3;G5E9U8;C9K0E5	Poly [ADP-ribose] polymerase 9	31.6177	8.50585e-05	0.000797893	NA	NA
1044	PBK	Q96KB5;Q96KB5-2;E5RFX4;E5RIE1	Lymphokine-activated killer T-cell-originated protein kinase	134.103	2.00205e-07	9.39057e-06	NA	NA
1046	PBRM1	Q86U86-5;Q86U86-4;Q86U86-7;Q86U86-3;Q86U86-9;Q86U86-2;Q86U86-8;Q86U86;H0Y5B5;E7EVG2;Q86U86-6	Protein polybromo-1	15.0995	0.00133153	0.00639337	NA	NA
1050	PCDH1	Q08174;Q08174-2;D6RBG2;D6RAX3	Protocadherin-1	34.8415	5.7893e-05	0.000602979	NA	NA
1052	PCDHGC3	Q9UN70;Q9UN70-2;A0A087WYB5;A0A087WUC2;Q9BR81;A0A087X1P2;Q9Y5H4;Q9Y5H1;Q9Y5H0;Q9Y5G7;Q9Y5G6;Q9Y5F6	Protocadherin gamma-C3	53.8198	9.84652e-06	0.000156433	NA	NA
1055	PCMTD1	Q96MG8;Q96MG8-2;H0YBU4	Protein-L-isoaspartate O-methyltransferase domain-containing protein 1	76.317	2.26827e-06	5.35607e-05	NA	NA
1058	PDE12	Q6L8Q7;Q6L8Q7-2;F6T1Q0	2,5-phosphodiesterase 12	12.6905	0.0024025	0.00994909	NA	NA
1059	PDE1C	A0A0A0MS69;Q14123;Q14123-3;Q14123-2;P54750-3;P54750-9;P54750-2;P54750;P54750-7;P54750-5	Calcium/calmodulin-dependent 3,5-cyclic nucleotide phosphodiesterase 1C	86.5818	1.32438e-06	3.60934e-05	NA	NA
1060	PDE3A	Q14432;Q13370-2;Q13370	cGMP-inhibited 3,5-cyclic phosphodiesterase A	104.133	5.99272e-07	2.0156e-05	NA	NA
1062	PDE5A	O76074;G5E9C5;O76074-2;C9JGT3;H0YA14	cGMP-specific 3,5-cyclic phosphodiesterase	64.1691	4.72097e-06	9.32713e-05	NA	NA
1069	PEA15	B1AKZ5;Q15121;Q15121-2	Astrocytic phosphoprotein PEA-15	25.2908	0.000202343	0.00152309	NA	NA
1071	PFKFB2	O60825;O60825-2	6-phosphofructo-2-kinase/fructose-2,6-bisphosphatase 2;6-phosphofructo-2-kinase;Fructose-2,6-bisphosphatase	53.9924	9.71648e-06	0.000155081	NA	NA
1072	PGM1	P36871;A0A3B3ITK7;P36871-2;P36871-3	Phosphoglucomutase-1	25.7912	0.000187729	0.00144787	NA	NA
1073	PGM2L1	Q6PCE3	Glucose 1,6-bisphosphate synthase	227.542	1.96972e-08	2.08942e-06	NA	NA
1085	PIGU	Q9H490-2;Q9H490	Phosphatidylinositol glycan anchor biosynthesis class U protein	19.2579	0.000560165	0.00329833	NA	NA
1088	PIP4K2B	P78356;P78356-2;A0A087WT35	Phosphatidylinositol 5-phosphate 4-kinase type-2 beta	19.7105	0.000514566	0.00310406	NA	NA
1089	PIR	O00625	Pirin	25.3227	0.00020137	0.00151743	NA	NA
1090	PKD2	Q13563-3;Q13563;Q13563-5;Q13563-4;Q13563-2;B4DFN3	Polycystin-2	214.818	2.53876e-08	2.28871e-06	NA	NA
1091	PKP4	Q99569-2;Q99569	Plakophilin-4	30.2417	0.000101305	0.00090596	NA	NA
1097	PLCB4	A0A7P0MRI8;Q15147-4;A0A8I5KW09;Q15147-5;A0A8I5KQ87;A0A8I5KS50;A0A8I5KRK2;A0A8I5KX58;A0A8I5QL35;A0A8I5KX82;A0A8I5KRA0;A0A8I5KRP3;A0A8I5KXD7;A0A8I5KPQ9;A0A8I5KXW3;A0A8I5KQI1;Q15147;A0A8I5KR92;A0A8I5KQZ0;A0A8I5KPD4;A0A8J8Z831;Q15147-2;A0A8I5KYY7;A0A8I5QJE7;A0A8I5QJ53;A0A8I5KQF5;A0A8I5KWR8;A0A8I5KVM8	1-phosphatidylinositol 4,5-bisphosphate phosphodiesterase beta-4	43.2719	2.41647e-05	0.000308585	NA	NA
1098	PLCD3	Q8N3E9;K7EQF2;H0YGF8;F5GXC1	1-phosphatidylinositol 4,5-bisphosphate phosphodiesterase delta-3	186.771	4.69928e-08	3.44697e-06	NA	NA
1107	PLK1	P53350;I3L387	Serine/threonine-protein kinase PLK1	97.4305	7.98157e-07	2.53608e-05	NA	NA
1109	PLSCR3	Q9NRY6;I3L3X5;I3NI29;I3L161;I3L4F5	Phospholipid scramblase 3	20.8678	0.000417048	0.00264296	NA	NA
1111	PNKP	A0A0D9SFL2;M0QYH2;Q96T60;Q96T60-2;M0R3C8;M0QYI1;A0A1B0GU66;A0A0D9SEV0;M0R000;A0A0D9SFD6;M0QX49;A0A0D9SFU1	Bifunctional polynucleotide phosphatase/kinase;Polynucleotide 3-phosphatase;Polynucleotide 5-hydroxyl-kinase	24.9616	0.000212717	0.0015853	NA	NA
1114	POLA1	P09884;A6NMQ1;A0A7I2V2V3	DNA polymerase alpha catalytic subunit;DNA polymerase	16.4381	0.0009891	0.00510085	NA	NA
1115	POLR1B	Q9H9Y6-5;Q9H9Y6;Q9H9Y6-3;Q9H9Y6-2;Q9H9Y6-4;C9JJG2;C9JS83;F8WDS4;F8WAK7;F8WBB9;F8WCS3;H7C0D9	DNA-directed RNA polymerase I subunit RPA2	17.5093	0.000790191	0.00430361	NA	NA
1119	PPAP2B	O14495;A0A286YES4;A0A286YF41;A0A286YEZ7	Lipid phosphate phosphohydrolase 3	22.284	0.000326603	0.00220345	NA	NA
1121	PPFIBP2	E9PP16;A0A804HJY3;A0A804HKA2;Q8ND30-3;Q8ND30-2;Q8ND30;E9PIK8;E9PJA0;A0A3B3IS15;E9PI79;H0YDJ2	Liprin-beta-2	188.112	4.55389e-08	3.37624e-06	NA	NA
1122	PPIL2	A0A7P0TAH4;A0A7P0Z4K4;A0A7P0TA15;A0A7P0T8E8;A0A7P0TB19;Q13356;Q13356-2	Peptidyl-prolyl cis-trans isomerase-like 2	506.197	5.65874e-10	2.16761e-07	NA	NA
1123	PPL	K7EKI8;O60437;K7EQ71;REV__Q9ULW3	Periplakin	38.523	3.87083e-05	0.000445566	NA	NA
1124	PPM1H	Q9ULR3;Q5JR12-2;Q5JR12	Protein phosphatase 1H	36.2957	4.91689e-05	0.000535576	NA	NA
1125	PPME1	Q9Y570;Q9Y570-4;Q9Y570-2;Q9Y570-3	Protein phosphatase methylesterase 1	123.109	2.90396e-07	1.21782e-05	NA	NA
1130	PPP2R1B	P30154;P30154-2;P30154-4;P30154-3;P30154-5;H0YDG7	Serine/threonine-protein phosphatase 2A 65 kDa regulatory subunit A beta isoform	21.4673	0.000375434	0.00245367	NA	NA
1131	PPP4R1	Q8TF05-2;Q8TF05;J3QL26;J3KSB0;J3QLA6;J3QQV0;J3KRU1;J3QRV2;F8WAJ9;J3KSS1	Serine/threonine-protein phosphatase 4 regulatory subunit 1	43.8155	2.2965e-05	0.000297639	NA	NA
1133	PRC1	O43663-2;O43663-4;O43663;O43663-3;H0YL53;G3V3N7;H0YLA0;H0YM42	Protein regulator of cytokinesis 1	75.9511	2.31506e-06	5.42937e-05	NA	NA
1136	PRIM1	A0A5F9ZHB6;P49642;A0A3B3ITS8;F8VNY2;H0YIP2;F8VSB2	DNA primase small subunit;DNA primase	25.0963	0.000208397	0.00155845	NA	NA
1137	PRIM2	A0A5F9ZHU7;P49643	DNA primase large subunit	16.6183	0.000951673	0.00494364	NA	NA
1140	PRKCA	P17252;J3KRN5;P05771;P05771-2;J3KN97;H3BV73;M0R0I9;I3L148;A0A804HHY0;A0A804HIU5;P05129-2;P05129	Protein kinase C alpha type	48.5916	1.50259e-05	0.000217155	NA	NA
1141	PRKD1	F8WBA3;Q15139;A0A494C0Q1;A0A494C196;F8VZ98	Serine/threonine-protein kinase;Serine/threonine-protein kinase D1	37.4299	4.3461e-05	0.000484892	NA	NA
1143	PRKG1	Q13976;A0A5F9ZGW0;Q13976-3	cGMP-dependent protein kinase 1	54.2338	9.53805e-06	0.000152942	NA	NA
1144	PROSER2	Q86WR7;D3DRR9;Q86WR7-2;X6RHS9	Proline and serine-rich protein 2	94.4781	9.11025e-07	2.75505e-05	NA	NA
1145	PRPF19	Q9UMS4;F5GY56;F5H2I0;H0YGZ5;H0YGF3	Pre-mRNA-processing factor 19	13.905	0.00176704	0.00789613	NA	NA
1146	PRPF31	Q8WWY3;E7EVX8;Q8WWY3-4;Q8WWY3-2;E7EU94;E7ESX0;E7EN72;Q8WWY3-3	U4/U6 small nuclear ribonucleoprotein Prp31	17.4691	0.00079671	0.00432544	NA	NA
1148	PRPS1	B1ALA9;P60891;A0A2R8Y7H4;P60891-2;A0A6Q8PHI4;A0A6Q8PGP2;A0A6Q8PHK9;B1ALA7;A0A6Q8PEU0;A0A6Q8PG82;Q15244;A0A6Q8PGF9;A0A6Q8PG13;A0A6Q8PGX9;A0A0A0MRQ9	Ribose-phosphate pyrophosphokinase 1	117.001	3.62109e-07	1.37629e-05	NA	NA
1149	PRR15	Q8IV56	Proline-rich protein 15	23.629	0.000261976	0.00184421	NA	NA
1151	PRRC2B	Q5JSZ5;Q5JSZ5-5;A0A804HKC3;A0A804HJR4;A0A804HIM8	Protein PRRC2B	14.7751	0.00143541	0.00678353	NA	NA
1157	PSMB9	A2ACR1;A0A0G2JJA7;P28065-2;P28065;A2ACR0;A0A0G2JJQ0	Proteasome subunit beta type;Proteasome subunit beta type-9	16.304	0.00101812	0.0052038	NA	NA
1158	PSMC4	P43686;P43686-2	26S protease regulatory subunit 6B	16.3203	0.00101452	0.0051931	NA	NA
1159	PSMC5	P62195-2;P62195;J3QRW1;J3QLH6;J3KRP2;J3QSA9;J3QQM1;J3QRR3;J3QSE0	26S protease regulatory subunit 8	17.5252	0.000787622	0.00429613	NA	NA
1160	PSMD2	Q13200;Q13200-3;Q13200-2;C9JPC0;H7C2Q3;H7C1H2;F8WBS8	26S proteasome non-ATPase regulatory subunit 2	28.7226	0.00012388	0.00106302	NA	NA
1163	PTGES2	Q9H7Z7;A0A7I2V5T7;A6NHH0;A0A7I2V5X6;X6RJ95;A0A7I2YQ70;A0A7I2V308	Prostaglandin E synthase 2;Prostaglandin E synthase 2 truncated form	15.5612	0.0011991	0.00586367	NA	NA
1164	PTGES3L-AARSD1	C9J5N1;B3KSP9;Q9BTE6;Q9BTE6-2;Q9BTE6-3;K7EQ85;L7N2F4;H7C054	Alanyl-tRNA editing protein Aarsd1	63.3678	4.97701e-06	9.6307e-05	NA	NA
1174	PTPN9	P43378;H3BQT6	Tyrosine-protein phosphatase non-receptor type 9	16.635	0.000948298	0.00493666	NA	NA
1175	PTPRA	P18433-6;P18433	Receptor-type tyrosine-protein phosphatase alpha	19.0823	0.000579189	0.00337575	NA	NA
1176	PTPRJ	Q12913;Q12913-3	Receptor-type tyrosine-protein phosphatase eta	47.5069	1.64886e-05	0.000232018	NA	NA
1177	PTPRM	E7EPS8;P28827;P28827-2;Q49AC9;J3QRB4;J3KRV2;J3KT55;A0A087WY22;A0A087X1X2;B1AJS0;B1AJR6;B1AJR8;B1AJR9;A0A075B6H0;O14522;O14522-1	Protein-tyrosine-phosphatase;Receptor-type tyrosine-protein phosphatase mu	24.628	0.000223903	0.00164236	NA	NA
1186	PYROXD1	Q8WU10;Q8WU10-2;B4DEW4	Pyridine nucleotide-disulfide oxidoreductase domain-containing protein 1	70.6319	3.14954e-06	6.80754e-05	NA	NA
1192	RAB3A	P20336;S4R3Q3	Ras-related protein Rab-3A	47.5617	1.64105e-05	0.000231392	NA	NA
1193	RAB3B	P20337	Ras-related protein Rab-3B	37.399	4.36052e-05	0.000485715	NA	NA
1194	RAB43	Q86YS6	Ras-related protein Rab-43	21.0053	0.00040702	0.00260334	NA	NA
1195	RAB5B	P61020;P61020-2;F8VVZ0;F8VUA5;F8VPW9;F8VWZ7	Ras-related protein Rab-5B	33.8302	6.50908e-05	0.000660974	NA	NA
1197	RAB9A	P51151;A0A1B0GUI0;Q9NP90	Ras-related protein Rab-9A	33.1963	7.01638e-05	0.000698583	NA	NA
1199	RABGAP1	Q9Y3P9;Q9Y3P9-2;Q9Y3P9-3;Q9Y3P9-4;B5MCD9	Rab GTPase-activating protein 1	20.7641	0.000424804	0.00267003	NA	NA
1200	RACGAP1	Q9H0H5;F8VRD2;H0YIK5;F8VZ66;F8VVE5;F8VWY4;F8VV47;F8VV37;F8W0L1;F8VWX0;F8VQZ5;F8VYH6;F8VS54;F8VV39;F8VUW9;F8VQF5;F8W1T4;F8W1E5;F8VRL2	Rac GTPase-activating protein 1	305.678	5.33592e-09	8.54727e-07	NA	NA
1201	RAI14	Q9P0K7-4;Q9P0K7;Q9P0K7-2;Q9P0K7-3;D6RE17;D6RF74;D6R9G6;D6REL2;D6R9G4;D6RBY4;D6RB27;D6RBW6;D6RB25;Q9C0D0-2;Q9C0D0;A0A6Q8PFA8;A0A8I5KVE0;A0A8I5QJF9;A0A6Q8PG87;A0A6Q8PGC2	Ankycorbin	59.0184	6.70514e-06	0.000119154	NA	NA
1204	RANGAP1	P46060;H0Y4Q3;B0QYT5;B0QYT4;B0QYT6	Ran GTPase-activating protein 1	23.9165	0.000250257	0.00178811	NA	NA
1205	RAP2A	P10114;F6U784	Ras-related protein Rap-2a	13.6479	0.00188251	0.00827801	NA	NA
1207	RAPGEF2	A0A2R8Y661;A0A8I5KZ40;A0A2R8YGD3;Q9Y4G8	Rap guanine nucleotide exchange factor 2	86.2586	1.34574e-06	3.64522e-05	NA	NA
1209	RAPH1	C9K0J5;Q70E73;C9J164;Q70E73-5;Q70E73-2;Q70E73-8;Q70E73-7;Q70E73-4;Q70E73-3;Q70E73-9;Q70E73-6;C9JLG4;C9J0R8;Q7Z5R6	Ras-associated and pleckstrin homology domains-containing protein 1	14.5729	0.00150515	0.0070169	NA	NA
1210	RARS2	Q5T160;A0A8I5KP51;A0A8I5KWC6;H0Y450;H0UI22;A0A8I5KQV7;A0A8I5KPZ0;A0A8I5KPZ4;A0A8I5KQK8;A0A8I5KS21;A0A8I5KX97;A0A8I5KXM9;A0A8I5KVZ5;A0A8I5KVK0;A0A8I5KQS8;A0A8I5KS32;A0A8I5QJX6;A0A8I5KPX4;A0A8I5KYL9;A0A8I5KPR3;A0A8I5KRE6;A0A8I5KU19;A0A8I5KR42;A0A8I5QJN6;A0A8I5KWE8;A0A8I5KQP4	Probable arginine--tRNA ligase, mitochondrial	18.1247	0.000697966	0.00390941	NA	NA
1211	RARSL	Q5T160;A0A8I5KP51;A0A8I5KWC6;H0Y450;H0UI22;A0A8I5KQV7;A0A8I5KPZ0;A0A8I5KPZ4;A0A8I5KQK8;A0A8I5KS21;A0A8I5KX97;A0A8I5KXM9;A0A8I5KVZ5;A0A8I5KVK0;A0A8I5KQS8;A0A8I5KS32;A0A8I5QJX6;A0A8I5KPX4;A0A8I5KYL9;A0A8I5KPR3;A0A8I5KRE6;A0A8I5KU19;A0A8I5KR42;A0A8I5QJN6;A0A8I5KWE8;A0A8I5KQP4	Probable arginine--tRNA ligase, mitochondrial	18.1247	0.000697966	0.00390941	NA	NA
1215	RAVER2	Q9HCJ3-2;Q9HCJ3	Ribonucleoprotein PTB-binding 2	42.2865	2.65408e-05	0.000329135	NA	NA
1216	RB1	P06400;A0A3B3IS71;A0A2R8Y743	Retinoblastoma-associated protein	48.52	1.51174e-05	0.000217155	NA	NA
1217	RBM25	P49756;P49756-2;P49756-3;E9PQU5;E9PSE8;H0YE46;P49756-4	RNA-binding protein 25	12.75	0.00236542	0.00984878	NA	NA
1224	RC3H1	Q5TC82;Q5TC82-2	Roquin-1	19.936	0.000493536	0.003017	NA	NA
1225	RDH10	Q8IZV5;E5RK48	Retinol dehydrogenase 10	122.066	3.01323e-07	1.24947e-05	NA	NA
1226	RDX	P35241;A0A2R8Y5S7;P35241-5;A0A2R8Y7M3;P35241-4;P35241-2;E9PNV3;A0A2R8Y5P0;E9PQ82;P35241-3;A0A2R8Y4H6;E9PKN5	Radixin	13.6511	0.00188101	0.0082767	NA	NA
1227	RECK	O95980	Reversion-inducing cysteine-rich protein with Kazal motifs	16.9789	0.000881865	0.0046881	NA	NA
1233	RGS4	E9PR32;E9PS05;P49798-4;P49798-5;P49798-2;P49798;P49798-3	Regulator of G-protein signaling 4	13.7638	0.00182935	0.00809586	NA	NA
1234	RHBDD1	B9A054;Q8TEB9-2;Q8TEB9	Rhomboid-related protein 4	16.4658	0.000983226	0.00507816	NA	NA
1236	RHBDF2	Q6PJF5-2;Q6PJF5	Inactive rhomboid protein 2	23.2049	0.000280511	0.00194972	NA	NA
1241	RIPK1	Q13546;Q13546-2;A0A7I2V404;A0A7I2V5Y1	Receptor-interacting serine/threonine-protein kinase 1	12.8583	0.00229972	0.00962171	NA	NA
1243	RMDN1	Q96DB5;H0YC67;Q96DB5-2;H0YC27;H0YBD9;E5RH53;H0YB03;H0YB83;Q96DB5-3;E5RGC8;H0YAP5	Regulator of microtubule dynamics protein 1	22.3495	0.000323032	0.00218578	NA	NA
1245	RNASEL	Q05823-2;Q05823	2-5A-dependent ribonuclease	13.086	0.00216871	0.00919069	NA	NA
1247	RNF141	E9PLX2;E9PQV2;Q8WVD5	RING finger protein 141	66.0912	4.16945e-06	8.54257e-05	NA	NA
1249	RNF25	Q96BH1	E3 ubiquitin-protein ligase RNF25	18.712	0.00062194	0.00358252	NA	NA
1251	ROR1	Q01973;Q01973-2;Q01973-3	Tyrosine-protein kinase transmembrane receptor ROR1	541.447	4.19062e-10	1.82649e-07	NA	NA
1252	ROR2	Q01974;B1APY4	Tyrosine-protein kinase transmembrane receptor ROR2	219.737	2.29758e-08	2.13907e-06	NA	NA
1263	RPRD1A	Q96P16-3;Q96P16;K7EP82;A0A0C4DGQ6;K7ER50	Regulation of nuclear pre-mRNA domain-containing protein 1A	16.8076	0.000914213	0.00480084	NA	NA
1266	RPS6KA4	E9PJN1;O75676-2;O75676;A0A0A6YYC0;E9PKU3	Ribosomal protein S6 kinase;Ribosomal protein S6 kinase alpha-4	14.3889	0.00157225	0.00726586	NA	NA
1268	RRAS	P10301	Ras-related protein R-Ras	27.2576	0.000151754	0.00124417	NA	NA
1269	RRAS2	P62070;P62070-4;P62070-3;P62070-2;E9PK85;E9PQ87;E9PQK5;E9PQC5	Ras-related protein R-Ras2	31.2923	8.85936e-05	0.000822144	NA	NA
1270	RRM1	P23921;E9PL69;E9PP77;H0YCY7	Ribonucleoside-diphosphate reductase large subunit	37.0052	4.54982e-05	0.000503548	NA	NA
1274	RSU1	Q15404;Q15404-2	Ras suppressor protein 1	21.7723	0.000356218	0.00235036	NA	NA
1277	SAA2-SAA4	A0A096LPE2;P35542	Serum amyloid A-4 protein	243.934	1.44879e-08	1.63761e-06	NA	NA
1278	SAA4	A0A096LPE2;P35542	Serum amyloid A-4 protein	243.934	1.44879e-08	1.63761e-06	NA	NA
1282	SAMD9L	Q8IVG5;Q8IVG5-2	Sterile alpha motif domain-containing protein 9-like	21.3013	0.000386427	0.00249477	NA	NA
1283	SAMHD1	A0A2R8YCS7;Q9Y3Z3;Q9Y3Z3-3;Q9Y3Z3-4;A0A2R8YD90;A0A804HL67;A0A2R8YF51;A0A2R8Y5D2;A0A2R8Y586;A0A2R8Y7R5;A0A2R8Y755;A0A2R8YG48;A0A2R8YFV6;A0A2R8YF18	Deoxynucleoside triphosphate triphosphohydrolase SAMHD1	114.078	4.04051e-07	1.46628e-05	NA	NA
1285	SAR1B	Q9Y6B6;D6RD69;D6RAA2;Q9H029;D6RDB2;D6R9R5	GTP-binding protein SAR1b	30.6699	9.58707e-05	0.000872069	NA	NA
1287	SBF2	Q86WG5;A0A8I5QJN8;A0A6Q8PH13;A0A6Q8PHP8;A0A8I5KWY5;A0A8I5KTA9;A0A8I5KY55;A0A8I5KTX3;A0A8I5KQ02;H0YD05;A0A6Q8PH87;H0Y767;Q86WG5-3;A0A8I5KRP8;A0A8I5KVJ0;A0A8I5KUI7;A0A8I5QL20	Myotubularin-related protein 13	14.4949	0.00153318	0.00711871	NA	NA
1288	SCAF11	F8VXG7;Q99590;Q99590-2;A0A0A0MTP7;A0A087WTB7	Protein SCAF11	26.296	0.000174275	0.0013675	NA	NA
1290	SCARF2	Q96GP6-2;Q96GP6	Scavenger receptor class F member 2	22.8513	0.000297202	0.00204921	NA	NA
1292	SCN3A	A0A1W2PRD1;Q9NY46-4;Q9NY46-2;Q9NY46-3;Q9NY46;A0A1W2PQ58;A0A590UJH3;A0A1W2PSB2;E7EUE6	Sodium channel protein type 3 subunit alpha	74.3355	2.53635e-06	5.84887e-05	NA	NA
1297	SEC14L2	B3KRD8;O76054-4;O76054;C9JZI9;H7C417;O76054-5;C9JYY7	SEC14-like protein 2	68.2024	3.65163e-06	7.67621e-05	NA	NA
1300	SEC24A	O95486;O95486-2;H0Y9J6	Protein transport protein Sec24A	16.8457	0.000906891	0.00477807	NA	NA
1304	SELH	Q8IZQ5;H0YE28	Selenoprotein H	32.3917	7.73171e-05	0.000748737	NA	NA
1308	2002-09-01	Q15019;Q15019-2;Q15019-3;C9J938;C9JB25;C9IZU3;C9JZI2;C9JT15;C9JSE7;A0A1B0GXJ2;C9JFT1;F8WB65	Septin-2	14.1785	0.00165356	0.00752066	NA	NA
1311	SERINC5	A0A0J9YYI4;Q86VE9-3;Q86VE9-2;Q86VE9;Q86VE9-4	Serine incorporator 5	27.525	0.000146134	0.00121208	NA	NA
1313	SF3B3	Q15393;Q15393-3;Q15393-2;I3L4G7;J3QL37;H3BMB0;J3QRB2;J3QKV4	Splicing factor 3B subunit 3	13.279	0.00206479	0.00888131	NA	NA
1317	SGMS2	Q8NHU3;E5RJ63;E5RGG5	Phosphatidylcholine:ceramide cholinephosphotransferase 2	16.564	0.000962777	0.00498749	NA	NA
1319	SH3BP5L	Q7L8J4;Q7L8J4-2	SH3 domain-binding protein 5-like	15.7573	0.00114772	0.00567687	NA	NA
1325	SHCBP1	Q8NEM2;I3L3Z1	SHC SH2 domain-binding protein 1	56.3703	8.12141e-06	0.000137248	NA	NA
1333	SKA2	J3QL03;J3KSP0;Q8WVK7;J3QS74;J3KRZ0;J3KTC5	Spindle and kinetochore-associated protein 2	15.2484	0.00128696	0.00621835	NA	NA
1336	SLC12A6	B3KXX3;A0A6Q8PH21;Q9UHW9-6;Q9UHW9-5;Q9UHW9-2;Q9UHW9-3;Q9UHW9-4;Q9UHW9;H0YKQ8;H0YMQ9;H0YKE6	Solute carrier family 12 member 6	51.9742	1.13797e-05	0.000175081	NA	NA
1337	SLC12A9	Q9BXP2;Q9BXP2-2;Q9BXP2-3;Q9BXP2-4;C9JMQ7;C9JBD8	Solute carrier family 12 member 9	16.5187	0.000972145	0.00502469	NA	NA
1338	SLC1A3	A0A7P0T9A4;A0A087X0U3;A0A087WT87;A0A7P0TAG7;P43003-2;P43003	Amino acid transporter;Excitatory amino acid transporter 1	43.5075	2.36355e-05	0.000304611	NA	NA
1339	SLC1A4	P43007-2;P43007	Neutral amino acid transporter A	162.276	8.70663e-08	5.24454e-06	NA	NA
1340	SLC1A5	M0QXM4;Q15758;Q15758-3;Q15758-2;M0QX44	Amino acid transporter;Neutral amino acid transporter B(0)	116.582	3.67791e-07	1.38231e-05	NA	NA
1341	SLC20A2	Q08357	Sodium-dependent phosphate transporter 2	13.7363	0.00184179	0.00813526	NA	NA
1342	SLC25A1	P53007;B4DP62	Tricarboxylate transport protein, mitochondrial	56.5327	8.02459e-06	0.000135945	NA	NA
1343	SLC25A20	O43772;C9JPE1;F8WEF6	Mitochondrial carnitine/acylcarnitine carrier protein	38.3022	3.96151e-05	0.000452978	NA	NA
1346	SLC25A4	P12235;V9GYG0	ADP/ATP translocase 1	67.9381	3.71198e-06	7.75579e-05	NA	NA
1354	SLC35B2	Q8TB61-3;Q8TB61-2;Q8TB61;Q8TB61-5;Q8TB61-4	Adenosine 3-phospho 5-phosphosulfate transporter 1	30.8982	9.31198e-05	0.000853805	NA	NA
1359	SLC4A1AP	A0A087X0M4;Q9BWU0;H7C256;A0A087WWF4	Kanadaptin	32.8365	7.32581e-05	0.000720563	NA	NA
1361	SLC6A6	A0A087WY96;P31641;A0A087WYN0;C9JPV1;P31641-2;F5H6S9;H3BML6;H3BRE9;A0A804HLI4;H3BM11;F5GZA5;F5H2T6;P48066-2;H3BRS0;Q9NSD5-2;Q9NSD5;P48065;P23975;Q01959;P23975-2;P48066;P48029;Q9NSD5-3	Transporter;Sodium- and chloride-dependent taurine transporter	22.3874	0.000320985	0.00217834	NA	NA
1362	SLC7A11	Q9UPY5;H0Y9F9	Cystine/glutamate transporter	307.926	5.16529e-09	8.54727e-07	NA	NA
1364	SLC9A1	P19634;B1ALD5;P19634-2	Sodium/hydrogen exchanger 1	17.2193	0.000838788	0.00450424	NA	NA
1365	SLFN11	Q7Z7L1;Q68D06-2;Q68D06;K7EJJ3;K7ES87;C9JDG6;C9J902;K7ER38;C9JUT2;K7EIM3;A0A8I5QCZ1;Q6IEE8-2	Schlafen family member 11	96.9828	8.14124e-07	2.56319e-05	NA	NA
1366	SLFN5	Q08AF3;B4E128;Q08AF3-2	Schlafen family member 5	94.5615	9.0758e-07	2.75505e-05	NA	NA
1368	SLMAP	Q14BN4;Q14BN4-3;Q14BN4-2;A0A590UJK3;A0A5F9VB99;H7C3M8;Q14BN4-4;H7BZK0;Q14BN4-5;A0A590UJS6;H7BZW9;Q14BN4-8;A0A590UJU9;A0A590UJT5;A0A590UJ16;Q14BN4-7;Q14BN4-6;A0A590UJG7;A0A590UK66;H7C5G9	Sarcolemmal membrane-associated protein	72.5813	2.80663e-06	6.22241e-05	NA	NA
1369	SMAD1	Q99717;Q15797;D6RIZ9;D6RBB4;D6R9D4;D6RAY1;D6REQ3;D6RDN7;D6RD62;H0YAK7;D6RBH9;H0YAM3	Mothers against decapentaplegic homolog 5;Mothers against decapentaplegic homolog 1	26.6493	0.000165554	0.00132118	NA	NA
1370	SMAD5	Q99717;Q15797;D6RIZ9;D6RBB4;D6R9D4;D6RAY1;D6REQ3;D6RDN7;D6RD62;H0YAK7;D6RBH9;H0YAM3	Mothers against decapentaplegic homolog 5;Mothers against decapentaplegic homolog 1	26.6493	0.000165554	0.00132118	NA	NA
1375	SMC2	O95347;O95347-2;A0A0C4DGE5;Q5T821	Structural maintenance of chromosomes protein 2	101.149	6.79311e-07	2.25185e-05	NA	NA
1376	SMC4	Q9NTJ3;E9PD53;Q9NTJ3-2;C9JR83;C9JVD8;C9J578;C9J9E4;C9JWF0;C9IYK2;C9JJ64;F8WCB7	Structural maintenance of chromosomes protein 4;Structural maintenance of chromosomes protein	55.8992	8.41038e-06	0.000139398	NA	NA
1377	SMCR7L	L0R8F8		13.9051	0.00176698	0.00789613	NA	NA
1378	SMTN	A0A096LNK9		87.4475	1.26919e-06	3.51448e-05	NA	NA
1379	SMURF2	Q9HAU4;J3QQM4;J3QRY2;J3QLG1;K7EKL1;A0A6Q8PG81	E3 ubiquitin-protein ligase SMURF2	42.6436	2.56481e-05	0.000321534	NA	NA
1380	SNCB	O76070;G4Y816;F8W754;Q16143	Gamma-synuclein;Beta-synuclein	14.7238	0.00145273	0.00682793	NA	NA
1381	SNCG	O76070;G4Y816;F8W754;Q16143	Gamma-synuclein;Beta-synuclein	14.7238	0.00145273	0.00682793	NA	NA
1382	SNTA1	Q13424-2;Q13424	Alpha-1-syntrophin	22.521	0.000313909	0.0021451	NA	NA
1384	SNX1	Q13596-2;Q13596;Q13596-3;H0YK42;H0YK43;J3KPH4;H0YKD5;H0YKL5;H0YK58	Sorting nexin-1	16.4204	0.000992872	0.00510781	NA	NA
1386	SNX18	Q96RF0-2;Q96RF0-3;Q96RF0	Sorting nexin-18	150.098	1.22473e-07	6.64922e-06	NA	NA
1388	SNX5	Q9Y5X3;A0A087WUY5;Q5QPE5;Q5QPE4	Sorting nexin-5	19.5394	0.00053125	0.00318243	NA	NA
1389	SNX6	Q9UNH7;A0A0A0MRI2;Q9UNH7-2;G3V5X9;H0YJF8;G3V4Z5;G3V2U1;G3V5U2	Sorting nexin-6;Sorting nexin-6, N-terminally processed	15.4453	0.00123076	0.00599726	NA	NA
1394	SPAST	A0A2U3TZR0;Q9UBP0-3;Q9UBP0;A0A2R8YCL5;A0A2R8Y4I8;Q9UBP0-4;Q9UBP0-2;A0A2R8Y5N9;A0A2R8Y481;A0A2R8YFW8;A0A2R8YGN6;A0A2R8Y7K2;A0A2R8YEA0;A0A2R8YFC9;A0A2R8Y7W6	Spastin	17.0955	0.000860637	0.00460722	NA	NA
1396	SPECC1L	Q69YQ0-2;Q69YQ0;A0A494C1J1;F8WAN1;C9J8U1;C9JLY8	Cytospin-A	19.1803	0.00056848	0.00332175	NA	NA
1397	SPECC1L-ADORA2A	Q69YQ0-2;Q69YQ0;A0A494C1J1;F8WAN1;C9J8U1;C9JLY8	Cytospin-A	19.1803	0.00056848	0.00332175	NA	NA
1399	SPIN1	Q9Y657	Spindlin-1	13.0027	0.00221554	0.00934642	NA	NA
1400	SPPL2A	Q8TCT8;H0YNA7	Signal peptide peptidase-like 2A	21.8303	0.000352697	0.00233477	NA	NA
1402	SQRDL	Q9Y6N5;H3BNX3;H3BMS6;H3BNP9;A0A1B0GXB4;H3BV36	Sulfide:quinone oxidoreductase, mitochondrial	13.8588	0.00178711	0.0079549	NA	NA
1403	SRC	P12931;P12931-2;P12931-3;A0A8I5KYU4;H7C3Z8;H7C074;P42685-2;Q9H3Y6;P42685;Q04912-7;Q04912-2;Q04912	Proto-oncogene tyrosine-protein kinase Src	19.8526	0.000501187	0.00304397	NA	NA
1416	STAU2	Q9NUL3;Q9NUL3-2;Q9NUL3-3;Q9NUL3-8;E7EVJ4;E7EPX0;Q9NUL3-7;Q9NUL3-6;E5RJN7;Q9NUL3-4;E7EVI1;E5RFK1;H0YBY0;E5RGT3;E5RJ67;Q9NUL3-5;E5RGQ5	Double-stranded RNA-binding protein Staufen homolog 2	16.6513	0.000945007	0.00492675	NA	NA
1417	STK17A	Q9UEE5	Serine/threonine-protein kinase 17A	51.8421	1.15003e-05	0.00017621	NA	NA
1422	STK39	Q9UEW8-2;Q9UEW8	STE20/SPS1-related proline-alanine-rich protein kinase	15.2322	0.00129172	0.00623262	NA	NA
1425	STX16	O14662-2;H3BU86;O14662-4;O14662-5;O14662;Q96NX8;B7ZBM8;O14662-6;H0YEW0;F8W9Z6;O14662-3;E9PND6;B7ZBM4;B7ZBM5	Syntaxin-16	37.5634	4.28437e-05	0.000480337	NA	NA
1426	STX16-NPEPL1	O14662-2;H3BU86;O14662-4;O14662-5;O14662;Q96NX8;B7ZBM8;O14662-6;H0YEW0;F8W9Z6;O14662-3;E9PND6;B7ZBM4;B7ZBM5	Syntaxin-16	37.5634	4.28437e-05	0.000480337	NA	NA
1431	SUB1	P53999;D6RC37;D6R970	Activated RNA polymerase II transcriptional coactivator p15	51.9505	1.14012e-05	0.000175081	NA	NA
1434	SUOX	P51687	Sulfite oxidase, mitochondrial	18.6429	0.000630338	0.00361579	NA	NA
1435	SUZ12	J3QQW9;Q15022	Polycomb protein SUZ12	13.0978	0.0021622	0.00918362	NA	NA
1438	SWAP70	Q9UH65;E7EMB1;E9PJM7;E9PJK8	Switch-associated protein 70	14.586	0.00150052	0.00700481	NA	NA
1441	SYNE3	Q6ZMZ3-2;Q6ZMZ3;G3V533;Q6ZMZ3-3	Nesprin-3	63.3359	4.98755e-06	9.6307e-05	NA	NA
1444	SYNM	A0A075B7B1;O15061-2;O15061;H0YL34;C9JIE4;O15061-3	Synemin	17.4043	0.000807371	0.00437643	NA	NA
1446	SYNPO2L	Q9H987-2;Q9H987	Synaptopodin 2-like protein	256.564	1.15903e-08	1.4799e-06	NA	NA
1448	TANC1	Q9C0D5-2;Q9C0D5	Protein TANC1	63.9134	4.80089e-06	9.45775e-05	NA	NA
1450	TAP2	A0A0G2JLV0;A0A087WYD6;X5CMH5;Q03519;A0A140T9S0;E7ENX8;Q03519-2;Q9NRK6	Antigen peptide transporter 2	55.4191	8.71791e-06	0.000142779	NA	NA
1454	TBC1D3	A0A087WT91;A0A0G2JPY0;A0A0G2JP35;A0A0G2JMF6;Q8IZP1;Q6IPX1;Q6DHY5;P0C7X1;B9A6J9;A6NER0;A6NDS4;A0A087X1G2;A0A087X179;A0A087WXS9;A0A087WVF3	TBC1 domain family member 3;TBC1 domain family member 3C;TBC1 domain family member 3G;TBC1 domain family member 3H;TBC1 domain family member 3L;TBC1 domain family member 3F;TBC1 domain family member 3B;TBC1 domain family member 3K;TBC1 domain family member 3E;TBC1 domain family member 3I;TBC1 domain family member 3D	14.2118	0.00164034	0.00747035	NA	NA
1455	TBC1D3B	A0A087WT91;A0A0G2JPY0;A0A0G2JP35;A0A0G2JMF6;Q8IZP1;Q6IPX1;Q6DHY5;P0C7X1;B9A6J9;A6NER0;A6NDS4;A0A087X1G2;A0A087X179;A0A087WXS9;A0A087WVF3	TBC1 domain family member 3;TBC1 domain family member 3C;TBC1 domain family member 3G;TBC1 domain family member 3H;TBC1 domain family member 3L;TBC1 domain family member 3F;TBC1 domain family member 3B;TBC1 domain family member 3K;TBC1 domain family member 3E;TBC1 domain family member 3I;TBC1 domain family member 3D	14.2118	0.00164034	0.00747035	NA	NA
1456	TBC1D3C	A0A087WT91;A0A0G2JPY0;A0A0G2JP35;A0A0G2JMF6;Q8IZP1;Q6IPX1;Q6DHY5;P0C7X1;B9A6J9;A6NER0;A6NDS4;A0A087X1G2;A0A087X179;A0A087WXS9;A0A087WVF3	TBC1 domain family member 3;TBC1 domain family member 3C;TBC1 domain family member 3G;TBC1 domain family member 3H;TBC1 domain family member 3L;TBC1 domain family member 3F;TBC1 domain family member 3B;TBC1 domain family member 3K;TBC1 domain family member 3E;TBC1 domain family member 3I;TBC1 domain family member 3D	14.2118	0.00164034	0.00747035	NA	NA
1457	TBC1D3D	A0A087WT91;A0A0G2JPY0;A0A0G2JP35;A0A0G2JMF6;Q8IZP1;Q6IPX1;Q6DHY5;P0C7X1;B9A6J9;A6NER0;A6NDS4;A0A087X1G2;A0A087X179;A0A087WXS9;A0A087WVF3	TBC1 domain family member 3;TBC1 domain family member 3C;TBC1 domain family member 3G;TBC1 domain family member 3H;TBC1 domain family member 3L;TBC1 domain family member 3F;TBC1 domain family member 3B;TBC1 domain family member 3K;TBC1 domain family member 3E;TBC1 domain family member 3I;TBC1 domain family member 3D	14.2118	0.00164034	0.00747035	NA	NA
1458	TBC1D3E	A0A087WT91;A0A0G2JPY0;A0A0G2JP35;A0A0G2JMF6;Q8IZP1;Q6IPX1;Q6DHY5;P0C7X1;B9A6J9;A6NER0;A6NDS4;A0A087X1G2;A0A087X179;A0A087WXS9;A0A087WVF3	TBC1 domain family member 3;TBC1 domain family member 3C;TBC1 domain family member 3G;TBC1 domain family member 3H;TBC1 domain family member 3L;TBC1 domain family member 3F;TBC1 domain family member 3B;TBC1 domain family member 3K;TBC1 domain family member 3E;TBC1 domain family member 3I;TBC1 domain family member 3D	14.2118	0.00164034	0.00747035	NA	NA
1459	TBC1D3F	A0A087WT91;A0A0G2JPY0;A0A0G2JP35;A0A0G2JMF6;Q8IZP1;Q6IPX1;Q6DHY5;P0C7X1;B9A6J9;A6NER0;A6NDS4;A0A087X1G2;A0A087X179;A0A087WXS9;A0A087WVF3	TBC1 domain family member 3;TBC1 domain family member 3C;TBC1 domain family member 3G;TBC1 domain family member 3H;TBC1 domain family member 3L;TBC1 domain family member 3F;TBC1 domain family member 3B;TBC1 domain family member 3K;TBC1 domain family member 3E;TBC1 domain family member 3I;TBC1 domain family member 3D	14.2118	0.00164034	0.00747035	NA	NA
1460	TBC1D3G	A0A087WT91;A0A0G2JPY0;A0A0G2JP35;A0A0G2JMF6;Q8IZP1;Q6IPX1;Q6DHY5;P0C7X1;B9A6J9;A6NER0;A6NDS4;A0A087X1G2;A0A087X179;A0A087WXS9;A0A087WVF3	TBC1 domain family member 3;TBC1 domain family member 3C;TBC1 domain family member 3G;TBC1 domain family member 3H;TBC1 domain family member 3L;TBC1 domain family member 3F;TBC1 domain family member 3B;TBC1 domain family member 3K;TBC1 domain family member 3E;TBC1 domain family member 3I;TBC1 domain family member 3D	14.2118	0.00164034	0.00747035	NA	NA
1461	TBC1D3H	A0A087WT91;A0A0G2JPY0;A0A0G2JP35;A0A0G2JMF6;Q8IZP1;Q6IPX1;Q6DHY5;P0C7X1;B9A6J9;A6NER0;A6NDS4;A0A087X1G2;A0A087X179;A0A087WXS9;A0A087WVF3	TBC1 domain family member 3;TBC1 domain family member 3C;TBC1 domain family member 3G;TBC1 domain family member 3H;TBC1 domain family member 3L;TBC1 domain family member 3F;TBC1 domain family member 3B;TBC1 domain family member 3K;TBC1 domain family member 3E;TBC1 domain family member 3I;TBC1 domain family member 3D	14.2118	0.00164034	0.00747035	NA	NA
1462	TBC1D3I	A0A087WT91;A0A0G2JPY0;A0A0G2JP35;A0A0G2JMF6;Q8IZP1;Q6IPX1;Q6DHY5;P0C7X1;B9A6J9;A6NER0;A6NDS4;A0A087X1G2;A0A087X179;A0A087WXS9;A0A087WVF3	TBC1 domain family member 3;TBC1 domain family member 3C;TBC1 domain family member 3G;TBC1 domain family member 3H;TBC1 domain family member 3L;TBC1 domain family member 3F;TBC1 domain family member 3B;TBC1 domain family member 3K;TBC1 domain family member 3E;TBC1 domain family member 3I;TBC1 domain family member 3D	14.2118	0.00164034	0.00747035	NA	NA
1463	TBC1D3K	A0A087WT91;A0A0G2JPY0;A0A0G2JP35;A0A0G2JMF6;Q8IZP1;Q6IPX1;Q6DHY5;P0C7X1;B9A6J9;A6NER0;A6NDS4;A0A087X1G2;A0A087X179;A0A087WXS9;A0A087WVF3	TBC1 domain family member 3;TBC1 domain family member 3C;TBC1 domain family member 3G;TBC1 domain family member 3H;TBC1 domain family member 3L;TBC1 domain family member 3F;TBC1 domain family member 3B;TBC1 domain family member 3K;TBC1 domain family member 3E;TBC1 domain family member 3I;TBC1 domain family member 3D	14.2118	0.00164034	0.00747035	NA	NA
1464	TBC1D3L	A0A087WT91;A0A0G2JPY0;A0A0G2JP35;A0A0G2JMF6;Q8IZP1;Q6IPX1;Q6DHY5;P0C7X1;B9A6J9;A6NER0;A6NDS4;A0A087X1G2;A0A087X179;A0A087WXS9;A0A087WVF3	TBC1 domain family member 3;TBC1 domain family member 3C;TBC1 domain family member 3G;TBC1 domain family member 3H;TBC1 domain family member 3L;TBC1 domain family member 3F;TBC1 domain family member 3B;TBC1 domain family member 3K;TBC1 domain family member 3E;TBC1 domain family member 3I;TBC1 domain family member 3D	14.2118	0.00164034	0.00747035	NA	NA
1469	TCAF1	Q9Y4C2-2;Q9Y4C2;C9K0E7;C9J9F4;C9JD13	TRPM8 channel-associated factor 1	14.5017	0.0015307	0.00711196	NA	NA
1473	TCIRG1	Q13488;E9PNA6;E9PM12;E9PMC5;Q13488-2;H0YCE3;A6NHQ4	V-type proton ATPase 116 kDa subunit a isoform 3;V-type proton ATPase subunit a	32.232	7.8842e-05	0.000760302	NA	NA
1476	TDRD7	Q8NHU6;Q8NHU6-2;Q8NHU6-3	Tudor domain-containing protein 7	60.9895	5.84363e-06	0.0001069	NA	NA
1477	TENM3	Q9P273	Teneurin-3	43.8183	2.29592e-05	0.000297639	NA	NA
1481	TFE3	P19532;O75030-2;B7Z757;A0A8I5KSZ4;C9JBI8;A0A8I5KRZ6;O75030-7;O75030-8;O14948-3;O75030-6;O75030-5;O75030;A0A8I5KTU3;O75030-12;O75030-11;O14948-4;O14948-2;O75030-4;O14948;O75030-10;O75030-9;O75030-3;P19484-2;A0A1B0GXL9;P19484;B1AKB5;B0QYS6;B1AKB4;B0QYS7;A0A7I2YQR9	Transcription factor E3	19.3295	0.000552632	0.00326792	NA	NA
1483	TFRC	P02786;G3V0E5;H7C3V5;F8WBE5;Q9UP52-2;Q9UP52-3;Q9UP52	Transferrin receptor protein 1;Transferrin receptor protein 1, serum form	220.875	2.24583e-08	2.13907e-06	NA	NA
1487	THOC3	Q96J01-2;Q96J01;D6RGZ2;H7C0C5;D6REC9	THO complex subunit 3	14.8666	0.00140513	0.00667705	NA	NA
1495	TK1	P04183;K7ERV3;K7ES52;K7ERJ1;K7ENW5	Thymidine kinase, cytosolic;Thymidine kinase	31.6234	8.49976e-05	0.000797893	NA	NA
1496	TM9SF2	Q99805	Transmembrane 9 superfamily member 2	21.2553	0.000389541	0.00251252	NA	NA
1497	TMA7	Q9Y2S6;A0A024R1R8	Translation machinery-associated protein 7	13.0751	0.00217478	0.00919947	NA	NA
1498	TMED4	Q7Z7H5;Q7Z7H5-3;Q7Z7H5-2;F8W7F7	Transmembrane emp24 domain-containing protein 4	28.568	0.000126509	0.00107822	NA	NA
1500	TMEM143	B4DMT0;Q96AN5-2;Q96AN5	Transmembrane protein 143	23.8875	0.00025141	0.00179263	NA	NA
1505	TMEM214	Q6NUQ4-2;Q6NUQ4;H7C0H8;H7C008;H7C085;H7BZI0	Transmembrane protein 214	22.6084	0.000309375	0.00212253	NA	NA
1506	TMEM237	Q96Q45;Q96Q45-5;Q96Q45-2;Q96Q45-3;A0A087WWU1;F2Z329;Q96Q45-4	Transmembrane protein 237	40.6418	3.11782e-05	0.000374518	NA	NA
1507	TMEM256-PLSCR3	Q9NRY6;I3L3X5;I3NI29;I3L161;I3L4F5	Phospholipid scramblase 3	20.8678	0.000417048	0.00264296	NA	NA
1508	TMEM30A	Q9NV96-2;Q9NV96;A0A669KBF5;A0A669KBE6;Q9NV96-3;A0A669KB92;A0A669KBA0;E5RG19;Q3MIR4	Cell cycle control protein 50A	33.1136	7.08605e-05	0.00070273	NA	NA
1509	TMEM43	Q9BTV4;V9GY05	Transmembrane protein 43	22.752	0.000302108	0.00208095	NA	NA
1514	TMOD2	G5EA42;Q9NZR1;Q9NZR1-2	Tropomodulin-2	32.0356	8.07671e-05	0.000772876	NA	NA
1515	TMOD3	Q9NYL9;H0YNJ8;H0YKU1;P28289-2;P28289	Tropomodulin-3	26.4831	0.000169588	0.00133941	NA	NA
1516	TMX2	Q9Y320-2;Q9Y320;E9PSF0;E9PRL5;E9PLR1;A0A669KBH8;G3V155;A0A669KB09;A0A669KAZ6	Thioredoxin-related transmembrane protein 2	30.5796	9.69859e-05	0.000877075	NA	NA
1517	TMX4	Q9H1E5	Thioredoxin-related transmembrane protein 4	28.6366	0.000125335	0.00107352	NA	NA
1522	TNFRSF11B	O00300;E5RFV7	Tumor necrosis factor receptor superfamily member 11B	16.3075	0.00101735	0.00520373	NA	NA
1525	TNPO2	O14787-2;O14787;A0A075B780;K7ESC1;K7ENW1;K7EMA3	Transportin-2	38.9691	3.69525e-05	0.000428936	NA	NA
1529	TNS2	F8VV64;Q63HR2-2;Q63HR2-6;Q63HR2;Q63HR2-4;Q63HR2-5	Tensin-2	31.7239	8.39414e-05	0.000790815	NA	NA
1530	TOLLIP	Q9H0E2;F2Z2Y8;E7EN89;Q9H0E2-2;E9PQ25;E9PNS3;E9PP67	Toll-interacting protein	15.4083	0.00124108	0.00603895	NA	NA
1532	TOMM70A	O94826	Mitochondrial import receptor subunit TOM70	22.4241	0.000319025	0.00217241	NA	NA
1533	TOP2A	P11388;P11388-2;P11388-3;P11388-4	DNA topoisomerase 2-alpha	117.907	3.5021e-07	1.37629e-05	NA	NA
1535	TOR1A	O14656;A0A494BZT7;O14656-2	Torsin-1A	19.4071	0.000544606	0.00323155	NA	NA
1537	TOR1B	O14657;H0Y7C8	Torsin-1B	17.3351	0.000818945	0.00441833	NA	NA
1538	TOR4A	Q9NXH8	Torsin-4A	49.1936	1.42826e-05	0.000209975	NA	NA
1540	TP53I11	E9PN66;E9PKN9;E9PS55;E9PMW4;E9PQ46;E9PIN5;E9PIK4;U3KQ32;E9PKZ4;E9PPM1;O14683;E9PNB3;E9PMY0	Tumor protein p53-inducible protein 11	44.7437	2.10803e-05	0.00027898	NA	NA
1541	TP53INP2	Q8IXH6	Tumor protein p53-inducible nuclear protein 2	21.234	0.000390998	0.00251721	NA	NA
1543	TPD52L1	E9PNQ9;E9PNK6;E9PPQ1;J3KNE7;Q16890-4;Q16890-3;Q16890-2;Q16890-5;Q16890	Tumor protein D53	70.9001	3.09943e-06	6.7415e-05	NA	NA
1548	TPX2	Q9ULW0;Q9ULW0-2	Targeting protein for Xklp2	21.3063	0.000386088	0.00249477	NA	NA
1550	TRIM28	Q13263;Q13263-2;M0R0K9;M0R3C0;M0R2I3	Transcription intermediary factor 1-beta	19.9356	0.000493572	0.003017	NA	NA
1553	TRIP10	Q15642-2;W4VSQ9;Q15642-4;Q15642-3;Q15642;M0R0F9;M0R2H7;Q15642-5;M0R070	Cdc42-interacting protein 4	20.4866	0.000446451	0.00276359	NA	NA
1555	TRIP6	Q15654;H7BZE2;Q15654-3;Q15654-2	Thyroid receptor-interacting protein 6	35.1247	5.60544e-05	0.000590971	NA	NA
1556	TROVE2	P10155;P10155-3;P10155-5;P10155-4;P10155-2;H0Y9N5;D6RE09;G5E9R9;D6RDN1	60 kDa SS-A/Ro ribonucleoprotein	17.8822	0.000732643	0.00405098	NA	NA
1558	TRPS1	E5RFF3;Q9UHF7;Q9UHF7-3;Q9UHF7-2;H0YAV4;H0YC29;E5RJ97	Zinc finger transcription factor Trps1	35.227	5.54075e-05	0.000585957	NA	NA
1559	TRPV2	Q9Y5S1;H7BZK2;K7EPY7;K7EKG5	Transient receptor potential cation channel subfamily V member 2	31.8239	8.29063e-05	0.000786298	NA	NA
1561	TSPAN3	O60637-3;O60637;H0YKJ9;O60637-2;H0YMH8	Tetraspanin-3	213.863	2.58911e-08	2.28871e-06	NA	NA
1562	TSPAN6	O43657;A0A087WZU5;A0A087WYV6	Tetraspanin-6	50.5392	1.27771e-05	0.000190371	NA	NA
1564	TSPYL1	Q9H0U9	Testis-specific Y-encoded-like protein 1	17.8529	0.00073698	0.004061	NA	NA
1565	TSPYL5	Q86VY4	Testis-specific Y-encoded-like protein 5	19.2913	0.000556642	0.00328881	NA	NA
1567	TTC19	Q6DKK2;K7EKH7	Tetratricopeptide repeat protein 19, mitochondrial	63.7247	4.86091e-06	9.51261e-05	NA	NA
1572	TTC4	O95801	Tetratricopeptide repeat protein 4	40.8837	3.04375e-05	0.000368834	NA	NA
1576	TUBG1	P23258;A0A7P0T9G6;Q9NRH3;K7EKE5;K7EIS0	Tubulin gamma-1 chain;Tubulin gamma-2 chain	12.999	0.00221766	0.00934642	NA	NA
1577	TUBG2	P23258;A0A7P0T9G6;Q9NRH3;K7EKE5;K7EIS0	Tubulin gamma-1 chain;Tubulin gamma-2 chain	12.999	0.00221766	0.00934642	NA	NA
1578	TUFT1	Q9NNX1-3;Q9NNX1-2;Q9NNX1;A6PVU8	Tuftelin	143.736	1.47967e-07	7.41371e-06	NA	NA
1579	TUSC1	Q2TAM9	Tumor suppressor candidate gene 1 protein	26.7429	0.000163335	0.00130971	NA	NA
1581	TXNRD1	Q16881;Q16881-4;Q16881-3;Q16881-5;Q16881-2;Q16881-6;A0A182DWI3;E9PIR7;Q16881-7;E9PKD3;E9PIZ5;A0A0B4J225;E9PKI4;E9PLT3;E9PQI3;E9PRI8;E9PJU2	Thioredoxin reductase 1, cytoplasmic	62.8691	5.14499e-06	9.77007e-05	NA	NA
1588	UBE2C	O00762-4;O00762;A0A087WVK1;O00762-3;A0A0A0MSE8;K4DI81;O00762-2	Ubiquitin-conjugating enzyme E2 C	54.3957	9.42066e-06	0.00015212	NA	NA
1589	UBE2J1	Q9Y385	Ubiquitin-conjugating enzyme E2 J1	75.1378	2.42337e-06	5.64497e-05	NA	NA
1590	UBE2S	Q16763;K7EPJ1	Ubiquitin-conjugating enzyme E2 S	65.1774	4.42123e-06	8.9209e-05	NA	NA
1591	UBE2T	Q9NPD8	Ubiquitin-conjugating enzyme E2 T	26.3141	0.000173813	0.00136652	NA	NA
1592	UBLCP1	Q8WVY7	Ubiquitin-like domain-containing CTD phosphatase 1	60.5138	6.03851e-06	0.000108994	NA	NA
1593	UBR4	Q5T4S7-3;Q5T4S7-4;Q5T4S7;Q5T4S7-2;Q5T4S7-5;A0A0A0MSW0;X6R960;X6RE05;Q5T4S7-6;Q5TBN9	E3 ubiquitin-protein ligase UBR4	42.6918	2.55304e-05	0.000320642	NA	NA
1595	UBXN7	O94888;C9JAT7	UBX domain-containing protein 7	18.6942	0.000624087	0.00358889	NA	NA
1597	UCK2	A0A2R8Y653;Q9BZX2;Q9BZX2-2;Q9HA47-3;Q9HA47;Q9HA47-4	Uridine-cytidine kinase 2	17.7298	0.000755522	0.00414755	NA	NA
1601	UGGT1	Q9NYU2;Q9NYU2-2;H7BZG0	UDP-glucose:glycoprotein glucosyltransferase 1	17.5781	0.000779171	0.0042638	NA	NA
1602	UHRF1	A0A087WVR3;A0A087WTW0;Q96T88;Q96T88-2;A0A087WWG9	E3 ubiquitin-protein ligase UHRF1	84.3704	1.47927e-06	3.92292e-05	NA	NA
1604	ULK3	Q6PHR2-3;Q6PHR2;Q6PHR2-4	Serine/threonine-protein kinase ULK3	53.4201	1.0156e-05	0.000160609	NA	NA
1605	UMOD	X6RBG4;P07911-2;P07911-3;P07911-4;P07911;P07911-5	Uromodulin;Uromodulin, secreted form	34.8643	5.77422e-05	0.000602318	NA	NA
1606	UMPS	P11172;P11172-3;E9PFD2;P11172-2;P11172-4;F2Z3P2;F2Z303;F8WDG4	Uridine 5-monophosphate synthase;Orotate phosphoribosyltransferase;Orotidine 5-phosphate decarboxylase	17.2972	0.000825373	0.00444953	NA	NA
1607	UNKL	E9PDK2;A0A0A0MRZ1;Q9H9P5-5;Q9H9P5;Q9H9P5-6	Putative E3 ubiquitin-protein ligase UNKL	22.2763	0.000327022	0.00220412	NA	NA
1610	USP10	Q14694;Q14694-3;Q14694-2;J3KT19;H3BNA1;H3BQP1;H3BVF1;H3BNS8;H3BQC6	Ubiquitin carboxyl-terminal hydrolase 10	79.2126	1.93597e-06	4.75036e-05	NA	NA
1619	VEZF1	J3QSH4;Q14119;I3L2Z5;J9JIC7;P56270-3;P56270;P56270-2;Q9HBE1-4;Q9HBE1-2;Q9HBE1-3;Q9HBE1	Vascular endothelial zinc finger 1	18.2062	0.000686768	0.00385922	NA	NA
1622	VLDLR	A0A7P0TBI2;A0A7P0T8N6;A0A804CHQ2;A0A7P0T9P7;A0A7P0T897;P98155-2;P98155;A0A7P0TB10;A0A7P0Z477;A0A7P0T8N9	Very low-density lipoprotein receptor	124.05	2.80947e-07	1.20319e-05	NA	NA
1624	VPS13A	Q96RL7-3;Q96RL7;Q96RL7-4;Q96RL7-2	Vacuolar protein sorting-associated protein 13A	24.8547	0.000216224	0.00160308	NA	NA
1628	VWA8	A3KMH1;A3KMH1-3;A3KMH1-2	von Willebrand factor A domain-containing protein 8	12.8938	0.00227867	0.00955474	NA	NA
1631	WDR44	Q5JSH3-2;Q5JSH3;H7BY83;Q5JSH3-4;Q5JSH3-3	WD repeat-containing protein 44	17.5023	0.000791323	0.00430637	NA	NA
1632	WDR45	Q9Y484-3;Q9Y484;A0A0U1RR06;H0Y329;A0A0U1RQR1;Q9Y484-2;C9J471;C9JYH8;G8JLI5;A0A0U1RQM7;A0A0U1RQG6;C9JBX7;C9J0A8;C9J7Q8;C9J5L0;A0A0U1RR42;C9JUS5;A0A0U1RRJ9;A0A0U1RQS7;C9JE01;H7C4N7;A0A0U1RQJ7	WD repeat domain phosphoinositide-interacting protein 4	20.9357	0.000412061	0.00262584	NA	NA
1634	WHSC1	D6R9V2;A0A7P0P278;A0A7I2YQS5;O96028-7;O96028-6;O96028-5;O96028-3;O96028;D6RIS1	Histone-lysine N-methyltransferase NSD2	34.9786	5.69941e-05	0.00059632	NA	NA
1637	WWP2	O00308-2;O00308;O00308-4;O00308-3;Q9H0M0-6;Q9H0M0-3;Q9H0M0	NEDD4-like E3 ubiquitin-protein ligase WWP2	20.0412	0.000484091	0.00296958	NA	NA
1639	XIAP	P98170;B1AKU2	E3 ubiquitin-protein ligase XIAP	18.3822	0.000663311	0.00376732	NA	NA
1644	XRN1	Q8IZH2-2;Q8IZH2;H7C5E4;Q8IZH2-3;F8WDA0;C9JCZ8	5-3 exoribonuclease 1	21.3961	0.000380103	0.0024656	NA	NA
1648	ZC3H7B	Q9UGR2	Zinc finger CCCH domain-containing protein 7B	26.1051	0.000179218	0.00139874	NA	NA
1649	ZC3HAV1	Q7Z2W4;C9J6P4;Q7Z2W4-2;A0A7P0T8C6;Q7Z2W4-3;Q7Z2W4-4;H7C5K1;Q7Z2W4-5	Zinc finger CCCH-type antiviral protein 1	20.3038	0.000461449	0.00284588	NA	NA
1650	ZC3HC1	C9J0I9;Q86WB0;Q86WB0-2;Q86WB0-3;F8WAU5;F8WBD7;F8WDK5;F8WF13	Nuclear-interacting partner of ALK	12.894	0.00227856	0.00955474	NA	NA
1654	ZFHX4	E7EVZ1;Q86UP3;Q86UP3-4;Q86UP3-2;Q86UP3-5	Zinc finger homeobox protein 4	13.6536	0.00187984	0.0082767	NA	NA
1656	ZMIZ1	Q9ULJ6	Zinc finger MIZ domain-containing protein 1	14.7557	0.00144191	0.00680025	NA	NA
1657	ZMIZ2	E7EWM3;Q8NF64-3;Q8NF64-2;Q8NF64;Q9ULJ6-3	Zinc finger MIZ domain-containing protein 2;Zinc finger MIZ domain-containing protein 1	14.7557	0.00144191	0.00680025	NA	NA
1662	ZNF503	Q96F45;Q96F45-2;Q96F45-3;Q9H7S9	Zinc finger protein 503	78.292	2.03474e-06	4.87137e-05	NA	NA
1664	ZNF592	Q92610;H0YM74;Q9HCE3	Zinc finger protein 592	18.2808	0.000676693	0.00382145	NA	NA
1666	ZYX	Q15942;H0Y2Y8;Q15942-2;H7C3D3;C9IZ41;C9JJK5;H7C3R3	Zyxin	36.0444	5.05556e-05	0.000547222	NA	NA
11	ACAA2	P42765;A0A0B4J2A4;K7EME0;K7EJB1;K7EJ68	3-ketoacyl-CoA thiolase, mitochondrial	94.1429	9.25037e-07	2.78521e-05	Omgel	NA
14	ACBD5	Q5T8D3-3;Q5T8D3-2;A0A7I2YQE9;B7Z2R7;A0A7I2YQD7;A0A7I2V5E1;A0A7I2V2Y9;Q5T8D3;A0A7I2V347;Q5T8D3-4;A0A7I2V690;A0A7I2V560;A0A7I2YQJ9;A0A7I2V2M2;A0A7I2V420;A0A7I2V5L4;A0A7I2V556;A0A7I2YQS1;A0A7I2V5U2;X6RDD7;A0A7I2V462;Q5T8E0;A0A7I2V2R8	Acyl-CoA-binding domain-containing protein 5	35.4686	5.39163e-05	0.000576361	Omgel	NA
21	ACSL1	E7EPM6;P33121;P33121-2;P33121-3;D6RER0;B7Z3Z9;H0Y9Z9;D6RG07;H0Y9U7	Long-chain-fatty-acid--CoA ligase 1	79.2823	1.92872e-06	4.75036e-05	Omgel	NA
22	ACSL3	A0A7P0TA76;O95573;A0A7P0TBB1;A0A7P0TB52;A0A7P0T8L6;A0A7P0T905;H7BYZ7;A0A7P0TBL9;F5GWH2;C9JC11	Long-chain-fatty-acid--CoA ligase 3	22.8767	0.000295968	0.00204684	Omgel	NA
24	ACSS2	Q9NR19;Q9NR19-2;F8WCJ4;C9JXD9;C9IYL0;B4DEH9;C9JY31;F8WDJ9;C9J7L5	Acetyl-coenzyme A synthetase, cytoplasmic	14.8122	0.00142304	0.00674821	Omgel	NA
27	ACVR1	A0A804HJQ0;Q04771;A0A804HHZ2;A0A1B0GXA9;C9JHJ7	Activin receptor type-1	13.7477	0.00183662	0.00811763	Omgel	NA
34	ADGRL2	O95490-6;O95490;A0A8I5KUX3;B1ALU1;A0A6I8PRJ0;B1ALU3;A0A6I8PTT2;A0A6I8PRM6;O95490-7;O95490-2;O95490-5;O95490-4;A0A6I8PUE4;A0A6I8PRQ0;A0A6I8PLG0;A0A6I8PIV6;H0Y5C0;O95490-3;H0Y3V3;A0A6I8PU30	Latrophilin-2	198.135	3.62441e-08	2.83981e-06	Omgel	NA
39	ADI1	Q9BV57;Q9BV57-2;A0A0G2JQN5;H7C382	1,2-dihydroxy-3-keto-5-methylthiopentene dioxygenase	63.696	4.87012e-06	9.51261e-05	Omgel	NA
53	AK5	Q9Y6K8-3;Q9Y6K8;E9PQQ8;Q9Y6K8-2;E9PIS7	Adenylate kinase isoenzyme 5	162.623	8.62577e-08	5.24454e-06	Omgel	NA
54	AKAP11	Q9UKA4	A-kinase anchor protein 11	19.4526	0.000539974	0.00321513	Omgel	NA
62	ALCAM	Q13740-2;Q13740;F5GXJ9;H7C543;Q13740-4;Q13740-3	CD166 antigen	86.0204	1.36175e-06	3.65342e-05	Omgel	NA
63	ALDH1A3	P47895;H0Y2X5	Aldehyde dehydrogenase family 1 member A3	30.2145	0.000101662	0.000907976	Omgel	NA
70	ALDH9A1	P49189;P49189-3;P49189-2	4-trimethylaminobutyraldehyde dehydrogenase	16.2428	0.00103169	0.00523823	Omgel	NA
84	ANPEP	P15144;H0YLZ8;H0YKT6;H0YMC1	Aminopeptidase N	1679.81	2.63367e-12	1.81592e-08	Omgel	NA
89	APOA1	P02647;F8W696	Apolipoprotein A-I;Proapolipoprotein A-I;Truncated apolipoprotein A-I	57.5112	7.47035e-06	0.00012877	Omgel	NA
94	ARFGEF1	Q9Y6D6;E5RIF2;E5RHL7;E5RHZ1;E5RJN9	Brefeldin A-inhibited guanine nucleotide-exchange protein 1	24.2788	0.000236392	0.00171751	Omgel	NA
97	ARHGAP12	Q8IWW6-3;Q8IWW6-4;Q1RLN5;Q8IWW6-2;Q8IWW6;H0Y5D8	Rho GTPase-activating protein 12	30.3303	0.000100149	0.000897955	Omgel	NA
98	ARHGAP18	Q8N392;Q8N392-2;E9PL26;J3KT69;Q9P2N2-2;Q9P2N2	Rho GTPase-activating protein 18	82.8113	1.60192e-06	4.15234e-05	Omgel	NA
99	ARHGAP22	A6NHM7;Q7Z5H3-3;Q7Z5H3;Q7Z5H3-5;Q7Z5H3-2;D6R9V6;A6NJ38;Q7Z5H3-4	Rho GTPase-activating protein 22	111.645	4.43565e-07	1.58465e-05	Omgel	NA
102	ARHGAP31	Q2M1Z3;C9J652;A0A0A0MRJ9;A0A0A0MRJ8;Q7Z6I6-2;Q7Z6I6-3;Q7Z6I6	Rho GTPase-activating protein 31	13.969	0.00173964	0.00780403	Omgel	NA
104	ARHGEF1	M0QZR4;Q92888-2;Q92888;Q92888-3;Q92888-4;M0QYC1;M0R2C7;M0QYS3;M0QXV6;M0QZH8;M0R3H5;REV__Q9BZR6;REV__H7C0V4;REV__H7C215	Rho guanine nucleotide exchange factor 1	14.3341	0.00159295	0.00734675	Omgel	NA
108	ARHGEF40	Q8TER5-4;Q8TER5-3;Q8TER5;Q8TER5-2;G3V3N2;G3V5C1;G3V485	Rho guanine nucleotide exchange factor 40	25.7429	0.000189083	0.00145505	Omgel	NA
116	ARRB1	P49407-2;P49407;E9PM35;H0YET9	Beta-arrestin-1	21.8329	0.000352545	0.00233477	Omgel	NA
125	ATF1	P18846;P18846-2;E9PAR2;Q03060-23;Q03060-9;Q03060-24;Q03060-8;Q03060-32;Q03060-26;G5E998;Q03060-21;Q03060-31;Q03060-6;F8VS03;F8VYN3	Cyclic AMP-dependent transcription factor ATF-1	13.5143	0.00194616	0.00849203	Omgel	NA
132	ATP6V0A2	Q9Y487;A0A6Q8PFU6;Q8TBM3;F5H5F3	V-type proton ATPase 116 kDa subunit a isoform 2;V-type proton ATPase subunit a	14.7875	0.00143125	0.00677316	Omgel	NA
133	ATP6V1C1	P21283;E7EV59	V-type proton ATPase subunit C 1	51.2308	1.20789e-05	0.000182693	Omgel	NA
142	AZU1	P20160	Azurocidin	207.266	2.97237e-08	2.46922e-06	Omgel	NA
143	B3GAT3	O94766;G3V150;O94766-2;E9PNA1	Galactosylgalactosylxylosylprotein 3-beta-glucuronosyltransferase 3	44.3602	2.18352e-05	0.000287865	Omgel	NA
153	BAZ1B	Q9UIG0-2;Q9UIG0	Tyrosine-protein kinase BAZ1B	106.698	5.39534e-07	1.85079e-05	Omgel	NA
156	BCAR3	O75815;O75815-3;O75815-2;Q5T7I8;F5H5M1;Q6S5L8-2;Q92529-2;Q92529;Q6S5L8	Breast cancer anti-estrogen resistance protein 3	13.2598	0.00207485	0.00890235	Omgel	NA
159	BET1	A0A3B3IU16;C9JTT8;Q68DU7;H7C1N3;O15155-2;O15155	BET1 homolog	45.3528	1.99459e-05	0.000269065	Omgel	NA
162	BIN3	Q9NQY0;H7BYV6;Q9NQY0-2;E5RHU4	Bridging integrator 3	23.6968	0.000259155	0.00183269	Omgel	NA
163	BIRC2	E9PMH5;Q13490-2;Q13490;E9PI77;E9PIW1;H0YDY3	Baculoviral IAP repeat-containing protein 2	21.4581	0.000376037	0.00245501	Omgel	NA
165	BLM	H0YNU5;A0A7P0TBM9;A0A3B3IT82;P54132	Bloom syndrome protein	27.3038	0.000150766	0.00123765	Omgel	NA
167	BOLA2	Q9H3K6;A0A499FJE1;H3BTW0;H3BVE0;Q9H3K6-2;A0A0B4J295;A0A087WZT3;H3BPT9	BolA-like protein 2	18.4736	0.00065152	0.00371228	Omgel	NA
173	BROX	Q5VW32;Q5VW32-2;F5GXQ0;Q5VW33	BRO1 domain-containing protein BROX	13.2681	0.0020705	0.00889476	Omgel	NA
176	BZW1	Q7L1Q6;Q7L1Q6-2;Q7L1Q6-4;Q7L1Q6-3;C9IZ80;C9JFN4;C9J188;C9JWF5;C9JV57;H0Y503	Basic leucine zipper and W2 domain-containing protein 1	53.8976	9.78763e-06	0.000155856	Omgel	NA
186	C1GALT1C1	Q96EU7	C1GALT1-specific chaperone 1	192.183	4.14485e-08	3.10638e-06	Omgel	NA
189	C1orf21	A0A3B3ITU3;Q9H246	Uncharacterized protein C1orf21	14.365	0.00158125	0.00729768	Omgel	NA
192	C21orf59	H7C2R6;H7BZW1;P57076;H7C3D9;A0A669KBG3;A0A669KAZ9;D3DSE6;F8VZ95;C9J818;A0A669KAZ0;A0A669KAW7;A0A5F9ZHZ7;A0A669KAY3	UPF0769 protein C21orf59	13.2353	0.00208776	0.00892442	Omgel	NA
195	C4BPA	P04003	C4b-binding protein alpha chain	73.1263	2.71904e-06	6.08694e-05	Omgel	NA
207	CAMSAP2	Q08AD1-2;Q08AD1-3;Q08AD1	Calmodulin-regulated spectrin-associated protein 2	21.6414	0.000364313	0.0023934	Omgel	NA
209	CAPN2	P17655;P17655-2	Calpain-2 catalytic subunit	30.7376	9.5045e-05	0.000867993	Omgel	NA
212	CARD10	Q9BWT7;B0QYC3;B0QYC4;Q9BWT7-2	Caspase recruitment domain-containing protein 10	30.9025	9.30692e-05	0.000853805	Omgel	NA
213	CARD6	Q9BX69	Caspase recruitment domain-containing protein 6	98.6378	7.56964e-07	2.42762e-05	Omgel	NA
217	CASP4	P49662;P49662-2;P49662-4;E9PMT1;P49662-5;P51878-3;P51878-6;P51878-2;P51878;P51878-5;H7C0P5;P49662-3	Caspase-4;Caspase-4 subunit 1;Caspase-4 subunit 2	42.5605	2.58526e-05	0.000322923	Omgel	NA
219	CBLB	Q13191;A0A2R8Y8D8;A0A2R8Y5E1;A0A2R8YFD4;Q13191-2;Q13191-3;A0A2R8YDW4;A0A2R8Y582;C9JU85;A0A2R8Y7I2;C9K048;C9JRB3	E3 ubiquitin-protein ligase CBL-B	42.3483	2.63835e-05	0.000328366	Omgel	NA
237	CD44	P16070;P16070-16;P16070-8;P16070-5;P16070-3;P16070-4;P16070-6;P16070-17;P16070-18;P16070-7;P16070-10;P16070-11;P16070-13;P16070-14;P16070-12;H0Y2P0;H0YD13;H0YDW7;P16070-15;H0Y5E4;H0YE40;P16070-9;H0YCV9;H0YDX6;H0YD17;E9PKC6;H0YEV3;H0YEU1;H0YD90;P16070-19;Q86UZ1;H0YF08	CD44 antigen	62.9482	5.11789e-06	9.74802e-05	Omgel	NA
250	CDCA3	J3KMY0;Q99618;F5GX58;F8WDL1	Cell division cycle-associated protein 3	50.9009	1.24059e-05	0.000186766	Omgel	NA
255	CDH6	P55285;D6RF86;P55285-2;D6RJG0;Q9Y6N8;Q9ULB4	Cadherin-6	160.652	9.0988e-08	5.4083e-06	Omgel	NA
268	CEP170	Q5SW79;Q5SW79-3;E5RFU8;H0YB66;E5RIH6;E5RJT5	Centrosomal protein of 170 kDa	48.6705	1.49258e-05	0.000217116	Omgel	NA
279	CISD1	Q9NZ45	CDGSH iron-sulfur domain-containing protein 1	14.3156	0.00160003	0.00736464	Omgel	NA
282	CKAP2L	Q8IYA6;F8WBE0;Q8IYA6-3;Q8IYA6-2	Cytoskeleton-associated protein 2-like	24.0837	0.000243738	0.00175242	Omgel	NA
288	CLIP2	Q9UDT6;Q9UDT6-2;H7C4L6	CAP-Gly domain-containing linker protein 2	29.0736	0.000118158	0.00102866	Omgel	NA
294	CMA1	P23946;P23946-2	Chymase	17.2304	0.000836856	0.00449737	Omgel	NA
296	CMPK1	P30085;P30085-3;Q5T0D2;P30085-2;A0A494BXC7	UMP-CMP kinase	24.4848	0.000228924	0.00167562	Omgel	NA
304	COA1	Q9GZY4	Cytochrome c oxidase assembly factor 1 homolog	23.3582	0.000273631	0.0019096	Omgel	NA
311	CPA3	P15088	Mast cell carboxypeptidase A	19.414	0.000543907	0.00323018	Omgel	NA
323	CRYL1	Q9Y2S2-2;Q9Y2S2;A0A2R8YFQ7;A0A2R8YCZ4;A0A087WW38;A0A2R8Y4K2;A0A2R8Y7B4;A0A2R8Y5S5	Lambda-crystallin homolog	37.8088	4.17366e-05	0.00047176	Omgel	NA
326	CSGALNACT2	Q8N6G5;Q8N6G5-2	Chondroitin sulfate N-acetylgalactosaminyltransferase 2	63.0646	5.07831e-06	9.69943e-05	Omgel	NA
328	CSNK1E	P49674;B0QY35;B0QY34;B0QY36;H0Y645;A0A669KBC0;H0Y5S9;H0Y682;J3QQI9;H0Y2N6	Casein kinase I isoform epsilon	24.0974	0.000243214	0.00175114	Omgel	NA
335	CTSL3P	A0A7I2V5M3;P07711-3;P07711;A0A7I2V484;A0A7I2YQB5;A0A7I2V2H7;Q5T8F0;A0A7I2YQA2;Q5NE16	Cathepsin L1;Cathepsin L1 heavy chain;Cathepsin L1 light chain;Putative inactive cathepsin L-like protein CTSL3P	27.1471	0.000154154	0.00125355	Omgel	NA
340	CYGB	Q8WWM9;K7EMC7;K7EIM9	Cytoglobin	441.904	1.03677e-09	2.88526e-07	Omgel	NA
350	DCBLD2	Q96PD2-2;Q96PD2;C9JIW6	Discoidin, CUB and LCCL domain-containing protein 2	310.675	4.96562e-09	8.54727e-07	Omgel	NA
355	DDAH1	O94760;B4DYP1;O94760-2	N(G),N(G)-dimethylarginine dimethylaminohydrolase 1	17.0445	0.00086985	0.00464037	Omgel	NA
367	DEFA1	P59666;P59665	Neutrophil defensin 3;HP 3-56;Neutrophil defensin 2;Neutrophil defensin 1;HP 1-56;Neutrophil defensin 2	471.471	7.7686e-10	2.43475e-07	Omgel	NA
368	DEFA3	P59666;P59665	Neutrophil defensin 3;HP 3-56;Neutrophil defensin 2;Neutrophil defensin 1;HP 1-56;Neutrophil defensin 2	471.471	7.7686e-10	2.43475e-07	Omgel	NA
371	DENND6A	Q8IWF6	Protein DENND6A	16.8446	0.000907106	0.00477807	Omgel	NA
374	DESI1	Q6ICB0	Desumoylating isopeptidase 1	15.6621	0.00117231	0.0057695	Omgel	NA
378	DHFR	P00374;B4DM58;P00374-2;C9JJ68;Q86XF0	Dihydrofolate reductase	39.3358	3.55818e-05	0.000414762	Omgel	NA
381	DHX38	Q92620;H3BQT9;Q92620-2;H3BV01;J3KTG2;J3KRT1;J3KSA8;H3BMS7	Pre-mRNA-splicing factor ATP-dependent RNA helicase PRP16	13.4888	0.00195863	0.00853632	Omgel	NA
383	DIAPH1	O60610;A0A2R8Y5N1;O60610-2;O60610-3;B4E2I7;A0A2R8YEF8;H7C2W8;Q8IUG5-2;Q8IUG5;Q8IUG5-3	Protein diaphanous homolog 1	31.063	9.11932e-05	0.000840973	Omgel	NA
389	DKFZp781C0425	A0A3B3IU16;C9JTT8;Q68DU7;H7C1N3;O15155-2;O15155	BET1 homolog	45.3528	1.99459e-05	0.000269065	Omgel	NA
390	DKK1	O94907;D6RGF1;D6RCC2;Q9UBU2	Dickkopf-related protein 1	23.1421	0.000283392	0.00196578	Omgel	NA
398	DNAJC1	Q96KC8;Q5T1X2	DnaJ homolog subfamily C member 1	15.418	0.00123838	0.00603012	Omgel	NA
401	DNAJC3	Q13217;X6R9L0	DnaJ homolog subfamily C member 3	38.9975	3.68442e-05	0.000428399	Omgel	NA
407	DNMBP	Q6XZF7;A0A1C7CYY6;A0A1B0GTX1;Q6XZF7-2	Dynamin-binding protein	147.812	1.30965e-07	6.79989e-06	Omgel	NA
408	DNMT1	P26358-2;A0A7I2V311;K7ELB1	DNA (cytosine-5)-methyltransferase 1	55.9367	8.3869e-06	0.000139344	Omgel	NA
413	DPYD	Q12882;Q12882-2	Dihydropyrimidine dehydrogenase [NADP(+)]	47.1216	1.70496e-05	0.000237969	Omgel	NA
428	EDEM3	A0A8I5KWI4;A0A8I5KVE6;A0A8I5KR65;A0A8I5KSQ8;A0A8J8YX80;A0A8I5KTR7;Q9BZQ6-2;Q9BZQ6;A0A8I5KU04;H0Y498	ER degradation-enhancing alpha-mannosidase-like protein 3	86.7251	1.31505e-06	3.60427e-05	Omgel	NA
435	EFTUD1	Q7Z2Z2;Q7Z2Z2-2;A0A3B3ITU1;H0YK75;H0YKY7;H0YNW8	Elongation factor Tu GTP-binding domain-containing protein 1	57.7555	7.33934e-06	0.000126862	Omgel	NA
437	EGFR	P00533;E9PFD7;Q504U8;P00533-4;P00533-3;P00533-2;C9JYS6;A0A0A0MSE1;Q15303-4;Q15303-3;Q15303-2;Q15303;J3KTI5;H3BLT0	Epidermal growth factor receptor;Receptor protein-tyrosine kinase	115.784	3.78899e-07	1.40458e-05	Omgel	NA
442	EHD4	Q9H223	EH domain-containing protein 4	16.5453	0.000966628	0.00500368	Omgel	NA
443	EIF2B2	P49770;H0YJJ8;G3V5E5;H0YK01	Translation initiation factor eIF-2B subunit beta	18.4947	0.000648828	0.00370644	Omgel	NA
457	EPB41L3	A8K968;A0A0A0MRA8;Q9Y2J2-2;Q9Y2J2-4;Q9Y2J2;A0A1B0GTF8;Q9Y2J2-3;A0A0A0MSA4;J3KT37	Band 4.1-like protein 3;Band 4.1-like protein 3, N-terminally processed	162.94	8.55232e-08	5.24454e-06	Omgel	NA
466	ERAP2	Q6P179-3;Q6P179;D6RGW0;Q6P179-2;Q6P179-4;H0YAL8;H0Y9X9	Endoplasmic reticulum aminopeptidase 2	115.057	3.89381e-07	1.42807e-05	Omgel	NA
467	ERBB2IP	Q96RT1-5;Q96RT1-3;Q96RT1-2;Q96RT1;Q96RT1-8;Q96RT1-7;Q96RT1-9;Q96RT1-6;Q96RT1-4;B4DIP2;H0YA04;H0Y9E8;A0A075B6E9;A0A494C1A4;Q96NW7-2;Q96NW7	Protein LAP2	35.5575	5.338e-05	0.000571514	Omgel	NA
470	ERCC6L	B5MDQ0;Q2NKX8	DNA excision repair protein ERCC-6-like	36.7387	4.68366e-05	0.000515054	Omgel	NA
473	ERLIN1	O75477;B0QZ43	Erlin-1	16.7033	0.000934641	0.00488949	Omgel	NA
483	FABP4	P15090	Fatty acid-binding protein, adipocyte	29.5443	0.000110982	0.000977297	Omgel	NA
485	FADS1	O60427;O60427-2;A0A0A0MR51;F5GYH4;H7C2V0;F5H3U5;H0YB97;F5GWE3;F5H852;C9J425;F5H1Q7;C9JJB3;F5H8G5;F5H5X5;F5H2H3;F5H0Y2;F5H3P6	Fatty acid desaturase 1	14.6003	0.00149547	0.00698596	Omgel	NA
490	FAM107B	Q9H098;Q9H098-2;C9J6N5;C9JQ40;C9JW51;A0A1C7CYX8;C9JYP1;C9J6Y8;X6RET8;C9JP05;C9J3Q3;F8WCJ2	Protein FAM107B	123.008	2.91428e-07	1.21782e-05	Omgel	NA
491	FAM111A	E9PR18;A0A6Q8PF34;A0A804HLI8;Q96PZ2	Protein FAM111A	15.9138	0.00110866	0.00552329	Omgel	NA
494	FAM129B	Q96TA1-2;Q96TA1	Niban-like protein 1	36.2647	4.93377e-05	0.0005359	Omgel	NA
497	FAM167A	A0A3B3IU03;Q96KS9	Protein FAM167A	221.076	2.23685e-08	2.13907e-06	Omgel	NA
514	FBXO30	Q8TB52	F-box only protein 30	16.7595	0.000923556	0.00483517	Omgel	NA
524	FIP1L1	Q6UN15-4;Q6UN15-5;Q6UN15;Q6UN15-3	Pre-mRNA 3-end-processing factor FIP1	18.4698	0.000652005	0.00371228	Omgel	NA
535	FNDC3A	Q9Y2H6-2;Q9Y2H6;G5E9X3;A0A087X1M6;H7C507	Fibronectin type-III domain-containing protein 3A	43.0453	2.46872e-05	0.000313478	Omgel	NA
536	FOSL1	P15407;E9PPX2;P15407-2;E9PKL5	Fos-related antigen 1	64.5656	4.60021e-06	9.16718e-05	Omgel	NA
546	GAK	O14976;O14976-2;D6RC24;D6RAW3;H0Y8H5;H0Y9M4;D6RE78	Cyclin-G-associated kinase	30.0898	0.000103321	0.000921604	Omgel	NA
548	GALK2	Q01415-2;B7ZAX5;Q01415;H0YLL3;H0YLL8;H0YK30;H0YK10	N-acetylgalactosamine kinase	50.7448	1.25645e-05	0.000188103	Omgel	NA
556	GCLM	P48507;P48507-2	Glutamate--cysteine ligase regulatory subunit	13.0315	0.00219923	0.00928579	Omgel	NA
560	GFPT2	O94808;E5RJP4	Glutamine--fructose-6-phosphate aminotransferase [isomerizing] 2	56.9607	7.77622e-06	0.000132715	Omgel	NA
563	GJA1	P17302	Gap junction alpha-1 protein	24.3544	0.000233617	0.00170274	Omgel	NA
564	GK	A0A8I5KXY7;P32189-1;P32189-4;P32189-2;P32189;Q14409;A6NP46;F8WC39;F8WDA9;F8WBI8;F8WF44	Glycerol kinase;Putative glycerol kinase 3	441.012	1.04614e-09	2.88526e-07	Omgel	NA
565	GK2	Q14410	Glycerol kinase 2	71.4093	3.00697e-06	6.60289e-05	Omgel	NA
566	GK3P	A0A8I5KXY7;P32189-1;P32189-4;P32189-2;P32189;Q14409;A6NP46;F8WC39;F8WDA9;F8WBI8;F8WF44	Glycerol kinase;Putative glycerol kinase 3	441.012	1.04614e-09	2.88526e-07	Omgel	NA
576	GLMN	Q92990;M0QXG8;Q92990-2;M0QX84	Glomulin	14.3313	0.00159402	0.00734677	Omgel	NA
593	GNPNAT1	Q96EK6;G3V4W4;G3V5E4	Glucosamine 6-phosphate N-acetyltransferase	22.0566	0.000339376	0.00226744	Omgel	NA
599	GPD1	P21695-2;P21695	Glycerol-3-phosphate dehydrogenase [NAD(+)], cytoplasmic	359.007	2.61304e-09	5.45967e-07	Omgel	NA
600	GPD1L	Q8N335;C9JFA7;C9K0P5;C9JM46	Glycerol-3-phosphate dehydrogenase 1-like protein	43.2756	2.41562e-05	0.000308585	Omgel	NA
604	GPRC5A	Q8NFJ5;A0A3B3ITN8;H0YFN2	Retinoic acid-induced protein 3	194.945	3.89275e-08	2.98228e-06	Omgel	NA
605	GPRIN1	Q7Z2K8-2;Q7Z2K8	G protein-regulated inducer of neurite outgrowth 1	23.5084	0.000267089	0.00187343	Omgel	NA
606	GPT	P24298	Alanine aminotransferase 1	26.2936	0.000174334	0.0013675	Omgel	NA
624	HAGH	H3BPK3;Q16775-2;Q16775;H3BPQ4;H3BQW8;Q16775-3;H3BV79	Hydroxyacylglutathione hydrolase, mitochondrial	55.382	8.74227e-06	0.000142839	Omgel	NA
630	HDAC1	Q13547;Q5TEE2	Histone deacetylase 1	14.7069	0.00145846	0.00684606	Omgel	NA
636	HEATR5B	Q9P2D3;Q9P2D3-3;Q9P2D3-2	HEAT repeat-containing protein 5B	24.8815	0.000215338	0.00159823	Omgel	NA
648	HEXIM1	O94992;Q96MH2	Protein HEXIM1	24.4093	0.000231626	0.0016918	Omgel	NA
651	HIRIP3	Q9BW71-3;Q9BW71-2;Q9BW71	HIRA-interacting protein 3	13.2654	0.00207192	0.00889534	Omgel	NA
652	HIVEP2	P31629;F5H212;P15822-2;P15822-3;P15822	Transcription factor HIVEP2	86.7028	1.3165e-06	3.60427e-05	Omgel	NA
653	HK2	E9PB90;P52789;P52790;Q2TB90-3;Q2TB90-2	Hexokinase;Hexokinase-2	68.964	3.48433e-06	7.41496e-05	Omgel	NA
671	HOMER3	Q9NSC5;Q9NSC5-5;Q9NSC5-2;M0R2U7;M0QZN1;M0QYF9;Q9NSC5-4;Q9NSC5-3;M0R2T8;M0R1B8;Q9NSB8-2;Q9NSB8	Homer protein homolog 3	29.2451	0.00011548	0.00101173	Omgel	NA
672	HP	A0A0C4DGL8;J3QR68;H0Y300;P00738-2;P00738;J3QLC9;P00739;P00739-2;H3BS21	Haptoglobin;Haptoglobin alpha chain;Haptoglobin beta chain;Haptoglobin-related protein	13.5122	0.00194719	0.00849203	Omgel	NA
676	HPR	A0A0C4DGL8;J3QR68;H0Y300;P00738-2;P00738;J3QLC9;P00739;P00739-2;H3BS21	Haptoglobin;Haptoglobin alpha chain;Haptoglobin beta chain;Haptoglobin-related protein	13.5122	0.00194719	0.00849203	Omgel	NA
677	HS2ST1	A0A8I5QKN0;Q7LGA3-3;Q7LGA3-2;Q7LGA3;A0A8I5KR52;A0A8I5KW95;K7EP71	Heparan sulfate 2-O-sulfotransferase 1	15.1658	0.00131146	0.00631022	Omgel	NA
678	HSD17B11	D6RCD0;Q8NBQ5	Estradiol 17-beta-dehydrogenase 11	73.2608	2.69794e-06	6.07918e-05	Omgel	NA
695	IFI30	P13284	Gamma-interferon-inducible lysosomal thiol reductase	44.549	2.14595e-05	0.000283455	Omgel	NA
700	IGF2R	P11717;A0A7I2V381;A0A7I2YQS7;S4R328;A0A7I2V657	Cation-independent mannose-6-phosphate receptor	30.4374	9.87751e-05	0.000887946	Omgel	NA
702	IGLC1	P0DOY3;P0DOY2;A0A5H1ZRQ4;A0A0B4J231;P0CG04;B9A064;P0CF74	Ig lambda-1 chain C regions;Immunoglobulin lambda-like polypeptide 5	22.8525	0.000297146	0.00204921	Omgel	NA
703	IGLL5	P0DOY3;P0DOY2;A0A5H1ZRQ4;A0A0B4J231;P0CG04;B9A064;P0CF74	Ig lambda-1 chain C regions;Immunoglobulin lambda-like polypeptide 5	22.8525	0.000297146	0.00204921	Omgel	NA
707	IMPAD1	Q9NX62;H0YBS3	Inositol monophosphatase 3	30.5739	9.70571e-05	0.000877075	Omgel	NA
710	INPP1	P49441;C9J173;B8ZZF6;E7ET59;E7EUX4;E7ENF2;C9J2N5;C9J128;C9J2Z6	Inositol polyphosphate 1-phosphatase	15.8598	0.00112196	0.00557747	Omgel	NA
715	IRAK3	Q9Y616-2;Q9Y616	Interleukin-1 receptor-associated kinase 3	13.2416	0.00208441	0.00891983	Omgel	NA
717	IRF2BP2	Q7Z5L9;Q7Z5L9-2;Q7Z5L9-3	Interferon regulatory factor 2-binding protein 2	162.31	8.69881e-08	5.24454e-06	Omgel	NA
719	IRS1	P35568	Insulin receptor substrate 1	39.4284	3.52453e-05	0.000412591	Omgel	NA
722	ISOC1	Q96CN7;D6RGE2	Isochorismatase domain-containing protein 1	50.733	1.25766e-05	0.000188103	Omgel	NA
726	ITGA2	P17301;E7ESP4;E7EMF1;E9PB77;D6RG08	Integrin alpha-2	164.926	8.11047e-08	5.24454e-06	Omgel	NA
733	ITPR3	Q14573;A0A3B3ITM1;A0A3B3ITQ4	Inositol 1,4,5-trisphosphate receptor type 3	50.7551	1.25539e-05	0.000188103	Omgel	NA
743	KCNMA1	Q12791-5;A0A1W2PRX6;A0A1W2PPX7;Q12791-4;A0A1W2PQ61;A0A1W2PSD3;Q5SVJ8;A0A1W2PRV4;A0A1W2PNH9;H0Y382;A0A1W2PRE5;H0Y379;Q5SVK0;A0A1W2PP26;Q12791-2;B7ZMF5;A0A1W2PRG5;Q5SVJ7;A0A1W2PR56;A0A1W2PPY5;Q5SVK5;A0A0A0MRR0;A0A1W2PRB0;Q5SVJ9;A0A1W2PR62;A0A1W2PPZ1;Q12791-7;Q12791;Q12791-3;A0A1W2PPQ3;A0A1W2PP94;A0A1W2PNY8;A0A1W2PPH9;A0A1W2PNG1;A0A1W2PPS2;A0A1W2PRN5;A0A1W2PS97;A0A1W2PQK5;A0A0A0MSE6;D5MRH1;A0A1W2PNY…	Calcium-activated potassium channel subunit alpha-1	21.0433	0.000404306	0.00258838	Omgel	NA
750	KDELC1	Q6UW63	KDEL motif-containing protein 1	33.2797	6.9469e-05	0.000693182	Omgel	NA
759	KIAA1462	Q9P266	Junctional protein associated with coronary artery disease	15.6227	0.00118267	0.00579871	Omgel	NA
761	KIF11	P52732;A0A7I2V3A9;A0A7I2YQY4;A0A7I2V3V3	Kinesin-like protein KIF11	219.109	2.32676e-08	2.13907e-06	Omgel	NA
765	KIF20B	Q96Q89-4;Q96Q89-3;Q96Q89;Q96Q89-2;Q96Q89-5	Kinesin-like protein KIF20B	31.1181	9.05601e-05	0.000837013	Omgel	NA
775	KRI1	A0A494C108;Q8N9T8;F8WFC1;H0YFD2	Protein KRI1 homolog	20.1974	0.000470463	0.00289629	Omgel	NA
790	LIG1	M0R0Q7;F5GZ28;P18858-2;P18858;P18858-3;B4E135;M0QY71;M0R1G7	DNA ligase;DNA ligase 1	23.7136	0.000258458	0.00182964	Omgel	NA
793	LIPG	A0A075B751;J3QQQ0;B4DTR8;Q9Y5X9-2;Q9Y5X9	Endothelial lipase	12.9227	0.00226168	0.00952033	Omgel	NA
802	LPCAT2	Q7L5N7;Q7L5N7-2;H3BU68	Lysophosphatidylcholine acyltransferase 2	21.0527	0.00040364	0.00258652	Omgel	NA
804	LPHN2	O95490-6;O95490;A0A8I5KUX3;B1ALU1;A0A6I8PRJ0;B1ALU3;A0A6I8PTT2;A0A6I8PRM6;O95490-7;O95490-2;O95490-5;O95490-4;A0A6I8PUE4;A0A6I8PRQ0;A0A6I8PLG0;A0A6I8PIV6;H0Y5C0;O95490-3;H0Y3V3;A0A6I8PU30	Latrophilin-2	198.135	3.62441e-08	2.83981e-06	Omgel	NA
805	LPXN	O60711;O60711-2;B7Z5P7;E9PNX9	Leupaxin	211.166	2.73805e-08	2.35632e-06	Omgel	NA
806	LRBA	P50851-2;A0A494C1L5;P50851;E9PEM5;A0A494BZW2;H0YAC6;A0A494C0R9;A0A3B3IS13;A0A3B3IU76;H0Y9N9;A0A3B3ISK3;H0YA17;Q8NFP9;Q5T321;A0A8I5KTV6;A0A8I5KXL4;A0A8I5KS18;A0A8I5KX92;A0A8I5KXY8;A0A8I5QKR6;A0A0D9SF28;A0A8I5KQL6;A0A8I5QJB2;A0A8I5KRX1;A0A8I5KSX3;A0A8I5QKR1;Q8NFP9-3;A0A8I5KWL1	Lipopolysaccharide-responsive and beige-like anchor protein	14.8875	0.00139832	0.00664923	Omgel	NA
807	LRCH4	O75427;H7C5D9	Leucine-rich repeat and calponin homology domain-containing protein 4	29.7267	0.000108347	0.000959495	Omgel	NA
812	LRRC8A	Q8IWT6	Volume-regulated anion channel subunit LRRC8A	24.413	0.000231492	0.0016918	Omgel	NA
813	LRRC8E	Q6NSJ5	Volume-regulated anion channel subunit LRRC8E	56.2349	8.20322e-06	0.000137954	Omgel	NA
822	MAFF	Q9ULX9-2;Q9ULX9;B0QY71;B0QY70	Transcription factor MafF	27.4819	0.000147023	0.00121467	Omgel	NA
828	MAP1S	Q66K74-2;Q66K74;M0QXQ9;M0R1J2;M0QY41;M0R1M7	Microtubule-associated protein 1S;MAP1S heavy chain;MAP1S light chain	17.3715	0.00081283	0.00439932	Omgel	NA
833	MAP4K3	Q8IVH8-3;Q8IVH8;Q8IVH8-2;F5H5A3;F8WBC3;V9GY95;F8WAZ1	Mitogen-activated protein kinase kinase kinase kinase 3;Mitogen-activated protein kinase kinase kinase kinase	16.8564	0.000904858	0.00477352	Omgel	NA
835	MAPKAPK3	Q16644;C9J8E1;H7C0G6;C9JPW3	MAP kinase-activated protein kinase 3	22.3243	0.000324398	0.00219287	Omgel	NA
838	MAST4	O15021-2;O15021-3;O15021-6;O15021;H7C1I9	Microtubule-associated serine/threonine-protein kinase 4	25.47	0.000196954	0.00149559	Omgel	NA
840	MB21D1	A0A7P0TBQ3;Q8N884-2;Q8N884	Cyclic GMP-AMP synthase	35.561	5.33592e-05	0.000571514	Omgel	NA
857	MEDAG	Q5VYS4;H0Y831;Q5VYS4-2	Mesenteric estrogen-dependent adipogenesis protein	16.1444	0.00105402	0.00531248	Omgel	NA
874	MINPP1	Q9UNW1;Q9UNW1-4;Q9UNW1-3;Q9UNW1-2	Multiple inositol polyphosphate phosphatase 1	693.083	1.39083e-10	1.47544e-07	Omgel	NA
877	MLKL	Q8NB16;Q8NB16-2;I3L2T9;I3L4Z5;I3L2U3	Mixed lineage kinase domain-like protein	162.793	8.58622e-08	5.24454e-06	Omgel	NA
878	MLLT11	Q13015	Protein AF1q	44.8	2.09722e-05	0.00027898	Omgel	NA
879	MLLT4	A8MQ02;J3KN01;A0A804HJ20;P55196;P55196-5;P55196-1;P55196-3;Q5TIG5;P55196-2;P55196-6;H0Y948;H0Y7R8;H0Y8U8;H0Y8L4;F8W9I4;E9PFY5	Afadin	23.993	0.00024725	0.00177029	Omgel	NA
882	MOB3A	Q96BX8;K7EPX7;K7EKK6;K7ELS3;K7ESA9;K7ESI3;X6R3L3;Q86TA1;Q70IA8	MOB kinase activator 3A	16.8307	0.000909776	0.00478848	Omgel	NA
886	MPO	P05164-2;P05164;P05164-3;J3QSF7	Myeloperoxidase;Myeloperoxidase;89 kDa myeloperoxidase;84 kDa myeloperoxidase;Myeloperoxidase light chain;Myeloperoxidase heavy chain	339.165	3.36395e-09	6.48973e-07	Omgel	NA
887	MPP1	Q00013-2;Q00013;C9JB34;C9J9J4;A8MTH1;Q00013-3	55 kDa erythrocyte membrane protein	16.6943	0.000936423	0.0048951	Omgel	NA
888	MPP5	Q8N3R9;Q8N3R9-2;G3V2B0	MAGUK p55 subfamily member 5	19.4335	0.000541912	0.00322389	Omgel	NA
901	MT1F	P04733	Metallothionein-1F	113.754	4.09053e-07	1.46897e-05	Omgel	NA
906	MTMR6	Q9Y217;Q9Y217-2;Q9Y216-2;Q9Y216;Q96EF0	Myotubularin-related protein 6	28.9499	0.000120138	0.00104064	Omgel	NA
911	MYCT1	H0YDV5;Q8N699	Myc target protein 1	53.1097	1.04046e-05	0.000162871	Omgel	NA
915	MYH3	P12883;P11055	Myosin-7;Myosin-3	28.7182	0.000123955	0.00106302	Omgel	NA
916	MYH7	P12883;P11055	Myosin-7;Myosin-3	28.7182	0.000123955	0.00106302	Omgel	NA
921	MYO10	A0A0A0MQX1;Q9HD67;D6RGD1;E9PCN3;E9PEW5;Q9HD67-3	Unconventional myosin-X	104.442	5.91677e-07	2.00035e-05	Omgel	NA
923	MYO5A	Q9Y4I1-3;F8WE88;Q9Y4I1;Q9Y4I1-2;A0A8J8YWI7;A0A8I5KTF1;G3V394;A0A8I5KYM3;A0A8I5QKS7;A0A8I5KWE1;A0A8I5QKR9;A0A8I5KYS5;A0A8I5KUG0;A0A8I5KV14;E7ERV5;A0A8I5KRA4;A0A8I5QJE6;A0A8I5KX10;A0A8I5QJA8;A0A8I5QJF6;A0A8I5KRS2;H0Y3R0;A0A8I5KXP8;A0A8I5KXW9;A0A8I5KXS5;A0A8I5KVK9;A0A8I5KQ70;A0A8I5KTM5;A0A8I5KRL5;H0YM93;H0YMK3;Q9NQX4-2;G3V3C9	Unconventional myosin-Va	15.1374	0.00132001	0.00634689	Omgel	NA
927	NAB2	Q15742;Q15742-3;Q15742-2	NGFI-A-binding protein 2	28.992	0.00011946	0.00103607	Omgel	NA
933	NAPRT	Q6XQN6-3;Q6XQN6;G5E977;Q6XQN6-2;C9J8U2;H0YF31;A0A087WUT5;H0YDA6	Nicotinate phosphoribosyltransferase	31.1647	9.00285e-05	0.000833217	Omgel	NA
935	NAV1	A0A8I5KSE4;Q8NEY1-2;Q8NEY1-3;Q8NEY1;A0A0A0MRJ3;Q8NEY1-7;Q8NEY1-4;Q8NEY1-6;H0Y6F6;H7BZD9	Neuron navigator 1	32.6133	7.52615e-05	0.000735026	Omgel	NA
941	NCEH1	Q6PIU2;A0A0A0MTJ9;Q6PIU2-2;H7C046;Q6PIU2-3;F8WE33	Neutral cholesterol ester hydrolase 1	540.074	4.2384e-10	1.82649e-07	Omgel	NA
960	NEFM	E7EMV2;E7ESP9;P07197	Neurofilament medium polypeptide	51.184	1.21246e-05	0.000182931	Omgel	NA
981	NOMO2	A0A7I2V4T6;A0A7I2V6B0;J3KN36;P69849;A0A7I2V2Z5;Q5JPE7-2;Q5JPE7;A0A7I2V3P4;Q5JPE7-3;A0A7I2V4D7;A0A087WTD5	Nodal modulator 3;Nodal modulator 2	17.9652	0.000720537	0.00400653	Omgel	NA
982	NOMO3	A0A7I2V4T6;A0A7I2V6B0;J3KN36;P69849;A0A7I2V2Z5;Q5JPE7-2;Q5JPE7;A0A7I2V3P4;Q5JPE7-3;A0A7I2V4D7;A0A087WTD5	Nodal modulator 3;Nodal modulator 2	17.9652	0.000720537	0.00400653	Omgel	NA
994	NRP1	E9PEP6;O14786;Q5JWQ6;E7EX60;Q5T7F0;O14786-3;O14786-2;Q5JWQ4;Q5JWQ2	Neuropilin-1	300.102	5.78974e-09	8.87116e-07	Omgel	NA
999	NT5E	P21589;P21589-2;Q96B60;H0Y7R7;H0Y3X5	5-nucleotidase	14.0617	0.00170089	0.0076755	Omgel	NA
1000	NTHL1	H3BUV2;P78549-3;P78549-2;P78549	Endonuclease III-like protein 1	25.6693	0.000191166	0.00146781	Omgel	NA
1010	NUMB	P49757-4;P49757-2;P49757-3;P49757;P49757-8;P49757-7;P49757-6;P49757-5;G3V3Z8;G3V3R1;G3V3M5;P49757-9;G3V4S6;G3V433	Protein numb homolog	32.2146	7.90104e-05	0.000760862	Omgel	NA
1022	OGT	O15294;O15294-3;O15294-2;O15294-4;C9JZL3	UDP-N-acetylglucosamine--peptide N-acetylglucosaminyltransferase 110 kDa subunit	33.6011	6.68712e-05	0.000672209	Omgel	NA
1023	OLFML1	Q6UWY5	Olfactomedin-like protein 1	20.9429	0.000411535	0.00262496	Omgel	NA
1024	OPCML	Q14982-2;Q14982;Q14982-4;Q14982-3	Opioid-binding protein/cell adhesion molecule	16.3409	0.00101003	0.00517782	Omgel	NA
1028	OSBPL6	Q9BZF3-2;Q9BZF3-4;Q9BZF3;Q9BZF3-5;Q9BZF3-6;Q9BZF3-3	Oxysterol-binding protein-related protein 6	19.8804	0.000498626	0.00303445	Omgel	NA
1030	OTUD3	Q5T2D3	OTU domain-containing protein 3	13.3639	0.00202096	0.00873719	Omgel	NA
1039	PAPSS2	O95340;O95340-2	Bifunctional 3-phosphoadenosine 5-phosphosulfate synthase 2;Sulfate adenylyltransferase;Adenylyl-sulfate kinase	90.0054	1.12176e-06	3.21975e-05	Omgel	NA
1040	PARD3	Q5VWV2;Q8TEW0-5;Q8TEW0-3;Q8TEW0-7;Q8TEW0-6;Q8TEW0-4;Q8TEW0-11;Q8TEW0-2;Q8TEW0;Q5VWU8;Q8TEW0-9;Q8TEW0-10;Q8TEW0-8;F5GZI3;B1AP52	Partitioning defective 3 homolog	33.0597	7.13193e-05	0.000705372	Omgel	NA
1041	PARP4	Q9UKK3	Poly [ADP-ribose] polymerase 4	62.6504	5.2208e-06	9.86231e-05	Omgel	NA
1047	PC	P11498;A0A494C016;A0A494C101;A0A494C0T2;P11498-2;E9PRE7;A0A494BZT5	Pyruvate carboxylase, mitochondrial	117.706	3.52807e-07	1.37629e-05	Omgel	NA
1054	PCM1	A0A5H1ZRS1;Q15154-5;Q15154;A0A4W8VX11;Q15154-2;Q15154-4;E7EV93;H0YBA1;E9PGW9;Q15154-3;E5RGQ4	Pericentriolar material 1 protein	32.7795	7.37633e-05	0.000723468	Omgel	NA
1061	PDE4DIP	Q5VU43-13;Q5VU43-2;E9PQG4;A0A087WX83;A0A075B749;Q5VU43-6;Q5VU43-7;Q5VU43-3;Q5VU43;Q5VU43-4;H0YCH7;H0YEW6	Myomegalin	24.095	0.000243305	0.00175114	Omgel	NA
1070	PECR	Q9BY49;B4DJS2;Q9BY49-2	Peroxisomal trans-2-enoyl-CoA reductase	13.6707	0.00187191	0.00825446	Omgel	NA
1077	PHC2	A0A0A0MSI2;Q8IXK0-2;Q8IXK0-4;Q8IXK0;Q8IXK0-5;Q8IXK0-3;A0A8I5KY19;H7C528	Polyhomeotic-like protein 2	15.6333	0.00117988	0.00579288	Omgel	NA
1082	PHYH	B1ALH6;O14832-2;O14832;C9IYS5;C9JR86	Phytanoyl-CoA dioxygenase, peroxisomal	27.8278	0.000140077	0.00116787	Omgel	NA
1084	PIBF1	Q8WXW3;A0A087WUI6;Q8WXW3-2;Q8WXW3-4	Progesterone-induced-blocking factor 1	16.167	0.00104884	0.00529411	Omgel	NA
1094	PLA2G4A	P47712	Cytosolic phospholipase A2;Phospholipase A2;Lysophospholipase	387.023	1.8709e-09	4.0312e-07	Omgel	NA
1100	PLCH1	A0A2U3TZV8;Q4KWH8-3;Q4KWH8-4;Q4KWH8-2;Q4KWH8	1-phosphatidylinositol 4,5-bisphosphate phosphodiesterase eta-1	15.7323	0.00115412	0.00570443	Omgel	NA
1105	PLIN1	O60240	Perilipin-1	560.388	3.59439e-10	1.77024e-07	Omgel	NA
1120	PPAT	Q06203;D6RCC8	Amidophosphoribosyltransferase	14.7431	0.00144617	0.00681242	Omgel	NA
1128	PPP1R14C	Q8TAE6	Protein phosphatase 1 regulatory subunit 14C	52.2606	1.11236e-05	0.000171583	Omgel	NA
1166	PTGS1	A0A087X296;P23219-3;P23219-2;P23219;P23219-6;P23219-5;P23219-4;A0A2R8YDM0;X6RJD6	Prostaglandin G/H synthase 1	171.515	6.83102e-08	4.66336e-06	Omgel	NA
1171	PTPN12	Q05209;Q05209-2;Q05209-3;H3BM04;H0YC15;C9J1X8;F8WB51	Tyrosine-protein phosphatase non-receptor type 12	18.258	0.000679759	0.0038292	Omgel	NA
1172	PTPN14	Q15678;E2J9M0	Tyrosine-protein phosphatase non-receptor type 14	39.8507	3.37601e-05	0.000399959	Omgel	NA
1179	PTX3	P26022	Pentraxin-related protein PTX3	94.565	9.07433e-07	2.75505e-05	Omgel	NA
1203	RANBP6	O60518;A0A096LPA6;A0A096LNS2	Ran-binding protein 6	72.4725	2.82453e-06	6.24204e-05	Omgel	NA
1212	RASA1	E9PGC0;P20936-2;P20936-4;P20936;P20936-3	Ras GTPase-activating protein 1	14.7066	0.00145857	0.00684606	Omgel	NA
1213	RASA2	Q15283-2;Q15283	Ras GTPase-activating protein 2	92.6198	9.92137e-07	2.94862e-05	Omgel	NA
1214	RASA3	Q14644;Q14644-2	Ras GTPase-activating protein 3	31.7419	8.37544e-05	0.000790815	Omgel	NA
1220	RBMS1	E7ETU5;P29558-2;P29558;E7EPF2	RNA-binding motif, single-stranded-interacting protein 1	313.819	4.7487e-09	8.39546e-07	Omgel	NA
1222	RBPJ	A0A7P0T947;A0A7P0T9Y9;A0A7P0TBJ4;D6RF98;Q06330;Q06330-7;Q06330-6;Q06330-4;Q06330-5;Q06330-2;Q06330-3;D6RA45;D6R927;D6RBQ8;A0A7P0Z4N7;A0A7P0T9W9;D6R946;D6RCM1;D6RB37;D6RAT2;A0A7P0TA33;H0Y8R3;D6REP3;A0A7P0T7Z3;Q5QPV1;D6RIV8;A0A7P0T848;Q9UBG7-2;D6R9K5;D6R9X3;A0A7P0T806;D6RIZ8;A0A7P0T821;A0A7P0T964;D6REC2;Q9UBG7	Recombining binding protein suppressor of hairless	68.288	3.63235e-06	7.67621e-05	Omgel	NA
1228	RECQL	P46063;F8WA66;F8WD97;F5H2L2;F5H4P4;F5H3W0;F5GYB7	ATP-dependent DNA helicase Q1	61.8796	5.49921e-06	0.000102247	Omgel	NA
1232	RGMB	J3KNF6;Q6NW40	RGM domain family member B	45.3407	1.99677e-05	0.000269065	Omgel	NA
1235	RHBDF1	Q96CC6;A0A1B0GXG1;B8ZZ07;F8WBS4;H0Y6L9;F8WCF7	Inactive rhomboid protein 1	30.8628	9.35397e-05	0.000856516	Omgel	NA
1242	RIT1	A0A494C0S1;Q92963-2;Q92963;Q92963-3;V9GY29;A0A494C0U3;V9GYC3	GTP-binding protein Rit1	74.4948	2.5134e-06	5.81541e-05	Omgel	NA
1244	RNASE3	P12724	Eosinophil cationic protein	211.497	2.71918e-08	2.35632e-06	Omgel	NA
1271	RRM2	A0A286YFD6;P31350;P31350-2;A0A7P0SBL1	Ribonucleoside-diphosphate reductase subunit M2	51.7891	1.15491e-05	0.000176565	Omgel	NA
1275	RUFY1	Q96T51;Q96T51-2;Q96T51-3;J3KPP6;H0YAC8;H0Y9Y8	RUN and FYVE domain-containing protein 1	19.8692	0.000499652	0.00303801	Omgel	NA
1279	SAFB2	Q14151;K7EQU4;K7ERX3;Q14151-2	Scaffold attachment factor B2	21.9388	0.000346235	0.00230211	Omgel	NA
1281	SAMD9	Q5K651;C9JKF1	Sterile alpha motif domain-containing protein 9	176.292	6.05548e-08	4.21743e-06	Omgel	NA
1295	SDCCAG8	A0A0G2JR20;A0A0C4DG71;A0A0G2JQM2;A0A0G2JR50;Q86SQ7-3;Q86SQ7-4;Q86SQ7;Q86SQ7-2	Serologically defined colon cancer antigen 8	73.3037	2.69125e-06	6.07918e-05	Omgel	NA
1298	SEC22A	C9JRY4;C9JNZ0;Q96IW7;F8WAU7;C9JR77;C9J463;C9JZ27;C9JDJ8	Vesicle-trafficking protein SEC22a	13.9884	0.00173143	0.00778239	Omgel	NA
1303	SEL1L	Q9UBV2;Q9UBV2-2;G3V3B3	Protein sel-1 homolog 1	28.0607	0.000135623	0.00114318	Omgel	NA
1321	SH3GLB1	Q9Y371;A0A087WW40;Q9Y371-2;Q9Y371-3	Endophilin-B1	16.0599	0.00107364	0.00538382	Omgel	NA
1322	SH3KBP1	Q96B97;Q5JPT2;Q96B97-2;Q96B97-3;Q5VSN0;Q5JPT1	SH3 domain-containing kinase-binding protein 1	78.8615	1.97292e-06	4.80683e-05	Omgel	NA
1326	SHISA2	Q6UWI4	Protein shisa-2 homolog	12.8457	0.00230725	0.00964153	Omgel	NA
1330	SIPA1L3	O60292;M0R2Q7;M0QX89	Signal-induced proliferation-associated 1-like protein 3	63.0985	5.06688e-06	9.69943e-05	Omgel	NA
1348	SLC26A2	P50443;C9JAN6	Sulfate transporter	48.5201	1.51173e-05	0.000217155	Omgel	NA
1349	SLC27A4	Q6P1M0;Q6P1M0-2	Long-chain fatty acid transport protein 4	18.436	0.000656336	0.00373078	Omgel	NA
1350	SLC29A1	Q99808;Q99808-2;A0A2R8Y567;A0A2R8YEH8;A0A2R8Y801;A0A2R8Y854;A0A2R8YFI6;A0A2U3TZM5;A0A2U3TZM6;A0A2U3TZJ7	Equilibrative nucleoside transporter 1	19.8491	0.000501515	0.00304397	Omgel	NA
1351	SLC2A1	P11166;A0A6Q8PFI8	Solute carrier family 2, facilitated glucose transporter member 1	14.8939	0.00139626	0.00664404	Omgel	NA
1352	SLC2A10	O95528	Solute carrier family 2, facilitated glucose transporter member 10	31.5937	8.53135e-05	0.00079815	Omgel	NA
1357	SLC43A3	H0YD64;E9PS74;Q8NBI5;Q8NBI5-2	Solute carrier family 43 member 3	12.7723	0.00235171	0.00980177	Omgel	NA
1367	SLK	Q9H2G2-2;Q9H2G2;A0A5F9ZH68	STE20-like serine/threonine-protein kinase	27.4676	0.000147319	0.00121503	Omgel	NA
1371	SMAP2	A0A087WV97;Q8WU79-2;Q8WU79;Q8WU79-3;X6RCC3	Stromal membrane-associated protein 2	70.4712	3.18003e-06	6.85198e-05	Omgel	NA
1383	SNUPN	O95149;H3BUB4;H3BRI5;H3BQR0;H3BTA6;H3BSK1	Snurportin-1	12.8923	0.00227956	0.00955474	Omgel	NA
1385	SNX17	Q15036;Q15036-2;F8WAZ0;F8WFA0;F8WEG6	Sorting nexin-17	39.5805	3.47013e-05	0.000408303	Omgel	NA
1387	SNX3	O60493;O60493-2;O60493-4;O60493-3	Sorting nexin-3	14.0044	0.00172472	0.00776179	Omgel	NA
1395	SPATS2	Q86XZ4;F8VS10;F8VXB3	Spermatogenesis-associated serine-rich protein 2	56.0206	8.33475e-06	0.000139344	Omgel	NA
1398	SPHK1	Q9NYA1;Q9NYA1-3;Q9NYA1-2;K7EJ32;K7EMA4	Sphingosine kinase 1	23.8073	0.000254633	0.00180575	Omgel	NA
1405	SRGAP1	Q7Z6B7;Q7Z6B7-2;G5EA48	SLIT-ROBO Rho GTPase-activating protein 1	67.303	3.86202e-06	8.02068e-05	Omgel	NA
1408	SSFA2	P28290-3;P28290;E9PHV5;P28290-2;E7EUL7;H7BZ26	Sperm-specific antigen 2	118.018	3.4878e-07	1.37629e-05	Omgel	NA
1411	STAMBPL1	Q96FJ0;Q96FJ0-2	AMSH-like protease	13.5915	0.00190908	0.00836284	Omgel	NA
1412	STARD13	Q9Y3M8;Q9Y3M8-4;Q9Y3M8-2;Q9Y3M8-3;Q9Y3M8-5	StAR-related lipid transfer protein 13	413.227	1.39779e-09	3.44206e-07	Omgel	NA
1419	STK24	B4DR80;Q9Y6E0-2;H0Y630;Q9Y6E0;Q5JV98;Q5JV99;Q8NBY1;B4E0Y9;Q9P289-3;Q9P289;Q9P289-2	Serine/threonine-protein kinase 24;Serine/threonine-protein kinase 24 36 kDa subunit;Serine/threonine-protein kinase 24 12 kDa subunit	39.7543	3.40925e-05	0.000402513	Omgel	NA
1421	STK32B	E9PCC0;Q9NY57-2;Q9NY57	Serine/threonine-protein kinase 32B	99.0295	7.44162e-07	2.40892e-05	Omgel	NA
1423	STK4	Q13043;Q13043-2;F5H5B4;A0A087WVN8;A0A087WYT4	Serine/threonine-protein kinase 4;Serine/threonine-protein kinase 4 37kDa subunit;Serine/threonine-protein kinase 4 18kDa subunit	34.9863	5.69439e-05	0.00059632	Omgel	NA
1428	STX1A	A0A0C4DFZ1;A8MZ54;Q16623-3;Q16623-2;Q16623	Syntaxin-1A	13.5181	0.00194429	0.00849203	Omgel	NA
1429	STXBP3	O00186	Syntaxin-binding protein 3	19.8853	0.000498175	0.00303445	Omgel	NA
1437	SVIP	Q8NHG7	Small VCP/p97-interacting protein	68.244	3.64225e-06	7.67621e-05	Omgel	NA
1442	SYNJ1	A0A0D9SGJ6;J3KQV8;O43426;J3KPK1;C9JFZ1;O43426-4;O43426-2;C9JW66;O43426-5	Synaptojanin-1	14.9981	0.001363	0.00651272	Omgel	NA
1443	SYNJ2	O15056;A0A1W2PR85;O15056-2;O15056-3;E7ER60;H0YEV8	Synaptojanin-2	63.7374	4.85686e-06	9.51261e-05	Omgel	NA
1449	TAOK1	Q7L7X3;Q7L7X3-3;Q7L7X3-2;J3QS76	Serine/threonine-protein kinase TAO1	12.7265	0.00237994	0.00989133	Omgel	NA
1453	TBC1D15	Q8TC07-2;Q8TC07-3;Q8TC07;C9JA93;F8VV61;F8WCB5	TBC1 domain family member 15	22.688	0.000305321	0.00209889	Omgel	NA
1466	TBC1D8B	J3KN75;Q0IIM8;H0Y552;D6RFZ2;Q0IIM8-2;Q0IIM8-3	TBC1 domain family member 8B	17.3713	0.00081287	0.00439932	Omgel	NA
1480	TF	P02787;H7C5E8;C9JB55;F8WEK9;F8WCI6	Serotransferrin	26.9729	0.000158032	0.00127293	Omgel	NA
1482	TFPI2	P48307-2;P48307;A0A3B3IS67;A0A3B3ISY1;A0A3B3IRW1;H7C4A3	Tissue factor pathway inhibitor 2	562.382	3.53786e-10	1.77024e-07	Omgel	NA
1485	TGFBR3	Q03167;Q03167-2;E9PKY4	Transforming growth factor beta receptor type 3	27.7939	0.000140739	0.00117197	Omgel	NA
1486	THBD	P07204	Thrombomodulin	228.127	1.94752e-08	2.08942e-06	Omgel	NA
1489	THOP1	P52888;K7EP46;K7EKB6;K7EL02;P52888-2;K7EIK4;K7EL32;K7EMU4	Thimet oligopeptidase	17.8501	0.000737399	0.004061	Omgel	NA
1494	TJP2	Q9UDY2-7;Q9UDY2;Q9UDY2-3;A0A2R8YDH4;A0A1B0GTW1;A0A3B3ITE1;Q9UDY2-6;A0A3B3IRI3;Q9UDY2-2;Q9UDY2-4;A0A3B3IU51;A0A3B3ISZ5;A0A3B3ISF1;Q9UDY2-5;A0A3B3IRV6;A0A3B3IS03;A0A3B3IT83;A0A3B3IU26;B1AN86;U3KQJ2	Tight junction protein ZO-2	26.5685	0.000167501	0.00132779	Omgel	NA
1499	TMEM106B	Q9NUM4;C9JZ87;F2Z3N7;C9J998	Transmembrane protein 106B	22.1063	0.000336531	0.00225718	Omgel	NA
1501	TMEM171	Q8WVE6-2;Q8WVE6	Transmembrane protein 171	119.078	3.35528e-07	1.36086e-05	Omgel	NA
1502	TMEM199	J3KRW7;J3KS81;Q8N511	Transmembrane protein 199	14.1004	0.00168501	0.00763848	Omgel	NA
1503	TMEM200A	Q86VY9	Transmembrane protein 200A	13.9279	0.00175719	0.00787254	Omgel	NA
1510	TMEM55A	Q8N4L2;E5RFT4;E5RIY0	Type 2 phosphatidylinositol 4,5-bisphosphate 4-phosphatase	19.8106	0.000505101	0.00305766	Omgel	NA
1511	TMEM87A	Q8NBN3-3;Q8NBN3;Q8NBN3-2;H3BM87;H3BSZ0;H3BUZ1;H3BPJ4;H3BMU0	Transmembrane protein 87A	32.6576	7.48591e-05	0.000732276	Omgel	NA
1512	TMEM87B	A0A494BZZ8;Q96K49-2;Q96K49;H7C1G1;A0A3B3IU29;H7C0B3	Transmembrane protein 87B	25.3656	0.000200071	0.0015126	Omgel	NA
1513	TMF1	P82094;P82094-2;A0A2R8Y7M0;F8WF45	TATA element modulatory factor	26.6892	0.000164604	0.00131664	Omgel	NA
1519	TNFAIP3	P21580;Q5VXQ8;Q5VXQ9	Tumor necrosis factor alpha-induced protein 3;A20p50;A20p37	58.4634	6.97525e-06	0.000123003	Omgel	NA
1520	TNFAIP8L1	A0A1B0GTK8;Q5GJ75;A0A494C051;Q8WVP5	Tumor necrosis factor alpha-induced protein 8-like protein 3;Tumor necrosis factor alpha-induced protein 8-like protein 1	57.7518	7.34127e-06	0.000126862	Omgel	NA
1521	TNFAIP8L3	A0A1B0GTK8;Q5GJ75;A0A494C051;Q8WVP5	Tumor necrosis factor alpha-induced protein 8-like protein 3;Tumor necrosis factor alpha-induced protein 8-like protein 1	57.7518	7.34127e-06	0.000126862	Omgel	NA
1531	TOMM34	Q15785	Mitochondrial import receptor subunit TOM34	84.1924	1.49268e-06	3.94331e-05	Omgel	NA
1546	TPP2	P29144;A0A494C0U1;Q5VZU9;A0A494C1B8;A0A494C0A3;A0A494C1S4;A0A494C0X4;A0A494C1S6;A0A494C159;A0A494C1L2	Tripeptidyl-peptidase 2	21.8183	0.000353426	0.00233498	Omgel	NA
1551	TRIM3	O75382;O75382-2;O75382-3;O75382-4;E9PMK8;A0A6Q8PF74;A0A6Q8PEY7;A0A6Q8PFB0;A0A6Q8PFX3;A0A6Q8PF18;A0A6Q8PHG4;A0A6Q8PHP4;A0A6Q8PFM2;A0A6Q8PG16;Q9C040-2;Q9C040;A0A6Q8PF63;A0A6Q8PGE9;A0A6Q8PGL5;A0A0J9YX34;A0A6Q8PFV0;A0A6Q8PHR6;A0A6Q8PHE9;A0A6Q8PH06;A0A6Q8PFS5;C9J084;A0A6Q8PFI4;A0A6Q8PGG4;E9PMW5;A0A6Q8PFL9;A0A6Q8PH39;A0A6Q8PGR7;A0A6Q8PF82;A0A6Q8PG79;A0A6Q8PHG3;A0A6Q8PFE3;A0A6Q8PGS7;A0A6Q8PEY9	Tripartite motif-containing protein 3	15.388	0.00124679	0.00605398	Omgel	NA
1585	UBAP1	A0A0D9SG79;Q9NZ09-2;Q9NZ09;Q9NZ09-3;Q9NZ09-4	Ubiquitin-associated protein 1	22.9828	0.00029086	0.00201556	Omgel	NA
1587	UBASH3B	Q8TF42	Ubiquitin-associated and SH3 domain-containing protein B	33.4601	6.79957e-05	0.000682431	Omgel	NA
1594	UBR7	H0YJY4;H0YJM2;E9PCJ7;Q8N806	Putative E3 ubiquitin-protein ligase UBR7	19.4637	0.000538841	0.00321116	Omgel	NA
1598	UFL1	O94874;O94874-2;O94874-3	E3 UFM1-protein ligase 1	16.9914	0.000879567	0.0046831	Omgel	NA
1599	UGCG	Q16739	Ceramide glucosyltransferase	13.9252	0.00175833	0.00787254	Omgel	NA
1600	UGDH	O60701;O60701-3;O60701-2;E7ER83;E7ETF4;E7EV97;E7ER95;D6RHF4;E9PBD2	UDP-glucose 6-dehydrogenase	26.6324	0.000165959	0.00132288	Omgel	NA
1603	UHRF2	Q96PU4;Q96PU4-2;B1AL33;A0A0A0MSQ3	E3 ubiquitin-protein ligase UHRF2	61.2697	5.73246e-06	0.000105881	Omgel	NA
1608	UPP1	Q16831;F8WD51;C9J486;C9JIP2;B4DND0;C9K0J2;Q16831-2	Uridine phosphorylase 1	89.4296	1.15304e-06	3.26596e-05	Omgel	NA
1612	USP15	Q9Y4E8-2;Q9Y4E8-3	Ubiquitin carboxyl-terminal hydrolase 15	17.5216	0.000788195	0.00429613	Omgel	NA
1614	USP7	Q93009;A0A669KBL1;Q93009-3;H3BND8;F5H2X1;H3BMF6;H3BUV0;H3BTM1;H3BRA2;H3BQD1;I3L2D8	Ubiquitin carboxyl-terminal hydrolase 7;Ubiquitin carboxyl-terminal hydrolase	15.62	0.0011834	0.00579871	Omgel	NA
1617	VASN	Q6EMK4	Vasorin	61.2524	5.73924e-06	0.000105881	Omgel	NA
1621	VIMP	Q9BQE4;A0A182DWI4;E9PN30	Selenoprotein S	209.348	2.84433e-08	2.39166e-06	Omgel	NA
1630	WDFY2	Q96P53	WD repeat and FYVE domain-containing protein 2	46.8384	1.74769e-05	0.000242951	Omgel	NA
1635	WLS	Q5T9L3;Q5T9L3-2;Q5T9L3-3;E9PM62;E9PKJ0;E9PJW4;H0YCG9;Q7Z430;E9PQK1;E9PM23;H0YDL2	Protein wntless homolog	214.048	2.57927e-08	2.28871e-06	Omgel	NA
1638	WWTR1	C9J038;Q9GZV5;C9JQS8;C9JR84;C9J337	WW domain-containing transcription regulator protein 1	34.0876	6.31597e-05	0.000645164	Omgel	NA
1645	XYLT1	Q86Y38	Xylosyltransferase 1	20.8251	0.000420217	0.00264995	Omgel	NA
1651	ZDHHC20	Q5W0Z9-3	Probable palmitoyltransferase ZDHHC20	20.7917	0.00042272	0.00265936	Omgel	NA
1652	ZEB2	U3KQ51;A0A1B0GVV8;A0JP08;A0A1B0GV02;O60315-2;O60315;A0A1B0GW50;A0A6Q8PH34;E7ESP8;A0A1X7SC99;E7EUW9	Zinc finger E-box-binding homeobox 2	46.7177	1.7663e-05	0.000244552	Omgel	NA
1655	ZHX3	H0Y6F5;Q9H4I2;Q9H4I2-2	Zinc fingers and homeoboxes protein 3	15.8463	0.0011253	0.00559	Omgel	NA
1658	ZMYND11	A0A0A0MRY2;B0QZE2;B7Z2J6;J3QKD2;A0A0D9SGD6;E7EV75;Q15326-4;Q15326-2;Q15326-6;Q15326-3;Q15326;E7ENI9;Q15326-5;E9PE09	Zinc finger MYND domain-containing protein 11	38.4739	3.89077e-05	0.000446618	Omgel	NA
1659	ZMYND8	Q9ULU4-19;Q9ULU4-7;Q9ULU4-11;Q9ULU4-9;H7C4X9;Q9ULU4-10;Q9ULU4-13;Q9ULU4-20;Q9ULU4;Q9ULU4-5;Q9ULU4-16;Q9ULU4-22;A0A087WYS3;Q9ULU4-18;Q9ULU4-21;Q9ULU4-8;Q9ULU4-23;Q9ULU4-14;Q9ULU4-6;Q9ULU4-12;A0A087WVZ6;Q9ULU4-15;Q9ULU4-17;Q9ULU4-3;Q9ULU4-4;Q9ULU4-2;A0A087WV57;Q5TH12	Protein kinase C-binding protein 1	20.9869	0.000408345	0.0026094	Omgel	NA
1660	ZNF185	O15231-2	Zinc finger protein 185	73.5177	2.6582e-06	6.04894e-05	Omgel	NA
3	AARS	P49588;H3BPK7;A0A6Q8PGN5;P49588-2;A0A6Q8PF33;A0A6Q8PGE8;A0A6Q8PFY2;A0A6Q8PGR9;A0A6Q8PGB5;A0A6Q8PFK3;A0A6Q8PHJ2;A0A6Q8PH44;A0A6Q8PHP7;A0A6Q8PHP3;A0A6Q8PF77;A0A6Q8PG28;A0A6Q8PG62;A0A6Q8PGI8;A0A6Q8PHN5	Alanine--tRNA ligase, cytoplasmic	137.891	1.77333e-07	8.49106e-06	Plastic	NA
6	ABCC1	P33527;I3L4X2;P33527-2;P33527-9;A0A0A0MS99;P33527-3;A0A7I2V2E0;P33527-5;P33527-4;P33527-6;P33527-7;P33527-8;A0A7I2V4C6;O15438;O15438-4	Multidrug resistance-associated protein 1	90.7725	1.08169e-06	3.17372e-05	Plastic	NA
8	ABHD14A-ACY1	A0A1B0GU86;A0A1B0GW23;Q03154;C9JMV9;Q03154-3;Q03154-4;Q03154-2;A0A1B0GV31;C9JYZ0;A0A1B0GVA5;F8WC59;A0A1B0GTG3;A0A1B0GVZ3;A0A1B0GVG0;A0A1B0GU36;A0A1B0GUT4	Aminoacylase-1	19.5134	0.000533846	0.0031869	Plastic	NA
9	ABHD14B	Q96IU4;B4DQI4;F8W9U3;Q96IU4-2	Alpha/beta hydrolase domain-containing protein 14B	16.8628	0.000903643	0.00477077	Plastic	NA
28	ACY1	A0A1B0GU86;A0A1B0GW23;Q03154;C9JMV9;Q03154-3;Q03154-4;Q03154-2;A0A1B0GV31;C9JYZ0;A0A1B0GVA5;F8WC59;A0A1B0GTG3;A0A1B0GVZ3;A0A1B0GVG0;A0A1B0GU36;A0A1B0GUT4	Aminoacylase-1	19.5134	0.000533846	0.0031869	Plastic	NA
35	ADH1A	V9HW50;P00325;D6RHZ6;P00325-2;P00326;P07327;A0A087WU81;A0A087WUC4;H0Y9N0;D6RIB1;D6R9K8;P08319;P08319-2	Alcohol dehydrogenase 1B;Alcohol dehydrogenase 1C;Alcohol dehydrogenase 1A	268.692	9.44827e-09	1.22917e-06	Plastic	NA
37	ADH1C	V9HW50;P00325;D6RHZ6;P00325-2;P00326;P07327;A0A087WU81;A0A087WUC4;H0Y9N0;D6RIB1;D6R9K8;P08319;P08319-2	Alcohol dehydrogenase 1B;Alcohol dehydrogenase 1C;Alcohol dehydrogenase 1A	268.692	9.44827e-09	1.22917e-06	Plastic	NA
38	ADH5	P11766;H0YAG8;D6RFE4;D6RAY0;D6R9G2	Alcohol dehydrogenase class-3	12.7056	0.00239297	0.0099275	Plastic	NA
43	AFG3L2	A0A8I5QJR7;A0A8I5KVV1;Q9Y4W6;A0A8I5KYF5;K7EP56	AFG3-like protein 2	27.0512	0.000156273	0.00126304	Plastic	NA
45	AHCYL2	Q96HN2-2;Q96HN2;H0Y8B3;Q96HN2-4;Q96HN2-3	Putative adenosylhomocysteinase 3;Adenosylhomocysteinase	21.8415	0.000352024	0.00233477	Plastic	NA
49	AK1	P00568;Q5T9B7;H0YID2	Adenylate kinase isoenzyme 1	13.5685	0.00192001	0.00840005	Plastic	NA
50	AK2	F8W1A4;P54819-5;P54819-2;P54819;P54819-3;F8VZG5;A0A5F9ZHP2;G3V213;F8VY04;A0A5K1VW67;P54819-6;P54819-4;F8VPP1	Adenylate kinase 2, mitochondrial;Adenylate kinase 2, mitochondrial;Adenylate kinase 2, mitochondrial, N-terminally processed	28.8875	0.000121152	0.0010468	Plastic	NA
51	AK3	Q9UIJ7;Q9UIJ7-2;Q9UIJ7-3	GTP:AMP phosphotransferase AK3, mitochondrial	57.076	7.71089e-06	0.000131927	Plastic	NA
65	ALDH1L2	A0A494C1M4;Q3SY69;Q3SY69-3;Q3SY69-2;H0YHN9	Mitochondrial 10-formyltetrahydrofolate dehydrogenase	121.944	3.02628e-07	1.24947e-05	Plastic	NA
69	ALDH6A1	Q02252;Q02252-2;G3V4Z4	Methylmalonate-semialdehyde dehydrogenase [acylating], mitochondrial	222.673	2.16694e-08	2.13907e-06	Plastic	NA
71	ALPK2	Q86TB3	Alpha-protein kinase 2	32.3394	7.78125e-05	0.000751424	Plastic	NA
72	ALPL	P05186;P05186-3;P05186-2;B1ANL0	Alkaline phosphatase, tissue-nonspecific isozyme	23.9743	0.000247979	0.00177367	Plastic	NA
93	ARF6	P62330	ADP-ribosylation factor 6	35.3142	5.48639e-05	0.000582876	Plastic	NA
112	ARMC10	Q8N2F6-6;Q8N2F6-4;Q8N2F6-5;Q8N2F6-3;Q8N2F6-2;Q8N2F6;A0A0J9YWR7;H7C2M7;H7BXQ8;A0A0J9YXE4;A0A0J9YY38;A0A0J9YXV5;C9J5N7	Armadillo repeat-containing protein 10	14.32	0.00159834	0.00736176	Plastic	NA
113	ARMC9	Q7Z3E5;A0A804HK42;A0A804HHZ1;A0A804HJ52;A0A2Q3DP09;A0A804HIU9;A0A804HIH2;H7BZY2;Q7Z3E5-2;A0A804HJI1;A0A804HK85;A0A804HL13;A0A804HI20;A0A804HJ95;H7BZA2;C9JW07;A0A804HIT2;A0A804HLH5	LisH domain-containing protein ARMC9	115.148	3.8804e-07	1.42807e-05	Plastic	NA
120	ASMTL	O95671;O95671-2;O95671-3	N-acetylserotonin O-methyltransferase-like protein	15.9909	0.00109002	0.00544223	Plastic	NA
127	ATM	Q13315;E9PIN0;A0A6Q8PH76;A0A804HL86;H0YEC6;E9PRG7;Q6P7P1;M0QXY8;A0A087X0E9	Serine-protein kinase ATM	31.8876	8.22559e-05	0.000783362	Plastic	NA
130	ATP5F1	Q5QNZ2;P24539	ATP synthase F(0) complex subunit B1, mitochondrial	33.8088	6.52546e-05	0.000661663	Plastic	NA
135	ATXN1	P54253	Ataxin-1	29.7129	0.000108543	0.000959495	Plastic	NA
146	BAD	Q92934;F5H1R6;F5H3B1	Bcl2-associated agonist of cell death	18.5528	0.000641501	0.00367066	Plastic	NA
152	BAX	Q07812-5;Q07812-8;Q07812;Q07812-2;I6LPK7;Q07812-6;Q07812-4;Q07812-7	Apoptosis regulator BAX	17.9199	0.000727112	0.0040301	Plastic	NA
190	C1QTNF3-AMACR	Q9BXJ4-3;E9PGA6;Q9BXJ4-2;Q9BXJ4	Complement C1q tumor necrosis factor-related protein 3	25.7307	0.000189427	0.00145607	Plastic	NA
199	C9orf142	Q9BUH6;Q9BUH6-2	Protein PAXX	31.4234	8.71479e-05	0.000812006	Plastic	NA
205	CALHM2	Q9HA72	Calcium homeostasis modulator protein 2	23.6255	0.000262121	0.00184421	Plastic	NA
208	CAND1	Q86VP6;Q86VP6-2;A0A0C4DGH5;H0YH27;Q86VP6-3;F5H6I6;A0A3B3ISC4;F8WBB8	Cullin-associated NEDD8-dissociated protein 1	13.285	0.00206162	0.0088732	Plastic	NA
214	CARKD	A0A7P0T9D8;A0A7P0T9R3;Q8IW45;A0A7P0T906;Q8IW45-2;Q8IW45-4;A0A7P0TAU0;Q8IW45-3	ATP-dependent (S)-NAD(P)H-hydrate dehydratase	13.8763	0.00177948	0.00793631	Plastic	NA
245	CDC42BPB	Q9Y5S2;H0YLY0;A0A0U1RRC3;Q6DT37	Serine/threonine-protein kinase MRCK beta	63.2971	5.00042e-06	9.6307e-05	Plastic	NA
253	CDH13	P55290;P55290-4;P55290-5;P55290-3;P55290-2	Cadherin-13	17.8913	0.000731313	0.00404687	Plastic	NA
262	CDKN1B	P46527;E7ES52	Cyclin-dependent kinase inhibitor 1B	21.4293	0.000377917	0.00246056	Plastic	NA
264	CEBPB	P17676-3;P17676-2;P17676	CCAAT/enhancer-binding protein beta	82.3011	1.64472e-06	4.21575e-05	Plastic	NA
267	CENPV	A0A0M3HER2;Q7Z7K6-3;Q7Z7K6	Centromere protein V	38.6386	3.82435e-05	0.000442431	Plastic	NA
273	CHCHD3	C9JRZ6;Q9NX63;F8WAR4;A0A286YEX5	MICOS complex subunit MIC19	27.9907	0.000136943	0.00115149	Plastic	NA
295	CMBL	Q96DG6	Carboxymethylenebutenolidase homolog	20.4756	0.00044734	0.00276629	Plastic	NA
315	CPQ	Q9Y646;E5RJA8;E5RH35;E5RJZ7;E5RJP8	Carboxypeptidase Q	155.981	1.03526e-07	5.85983e-06	Plastic	NA
318	CREB1	P16220;P16220-1;P16220-3;C9JBT4;C9J896;C9J4L5;H7C1R5;H7C3I0;E7EWP8	Cyclic AMP-responsive element-binding protein 1	38.1941	4.00683e-05	0.000457402	Plastic	NA
330	CTBS	Q01459	Di-N-acetylchitobiase	29.0828	0.000118013	0.00102866	Plastic	NA
331	CTH	P32929-2;P32929-3;P32929	Cystathionine gamma-lyase	20.8492	0.000418428	0.00264685	Plastic	NA
363	DDX39B	Q13838-2;Q13838;Q5STU3;A0A0G2JJZ9;A0A140T9X3;F6WLT2;F6TRA5;A0A0A0MT12;F6S4E6;A0A140T996;F6UJC5;A0A140TA18;A0A140T9X9;A0A140T973;A0A140T9K1;H0Y400;A0A140T9L4;F6R6M7;F6QYI9;A0A0G2JJL7;K7EN69;K7ENP6;H0YCC6;F6SXL5;F6S2B7;F6U6E2;K7EIL8;K7EL56;A0A0G2JHN7;A0A140T9N3;A0A140T9K2	Spliceosome RNA helicase DDX39B	14.0519	0.00170495	0.00768342	Plastic	NA
400	DNAJC19	Q96DA6-2;Q96DA6;A0A8I5KQT8;A0A2R8Y817;F2Z3A7;A0A2R8Y839;G5E9V2	Mitochondrial import inner membrane translocase subunit TIM14	12.7942	0.0023383	0.00976534	Plastic	NA
404	DNAL4	B0QXZ5;O96015	Dynein light chain 4, axonemal	39.9749	3.3338e-05	0.000397692	Plastic	NA
406	DNASE2	O00115;O00115-2;K7ENE5	Deoxyribonuclease-2-alpha	21.4532	0.000376352	0.00245501	Plastic	NA
409	DNPEP	E5RIA4;E7ETB3;Q9ULA0-2;Q9ULA0;E7EMB6;B9ZVU2;F8WAN0;C9JBE1;E7EPX3;E5RJ35;E3W974;C9JRG3;C9J1E2	Aspartyl aminopeptidase	13.7698	0.00182667	0.00809439	Plastic	NA
414	DSC2	A0A3B3ISU0;Q02487-2;Q02487	Desmocollin-2	68.1314	3.66772e-06	7.6866e-05	Plastic	NA
423	ECH1	Q13011;M0R248;M0QZW4;M0R280;M0QXS7	Delta(3,5)-Delta(2,4)-dienoyl-CoA isomerase, mitochondrial	17.9566	0.000721791	0.00400705	Plastic	NA
431	EEF2K	O00418;H3BRH4	Eukaryotic elongation factor 2 kinase	31.3233	8.8249e-05	0.00082005	Plastic	NA
438	EHBP1	Q8NDI1-3;Q8NDI1-2;Q8NDI1;H7BZ98;H7C0Q4;H7C1E6;C9K0H9;B5MC86	EH domain-binding protein 1	29.2346	0.000115642	0.00101186	Plastic	NA
449	ELF2	Q15723-4;Q15723-2;Q15723-3;Q15723-1;Q15723	ETS-related transcription factor Elf-2	12.7706	0.00235271	0.00980177	Plastic	NA
452	EMD	P50402;A0A804HIV7;Q5HY57;A0A804HLA2	Emerin	21.4745	0.000374965	0.00245293	Plastic	NA
453	EML1	F8W717;A0A3B3IU69;O00423;O00423-3;G3V500;G3V3N9;G3V497;G3V538;G3V4H6;G3V4U5;G3V5C8;H0YJS9;G3V3J1;H0YJK4;H0YJY3	Echinoderm microtubule-associated protein-like 1	18.6245	0.000632604	0.00362577	Plastic	NA
458	EPDR1	Q9UM22;Q9UM22-2;Q9UM22-3	Mammalian ependymin-related protein 1	13.7799	0.0018221	0.00809366	Plastic	NA
460	EPM2AIP1	Q7L775;A0A096LNL1	EPM2A-interacting protein 1	55.471	8.68404e-06	0.000142563	Plastic	NA
474	ETFA	P13804;A0A0S2Z3M4;A0A8I5KVL5;A0A8I5KYH4;A0A8I5KYP7;A0A8I5KUF3;H3BV91;H0YKF0;H0YLU7;P13804-2;A0A8I5KT03;A0A8I5KUR2;A0A8I5KVC9;H0YK49;H0YL83;A0A8I5KU27;J3KN60	Electron transfer flavoprotein subunit alpha, mitochondrial	33.1084	7.09043e-05	0.00070273	Plastic	NA
493	FAM129A	Q9BZQ8;H0Y7M9;REV__Q9UHV5;REV__A0A087WVW6	Protein Niban	156.701	1.0146e-07	5.82975e-06	Plastic	NA
504	FAM98B	Q52LJ0;Q52LJ0-1;H0YNA1	Protein FAM98B	22.2863	0.000326475	0.00220345	Plastic	NA
506	FARP1	C9JME2;Q9Y4F1;Q9Y4F1-2;A0A1B0GV68;M0R262;M0QXT1;H0Y783;M0QYB0;Q9Y4F1-3	FERM, RhoGEF and pleckstrin domain-containing protein 1	116.502	3.68884e-07	1.38231e-05	Plastic	NA
519	FERMT2	Q96AC1;Q96AC1-3;H0YJ34;Q96AC1-2;A0A0U1RRM8;G3V281;G3V5R2;G3V3J0;H0YJB6;Q5JWV4;Q9BQL6-4;Q9BQL6-2;G3V379	Fermitin family homolog 2	49.3326	1.41174e-05	0.000208435	Plastic	NA
532	FMR1	Q06787;Q06787-3;Q06787-9;Q06787-5;Q06787-8;A0A8I5KS01;A0A8I5KTZ9;A0A087WXI3;A0A8I5KTT6;A0A087WVL8;A0A087WY29;Q06787-10;Q06787-11;A0A8I5KYA7;Q8IXW7;A0A087WWR6;A0A087WWU4;A0A087X1M7	Fragile X mental retardation protein 1	16.0858	0.00106758	0.00536511	Plastic	NA
544	GAA	P10253;I3L0S5;I3L3L3;I3L2V9	Lysosomal alpha-glucosidase;76 kDa lysosomal alpha-glucosidase;70 kDa lysosomal alpha-glucosidase	38.4418	3.90387e-05	0.000447129	Plastic	NA
549	GALNS	P34059;H3BP66	N-acetylgalactosamine-6-sulfatase	69.816	3.30816e-06	7.10429e-05	Plastic	NA
558	GCOM1	P0CAP2;H8Y6P7;P0CAP2-3;P0CAP2-2;P0CAP1-11;E9PP13	DNA-directed RNA polymerase II subunit GRINL1A	21.6333	0.000364825	0.0023934	Plastic	NA
561	GGH	Q92820;A0A7I2YQQ3;A0A7I2V5P2;A0A7I2V5X9	Gamma-glutamyl hydrolase	53.2125	1.03215e-05	0.000162111	Plastic	NA
562	GHITM	Q9H3K2	Growth hormone-inducible transmembrane protein	12.8931	0.00227906	0.00955474	Plastic	NA
567	GLB1	P16278-3;P16278;E7EQ29;P16278-2;F8WF40;C9JF15;C9J539;C9JWX1;C9J4G9;Q6UWU2-2;Q6UWU2	Beta-galactosidase	24.6297	0.000223845	0.00164236	Plastic	NA
569	GLE1	A0A804HI94;A0A804HK09;A0A804HJY9;A0A804HJB3;A0A804HJ70;Q53GS7-2;Q53GS7;A0A804HIJ1;A0A804HJ00	Nucleoporin GLE1	16.0782	0.00106935	0.00536919	Plastic	NA
575	GLIPR2	Q9H4G4;Q5VZR0	Golgi-associated plant pathogenesis-related protein 1	41.9525	2.74104e-05	0.000336889	Plastic	NA
584	GNAQ	P50148;B1AM21;P19086	Guanine nucleotide-binding protein G(q) subunit alpha	21.3904	0.000380478	0.0024656	Plastic	NA
594	GNS	H7C3P4;F6S8M0;P15586-2;P15586;F5H4C6;H0YFA9	N-acetylglucosamine-6-sulfatase	14.0797	0.00169349	0.00766181	Plastic	NA
618	GTPBP2	X6RJ09;Q9BX10-4;Q9BX10	GTP-binding protein 2	43.6969	2.32204e-05	0.000300385	Plastic	NA
626	HAX1	E9PIQ7;O00165-5;O00165-3;O00165;O00165-2;Q5VYD6	HCLS1-associated protein X-1	27.9518	0.000137684	0.00115488	Plastic	NA
632	HDDC2	Q7Z4H3-2;Q7Z4H3;V9GYS5;V9GZ04;Q7Z4H3-3	HD domain-containing protein 2	25.9395	0.000183649	0.00142677	Plastic	NA
633	HDGF	P51858;P51858-2;P51858-3	Hepatoma-derived growth factor	22.4214	0.000319166	0.00217241	Plastic	NA
641	HEL-S-117	V9HW50;P00325;D6RHZ6;P00325-2;P00326;P07327;A0A087WU81;A0A087WUC4;H0Y9N0;D6RIB1;D6R9K8;P08319;P08319-2	Alcohol dehydrogenase 1B;Alcohol dehydrogenase 1C;Alcohol dehydrogenase 1A	268.692	9.44827e-09	1.22917e-06	Plastic	NA
646	HEXA	H3BS10;H3BP20;P06865;A0A804HKX5;A0A804HLJ5;A0A804HIQ5;A0A804HIU3;H3BU85;H3BTD4;A0A804HIC8;P06865-2;A0A087WUJ7;A0A804HJ97	Beta-hexosaminidase;Beta-hexosaminidase subunit alpha	81.1467	1.74686e-06	4.38561e-05	Plastic	NA
649	HIBADH	P31937;H7BZL2	3-hydroxyisobutyrate dehydrogenase, mitochondrial	24.2512	0.000237413	0.00172301	Plastic	NA
658	HMGCL	P35914;P35914-3;P35914-2;H0Y2L7;G5E9S9;B7Z4D4;B7Z212;Q8TB92-5;Q8TB92-2;Q8TB92	Hydroxymethylglutaryl-CoA lyase, mitochondrial	21.2359	0.000390864	0.00251721	Plastic	NA
661	HMGN4	O00479	High mobility group nucleosome-binding domain-containing protein 4	18.3595	0.000666275	0.00378104	Plastic	NA
664	HNRNPA0	Q13151	Heterogeneous nuclear ribonucleoprotein A0	20.5953	0.000437818	0.00273191	Plastic	NA
667	HNRNPH2	P55795;H0YBK1	Heterogeneous nuclear ribonucleoprotein H2	90.1486	1.11415e-06	3.21975e-05	Plastic	NA
668	HNRNPUL1	Q9BUJ2-2;Q9BUJ2;A0A0A0MRA5;B7Z4B8;Q9BUJ2-4;M0R3F1;Q9BUJ2-3;M0QYZ0;Q9BUJ2-5;M0QYI8;M0R203;M0QZV6;M0R0K8;M0QYM5;M0R247;A0A087X1I2	Heterogeneous nuclear ribonucleoprotein U-like protein 1	45.1878	2.02457e-05	0.000272113	Plastic	NA
669	HNRNPUL2	Q1KMD3;H3BQZ7	Heterogeneous nuclear ribonucleoprotein U-like protein 2	40.6587	3.11256e-05	0.000374518	Plastic	NA
670	HNRNPUL2-BSCL2	Q1KMD3;H3BQZ7	Heterogeneous nuclear ribonucleoprotein U-like protein 2	40.6587	3.11256e-05	0.000374518	Plastic	NA
673	HP1BP3	Q5SSJ5;Q5SSJ5-2;Q5SSJ5-3;B0QZK4;Q5SWC8;B0QZK8;Q5SSJ5-5;B0QZK9	Heterochromatin protein 1-binding protein 3	16.7697	0.000921582	0.0048285	Plastic	NA
680	HSPA12A	A0A6I8PIW1;O43301;A0A6I8PLB1;A0A1B0GTF3;A0A6I8PIT5;A0A6I8PL32;A0A6I8PIU5;A0A6I8PL68;A0A6I8PIX2;A0A6I8PRZ9;K7ELE6;Q5JX83;Q96MM6	Heat shock 70 kDa protein 12A	73.156	2.71436e-06	6.08694e-05	Plastic	NA
689	ICAM1	P05362;E7ESS4;K7EKL8	Intercellular adhesion molecule 1	125.185	2.70051e-07	1.1829e-05	Plastic	NA
692	IDUA	P35475;P35475-2;D6R9D5;H0Y9R9	Alpha-L-iduronidase	26.563	0.000167634	0.00132779	Plastic	NA
694	IFI16	Q16666-2;Q16666;Q16666-3;Q16666-6;H3BM18;X6RHM1;H3BR88;H3BVE6;X6RHR0;Q6K0P9-6;Q6K0P9-5;Q6K0P9-4;Q6K0P9-3;Q6K0P9-2;Q6K0P9;H3BR65	Gamma-interferon-inducible protein 16	136.047	1.88046e-07	8.88066e-06	Plastic	NA
696	IFI35	P80217;P80217-2	Interferon-induced 35 kDa protein	47.6362	1.63054e-05	0.00023038	Plastic	NA
698	IFT140	Q96RY7;Q96RY7-2;I3L0Y8	Intraflagellar transport protein 140 homolog	15.0423	0.00134917	0.00645563	Plastic	NA
706	IMMT	Q16891-2;Q16891;Q16891-4;B9A067;Q16891-3;C9J406;H7C463;D6RAW4	MICOS complex subunit MIC60	32.1675	7.9468e-05	0.000763136	Plastic	NA
725	ITGA11	Q9UKX5;Q9UKX5-2	Integrin alpha-11	90.2568	1.10843e-06	3.21975e-05	Plastic	NA
729	ITGA8	P53708	Integrin alpha-8;Integrin alpha-8 heavy chain;Integrin alpha-8 light chain	405.846	1.51454e-09	3.60095e-07	Plastic	NA
730	ITGAV	P06756-3;P06756-2;P06756;H7BZG1	Integrin alpha-V;Integrin alpha-V heavy chain;Integrin alpha-V light chain	19.258	0.000560163	0.00329833	Plastic	NA
735	IVD	A0A0A0MT83;P26440;A0A0S2Z4K7;P26440-2;H0YN10;A0A087WVD3;H7C4G6;H0YKV0;H0YLC3	Isovaleryl-CoA dehydrogenase, mitochondrial	20.9126	0.000413749	0.00263173	Plastic	NA
746	KCTD14	O95298;E9PM14;A0A087WUM3;O95298-2;E9PQ53;E9PRQ4;E9PRJ5;A0A087WY27;O95298-3	NADH dehydrogenase [ubiquinone] 1 subunit C2;NADH dehydrogenase [ubiquinone] 1 subunit C2, isoform 2	42.0221	2.72264e-05	0.000335225	Plastic	NA
770	KLC4	Q9NSK0;Q9NSK0-3;Q9NSK0-5;C9JZE5;C9J8T5;Q9NSK0-4;H7C4M1;K7EL76;Q6P597-2;Q6P597;Q6P597-3;K7ENJ3;K7ELP9	Kinesin light chain 4	20.7967	0.000422343	0.00265936	Plastic	NA
786	LECT2	D6RD58;D6RGX8;E5RHW6;O14960	Leukocyte cell-derived chemotaxin-2	25.617	0.000192665	0.00147398	Plastic	NA
788	LETM1	O95202;O95202-2;O95202-3;E9PMA4;Q2VYF4-4;Q2VYF4-3;Q2VYF4-2;Q2VYF4	LETM1 and EF-hand domain-containing protein 1, mitochondrial	25.206	0.000204954	0.00153795	Plastic	NA
789	LHPP	Q5T1Z0;Q9H008-2;Q9H008	Phospholysine phosphohistidine inorganic pyrophosphate phosphatase	27.9616	0.000137496	0.00115473	Plastic	NA
796	LMNA	P02545-3	Prelamin-A/C;Lamin-A/C	55.6944	8.53989e-06	0.000140867	Plastic	NA
797	LMNB1	P20700;E9PBF6;A0A0D9SFE5;A0A0D9SFY5	Lamin-B1	12.8549	0.00230175	0.00962434	Plastic	NA
798	LMNB2	Q03252	Lamin-B2	12.902	0.00227384	0.00955474	Plastic	NA
801	LONP1	K7EKE6;P36776-3;P36776-2;P36776;K7EJE8;K7ER27;K7ER56;K7ERR6;K7EQF8	Lon protease homolog, mitochondrial	65.2229	4.40824e-06	8.9209e-05	Plastic	NA
816	LURAP1L	Q8IV03	Leucine rich adaptor protein 1-like	94.8135	8.9726e-07	2.75505e-05	Plastic	NA
819	LZTFL1	Q9NQ48;Q9NQ48-2;H7C488;Q9NQ48-3;A0A7P0TAT3;C9J0R9;A0A7P0TA24	Leucine zipper transcription factor-like protein 1	18.2433	0.000681741	0.00383723	Plastic	NA
825	MAN2B2	H0YA68;E9PCD7;Q9Y2E5-2;Q9Y2E5	Alpha-mannosidase;Epididymis-specific alpha-mannosidase	42.0878	2.70539e-05	0.000334896	Plastic	NA
837	2002-03-01	Q969Z3;Q969Z3-2;F6V6Z1;X1WI34;A0A494C1P3;Q5VT66;Q5VT66-2	Mitochondrial amidoxime reducing component 2	40.3572	3.20782e-05	0.000384659	Plastic	NA
851	MCU	Q8NE86-3;Q8NE86;Q8NE86-2;S4R468	Calcium uniporter protein, mitochondrial	78.4747	2.01466e-06	4.87137e-05	Plastic	NA
852	ME1	P48163;P48163-2	NADP-dependent malic enzyme	34.5382	5.99452e-05	0.000618711	Plastic	NA
854	MECP2	P51608;P51608-2;A0A0D9SFX7;B5MCB4;A0A0D9SEX1;C9JH89;A0A1B0GTV0	Methyl-CpG-binding protein 2	76.2093	2.28192e-06	5.36991e-05	Plastic	NA
855	MECR	Q9BV79;Q9BV79-2;H3BM30	Trans-2-enoyl-CoA reductase, mitochondrial	29.7323	0.000108267	0.000959495	Plastic	NA
865	MGMT	B4DEE8;P16455	Methylated-DNA--protein-cysteine methyltransferase	33.1904	7.02129e-05	0.000698583	Plastic	NA
867	MICAL2	O94851-4;O94851-5;O94851-6;O94851-3;O94851-1;O94851;O94851-2;E9PNC3;E9PKI3;E9PL42;E9PKW5;E9PJB0;E9PRE0	Protein-methionine sulfoxide oxidase MICAL2	13.1516	0.00213267	0.0090826	Plastic	NA
870	MICALL2	Q8IY33;Q8IY33-4;Q8IY33-2;Q8IY33-5;Q8IY33-3;M0QXV1;M0QXD7;M0QX88;M0R025;M0R200;M0QYG0;M0R073;M0QYA8;Q8IV63-2;Q8IV63-3;Q8IV63	MICAL-like protein 2	127.031	2.53414e-07	1.12728e-05	Plastic	NA
871	MICU1	A0A0U1RRK1;A0A286YF11;Q9BPX6-2;Q9BPX6;Q9BPX6-3;S4R3D7;S4R3V1;S4R3W3;E9PQV6;Q9BPX6-5;Q9BPX6-4	Calcium uptake protein 1, mitochondrial	33.1048	7.09354e-05	0.00070273	Plastic	NA
873	MID2	A6PVI4;Q9UJV3-2;Q9UJV3	Probable E3 ubiquitin-protein ligase MID2	13.2442	0.00208304	0.00891983	Plastic	NA
890	MPRIP	Q6WCQ1-3;J3KSW8	Myosin phosphatase Rho-interacting protein	13.3611	0.00202242	0.00873719	Plastic	NA
895	MRPL53	Q96EL3;B9A051	39S ribosomal protein L53, mitochondrial	14.9913	0.00136513	0.00651841	Plastic	NA
896	MRPS18A	Q5QPA5;Q9NVS2;Q9NVS2-2;Q9NVS2-3	28S ribosomal protein S18a, mitochondrial	34.4046	6.0877e-05	0.000624623	Plastic	NA
902	MTFR1L	Q9H019-3;Q9H019;E9PLD2;C9JF50;E9PPF9;E9PLU1;E9PRK5;Q9H019-2;E9PPQ0;E9PRW1;E9PSD6	Mitochondrial fission regulator 1-like	22.3956	0.000320548	0.00217751	Plastic	NA
903	MTIF3	Q9H2K0	Translation initiation factor IF-3, mitochondrial	34.4713	6.04094e-05	0.000620749	Plastic	NA
910	MYCBP2	A0A804HIR9;A0A499FJI4;A0A804HKQ1;A0A804HL12;O75592-2;O75592;A0A804HJ25;H7C3U4	E3 ubiquitin-protein ligase MYCBP2	40.7379	3.08814e-05	0.000372902	Plastic	NA
925	MYOF	Q9NZM1;Q9NZM1-6;Q9NZM1-3;Q9NZM1-2;Q9NZM1-5;H0YD14;Q9NZM1-7;Q9NZM1-8;Q9NZM1-4;REV__P24752;REV__A0A5F9ZHL1;REV__A0A5F9ZHJ0;REV__H0YEL7;REV__A0A5F9ZHJ7;REV__A0A5F9ZHD4;REV__A0A5F9ZI66;REV__A0A5F9ZHH9	Myoferlin	21.6468	0.000363979	0.0023934	Plastic	NA
930	NADK2	Q4G0N4;Q4G0N4-2;B7Z8V7;Q4G0N4-3;H0Y9H7;A0A0C4DGV3;D6RHI4	NAD kinase 2, mitochondrial	22.5937	0.000310133	0.00212561	Plastic	NA
945	NDUFA10	O95299;E7ESZ7;A0A7I2V594;A0A7I2V2X3;A0A7I2V438;A0A7I2V5U7;A0A7I2V419;A0A087WXC5;A0A7I2V458;A0A7I2V2W9;A0A7I2V5B2;H7C1Y7;A0A7I2V5L0;H7C2X4;A0A7I2V2N6;A0A7I2V4N8;A0A7I2V327;A0A7I2YQU0;A0A7I2V3H5;O95299-2;A0A7I2V2F6;C9J6X0;A0A7I2V3D4;A0A7I2V2I6;Q8N1B9;H7C2W5;A0A7I2V2J5	NADH dehydrogenase [ubiquinone] 1 alpha subcomplex subunit 10, mitochondrial	30.2422	0.000101298	0.00090596	Plastic	NA
946	NDUFA4	O00483	Cytochrome c oxidase subunit NDUFA4	18.0859	0.000703379	0.00393333	Plastic	NA
947	NDUFA5	F8WAS3;C9IZN5;H7BYD0;Q16718;A0A7I2V2W4;A0A087X1G1;A0A7I2V3L8;Q16718-2	NADH dehydrogenase [ubiquinone] 1 alpha subcomplex subunit 5	27.0876	0.000155464	0.00125961	Plastic	NA
949	NDUFB4	O95168-2;O95168;F2Z3P9;C9JXQ9	NADH dehydrogenase [ubiquinone] 1 beta subcomplex subunit 4	17.5455	0.000784356	0.00428876	Plastic	NA
950	NDUFB5	E7EWP0;H0Y886;O43674-2;O43674	NADH dehydrogenase [ubiquinone] 1 beta subcomplex subunit 5, mitochondrial	13.6033	0.00190346	0.00834882	Plastic	NA
953	NDUFC2	O95298;E9PM14;A0A087WUM3;O95298-2;E9PQ53;E9PRQ4;E9PRJ5;A0A087WY27;O95298-3	NADH dehydrogenase [ubiquinone] 1 subunit C2;NADH dehydrogenase [ubiquinone] 1 subunit C2, isoform 2	42.0221	2.72264e-05	0.000335225	Plastic	NA
954	NDUFC2-KCTD14	O95298;E9PM14;A0A087WUM3;O95298-2;E9PQ53;E9PRQ4;E9PRJ5;A0A087WY27;O95298-3	NADH dehydrogenase [ubiquinone] 1 subunit C2;NADH dehydrogenase [ubiquinone] 1 subunit C2, isoform 2	42.0221	2.72264e-05	0.000335225	Plastic	NA
956	NDUFS4	O43181;H0Y9M8	NADH dehydrogenase [ubiquinone] iron-sulfur protein 4, mitochondrial	19.7035	0.00051523	0.00310534	Plastic	NA
963	NEO1	Q92859-3;Q92859-2;Q92859-4;Q92859;Q59FP8	Neogenin	82.0654	1.66497e-06	4.25185e-05	Plastic	NA
974	NNT	Q13423;A0A590UK15;E9PCX7;A0A590UJM2;A0A590UK29;A0A590UJI3;D6RAI5;D6RHU2;A0A590UJA4;A0A590UKC7;D6RCR6	NAD(P) transhydrogenase, mitochondrial	65.1146	4.43919e-06	8.9209e-05	Plastic	NA
986	NPEPL1	Q8NDH3-2;Q8NDH3;Q8NDH3-3;Q8NDH3-5;Q8NDH3-4;H0YEP3	Probable aminopeptidase NPEPL1	13.9158	0.00176239	0.00788559	Plastic	NA
990	NQO2	Q5TD07;P16083;Q5TD05;A2A2U4	Ribosyldihydronicotinamide dehydrogenase [quinone]	59.1677	6.63467e-06	0.000118272	Plastic	NA
1002	NTPCR	Q9BSD7;Q5TDF0	Cancer-related nucleoside-triphosphatase	42.9544	2.49008e-05	0.000315608	Plastic	NA
1006	NUDT18	Q6ZVK8-2;Q6ZVK8	8-oxo-dGDP phosphatase NUDT18	16.2117	0.00103868	0.0052621	Plastic	NA
1053	PCK2	Q16822;Q16822-3;H0YM31;H0YML5;Q16822-2;H0YNG4;H0YMU6;H0YMY3;H0YMA5;P35558-2;P35558	Phosphoenolpyruvate carboxykinase [GTP], mitochondrial	162.104	8.74723e-08	5.24454e-06	Plastic	NA
1057	PDCD4	Q53EL6;Q53EL6-2;Q5VZS7	Programmed cell death protein 4	94.9759	8.90687e-07	2.75505e-05	Plastic	NA
1065	PDIA5	Q14554;Q14554-2;H7C4F9;C9JY10	Protein disulfide-isomerase A5	12.6969	0.00239843	0.00994419	Plastic	NA
1074	PGM5	Q15124;Q15124-2;Q5JTY7	Phosphoglucomutase-like protein 5	18.887	0.00060127	0.00347798	Plastic	NA
1075	PHB	P35232;C9JW96;E7ESE2;E9PCW0;C9JZ20;P35232-2;A0A8I5KWR0	Prohibitin	23.8376	0.000253409	0.00180283	Plastic	NA
1076	PHB2	Q99623;F5GY37;Q99623-2;J3KPX7;F5GWA7;A0A7I2V5F0;F5H3X6;F5H2D2;A0A3G2KQ93;F5H0C5;U3KPZ5	Prohibitin-2	21.828	0.00035284	0.00233477	Plastic	NA
1078	PHF8	A0A8J8YW94;H0Y3N9;Q9UPP1-4;Q9UPP1-3;Q9UPP1-2;Q9UPP1	Histone lysine demethylase PHF8	13.6089	0.00190083	0.00834258	Plastic	NA
1079	PHGDH	A0A286YF22;O43175;A0A2C9F2M7;A0A286YFL2;A0A286YFA2;A0A286YFM8;A0A286YFC8;A0A286YFB2;A0A286YER3;A0A286YF78;A0A286YF34;A0A286YFE1;A0A286YFF3;A0A286YFK5	D-3-phosphoglycerate dehydrogenase	77.2793	2.15061e-06	5.11327e-05	Plastic	NA
1083	PI4KA	P42356;P42356-2;A8MTF1;A4QPH2;A4QPH2-4;A4QPH2-2;Q8N8J0	Phosphatidylinositol 4-kinase alpha	64.1688	4.72106e-06	9.32713e-05	Plastic	NA
1087	PIP4K2A	P48426;P48426-2;H7BXS3;S4R320	Phosphatidylinositol 5-phosphate 4-kinase type-2 alpha	13.4265	0.00198941	0.00863245	Plastic	NA
1093	PLA2G2D	Q9UNK4	Group IID secretory phospholipase A2	33.792	6.53841e-05	0.000662002	Plastic	NA
1096	PLBD2	Q8NHP8;Q8NHP8-2	Putative phospholipase B-like 2;Putative phospholipase B-like 2 32 kDa form;Putative phospholipase B-like 2 45 kDa form	26.0812	0.00017985	0.0014012	Plastic	NA
1101	PLD1	Q13393-4;Q13393-2;Q13393;Q13393-3;C9IY79	Phospholipase D1	60.279	6.13765e-06	0.000110494	Plastic	NA
1104	PLEKHO2	Q8TD55;Q8TD55-2;C9J4A7	Pleckstrin homology domain-containing family O member 2	13.9839	0.00173333	0.00778292	Plastic	NA
1108	PLS3	P13797;P13797-2;P13797-3;U3KQI3;H7C4N2;P13796;Q5TBN3;Q14651;F2Z2Z9;C9JAM8	Plastin-3	29.6007	0.00011016	0.000972538	Plastic	NA
1112	PNPLA4	P41247;C9IZF6;P41247-2	Patatin-like phospholipase domain-containing protein 4	81.1217	1.74915e-06	4.38561e-05	Plastic	NA
1116	POLR2M	P0CAP2;H8Y6P7;P0CAP2-3;P0CAP2-2;P0CAP1-11;E9PP13	DNA-directed RNA polymerase II subunit GRINL1A	21.6333	0.000364825	0.0023934	Plastic	NA
1118	PPAP2A	O14494;O14494-2	Lipid phosphate phosphohydrolase 1	25.3499	0.000200544	0.00151452	Plastic	NA
1134	PRCC	Q92733;H0YE12;H0Y679	Proline-rich protein PRCC	15.6574	0.00117354	0.00577145	Plastic	NA
1142	PRKDC	P78527;P78527-2;F5GX40;H0YG84	DNA-dependent protein kinase catalytic subunit	65.0744	4.45074e-06	8.9209e-05	Plastic	NA
1155	PSAT1	Q9Y617;Q9Y617-2	Phosphoserine aminotransferase	131.292	2.19541e-07	1.02279e-05	Plastic	NA
1156	PSMB10	P40306;J3QQN1	Proteasome subunit beta type-10	42.3687	2.6332e-05	0.000328317	Plastic	NA
1162	PSPH	C9JBI3;P78330;C9JEJ7;F8WD74;A0A1D5RMN5	Phosphoserine phosphatase	87.8303	1.24568e-06	3.49031e-05	Plastic	NA
1167	PTK2	Q05397-5;Q05397-7;E7ESA6;H0YBP1;Q05397;Q05397-2;H0YBZ1;H0YB16;E9PEI4;Q05397-6;B4DWJ1;Q05397-3;Q05397-4;E5RHD8;H0YB99;E5RI03;E5RG80;E5RIK4;E5RGA6;E5RH08;E5RJP0;E5RFW9;E5RG54;E5RJQ2;E5RH01;E5RG66;E5RI72;E5RH48	Focal adhesion kinase 1	82.5772	1.62138e-06	4.1807e-05	Plastic	NA
1168	PTK2B	Q14289;Q14289-2;C9JHV9	Protein-tyrosine kinase 2-beta	45.6571	1.9407e-05	0.000264973	Plastic	NA
1178	PTPRS	Q13332-6;Q13332-2;Q13332-3;Q13332-4;Q13332;G8JL96;Q13332-7;Q13332-5	Receptor-type tyrosine-protein phosphatase S;Protein-tyrosine-phosphatase	78.3632	2.02688e-06	4.87137e-05	Plastic	NA
1183	PXK	W5RWE6;Q7Z7A4-5;Q7Z7A4-7;Q7Z7A4-6;Q7Z7A4-4;Q7Z7A4;H7C4V0;Q7Z7A4-3;E9PD56;H7BYG4;A0A0C4DG95;Q7Z7A4-2;U3KQS4;H7C529;H7C4W2;Q96I76	PX domain-containing protein kinase-like protein	93.6128	9.47743e-07	2.83113e-05	Plastic	NA
1185	PYGO2	Q5T171;Q9BRQ0	Pygopus homolog 2	16.2567	0.00102859	0.00523484	Plastic	NA
1206	RAP2B	P61225	Ras-related protein Rap-2b	18.2132	0.000685807	0.00385697	Plastic	NA
1240	RICTOR	Q6R327;Q6R327-3;D6R9S6;Q6R327-4	Rapamycin-insensitive companion of mTOR	16.2959	0.0010199	0.00520906	Plastic	NA
1265	RPS6KA3	B1AXG1;B4DG22;P51812;B7ZB17;A0A2R8Y603;E9PGT3;Q15418-4;Q15418;Q9UK32;Q9UK32-2;Q15418-2;A0A2R8YGB7;A0A2R8Y7S9;B1AXG2;F2Z2J1;Q15349-3;Q15418-3;Q15349;Q15349-2;B7Z3B5;D6R910;E9PAN7;D6RE03;D6RA62;E9PMM7;D6RHW7;Q9Y2H9	Ribosomal protein S6 kinase alpha-3	41.6177	2.83173e-05	0.000346184	Plastic	NA
1272	RRM2B	H0YAV1;Q7LG56;Q7LG56-6;Q7LG56-5;Q7LG56-2	Ribonucleoside-diphosphate reductase subunit M2 B	47.9636	1.58523e-05	0.000224901	Plastic	NA
1284	SAMM50	Q9Y512	Sorting and assembly machinery component 50 homolog	55.7686	8.49272e-06	0.000140425	Plastic	NA
1306	SELM	Q8WWX9	Selenoprotein M	17.9729	0.000719426	0.00400653	Plastic	NA
1307	2010-09-01	E7EW69;E7EX04;B5ME97;Q9P0V9;Q9P0V9-2;Q9P0V9-3;C9JEW2;C9JNR7;F5H1F2;F5GYV2	Septin-10	14.0678	0.00169837	0.00767383	Plastic	NA
1309	2007-09-01	Q16181-2	Septin-7	16.912	0.00089433	0.00473029	Plastic	NA
1315	SGCD	Q92629;Q92629-2;Q92629-3;E5RI34	Delta-sarcoglycan	22.6677	0.000306352	0.00210388	Plastic	NA
1316	SGCE	A0A2R8Y5L4;A0A2R8Y6S4;A0A2R8Y4E3;A0A2R8Y4X1;A0A2R8Y6U6;A0A2R8YH84;A0A2R8Y5X5;A0A2R8Y5J3;A0A2R8Y4P8;B7Z2R4;A0A2R8YGQ3;A0A2R8YD68;A0A2R8Y652;A0A2R8YEY2;A0A2R8Y5J6;A0A2R8Y5X0;A0A2R8Y638;A0A2R8Y5R7;A0A2R8Y5M2;A0A2R8YE48;A0A2R8YFA5;A0A2R8Y5Q3;A0A2R8Y504;A0A2R8Y7J1;A0A2R8Y2R1;A0A2R8Y6Y5;A0A2R8Y7Q5;A0A2R8Y6G8;A0A2R8Y448;A0A2R8Y6D4;E9PEH6;A0A2R8Y5H7;A0A2R8YE16;A0A2R8YE99;A0A2R8Y821;A0A2R8Y416;A0A2R8Y628;…	Epsilon-sarcoglycan	18.0549	0.000707739	0.00395131	Plastic	NA
1328	SIAE	Q9HAT2;Q9HAT2-2	Sialate O-acetylesterase	170.714	6.9727e-08	4.66765e-06	Plastic	NA
1331	SIRPA	P78324-4;P78324;P78324-2;Q5TFQ8	Tyrosine-protein phosphatase non-receptor type substrate 1;Signal-regulatory protein beta-1 isoform 3	26.8955	0.000159792	0.00128411	Plastic	NA
1332	SIRPB1	P78324-4;P78324;P78324-2;Q5TFQ8	Tyrosine-protein phosphatase non-receptor type substrate 1;Signal-regulatory protein beta-1 isoform 3	26.8955	0.000159792	0.00128411	Plastic	NA
1347	SLC25A46	Q96AG3;Q96AG3-3;B7Z6C8;E7EVY2;Q96AG3-2	Solute carrier family 25 member 46	34.7534	5.84803e-05	0.000607262	Plastic	NA
1353	SLC34A3	A0A669KB63;Q8N130	Sodium-dependent phosphate transport protein 2C	18.3283	0.000670382	0.00380122	Plastic	NA
1373	SMARCC2	Q8TAQ2;F8VXC8;Q8TAQ2-2;Q8TAQ2-3;F8VZW6	SWI/SNF complex subunit SMARCC2	13.6151	0.00189788	0.00833494	Plastic	NA
1406	SRR	Q9GZT4;I3L4W4;I3L3N0;V9GYE8;I3L4B4;Q3ZK31;I3L4L3	Serine racemase	17.2538	0.000832821	0.00448267	Plastic	NA
1409	SSH3	Q8TE77;Q8TE77-3;Q8TE77-2;E9PIT5;A0A087WWG1;C9JUG3;Q8TE77-4;Q8TE77-5	Protein phosphatase Slingshot homolog 3	15.7026	0.00116179	0.0057341	Plastic	NA
1410	ST5	P78524;P78524-2;B4DDL8;E9PJC3;P78524-3;E9PKE0;E9PQA9;E9PKN3;E9PNM8;E9PNX7;H0YDL0;H0YE59;E9PLH6;E9PMJ9;E9PM84;E9PJY5;E9PKM1;E9PME1;F8WAT8;E9PPS6;E9PMP1;E9PQM5;E9PLR2;E9PI58;E9PJP0;E9PLD7;E9PRS6;E9PQU6;E9PI67;E9PKV3;E9PII1;E9PLB6;E9PM32;E9PK36;E9PN93;Q9ULE3-2;Q9ULE3;E9PPL2;E9PI72	Suppression of tumorigenicity 5 protein	15.8348	0.00112818	0.00559625	Plastic	NA
1413	STARD5	Q9NSY2	StAR-related lipid transfer protein 5	43.8264	2.29417e-05	0.000297639	Plastic	NA
1418	STK17B	O94768;C9JZJ1;U3KQF8	Serine/threonine-protein kinase 17B	16.279	0.00102363	0.0052242	Plastic	NA
1440	SYNC	Q9H7C4;Q9H7C4-2;C9JTN4;C9JSS1	Syncoilin	40.1775	3.26631e-05	0.000390994	Plastic	NA
1451	TATDN1	E5RG17;Q6P1N9;E5RGF2;A0A0D9SGD3;Q6P1N9-2;H0YBX2;G5EA19;U3KQS5;E5RG62;E5RK70;E5RID7	Putative deoxyribonuclease TATDN1	13.3303	0.0020382	0.00879435	Plastic	NA
1465	TBC1D5	Q92609;Q92609-2;C9J3F6;C9JDR8;C9J397;C9JWX0;C9JW04;C9JMP7;C9JIU4;F2Z3I5;C9JNM0;C9JED7;F2Z3C3;C9K0P2	TBC1 domain family member 5	29.0028	0.000119286	0.00103587	Plastic	NA
1471	TCEA1	A0A1W2PPZ5;P23193;A0A1W2PRL9;P23193-2;E5RIS7;B7Z4S1;E5RJ93;A0A0A0MT58;Q15560-2;Q15560;E5RK46;A0A1W2PS15;E5RFI1;Q5JRI7	Transcription elongation factor A protein 1	144.469	1.4472e-07	7.33707e-06	Plastic	NA
1475	TDRD3	Q9H7E2-2;Q9H7E2;Q9H7E2-3	Tudor domain-containing protein 3	21.8162	0.000353549	0.00233498	Plastic	NA
1478	TES	Q9UGI8-2;Q9UGI8;F8W7T0;H7BYK1;F8WDI4	Testin	21.6233	0.000365454	0.00239525	Plastic	NA
1488	THOC6	Q86W42;Q86W42-2;Q86W42-3	THO complex subunit 6 homolog	14.7422	0.00144647	0.00681242	Plastic	NA
1490	THUMPD1	Q9NXG2;H3BNW0	THUMP domain-containing protein 1	13.7772	0.00182334	0.00809366	Plastic	NA
1491	THYN1	Q9P016;Q9P016-2	Thymocyte nuclear protein 1	33.4344	6.82036e-05	0.000683523	Plastic	NA
1518	TNFAIP2	Q03169;H0YLC0;H0YKR7;H0YM45;H0YKI8	Tumor necrosis factor alpha-induced protein 2	19.4969	0.000535496	0.00319398	Plastic	NA
1524	TNKS1BP1	Q9C0C2;Q9C0C2-2;E9PKK0;E9PKE7	182 kDa tankyrase-1-binding protein	29.475	0.000112005	0.000985044	Plastic	NA
1534	TOP2B	Q02880-2;Q02880;E9PCY5;J3KTB7	DNA topoisomerase 2-beta;DNA topoisomerase 2	16.3929	0.000998753	0.00513144	Plastic	NA
1536	TOR1AIP1	Q5JTV8;Q5JTV8-3;J3KN66;A0A0A0MSK5;H0Y4R4;Q5JTV8-2;H0YD16;H0YDU3	Torsin-1A-interacting protein 1	46.9191	1.73539e-05	0.000241728	Plastic	NA
1539	TP53BP1	Q12888;Q12888-2;Q12888-3;A6NNK5;C9JXV0;H7C3N7;H7BZY0;M0R142;H7C151;H7C495	Tumor suppressor p53-binding protein 1	34.9469	5.72001e-05	0.000597568	Plastic	NA
1545	TPP1	A0A2R8YGD1;A0A804HJ17;O14773-2;O14773;A0A2R8YD45;A0A2R8Y7U1;A0A2R8Y7I4;A0A2R8YDY1;A0A2R8YD72	Tripeptidyl-peptidase 1	97.1933	8.06569e-07	2.55105e-05	Plastic	NA
1549	TRIM16	H0Y626;O95361;K7ENN8;B3KP96;O95361-2;Q309B1	Tripartite motif-containing protein 16	19.1259	0.000574397	0.00335349	Plastic	NA
1552	TRIM47	Q96LD4;Q96LD4-2;A0A0M3HER3	Tripartite motif-containing protein 47	72.6484	2.79566e-06	6.22241e-05	Plastic	NA
1563	TSPAN8	P19075	Tetraspanin-8	14.7595	0.00144064	0.00680025	Plastic	NA
1569	TTC37	Q6PGP7;D6RCE2;H0Y964;H0Y915;D6RDA0	Tetratricopeptide repeat protein 37	14.6797	0.00146782	0.00687541	Plastic	NA
1570	TTC39B	Q5VTQ0-2;Q5VTQ0-3;Q5VTQ0-4;Q5VTQ0;Q5VTQ0-7;Q5VTQ0-5;Q5VTQ0-6	Tetratricopeptide repeat protein 39B	20.8624	0.000417447	0.00264307	Plastic	NA
1571	TTC39C	Q8N584;Q8N584-2;G3V1P2;J3QKX7;Q8N584-3	Tetratricopeptide repeat protein 39C	15.3287	0.00126365	0.0061186	Plastic	NA
1596	UCHL1	P09936;D6RE83;D6R956;D6R974;D6RF53	Ubiquitin carboxyl-terminal hydrolase isozyme L1;Ubiquitin carboxyl-terminal hydrolase	29.5528	0.000110858	0.000977297	Plastic	NA
1609	UROS	P10746;A0A3B3ITJ2;A0A3B3ISM6;A0A3B3IS76;A0A087WUV7;A0A3B3IUC8;A0A3B3ISX6;A0A3B3ISL9;Q5T3L9;A0A087WZB7;A0A3B3IU75;A0A3B3IS33;A0A087X021;Q5T3L7;Q5T3L8	Uroporphyrinogen-III synthase	34.6631	5.90893e-05	0.000612662	Plastic	NA
1625	VPS26B	Q4G0F5	Vacuolar protein sorting-associated protein 26B	15.9915	0.00108987	0.00544223	Plastic	NA
1626	VPS36	Q86VN1;Q86VN1-2;A0A3B3ISW7	Vacuolar protein-sorting-associated protein 36	17.8675	0.000734814	0.00405648	Plastic	NA
1629	WARS	P23381;P23381-2;G3V3Y5;G3V3H8;G3V277;G3V423;G3V456;G3V5U1;G3V227;G3V3P2;G3V2Y7;G3V3X0;G3V3S7;G3V5W1;H0YJP3;G3V4N8;G3V4C7;G3V2C0;G3V339;G3V313;G3V4S4;G3V3R3;G3V2F2;G3V4N0	Tryptophan--tRNA ligase, cytoplasmic;T1-TrpRS;T2-TrpRS	17.0684	0.000865518	0.00462337	Plastic	NA
1640	XPC	Q01831-2;Q01831;E7EUB5;Q01831-3	DNA repair protein complementing XP-C cells	28.0488	0.000135847	0.00114367	Plastic	NA
1643	XPOT	O43592;F8WDU6;F5GYW6;F5GZM3	Exportin-T	27.2092	0.000152801	0.00124846	Plastic	NA
1661	ZNF346	Q9UL40;D6RJ07;Q9UL40-3;Q9UL40-2;B7Z6B6;B7Z6Q2;B7Z4N4;B7Z4J8	Zinc finger protein 346	20.5782	0.000439163	0.00273535	Plastic	NA
1663	ZNF512	G3XAG1;Q96ME7-2;Q96ME7-3;Q96ME7	Zinc finger protein 512	37.3584	4.37961e-05	0.000487055	Plastic	NA
